# Supplementary material for: The neutrotime transcriptional signature defines a single continuum of neutrophils across biological compartments
Source: Nat Commun. 2021 May 17;12:2856. doi: 10.1038/s41467-021-22973-9 (PMC8129206; doi:10.1038/s41467-021-22973-9)
Supplement: Supplementary file 4 — Supplementary Data 1 [file 41467_2021_22973_MOESM4_ESM.zip › Supplementary Data 1 DE genes inflammation.txt]

gene	p_val_A.bl_IL1.l	p_val_A.bl_A.j	p_val_A.bl_IL1.p	p_val_A.bl_bl3	p_val_IL1.l_A.j	p_val_IL1.l_IL1.p	p_val_IL1.l_bl3	p_val_A.j_IL1.p	p_val_A.j_bl3	p_val_IL1.p_bl3	avg_logFC_A.bl_IL1.l	avg_logFC_A.bl_A.j	avg_logFC_A.bl_IL1.p	avg_logFC_A.bl_bl3	avg_logFC_IL1.l_A.j	avg_logFC_IL1.l_IL1.p	avg_logFC_IL1.l_bl3	avg_logFC_A.j_IL1.p	avg_logFC_A.j_bl3	avg_logFC_IL1.p_bl3	pct.1_A.bl_IL1.l	pct.1_A.bl_A.j	pct.1_A.bl_IL1.p	pct.1_A.bl_bl3	pct.1_IL1.l_A.j	pct.1_IL1.l_IL1.p	pct.1_IL1.l_bl3	pct.1_A.j_IL1.p	pct.1_A.j_bl3	pct.1_IL1.p_bl3	pct.2_A.bl_IL1.l	pct.2_A.bl_A.j	pct.2_A.bl_IL1.p	pct.2_A.bl_bl3	pct.2_IL1.l_A.j	pct.2_IL1.l_IL1.p	pct.2_IL1.l_bl3	pct.2_A.j_IL1.p	pct.2_A.j_bl3	pct.2_IL1.p_bl3	p_val_adj_A.bl_IL1.l	p_val_adj_A.bl_A.j	p_val_adj_A.bl_IL1.p	p_val_adj_A.bl_bl3	p_val_adj_IL1.l_A.j	p_val_adj_IL1.l_IL1.p	p_val_adj_IL1.l_bl3	p_val_adj_A.j_IL1.p	p_val_adj_A.j_bl3
Ier3	4.12696854663343e-167	9.53074033179841e-58	5.3421665523246e-125	0.010503770653388	1.43069291052967e-151	3.43379668534637e-18	3.89242971302193e-135	4.72054083522244e-79	4.5707289851451e-30	6.46719836635965e-102	-2.1675830377507	-0.685468355547868	-1.55272312407819	-0.0479173815439784	1.48211468220283	0.614859913672503	2.11966565620672	-0.867254768530326	0.63755097400389	1.50480574253422	0.408	0.408	0.408	0.408	0.997	0.997	0.997	0.644	0.644	0.972	0.997	0.644	0.972	0.494	0.644	0.972	0.494	0.972	0.494	0.494	4.19134925596091e-163	9.67941988097447e-54	5.42550435054087e-121	1	1.45301171993393e-147	3.48736391363778e-14	3.95315161654507e-131	4.79418127225191e-75	4.64203235731336e-26
Cd14	5.06822075343796e-165	4.60690860320525e-219	2.63224955090854e-122	0.00632611372796358	9.36934647725658e-63	9.15404079441062e-11	4.10190911089154e-132	9.20130643181079e-17	1.48656434704787e-136	1.35912280784738e-97	-2.73809048670536	-1.91453688542317	-2.30932866813973	-0.109188175273218	0.823553601282187	0.428761818565627	2.62890231143214	-0.39479178271656	1.80534871014995	2.20014049286651	0.411	0.411	0.411	0.411	0.989	0.989	0.989	0.874	0.874	0.958	0.989	0.874	0.958	0.46	0.874	0.958	0.46	0.958	0.46	0.46	5.14728499719159e-161	4.67877637741525e-215	2.67331264390271e-118	1	9.51550828230179e-59	9.29684383080342e-07	4.16589889302145e-128	9.34484681214704e-13	1.50975475086182e-132
Tet2	8.03470616698765e-146	7.57945330218907e-33	4.25149882570461e-115	0.736940817364255	1.68126507594802e-134	0.317568268113757	3.25899952300125e-111	4.48721455128271e-95	3.70880725608737e-23	5.75845697415022e-90	-1.23971995042678	-0.268630320215235	-1.3574829652108	-0.0329316495667734	0.971089630211542	-0.11776301478402	1.20678830086	-1.08885264499556	0.235698670648461	1.32455131564402	0.186	0.186	0.186	0.186	0.905	0.905	0.905	0.413	0.413	0.85	0.905	0.413	0.85	0.176	0.413	0.85	0.176	0.85	0.176	0.176	8.16004758319266e-142	7.69769277370322e-29	4.3178222073856e-111	1	1.70749281113281e-130	1	3.30983991556006e-107	4.55721509828272e-91	3.76666464928233e-19
Cxcl3	4.4546202486243e-142	1.21881265760124e-27	2.4937614979606e-45	0.198067519921698	1.46188509253436e-136	2.70457703552425e-36	4.95833012234885e-106	9.0224810499093e-16	1.44396674603363e-14	9.70684936165166e-32	-3.23864047691585	-0.848558891625065	-1.55670527773745	-0.0856559437547283	2.39008158529079	1.6819351991784	3.15298453316113	-0.708146386112388	0.762902947870337	1.47104933398273	0.179	0.179	0.179	0.179	0.853	0.853	0.853	0.356	0.356	0.551	0.853	0.356	0.551	0.202	0.356	0.551	0.202	0.551	0.202	0.202	4.52411232450283e-138	1.23782613505982e-23	2.53266417732879e-41	1	1.4846904999779e-132	2.74676843727843e-32	5.03568007225749e-102	9.16323175428788e-12	1.46649262727176e-10
Rhoh	6.0225015837253e-142	2.77212178258953e-15	1.05066331438818e-78	0.550500799437545	7.08198302798385e-182	3.87756258972382e-11	1.28622902963953e-97	2.51096558311288e-63	3.13291270610749e-09	7.75056882543168e-53	-1.02261308355606	-0.119959530338903	-0.663624741293623	-0.0280750525170147	0.902653553217156	0.358988342262435	0.994538031039044	-0.54366521095472	0.0918844778218886	0.635549688776609	0.026	0.026	0.026	0.026	0.706	0.706	0.706	0.121	0.121	0.477	0.706	0.121	0.477	0.032	0.121	0.477	0.032	0.477	0.032	0.032	6.11645260843141e-138	2.81536688239793e-11	1.06705366209263e-74	1	7.1924619632204e-178	3.93805256612351e-07	1.3062942025019e-93	2.55013664620944e-59	3.18178614432277e-05
Cxcl2	1.04371851667596e-139	2.59854291038046e-266	3.36758899206211e-120	2.57214178255203e-09	3.93033612577482e-18	3.11741882749606e-08	4.39887266091517e-103	0.132013547480905	6.59069015979558e-155	5.52553921392927e-91	-3.0872054813266	-2.49248889515034	-2.45949475202539	-0.305271921536626	0.594716586176264	0.627710729301215	2.78193355978998	0.0329941431249505	2.18721697361371	2.15422283048876	0.497	0.497	0.497	0.497	0.973	0.973	0.973	0.934	0.934	0.969	0.973	0.934	0.969	0.625	0.934	0.969	0.625	0.969	0.625	0.625	1.06000052553611e-135	2.6390801797824e-262	3.42012338033828e-116	2.61226719435985e-05	3.99164936933691e-14	0.0003166050561205	4.46749507442544e-99	1	6.69350492628839e-151
Fcgr2b	1.15827494213003e-134	0.00543960930911798	1.26607040370323e-55	0.604390815781947	3.46339421717317e-265	2.55409539134618e-15	3.53252126521072e-97	3.78992739456561e-82	0.00582677473084809	2.57438687805e-41	-1.03647119756868	-0.0307035792178933	-0.594764367988377	0.00421768006490693	1.00576761835078	0.441706829580299	1.04068887763358	-0.564060788770484	0.0349212592828002	0.598982048053284	0.035	0.035	0.035	0.035	0.695	0.695	0.695	0.06	0.06	0.39	0.695	0.06	0.39	0.03	0.06	0.39	0.03	0.39	0.03	0.03	1.17634403122726e-130	1	1.285821102001e-51	1	3.51742316696107e-261	2.59393927945118e-11	3.587628596948e-93	3.84905026192084e-78	1
Cish	3.50335682531709e-134	0.244739274096503	1.74246634023568e-96	0.38064056452941	0	2.50000246183645e-05	7.90098691112003e-91	3.34331186762157e-248	0.986145849272597	9.53904182801167e-64	-0.904861105768215	-0.00623515484145814	-0.675697106913974	-0.00892911992353432	0.898625950926757	0.229163998854241	0.895931985844681	-0.669461952072515	-0.00269396508207618	0.666767986990439	0.009	0.009	0.009	0.009	0.64	0.64	0.64	0.014	0.014	0.505	0.64	0.014	0.505	0.014	0.014	0.505	0.014	0.505	0.014	0.014	3.55800919179203e-130	1	1.76964881514336e-92	1	0	0.25390025002411	8.0242423069335e-87	3.39546753275647e-244	1
Bcl2a1b	3.77215482007517e-134	2.98053188007197e-100	3.66055672975659e-145	0.258402815408726	8.16675719894542e-50	1.1088680044224e-05	5.19537610723045e-94	3.41293362881648e-64	4.43262557382859e-64	2.25034312093919e-102	-1.74094660970617	-0.71910429271655	-2.19026026822037	0.000208051597546374	1.02184231698963	-0.449313658514197	1.74115466130372	-1.47115597550382	0.719312344314096	2.19046831981792	0.045	0.045	0.045	0.045	0.703	0.703	0.703	0.461	0.461	0.777	0.703	0.461	0.777	0.059	0.461	0.777	0.059	0.777	0.059	0.059	3.83100043526834e-130	3.0270281774011e-96	3.7176614147408e-141	1	8.29415861124897e-46	0.112616634529139	5.27642397450325e-90	3.46617539342601e-60	4.50177453278031e-60
Il1r2	4.19608521017266e-134	4.38866027741493e-229	2.0489383277643e-40	0.00544336404085384	2.33403832102449e-27	1.12180353424355e-40	7.62109296008215e-106	2.44982349981411e-20	4.14986386251107e-142	6.02057898430622e-27	-1.83595600321271	-1.29315488907883	-0.830263852382448	-0.103138450995468	0.54280111413388	1.00569215083027	1.73281755221725	0.462891036696386	1.19001643808337	0.727125401386979	0.589	0.589	0.589	0.589	0.989	0.989	0.989	0.94	0.94	0.861	0.989	0.94	0.861	0.628	0.94	0.861	0.628	0.861	0.628	0.628	4.26154413945136e-130	4.4571233777426e-225	2.08090176567742e-36	1	2.37044931883247e-23	1.13930366937775e-36	7.73998201025944e-102	2.48804074641121e-16	4.21460173876624e-138
Samsn1	1.9473046090326e-131	3.28599013421455e-71	2.06716511328617e-99	0.48434558644626	1.1405620432752e-86	0.597688362525941	5.32794658655084e-110	4.71288086836366e-59	1.63687464411271e-51	1.06145226796639e-85	-1.38223066103228	-0.604649219602846	-1.36459667683997	0.00614683164763963	0.777581441429434	0.0176339841923054	1.38837749267992	-0.759947457237128	0.610796051250486	1.37074350848761	0.673	0.673	0.673	0.673	0.989	0.989	0.989	0.816	0.816	0.972	0.989	0.816	0.972	0.66	0.816	0.972	0.66	0.972	0.66	0.66	1.9776825609335e-127	3.3372515803083e-67	2.09941288905344e-95	1	1.15835481115029e-82	1	5.41106255330103e-106	4.78640180991013e-55	1.66240988856087e-47
Lilr4b	5.18428688950543e-131	2.72474047928247e-41	6.47413575677795e-62	1.73957386142765e-09	1.83976542219755e-128	2.09791416246631e-26	2.43748535895028e-120	7.59994728540013e-30	3.82687821468807e-60	5.5300156106183e-69	-1.36787108425	-0.332145114493595	-0.835362771072418	0.203684642314717	1.03572596975641	0.532508313177585	1.57155572656472	-0.503217656578823	0.535829756808312	1.03904741338713	0.83	0.83	0.83	0.83	0.995	0.995	0.995	0.901	0.901	0.983	0.995	0.901	0.983	0.668	0.901	0.983	0.668	0.983	0.668	0.668	5.26516176498171e-127	2.76724643075928e-37	6.57513227458369e-58	1.76671121366592e-05	1.86846576278383e-124	2.13064162340079e-22	2.4755101305499e-116	7.71850646305237e-26	3.8865775148372e-56
Il1rn	1.70753674549841e-130	3.03965714650368e-110	4.165053554859e-128	0.000818916932556086	1.83443344857636e-45	1.17485167657391e-21	1.19350841419025e-98	1.89638968718205e-85	1.30897757782841e-55	8.38145917514902e-104	-1.81367896663042	-1.20549105695778	-2.68466856871271	-0.145803237697395	0.608187909672647	-0.870989602082286	1.66787572893303	-1.47917751175493	1.05968781926038	2.53886533101531	0.579	0.579	0.579	0.579	0.986	0.986	0.986	0.82	0.82	0.993	0.986	0.82	0.993	0.648	0.82	0.993	0.648	0.993	0.648	0.648	1.73417431872819e-126	3.08707579798914e-106	4.2300283903148e-124	1	1.86305061037416e-41	1.19317936272846e-17	1.21212714545161e-94	1.92597336630209e-81	1.32939762804253e-51
Fth1	2.0410447730441e-128	4.59285005092034e-231	7.14689559648875e-100	0.000139330992352827	4.73367648993337e-27	0.316949974011246	6.97214766899117e-102	2.15161009942359e-14	4.85143434430502e-140	5.57622179782977e-80	-1.99150046588349	-1.51251264240985	-1.95827515328611	-0.123936579121966	0.478987823473643	0.0332253125973851	1.86756388676152	-0.445762510876258	1.38857606328788	1.83433857416414	0.998	0.998	0.998	0.998	1	1	1	1	1	1	1	1	1	1	1	1	1	1	1	1	2.07288507150359e-124	4.6644985117147e-227	7.25838716779397e-96	1	4.80752184317633e-23	1	7.08091317262743e-98	2.1851752169746e-10	4.92711672007618e-136
Marcksl1	6.70683340098268e-126	9.46204423584613e-121	3.3331662176977e-129	0.0144525417689423	4.37296254815398e-34	1.84514748219816e-18	2.18922393577269e-94	1.51974192346817e-77	8.89440505163164e-68	4.97551155701036e-103	-1.56002259796622	-0.938810650485676	-2.3207652975737	-0.10047030895336	0.621211947480547	-0.760742699607475	1.45955228901286	-1.38195464708802	0.838340341532316	2.22029498862034	0.428	0.428	0.428	0.428	0.967	0.967	0.967	0.763	0.763	0.99	0.967	0.763	0.99	0.492	0.763	0.99	0.492	0.99	0.492	0.492	6.81146000203801e-122	9.60965212592533e-117	3.38516361069378e-125	1	4.44118076390518e-30	1.87393178292045e-14	2.22337582917075e-90	1.54344989747427e-73	9.03315777043709e-64
Srgn	8.65387431960162e-124	2.85412019499555e-297	3.73387223265823e-102	0.117741508698153	1.43852306859911e-30	8.97037133264041e-15	4.10499615270934e-106	0.432878771849904	1.03327056211318e-208	7.22323586761951e-90	-1.51045546595763	-1.15160353077144	-1.16896957868054	0.0233939284106186	0.358851935186192	0.341485887277094	1.53384939436825	-0.0173660479090976	1.17499745918206	1.19236350709116	0.998	0.998	0.998	0.998	1	1	1	1	1	1	1	1	1	1	1	1	1	1	1	1	8.7888747589874e-120	2.89864447003748e-293	3.79212063948769e-98	1	1.46096402846926e-26	9.1103091254296e-11	4.16903409269161e-102	1	1.04938958288215e-204
Plaur	2.7831056530985e-118	0.101665093623017	3.0746256823739e-12	0.0106863941774015	1.78138246866907e-129	6.23475911763674e-50	6.33198864723143e-105	1.69441324063127e-08	0.000183556785713095	4.57406680629875e-16	-1.6198183184928	-0.271940415059518	-0.435183121188496	0.0755669736707167	1.34787790343329	1.18463519730431	1.69538529216352	-0.163242706128977	0.347507388730235	0.510750094859212	0.548	0.548	0.548	0.548	0.959	0.959	0.959	0.5	0.5	0.7	0.959	0.5	0.7	0.49	0.5	0.7	0.49	0.7	0.49	0.49	2.82652210128684e-114	1	3.12258984301893e-08	1	1.8091720351803e-125	6.33202135987187e-46	6.43076767012824e-101	0.000172084608718511	1
Nfkbia	3.73596248377647e-116	2.77201272927415e-23	2.29571569789628e-118	0.204778357868258	4.2008385896228e-89	9.83101094101187e-12	2.86650993354101e-92	1.48114204233689e-108	5.49559798948017e-12	2.70174597703105e-98	-1.59170844991441	-0.5526357347323	-2.02348496842194	-0.0712942314948307	1.03907271518211	-0.431776518507524	1.52041421841958	-1.47084923368964	0.481341503237469	1.95219073692711	0.569	0.569	0.569	0.569	0.97	0.97	0.97	0.656	0.656	0.979	0.97	0.656	0.979	0.611	0.656	0.979	0.611	0.979	0.611	0.611	3.79424349852338e-112	2.81525612785082e-19	2.33152886278346e-114	1	4.26637167162091e-85	9.98437471169166e-08	2.91122748850425e-88	1.50424785819734e-104	5.58132931811606e-08
Wnk1	2.0989165353968e-114	1.95849879859444e-52	2.66407644725785e-22	0.00573176794476285	1.11023518809164e-70	1.3069886594765e-32	4.49775377478858e-85	0.61806502322261	1.86906924149863e-23	1.10036658354315e-12	-1.40547744885697	-0.557635834524929	-0.599083625721892	-0.105729363891114	0.847841614332044	0.806393823135082	1.29974808496586	-0.0414477911969628	0.451906470633816	0.493354261830778	0.462	0.462	0.462	0.462	0.937	0.937	0.937	0.675	0.675	0.704	0.937	0.675	0.704	0.532	0.675	0.704	0.532	0.704	0.532	0.532	2.13165963334899e-110	1.98905137985251e-48	2.70563603983507e-18	1	1.12755485702587e-66	1.32737768256433e-28	4.56791873367528e-81	1	1.89822672166601e-19
Xbp1	6.34069310305154e-114	0.485700864726741	5.41071107065923e-52	0.716173480376613	1.02560426826182e-188	1.91580013386874e-14	1.70198943068743e-89	2.23863280645225e-80	0.306214610385616	1.88504926680385e-41	-1.43160365627818	0.0356673629975644	-0.89140858361293	0.00502291817329559	1.46727101927575	0.540195072665253	1.43662657445148	-0.927075946610494	-0.0306444448242688	0.896431501786225	0.22	0.22	0.22	0.22	0.82	0.82	0.82	0.211	0.211	0.648	0.82	0.211	0.648	0.229	0.211	0.648	0.229	0.648	0.229	0.229	6.43960791545915e-110	1	5.49511816336152e-48	1	1.04160369484671e-184	1.94568661595709e-10	1.72854046580615e-85	2.2735554782329e-76	1
Bhlhe40	1.03449678761322e-113	1.13797151916792e-82	2.06994726561478e-42	0.0829642393932931	2.23264580095729e-18	5.22852818003688e-15	1.03441137564859e-73	0.0075907629384451	2.00777745131376e-49	6.08462586796966e-25	-0.948114508418048	-0.579115677244137	-0.452365390338792	-0.0335819772335785	0.368998831173911	0.495749118079256	0.91453253118447	0.126750286905344	0.545533700010558	0.418783413105214	0.026	0.026	0.026	0.026	0.599	0.599	0.599	0.382	0.382	0.303	0.599	0.382	0.303	0.043	0.382	0.303	0.043	0.303	0.043	0.043	1.05063493749999e-109	1.15572387486694e-78	2.10223844295837e-38	1	2.26747507545222e-14	5.31009321964545e-11	1.05054819310871e-69	1	2.03909877955426e-45
Lilrb4a	4.89824880239679e-113	5.49705314986601e-56	4.82637234317076e-86	0.00109101714971366	8.00629670015001e-95	0.00133933401107609	1.75072127573023e-99	6.86411769521597e-57	5.58330925641293e-54	5.35539625401701e-79	-1.14618903799826	-0.332639375449453	-0.939923845510156	0.0913883031587672	0.813549662548804	0.206265192488101	1.23757734115702	-0.607284470060703	0.42402767860822	1.03131214866892	0.879	0.879	0.879	0.879	0.997	0.997	0.997	0.949	0.949	1	0.997	0.949	1	0.791	0.949	1	0.791	1	0.791	0.791	4.97466148371418e-109	5.58280717900392e-52	4.90166375172422e-82	1	8.13119492867235e-91	1	1.77803252763162e-95	6.97119793126134e-53	5.67040888081298e-50
Slc7a11	1.7332939611555e-110	5.27699595491427e-119	6.58885549918759e-75	0.0550621016330434	1.76169368892829e-25	4.83416739860331e-06	4.34249254474791e-99	2.26110462266478e-05	8.65842981279439e-95	1.20769210610841e-71	-1.42542413586831	-0.923168383842583	-1.11883162555911	0.0965107873146229	0.502255752025728	0.306592510309202	1.52193492318293	-0.195663241716526	1.01967917115721	1.21534241287373	0.559	0.559	0.559	0.559	0.962	0.962	0.962	0.828	0.828	0.948	0.962	0.828	0.948	0.526	0.828	0.948	0.526	0.948	0.526	0.526	1.76033334694952e-106	5.35931709181093e-115	6.69164164497491e-71	1	1.78917611047557e-21	0.0490958041002152	4.41023542844598e-95	0.229637785477836	8.79350131787398e-91
Hdc	2.28243424042103e-106	3.66903893226067e-98	4.4492285265653e-83	0.0583048531908557	1.45871902246434e-26	0.148594305567028	2.46625097209645e-91	5.63758798542574e-16	1.76448864874162e-74	1.63732203419822e-73	-1.17564331963555	-0.779419309040422	-1.05948606485038	0.0255882880774791	0.396224010595129	0.116157254785169	1.20123160771303	-0.280066755809961	0.805007597117902	1.08507435292786	0.869	0.869	0.869	0.869	1	1	1	0.922	0.922	0.986	1	0.922	0.986	0.816	0.922	0.986	0.816	0.986	0.816	0.816	2.3180402145716e-102	3.72627593960394e-94	4.51863649157972e-79	1	1.48147503921479e-22	1	2.50472448726115e-87	5.72553435799838e-12	1.79201467166199e-70
Tes	1.66116079055814e-105	2.75914527299786e-22	3.64690326306645e-73	0.00141236703735063	2.31106022429988e-88	0.0505012648513568	9.54025819533381e-93	3.24299442281879e-48	4.10100663431096e-26	3.35354787035788e-69	-0.984463094624123	-0.222139134112868	-0.915906155537522	0.0716241953046141	0.762323960511254	0.0685569390866003	1.05608728992874	-0.693767021424654	0.293763329417482	0.987530350842136	0.126	0.126	0.126	0.126	0.722	0.722	0.722	0.294	0.294	0.631	0.722	0.294	0.631	0.071	0.294	0.631	0.071	0.631	0.071	0.071	1.68707489889085e-101	2.80218793925662e-18	3.70379495397029e-69	1	2.34711276379896e-84	1	9.68908622318102e-89	3.29358513581476e-44	4.16498233780622e-22
Irg1	3.29750205881355e-104	3.56911983520375e-156	3.09721561985738e-120	0.393778081562901	0.00740722116768148	2.14188267747061e-11	1.63679634557404e-83	1.68181348511534e-23	2.65503356335451e-104	8.92384774741189e-99	-1.46543711703268	-1.40843242381893	-1.90906462100113	-0.0107755835364176	0.0570046932137498	-0.443627503968444	1.45466153349626	-0.500632197182194	1.39765684028251	1.89828903746471	0.353	0.353	0.353	0.353	0.883	0.883	0.883	0.767	0.767	0.944	0.883	0.767	0.944	0.385	0.767	0.944	0.385	0.944	0.385	0.385	3.34894309093104e-100	3.62479810463293e-152	3.14553218352715e-116	1	1	2.17529604723915e-07	1.66233036856499e-79	1.70804977548314e-19	2.69645208694284e-100
Socs3	9.33790186358331e-104	0.000553284878464973	1.37448436229621e-117	0.000181909804531836	7.09823279878379e-163	1.61833957273424e-07	1.4948449698207e-94	3.13173362221486e-173	0.0901064768162489	2.03146423895913e-106	-1.32206827932342	0.0532483801579483	-1.53643125878574	0.088766219305475	1.37531665948136	-0.214362979462324	1.41083449862889	-1.58967963894369	0.0355178391475267	1.62519747809122	0.39	0.39	0.39	0.39	0.864	0.864	0.864	0.322	0.322	0.934	0.864	0.322	0.934	0.275	0.322	0.934	0.275	0.934	0.275	0.275	9.48357313265521e-100	1	1.39592631834803e-113	1	7.20896523044482e-159	0.0016435856700689	1.5181645513499e-90	3.18058866672141e-169	1
Plek	1.08566506819215e-103	5.8172272261618e-132	3.98679344429979e-108	0.785639853544	7.00017546661165e-13	3.15814162235578e-13	1.24835134786198e-86	2.41185153913418e-43	7.90871732992151e-90	2.88243548555815e-93	-1.15985306311827	-0.935137631626541	-1.56541102750614	0.00314764862383776	0.224715431491727	-0.405557964387876	1.16300071174211	-0.630273395879602	0.938285280250379	1.56855867612998	0.809	0.809	0.809	0.809	0.989	0.989	0.989	0.929	0.929	0.997	0.989	0.929	0.997	0.765	0.929	0.997	0.765	0.997	0.765	0.765	1.10260144325595e-99	5.90797597088992e-128	4.04898742203087e-104	1	7.10937820389079e-09	3.20740863166453e-09	1.26782562888863e-82	2.44947642314467e-39	8.03209332026829e-86
Ccr1	1.37354709683698e-103	7.08285802913002e-99	7.98089756850761e-24	6.6980784781708e-08	9.51651054700724e-62	1.92044125325378e-23	7.97950202483131e-72	0.988197729012949	1.41683632311785e-32	4.48077897329182e-10	-1.10714713999895	-0.473649789917269	-0.60229288943519	-0.171537080493273	0.633497350081685	0.504854250563764	0.93561005950568	-0.12864309951792	0.302112709423996	0.430755808941916	0.885	0.885	0.885	0.885	0.997	0.997	0.997	0.975	0.975	0.93	0.997	0.975	0.93	0.919	0.975	0.93	0.919	0.93	0.919	0.919	1.39497443154764e-99	7.19335061438444e-95	8.10539957057633e-20	0.000680256850243027	9.66496811154056e-58	1.95040013680454e-19	8.10398225641868e-68	1	1.43893896975849e-28
Taldo1	4.17614526013621e-103	1.4044266888401e-113	5.56518573470506e-78	5.38779813760041e-06	5.11948258105314e-28	0.0513440774730795	1.06247423784346e-60	1.30682013871125e-14	4.03270421512119e-39	1.94248088562003e-44	0.878318310678208	0.482990874441397	0.79893021029227	0.110556108766412	-0.395327436236811	-0.0793881003859378	-0.767762201911796	0.315939335850873	-0.372434765674985	-0.688374101525858	1	1	1	1	0.932	0.932	0.932	0.95	0.95	0.93	0.932	0.95	0.93	1	0.95	0.93	1	0.93	1	1	4.24129312619434e-99	1.426335745186e-109	5.65200263216646e-74	0.0547184778854697	5.19934650931757e-24	1	1.07904883595382e-56	1.32720653287514e-10	4.09561440087708e-35
Cd47	7.44823602890563e-103	0.0127538314953839	1.12060321281229e-47	0.213223707748088	7.53174978526264e-132	1.23324533746223e-09	2.18321304126314e-79	3.48713052583563e-59	0.000691612241892845	1.57364305324154e-35	-1.0611330805062	-0.0193013479118738	-0.786357142207177	-0.0713385067095729	1.04183173259433	0.274775938299024	0.989794573796628	-0.767055794295303	-0.0520371587976991	0.715018635497604	0.672	0.672	0.672	0.672	0.967	0.967	0.967	0.564	0.564	0.875	0.967	0.564	0.875	0.684	0.564	0.875	0.684	0.875	0.684	0.684	7.56442851095656e-99	1	1.13808462293216e-43	1	7.64924508191274e-128	1.25248396472665e-05	2.21727116470685e-75	3.54152976203867e-55	1
Cebpb	7.77366075122757e-103	8.85445665557966e-285	9.56579337317953e-70	7.85874186747495e-08	0.000156123346318687	1.49260572417407e-05	1.43911279958432e-95	1.18380968827623e-18	2.62423079301165e-210	2.3600137146424e-70	-1.02503757952868	-1.13714011834312	-0.813561537821131	0.131151511946036	-0.112102538814443	0.211476041707548	1.15618909147472	0.323578580521991	1.26829163028916	0.944713049767168	0.975	0.975	0.975	0.975	1	1	1	1	1	1	1	1	1	0.968	1	1	0.968	1	0.968	0.968	7.89492985894672e-99	8.9925861794067e-281	9.71501974980113e-66	0.000798133824060756	1	0.151589037347119	1.46156295925784e-91	1.20227711941334e-14	2.66516879338263e-206
Txnrd1	1.02601726809587e-102	3.01490183227608e-16	6.49549116619652e-102	0.554634503465365	9.93931250801793e-98	0.33573979223385	4.40201695734626e-76	3.34192069568169e-91	1.94166562832107e-12	1.95797129579822e-76	-0.812428835401171	-0.152951474504891	-0.871261961173512	0.000304618639290155	0.659477360896279	-0.0588331257723417	0.812733454040461	-0.718310486668621	0.153256093144181	0.871566579812802	0.066	0.066	0.066	0.066	0.632	0.632	0.632	0.185	0.185	0.662	0.632	0.185	0.662	0.057	0.185	0.662	0.057	0.662	0.057	0.057	1.04202313747817e-98	3.06193430085958e-12	6.59682082838918e-98	1	1.0094365783143e-93	1	4.47068842188086e-72	3.39405465853433e-87	1.97195561212288e-08
Mmp9	5.53017444088429e-102	3.78057989938474e-56	3.36779849930533e-72	0.538359569032978	3.53249276529802e-39	0.0155009598509452	1.24664043247397e-80	5.51867468752267e-21	4.0367015746738e-38	3.60075853086825e-58	0.982144947926171	0.332958949662599	0.841625831289048	-0.0314524384350738	-0.649185998263572	-0.140519116637123	-1.01359738636125	0.508666881626449	-0.364411388097673	-0.873078269724122	0.994	0.994	0.994	0.994	0.801	0.801	0.801	0.891	0.891	0.843	0.801	0.891	0.843	0.99	0.891	0.843	0.99	0.843	0.99	0.99	5.61644516216208e-98	3.83955694581514e-52	3.42033615589449e-68	1	3.58759965243666e-35	1	1.26608802322056e-76	5.60476601264802e-17	4.09967411923871e-34
Rgs2	1.20636856916845e-99	2.81284366121737e-39	7.14173004394573e-94	0.571520275533101	2.3232050828505e-48	0.162412507110798	2.48431996567019e-85	1.26879474978715e-47	2.18454180447228e-29	4.03816744812855e-82	0.99125398701695	0.268692692032523	1.08116770469121	-0.0393198033447895	-0.722561294984427	0.0899137176742562	-1.03057379036174	0.812475012658683	-0.308012495377312	-1.120487508036	0.939	0.939	0.939	0.939	0.417	0.417	0.417	0.728	0.728	0.383	0.417	0.728	0.383	0.949	0.728	0.383	0.949	0.383	0.949	0.949	1.22518791884748e-95	2.85672402233236e-35	7.25314103263128e-90	1	2.35944708214297e-44	1	2.52307535713464e-81	1.28858794788383e-43	2.21862065662205e-25
Bcl2a1d	2.7501492486613e-95	2.97869396743932e-29	6.09302137992857e-130	0.8727094019295	8.25322510304845e-61	2.64967753263729e-07	2.7183135986295e-65	3.43592497990376e-107	1.40189044185854e-19	8.2856901750391e-90	-0.853280165758086	-0.186318651922735	-1.22547302739028	0.000827055021830314	0.66696151383535	-0.372192861632193	0.854107220779916	-1.03915437546754	0.187145706944566	1.22630008241211	0.009	0.009	0.009	0.009	0.485	0.485	0.485	0.157	0.157	0.645	0.485	0.157	0.645	0.008	0.157	0.645	0.008	0.645	0.008	0.008	2.79305157694041e-91	3.02516159333137e-25	6.18807251345545e-126	1	8.38197541465601e-57	0.00269101250214643	2.76071929076812e-61	3.48952540959026e-103	1.42375993275153e-15
Dusp16	1.61079691057215e-92	1.34910518120216e-15	9.62050234505593e-132	0.0131196347735291	5.15552011711001e-76	2.44549835704386e-15	3.8216886791559e-80	2.43953174227875e-132	7.87348362010308e-18	9.8055904063841e-110	-0.812725303391537	-0.21770681726267	-1.24689875685056	0.0525936453837061	0.595018486128867	-0.434173453459026	0.865318948775243	-1.02919193958789	0.270300462646376	1.29949240223427	0.112	0.112	0.112	0.112	0.668	0.668	0.668	0.238	0.238	0.833	0.668	0.238	0.833	0.071	0.238	0.833	0.071	0.833	0.071	0.071	1.63592534237708e-88	1.37015122202891e-11	9.77058218163881e-128	1	5.23594623093692e-72	2.48364813141374e-11	3.88130702255073e-76	2.4775884374583e-128	7.99630996457668e-14
Trem1	2.04163558526995e-92	1.14108757041829e-150	1.29504058031102e-53	0.546571791497876	0.0118491862590958	1.02341177648956e-06	2.91491857616914e-73	0.00091846844556729	1.13170043527559e-97	2.23768873952372e-42	-0.964042946087147	-0.931810297358252	-0.72594052751252	-0.0353432392436591	0.0322326487288949	0.238102418574627	0.928699706843488	0.205869769845732	0.896467058114593	0.690597288268861	0.563	0.563	0.563	0.563	0.959	0.959	0.959	0.861	0.861	0.902	0.959	0.861	0.902	0.575	0.861	0.902	0.575	0.902	0.575	0.575	2.07348510040016e-88	1.15888853651682e-146	1.31524321336387e-49	1	1	0.010393770002028	2.96039130595738e-69	1	1.14935496206589e-93
Tsc22d3	2.49333181257101e-91	1.97045226166672e-132	8.35342739677805e-75	0.396395775436612	1.03935057318239e-06	0.691437389328946	2.61902682433422e-68	3.96809902485278e-06	4.50270922873279e-80	7.4176512154698e-58	0.899091317616786	0.608344919980165	0.891740155475526	-0.00395822656224132	-0.290746397636621	-0.00735116214125986	-0.903049544179027	0.283395235495361	-0.612303146542406	-0.895698382037768	0.946	0.946	0.946	0.946	0.504	0.504	0.504	0.557	0.557	0.481	0.504	0.557	0.481	0.929	0.557	0.481	0.929	0.481	0.929	0.929	2.53222778884712e-87	2.00119131694872e-128	8.48374086416779e-71	1	0.0105556444212403	1	2.65988364279383e-64	0.0403000136964048	4.57295149270102e-76
Sod2	3.48476974175139e-91	1.10866849580502e-06	3.050024627509e-114	0.330911205061049	5.29081790428946e-120	4.06514989523909e-05	1.01297185099182e-69	2.39407950911302e-155	1.18174911127692e-06	2.42952269668474e-87	-1.4341945928659	-0.103341686516371	-1.74066351690609	0.016702070619757	1.33085290634953	-0.30646892404019	1.45089666348566	-1.63732183038972	0.120043757136128	1.75736558752585	0.069	0.069	0.069	0.069	0.58	0.58	0.58	0.13	0.13	0.697	0.58	0.13	0.697	0.055	0.13	0.697	0.055	0.697	0.055	0.055	3.53913214972271e-87	0.0112596372433957	3.09760501169815e-110	1	5.37335466359637e-116	0.412856623360482	1.02877421186729e-65	2.43142714945519e-151	0.0120018439741284
Msrb1	2.28158349930754e-90	1.81460839663428e-53	1.02932460965232e-45	0.716385866055172	1.75419581213119e-57	2.60324388840373e-10	1.21907121365456e-63	2.51367453146536e-12	1.60008548697533e-27	1.71018134515952e-31	0.769316554399909	0.284923808444172	0.510979028293633	-0.000330378037958656	-0.484392745955737	-0.258337526106277	-0.769646932437868	0.226055219849461	-0.285254186482131	-0.511309406331591	1	1	1	1	0.995	0.995	0.995	0.998	0.998	0.997	0.995	0.998	0.997	1	0.998	0.997	1	0.997	1	1	2.31717620189673e-86	1.84291628762178e-49	1.0453820735629e-41	1	1.78156126680043e-53	2.64385449306283e-06	1.23808872458757e-59	2.55288785415622e-08	1.62504682057215e-23
Rab20	5.16402605415263e-90	7.91220510417624e-100	8.67083932205479e-68	0.0969514275667017	8.16102026613479e-06	0.0302379247798111	4.17275771181451e-72	0.198596129101943	6.88241442033909e-73	8.56056645997404e-57	-0.706391126860067	-0.570365838761739	-0.604067450774719	0.02460068998345	0.136025288098328	0.102323676085348	0.730991816843517	-0.0337016120129797	0.594966528745189	0.628668140758169	0.072	0.072	0.072	0.072	0.597	0.597	0.597	0.489	0.489	0.533	0.597	0.489	0.533	0.049	0.489	0.533	0.049	0.533	0.049	0.049	5.24458486059741e-86	8.03563550380139e-96	8.80610441547885e-64	1	0.0828833218228649	1	4.23785273211882e-68	1	6.98978008529638e-69
Gpx1	8.3088540088502e-90	1.28731022924107e-94	3.85241284480484e-60	0.0386219935636054	2.08285557245213e-17	0.0013672105473794	2.56299949178503e-67	1.04845915631537e-05	3.53789699368895e-50	8.27817147154904e-44	0.890552500650636	0.49821653811023	0.735941382468635	0.018560354438627	-0.392335962540406	-0.154611118182001	-0.871992146212009	0.237724844358405	-0.479656183671603	-0.717381028030008	0.953	0.953	0.953	0.953	0.504	0.504	0.504	0.65	0.65	0.624	0.504	0.65	0.624	0.949	0.65	0.624	0.949	0.624	0.949	0.949	8.43847213138827e-86	1.30739226881723e-90	3.9125104851838e-56	1	2.11534811938238e-13	1	2.60298228385688e-63	0.106481511915389	3.59308818679049e-46
Rsrp1	2.54370516202064e-89	1.03218581843204e-146	2.77753222212239e-77	1.03550482728351e-05	6.50628894765545e-12	0.978158633527521	7.78461728061354e-83	1.4742029469887e-10	5.28481568160807e-123	7.78218139716402e-72	0.79895899233021	0.586671653963693	0.789390621724118	-0.135945907558257	-0.212287338366517	-0.00956837060609184	-0.934904899888467	0.202718967760425	-0.72261756152195	-0.925336529282375	0.981	0.981	0.981	0.981	0.654	0.654	0.654	0.781	0.781	0.686	0.654	0.781	0.686	0.984	0.781	0.686	0.984	0.686	0.984	0.984	2.58338696254816e-85	1.04828791719958e-142	2.8208617247875e-73	0.105165870258913	6.60778705523887e-08	1	7.90605731019111e-79	1.49720051296172e-06	5.36725880624115e-119
Trib1	5.09575053711563e-88	1.60702745932881e-135	7.8972960167425e-74	0.00688076238845151	0.131929938562969	0.198664877694973	3.99652685084886e-65	0.00681136825786927	4.65068684318104e-82	7.95810393507459e-56	-0.817708848497586	-0.80565661998958	-0.878666142298523	-0.0458236009536341	0.0120522285080058	-0.0609572938009371	0.771885247543952	-0.0730095223089429	0.759833019035946	0.832842541344889	0.368	0.368	0.368	0.368	0.888	0.888	0.888	0.761	0.761	0.847	0.888	0.761	0.847	0.455	0.761	0.847	0.455	0.847	0.455	0.455	5.17524424549463e-84	1.63209708769434e-131	8.02049383460369e-70	1	1	1	4.05887266972211e-61	1	4.72323755793467e-78
Id1	8.32792594784242e-88	1.35537686803086e-07	1.61713430172689e-36	0.676509641270697	2.62912022057944e-95	3.82483166493198e-10	9.77437122569589e-68	4.68090647189319e-26	2.64872468537177e-06	7.20820759904241e-30	-1.28666764408333	-0.205865947357904	-0.71842929845708	-0.00628262990363648	1.08080169672543	0.568238345626252	1.2803850141797	-0.512563351099175	0.199583317454268	0.712146668553443	0.135	0.135	0.135	0.135	0.662	0.662	0.662	0.214	0.214	0.467	0.662	0.214	0.467	0.125	0.214	0.467	0.125	0.467	0.125	0.125	8.45784159262876e-84	0.00137652074717214	1.64236159683383e-32	1	2.67013449602048e-91	3.88449903890492e-06	9.92685141681675e-64	4.75392861285473e-22	0.0269004479046357
Tlr2	2.4243924366426e-87	3.0251354127739e-55	7.52056101334963e-72	0.0801892431945951	8.88394455083196e-32	0.794671947295599	1.11009040450361e-77	7.46524461343395e-24	1.1392892642279e-46	7.91355399998246e-66	-1.01354203139217	-0.557375981955167	-1.01082094127781	0.0495022020949539	0.456166049437006	0.00272109011436084	1.06304423348713	-0.453444959322646	0.606878184050121	1.06032314337277	0.342	0.342	0.342	0.342	0.828	0.828	0.828	0.593	0.593	0.812	0.828	0.593	0.812	0.302	0.593	0.812	0.302	0.812	0.302	0.302	2.46221295865423e-83	3.07232752521318e-51	7.63788176515789e-68	1	9.02253408582493e-28	1	1.12740781481387e-73	7.58170242940352e-20	1.15706217674986e-42
Tmsb4x	2.62663688431805e-87	7.48213143402874e-140	5.64733521695667e-56	6.28059047000176e-08	2.5784090389941e-21	3.16264589313488e-11	1.55949198253873e-49	0.876460230815726	1.50557366945794e-62	5.40071422475351e-30	0.812511861811608	0.514752809097546	0.54020384943862	-0.0971855088121441	-0.297759052714063	-0.272308012372988	-0.909697370623752	0.0254510403410748	-0.61193831790969	-0.637389358250764	1	1	1	1	1	1	1	1	1	1	1	1	1	1	1	1	1	1	1	1	2.66761241971341e-83	7.59885268439959e-136	5.73543364634119e-52	0.000637856768133378	2.61863222000241e-17	3.21198316906778e-07	1.58382005746634e-45	1	1.52906061870148e-58
Bcl2a1a	3.04147791616504e-87	1.15153917136984e-08	5.97119016163824e-129	0.558232544592552	3.33795005934562e-110	2.20154348688569e-11	2.81215346038569e-60	1.44131202159696e-183	2.99389061482294e-05	1.00629429806271e-90	-0.992092955048726	-0.0977261755139876	-1.56037871919828	-0.00168409655449129	0.894366779534738	-0.568285764149552	0.990408858494234	-1.46265254368429	0.0960420789594963	1.55869462264379	0.035	0.035	0.035	0.035	0.512	0.512	0.512	0.098	0.098	0.7	0.512	0.098	0.7	0.042	0.098	0.7	0.042	0.7	0.042	0.042	3.08892497165722e-83	0.000116950318244321	6.06434072815979e-125	1	3.39002208027141e-106	2.23588756528111e-07	2.85602305436771e-56	1.46379648913388e-179	0.304059530841418
Rab44	5.00889701208533e-87	8.34197760216661e-07	8.38175513732705e-38	0.170605519535183	5.56068646223697e-98	3.14817121216511e-09	1.55732625717077e-72	1.03574931591117e-30	4.86886885907981e-08	5.16487549528271e-35	-0.829194210666634	-0.0954404602331319	-0.50854256305653	0.0110786327638179	0.733753750433502	0.320651647610104	0.840272843430452	-0.413102102823398	0.10651909299695	0.519621195820348	0.185	0.185	0.185	0.185	0.736	0.736	0.736	0.272	0.272	0.561	0.736	0.272	0.561	0.154	0.272	0.561	0.154	0.561	0.154	0.154	5.08703580547386e-83	0.00847211245276041	8.51251051746935e-34	1	5.64743317104787e-94	3.19728268307489e-05	1.58162054678263e-68	1.05190700523939e-26	0.000494482321328146
Lsp1	1.57476948135386e-84	2.41617490327601e-74	2.97023179281747e-30	0.421170586357597	5.60409074976826e-28	5.18750810401154e-14	6.08115405417643e-69	0.336953056429783	3.12242319788219e-52	4.1387807916755e-26	0.832881136194047	0.411135515392006	0.444801967214437	-0.0327220428851214	-0.421745620802041	-0.38807916897961	-0.865603179079168	0.033666451822431	-0.443857558277127	-0.477524010099558	0.989	0.989	0.989	0.989	0.801	0.801	0.801	0.875	0.875	0.934	0.801	0.875	0.934	0.988	0.875	0.934	0.988	0.934	0.988	0.988	1.59933588526298e-80	2.45386723176712e-70	3.01656740878542e-26	1	5.69151456546464e-24	5.26843323043412e-10	6.17602005742158e-65	1	3.17113299976915e-48
Cd53	3.02260512460925e-84	2.90764886264205e-142	8.36022072783999e-43	0.000366372645568962	2.49541480631217e-11	1.18376440169502e-05	1.26960246204509e-58	0.898651725674578	4.16103181667931e-73	3.58443294735717e-27	-0.836211562832846	-0.630816787496221	-0.650073456898607	-0.11437292305662	0.205394775336625	0.186138105934239	0.721838639776226	-0.0192566694023857	0.516443864439601	0.535700533841987	0.888	0.888	0.888	0.888	0.995	0.995	0.995	0.98	0.98	0.976	0.995	0.98	0.976	0.917	0.98	0.976	0.917	0.976	0.917	0.917	3.06975776455316e-80	2.95300818489927e-138	8.49064017119429e-39	1	2.53434327729063e-07	0.120223112636147	1.289408260453e-54	1	4.2259439130195e-69
Myadm	4.12976513874244e-84	1.90034131534657e-104	1.34609349845419e-49	0.010794376116586	7.63813293987474e-14	0.000180928166169495	1.69328478133691e-80	0.0138303933212903	4.72639696112045e-90	1.39698856536789e-50	0.915616801508703	0.569081688804485	0.718163763119229	-0.123718621222577	-0.346535112704218	-0.197453038389475	-1.03933542273128	0.149082074314744	-0.692800310027062	-0.841882384341806	0.878	0.878	0.878	0.878	0.387	0.387	0.387	0.54	0.54	0.512	0.387	0.54	0.512	0.909	0.54	0.512	0.909	0.512	0.909	0.909	4.19418947490682e-80	1.92998663986597e-100	1.36709255703008e-45	1	7.75728781373679e-10	1	1.71970002392576e-76	1	4.80012875371393e-86
Mapkapk2	5.72900885599102e-84	2.12910465314399e-73	2.32742144482929e-108	0.525825842150492	2.32013944269027e-20	5.47406465059625e-16	1.49303208921948e-65	1.69867923751373e-61	1.62057150339273e-47	5.47636050208579e-87	-0.900345267236109	-0.561729829856273	-1.42125513880202	-0.0135598080728225	0.338615437379837	-0.520909871565912	0.886785459163287	-0.859525308945748	0.54817002178345	1.4076953307292	0.283	0.283	0.283	0.283	0.787	0.787	0.787	0.602	0.602	0.871	0.787	0.602	0.871	0.302	0.602	0.871	0.302	0.871	0.302	0.302	5.81838139414448e-80	2.16231868573304e-69	2.36372921936863e-104	1	2.35633361799624e-16	5.55946005914555e-12	1.51632338981131e-61	1.72517863361894e-57	1.64585241884566e-43
Cd300lf	2.89166775121577e-83	3.20785257539866e-19	1.74062677684957e-21	0.0498975457750661	6.80443375154053e-72	2.73475705623343e-18	3.65994622814425e-56	8.40815362980777e-08	5.6979667936381e-06	5.49992562212282e-12	-0.974285085698443	-0.213250304175422	-0.472848715959883	-0.128680380355716	0.761034781523021	0.50143636973856	0.845604705342727	-0.259598411784461	0.0845699238197055	0.344168335604167	0.86	0.86	0.86	0.86	0.986	0.986	0.986	0.906	0.906	0.934	0.986	0.906	0.934	0.87	0.906	0.934	0.87	0.934	0.87	0.87	2.93677776813473e-79	3.25789507557488e-15	1.76778055456842e-17	1	6.91058291806456e-68	2.77741926631067e-14	3.7170413893033e-52	0.000853932082643277	0.0578685507561885
Rnf19b	1.05893786599207e-82	0.0446590238147282	4.49804972590725e-43	0.896436759072973	2.51177932028532e-115	0.000294469292027421	1.65345679867985e-64	1.66111646286444e-51	0.0724934711600198	7.16865959640829e-35	-0.867086944592234	-0.0423595557388014	-0.680102494590904	-0.0022448995160935	0.824727388853433	0.18698445000133	0.864842045076141	-0.637742938852103	0.0401146562227079	0.677857595074811	0.18	0.18	0.18	0.18	0.7	0.7	0.7	0.211	0.211	0.561	0.7	0.211	0.561	0.176	0.211	0.561	0.176	0.561	0.176	0.176	1.07545729670155e-78	1	4.56821930163141e-39	1	2.55096307768177e-111	1	1.67925072473925e-60	1.68702987968513e-47	1
Cd33	3.38089068172231e-82	1.091849413546e-05	2.64868036397561e-08	0.353018645288856	3.0310595982961e-127	2.03260500098675e-32	9.13690638899139e-67	4.14289359038727e-19	2.21780672699395e-06	6.54519982228598e-06	-0.806474585417049	0.126499431812021	-0.235536257352946	-0.0232000393004683	0.93297401722907	0.570938328064103	0.783274546116581	-0.362035689164967	-0.149699471112489	0.212336218052478	0.918	0.918	0.918	0.918	0.995	0.995	0.995	0.898	0.898	0.955	0.995	0.898	0.955	0.927	0.898	0.955	0.927	0.955	0.927	0.927	3.43363257635718e-78	0.110888226439732	0.000268999977765363	1	3.07834412802952e-123	2.06431363900215e-28	9.27944212865965e-63	4.20752273039732e-15	0.0225240451193505
Slc40a1	5.54187637658829e-82	1.54274508871514e-48	4.09075068203078e-63	0.199320474975858	5.68329352838735e-40	0.281948348023755	7.2225182067541e-67	7.43441914539813e-28	5.11256841014606e-35	6.59624444894979e-52	0.932105142789154	0.36550752582521	0.863082572816081	-0.109918682303192	-0.566597616963944	-0.0690225699730732	-1.04202382509235	0.497575046990871	-0.475426208128402	-0.973001255119273	0.753	0.753	0.753	0.753	0.15	0.15	0.15	0.511	0.511	0.181	0.15	0.511	0.181	0.713	0.511	0.181	0.713	0.181	0.713	0.713	5.62832964806307e-78	1.56681191209909e-44	4.15456639267046e-59	1	5.77195290743019e-36	1	7.33518949077947e-63	7.55039608406634e-24	5.19232447734434e-31
Clec4d	1.06785579582868e-81	1.54969050759463e-241	1.37656560105664e-60	0.249321548543586	2.15324831591256e-07	0.00336148076338138	2.84764920107194e-71	1.06415778326721e-17	4.57323158693415e-171	3.41323887397334e-55	-0.820309087375636	-0.978405049134085	-0.66623124435754	0.0308559950565503	-0.158095961758449	0.154077843018097	0.851165082432187	0.312173804776546	1.00926104419064	0.69708723941409	0.959	0.959	0.959	0.959	1	1	1	0.992	0.992	1	1	0.992	1	0.921	0.992	1	0.921	1	0.921	0.921	1.08451434624361e-77	1.5738656795131e-237	1.39804002443313e-56	1	0.00218683898964079	1	2.89207252860866e-67	1.08075864468618e-13	4.64457399969033e-167
S100a9	1.12731607308572e-81	9.4633906665695e-152	7.22390115993796e-47	7.98334132483847e-46	0.139448880332312	0.00193238710265114	1.22685274297734e-11	0.0251342599751991	2.42909190205783e-12	0.0039037653743358	0.575267008780378	0.514506833752835	0.444284204091304	0.338260509513328	-0.0607601750275437	-0.130982804689074	-0.23700649926705	-0.0702226296615303	-0.176246324239506	-0.106023694577976	1	1	1	1	1	1	1	1	1	1	1	1	1	1	1	1	1	1	1	1	1.14490220382585e-77	9.61101956096798e-148	7.33659401803299e-43	8.10788144950595e-42	1	1	1.24599164576779e-07	1	2.46698573572994e-08
Gsr	3.32103536225735e-81	4.91555988692678e-108	3.95464897935557e-54	0.0722529993843074	8.59764062143508e-12	0.0224246343314586	2.06686047191004e-55	0.000867482218125882	2.01644971782993e-55	1.21979919880946e-36	0.669042143306594	0.444057255665396	0.563091022888313	0.0307671976684651	-0.224984887641198	-0.105951120418281	-0.638274945638129	0.119033767222917	-0.413290057996931	-0.532323825219848	1	1	1	1	0.905	0.905	0.905	0.932	0.932	0.927	0.905	0.932	0.927	0.996	0.932	0.927	0.996	0.927	0.996	0.996	3.37284351390856e-77	4.99224262116284e-104	4.01634150343352e-50	1	8.73176381512947e-08	1	2.09910349527183e-51	1	2.04790633342808e-51
Pim1	1.28339628761059e-80	2.7657417975798e-62	9.83388612025603e-131	0.200284394325452	6.11949514703547e-24	1.65275282065749e-36	6.82664851691362e-62	4.76608055337038e-105	7.14074667730878e-36	2.38697178540458e-109	-0.977588312008596	-0.586731129717533	-1.63930112353291	-0.0519847548783789	0.390857182291063	-0.661712811524315	0.925603557130217	-1.05256999381538	0.534746374839154	1.58731636865453	0.572	0.572	0.572	0.572	0.94	0.94	0.94	0.773	0.773	1	0.94	0.773	1	0.605	0.773	1	0.605	1	0.605	0.605	1.30341726969731e-76	2.80888736962205e-58	9.98729474373202e-127	1	6.21495927132923e-20	1.67853576465975e-32	6.93314423377748e-58	4.84043141000296e-101	7.2521423254748e-32
Lmnb1	5.97566720153544e-80	1.63239789539763e-92	4.93286869532501e-53	6.15878006474733e-08	1.36064339543635e-15	0.000577125530838521	2.93086432557159e-83	0.0025567123541236	4.06542890117913e-91	7.08202294418884e-61	-0.946599629629574	-0.664855540029864	-0.775359266528238	0.153978777229805	0.28174408959971	0.171240363101337	1.10057840685938	-0.110503726498374	0.818834317259669	0.929338043758043	0.784	0.784	0.784	0.784	0.981	0.981	0.981	0.868	0.868	0.962	0.981	0.868	0.962	0.676	0.868	0.962	0.676	0.962	0.676	0.676	6.0688876098794e-76	1.65786330256583e-88	5.00982144697208e-49	0.000625485703375739	1.38186943240516e-11	1	2.97658580905051e-79	1	4.12884959203753e-87
Thbs1	3.08766159138579e-77	4.80212885752135e-170	1.03305976205783e-16	3.06637884039772e-05	0.192612921141068	3.44843608091422e-18	6.27671187316256e-51	2.03434932650108e-31	6.45523276454887e-99	6.14602579435061e-07	-2.07838572740505	-2.16386859159259	-1.04613621289714	-0.118853266221904	-0.0854828641875383	1.03224951450791	1.95953246118315	1.11773237869545	2.04501532537069	0.927282946675235	0.37	0.37	0.37	0.37	0.807	0.807	0.807	0.786	0.786	0.585	0.807	0.786	0.585	0.484	0.786	0.585	0.484	0.585	0.484	0.484	3.13582911221141e-73	4.87704206769868e-166	1.04917549434593e-12	0.311421435030793	1	3.50223168377648e-14	6.37462857838389e-47	2.0660851759945e-27	6.55593439567583e-95
Hmgb2	8.59175659500999e-76	1.92537878890427e-115	5.47667076821726e-75	1.16651951945672e-05	1.00902613140708e-05	0.00168204419870353	5.37500880892413e-44	8.29334103343292e-13	1.51740400475654e-46	2.4532568372168e-49	0.879909138992382	0.628448251965102	0.996674617622669	0.130999755171705	-0.25146088702728	0.116765478630287	-0.748909383820676	0.368226365657567	-0.497448496793396	-0.865674862450963	0.984	0.984	0.984	0.984	0.768	0.768	0.768	0.766	0.766	0.659	0.768	0.766	0.659	0.978	0.766	0.659	0.978	0.659	0.978	0.978	8.72578799789214e-72	1.95541469801118e-111	5.56210683220145e-71	0.118471722396025	0.102476693905703	1	5.45885894634335e-40	8.42271715355448e-09	1.54107550723075e-42
Csf3r	4.75008972246993e-75	7.10743489231781e-83	4.4706909249988e-28	2.87832994624955e-15	4.24627404273508e-30	8.543134745267e-15	9.56512947899539e-84	0.73043554441989	8.04488768009715e-117	2.1485201800371e-46	0.721433108779448	0.450888357532182	0.389876596433666	-0.208923258405291	-0.270544751247266	-0.331556512345782	-0.930356367184739	-0.0610117610985164	-0.659811615937473	-0.598799854838957	0.999	0.999	0.999	0.999	0.948	0.948	0.948	0.987	0.987	0.986	0.948	0.987	0.986	1	0.987	0.986	1	0.986	1	1	4.82419112214046e-71	7.21831087663797e-79	4.54043370342878e-24	2.92323189341105e-11	4.31251591780175e-26	8.67640764729317e-11	9.71434549886772e-80	1	8.17038792790667e-113
S100a8	8.9219837667518e-74	4.59275274232492e-84	1.55758153069031e-49	3.86194521238734e-26	7.07917435471137e-12	0.134056656789921	3.16850070873525e-17	3.63079270765498e-05	6.25248826750157e-05	9.79784750567147e-10	0.561781244374446	0.343971117474966	0.491764563587519	0.248787319962382	-0.21781012689948	-0.0700166807869271	-0.312993924412064	0.147793446112553	-0.0951837975125835	-0.242977243625137	1	1	1	1	1	1	1	1	1	1	1	1	1	1	1	1	1	1	1	1	9.06116671351312e-70	4.66439968510519e-80	1.58187980256908e-45	3.92219155770058e-22	7.18960947464487e-08	1	3.21792931979152e-13	0.36874330738944	0.635002708447459
Ptpn1	1.27868418627692e-72	0.00931241516061258	1.10122529993948e-73	0.474403738609386	2.25307260239088e-105	0.0471953768254867	5.2085449191242e-58	7.35942900212022e-101	0.00276506844924189	8.95365206116865e-61	-0.90629736425018	0.0400738452360256	-1.01744440257497	-0.0274656195671952	0.946371209486206	-0.111147038324792	0.878831744682985	-1.057518247811	-0.0675394648032208	0.989978783007777	0.563	0.563	0.563	0.563	0.888	0.888	0.888	0.501	0.501	0.92	0.888	0.501	0.92	0.579	0.501	0.92	0.579	0.92	0.579	0.579	1.29863165958284e-68	1	1.11840441461853e-69	1	2.28822053498818e-101	1	5.28979821986254e-54	7.47423609455329e-97	1
Ets2	1.59275457433397e-72	1.7101064882596e-99	6.51179909608348e-53	0.231255985996541	0.000145514344807836	0.316474164604826	1.94149627319976e-70	0.0317912680575026	7.27631465215214e-81	3.44034298410814e-53	-0.759402705870454	-0.648926703417752	-0.717141655295128	0.0742037966034034	0.110476002452702	0.0422610505753263	0.833606502473857	-0.0682149518773758	0.723130500021155	0.791345451898531	0.537	0.537	0.537	0.537	0.929	0.929	0.929	0.803	0.803	0.895	0.929	0.803	0.895	0.536	0.803	0.895	0.536	0.895	0.536	0.536	1.61760154569358e-68	1.73678414947645e-95	6.61338316198239e-49	1	1	1	1.97178361506167e-66	1	7.38982516072571e-77
Il4ra	1.74219544028308e-72	0.00752518531321601	6.90697619343614e-26	0.0868679924197868	3.76994091815632e-88	1.07461264785001e-07	3.12438312833055e-64	1.596629852625e-24	5.36852649928356e-05	1.76336752598992e-26	-0.733230370194646	-0.0788171929892142	-0.494374288148902	0.0397824618718836	0.654413177205432	0.238856082045744	0.773012832066529	-0.415557095159688	0.118599654861098	0.534156750020785	0.212	0.212	0.212	0.212	0.703	0.703	0.703	0.252	0.252	0.502	0.703	0.252	0.502	0.174	0.252	0.502	0.174	0.502	0.174	0.174	1.7693736891515e-68	1	7.01472502205374e-22	1	3.82875199647956e-84	0.00109137660515647	3.17312350513251e-60	1.62153727832595e-20	0.545227551267238
Rbpj	1.83198382772818e-72	3.33221727285483e-41	5.50605240513471e-49	0.417900390177167	5.66961947586803e-22	0.225368120976827	1.01589860395787e-56	4.51756331427664e-10	1.93374575629733e-30	6.71479524561074e-40	-0.64209677615467	-0.317341003307745	-0.646103872029132	0.0111329690729832	0.324755772846925	-0.00400709587446246	0.653229745227653	-0.328762868721388	0.328473972380728	0.657236841102115	0.084	0.084	0.084	0.084	0.548	0.548	0.548	0.319	0.319	0.456	0.548	0.319	0.456	0.071	0.319	0.456	0.071	0.456	0.071	0.071	1.86056277544074e-68	3.38419986231136e-37	5.59194682265481e-45	1	5.75806553969157e-18	1	1.03174662217961e-52	4.58803730197936e-06	1.96391219009557e-26
Hacd4	4.42029115699631e-72	1.34675479209515e-98	2.51858021148692e-41	0.0125691670967952	3.99907902760001e-17	1.83083262858517e-05	2.31320708854412e-49	0.00206814234863532	5.45864876133731e-44	7.25565767448536e-26	0.777645519032761	0.496972778319438	0.616183228550395	0.0506662728676756	-0.280672740713323	-0.161462290482366	-0.726979246165085	0.119210450230957	-0.446306505451763	-0.565516955682719	0.685	0.685	0.685	0.685	0.12	0.12	0.12	0.33	0.33	0.244	0.12	0.33	0.244	0.597	0.33	0.244	0.597	0.244	0.597	0.597	4.48924769904546e-68	1.36776416685184e-94	2.55787006278612e-37	1	4.06146466043057e-13	0.18593936175911	2.34929311912541e-45	1	5.54380368201417e-40
Tnfaip3	6.8433494257257e-72	3.13690183314354e-16	1.3631636222925e-121	0.52079316211517	3.7014354610471e-54	3.53584218953669e-16	2.37681475850226e-54	3.28437320850092e-126	1.14710840684404e-12	4.39475067158302e-91	-0.7746749707278	-0.169721551341647	-1.41348036187818	0.00905465573783987	0.604953419386153	-0.638805391150378	0.78372962646564	-1.24375881053653	0.178776207079487	1.42253501761602	0.06	0.06	0.06	0.06	0.499	0.499	0.499	0.176	0.176	0.718	0.499	0.176	0.718	0.051	0.176	0.718	0.051	0.718	0.051	0.051	6.95010567676702e-68	3.18583750174058e-12	1.38442897480026e-117	1	3.75917785423943e-50	3.59100132769347e-12	2.41389306873489e-50	3.33560943055354e-122	1.16500329799081e-08
Basp1	1.30718097748456e-71	4.16395225775958e-160	2.47688836322273e-38	0.17356311457671	0.111043981152336	0.000391267336366836	1.69700807518848e-55	1.34006380075414e-08	7.38491809779775e-105	2.45206144999864e-29	-1.19626949055324	-1.29333907708521	-0.933774051682597	-0.02516453576282	-0.0970695865319653	0.262495438870643	1.17110495479042	0.359565025402608	1.26817454132239	0.908609515919777	0.382	0.382	0.382	0.382	0.817	0.817	0.817	0.789	0.789	0.721	0.817	0.789	0.721	0.433	0.789	0.721	0.433	0.721	0.433	0.433	1.32757300073332e-67	4.22890991298063e-156	2.51552782168901e-34	1	1	1	1.72348140116142e-51	0.000136096879604591	7.50012282012339e-101
Ccl3	3.03944475699098e-71	1.5206221445921e-90	7.27418044909456e-74	4.23807458472627e-07	8.9302675249469e-05	0.240223025929375	7.28739264303833e-42	4.56824883090098e-07	3.76509343358412e-42	1.46333065319123e-46	-1.85945940817148	-1.40166652586338	-1.58195084208035	-0.0899241045935251	0.457792882308102	0.27750856609113	1.76953530357796	-0.180284316216972	1.31174242126985	1.49202673748683	0.258	0.258	0.258	0.258	0.719	0.719	0.719	0.595	0.595	0.76	0.719	0.595	0.76	0.395	0.595	0.76	0.395	0.76	0.395	0.395	3.08686009520004e-67	1.54434385004774e-86	7.38765766410044e-70	0.004304188548248	0.906957969833607	1	7.40107596826973e-38	0.00463951351266304	3.82382889114803e-38
Rab8b	1.41147749296863e-70	6.49299181819176e-26	1.55139130951641e-79	0.000532931553310966	1.40038735268023e-44	0.000701093739567438	1.38270641777762e-71	1.28762992808706e-57	1.19215321604053e-33	7.39743494251269e-79	-0.793783427212523	-0.271020564127927	-0.985432905446612	0.104386062683188	0.522762863084596	-0.191649478234089	0.898169489895711	-0.714412341318684	0.375406626811115	1.0898189681298	0.488	0.488	0.488	0.488	0.864	0.864	0.864	0.632	0.632	0.916	0.864	0.632	0.916	0.403	0.632	0.916	0.403	0.916	0.403	0.403	1.43349654185895e-66	6.59428249055555e-22	1.57559301394487e-75	1	1.42223339538204e-40	1	1.40427663789495e-67	1.30771695496522e-53	1.21075080621076e-29
Zfp36l2	1.88604258266361e-70	0.343309982507238	3.28022516829501e-85	0.322283736545193	9.49314382609544e-62	1.76088938200482e-06	1.70377016454552e-58	1.03140304410458e-74	0.0878288236929949	1.15623376473916e-72	0.729278348820822	-0.0930435827567098	0.942529197395791	-0.0577591923434113	-0.822321931577532	0.213250848574969	-0.787037541164234	1.0355727801525	0.0352843904132984	-1.0002883897392	0.898	0.898	0.898	0.898	0.455	0.455	0.455	0.79	0.79	0.289	0.455	0.79	0.289	0.891	0.79	0.289	0.891	0.289	0.891	0.891	1.91546484695316e-66	1	3.33139668092041e-81	1	9.64123686978253e-58	0.017883592563641	1.73034897911243e-54	1.04749293159261e-70	1
Pgd	1.53824118433746e-69	1.0206528597701e-31	7.01847506379687e-49	3.19835775048995e-06	1.75911298834625e-45	0.00308894585841409	5.43395807413799e-37	7.12069941524374e-26	0.00204575598545336	8.41202389591973e-23	0.75133756739676	0.278695001139301	0.682460330418165	0.120425604483583	-0.472642566257459	-0.0688772369785944	-0.630911962913177	0.403765329278864	-0.158269396655718	-0.562034725934582	0.718	0.718	0.718	0.718	0.161	0.161	0.161	0.566	0.566	0.261	0.161	0.566	0.261	0.567	0.566	0.261	0.567	0.261	0.567	0.567	1.56223774681312e-65	1.03657504438252e-27	7.1279632747921e-45	0.032482521313976	1.78655515096446e-41	1	5.51872782009454e-33	7.23178232612154e-22	1
Clec4n	2.73255399483384e-69	9.77202520394332e-118	1.69252097736845e-68	0.079332308876045	0.487842421987706	0.285428101690752	2.15267402112597e-44	0.447220098670981	2.5010302378409e-71	1.3566766725518e-44	-0.949873669441681	-1.01842018025808	-1.12432931073786	-0.0538591696727293	-0.0685465108164023	-0.174455641296178	0.896014499768952	-0.105909130479776	0.964561010585354	1.07047014106513	0.079	0.079	0.079	0.079	0.52	0.52	0.52	0.54	0.54	0.54	0.52	0.54	0.54	0.107	0.54	0.54	0.107	0.54	0.107	0.107	2.77518183715324e-65	9.92446879712484e-114	1.7189243046154e-64	1	1	1	2.18625573585553e-40	1	2.54004630955122e-67
Ypel3	1.34126540973234e-68	9.35975141142066e-32	2.60374659639688e-48	0.143677880068865	7.98056310792892e-31	0.175897463843849	5.15985487940357e-50	3.03613267197771e-18	7.59049813847283e-15	2.96413330520884e-35	0.623336297786225	0.223628718643059	0.558574128220426	0.0180315066723453	-0.399707579143166	-0.0647621695657992	-0.60530479111388	0.334945409577367	-0.205597211970714	-0.54054262154808	0.925	0.925	0.925	0.925	0.602	0.602	0.602	0.774	0.774	0.62	0.602	0.774	0.62	0.923	0.774	0.62	0.923	0.62	0.923	0.923	1.36218915012416e-64	9.50576353343882e-28	2.64436504330067e-44	1	8.10505989241261e-27	1	5.24034861552226e-46	3.08349634166057e-14	7.70890990943301e-11
Mllt6	8.68493929427645e-68	2.38149246069414e-09	2.86804995247477e-66	0.0845749175540643	3.35621913809162e-86	0.978051170828007	1.03528644854261e-42	3.19645489077923e-75	9.58235186160954e-05	1.98340423417374e-41	-0.49653680766454	-0.0551584225294511	-0.486139222336454	-0.00875784553309975	0.441378385135089	0.010397585328086	0.48777896213144	-0.430980799807003	0.0464005769963513	0.477381376803354	0.004	0.004	0.004	0.004	0.351	0.351	0.351	0.051	0.051	0.352	0.351	0.051	0.352	0.012	0.051	0.352	0.012	0.352	0.012	0.012	8.82042434726716e-64	2.41864374308097e-05	2.91279153173338e-62	1	3.40857615664585e-82	1	1.05143691713987e-38	3.24631958707539e-71	0.973183655065064
Adipor1	9.79182277427348e-68	5.50296051050283e-23	2.13215605978459e-65	0.878890020743516	2.03163306458093e-43	0.0710386195659325	1.33949703242496e-53	2.21580099337378e-44	4.00149011429818e-15	2.95142189840103e-53	0.671814367671892	0.216899138731173	0.748708127639994	-0.0300404185973155	-0.454915228940719	0.0768937599681019	-0.701854786269207	0.531808988908821	-0.246939557328488	-0.778748546237309	0.928	0.928	0.928	0.928	0.624	0.624	0.624	0.833	0.833	0.547	0.624	0.833	0.547	0.925	0.833	0.547	0.925	0.547	0.925	0.925	9.94457520955215e-64	5.58880669446668e-19	2.16541769431723e-61	1	2.06332654038839e-39	1	1.36039318613079e-49	2.25036748887041e-40	4.06391336008123e-11
Alas1	1.09011858558851e-67	2.70040501907593e-07	3.98066200337401e-43	0.00196248497317393	6.73690690304119e-70	0.0290396005183716	3.91118755308873e-63	3.15265006453626e-36	1.00685506055674e-12	8.57836226660657e-45	-0.721756451136342	-0.100715054112945	-0.605728949662256	0.0486349878778456	0.621041397023397	0.116027501474085	0.770391439014187	-0.505013895549312	0.14935004199079	0.654363937540102	0.139	0.139	0.139	0.139	0.594	0.594	0.594	0.219	0.219	0.509	0.594	0.219	0.509	0.081	0.219	0.509	0.081	0.509	0.081	0.081	1.10712443552369e-63	0.00274253133737352	4.04276033062665e-39	1	6.84200265072863e-66	1	3.97220207891691e-59	3.20183140554302e-32	1.02256199950143e-08
Itm2b	1.24702139787902e-67	1.61866821371209e-35	3.1777013025918e-43	0.235928019404187	1.86550917929788e-33	0.00901016175090326	2.31034224225271e-49	1.5807825208273e-15	1.64583776460614e-17	4.42357114316298e-31	0.657888392667427	0.253369767845933	0.549898919327956	0.019536541592464	-0.404518624821494	-0.107989473339471	-0.638351851074963	0.296529151482023	-0.233833226253469	-0.530362377735492	0.996	0.996	0.996	0.996	0.924	0.924	0.924	0.957	0.957	0.941	0.924	0.957	0.941	0.996	0.957	0.941	0.996	0.941	0.996	0.996	1.26647493168594e-63	1.64391943784599e-31	3.22727344291224e-39	1	1.89461112249492e-29	1	2.34638358123185e-45	1.60544272815221e-11	1.67151283373399e-13
Tmed5	2.51259409086306e-67	1.212488460805e-30	6.39842386513601e-33	0.752354464741997	2.13375748734688e-33	9.75935977115669e-05	1.31500652456082e-52	6.76668489732513e-08	6.21557872639026e-22	5.00000202176919e-27	-0.816830037181393	-0.283820751647604	-0.564359585058944	-0.00542865305257936	0.533009285533789	0.252470452122448	0.811401384128813	-0.280538833411341	0.278392098595024	0.558930932006365	0.154	0.154	0.154	0.154	0.616	0.616	0.616	0.365	0.365	0.474	0.616	0.365	0.474	0.146	0.365	0.474	0.146	0.474	0.146	0.146	2.55179055868052e-63	1.23140328079355e-26	6.49823927743213e-29	1	2.16704410414949e-29	0.991160578358673	1.33552062634397e-48	0.00068722451817234	6.31254175452195e-18
Cd9	3.35579499363431e-67	1.5409587473015e-251	1.25342059932894e-59	0.121881585335874	2.50503883308348e-30	0.419321249114853	7.34866317529788e-62	3.60482303996259e-21	2.96380542258865e-179	3.77926990513724e-56	-0.810110953060433	-1.3093247810841	-0.853033162971935	0.0406316737481931	-0.499213828023665	-0.0429222099115014	0.850742626808626	0.456291618112163	1.34995645483229	0.893664836720128	0.885	0.885	0.885	0.885	0.997	0.997	0.997	0.978	0.978	0.993	0.997	0.978	0.993	0.854	0.978	0.993	0.854	0.993	0.854	0.854	3.40814539553501e-63	1.56499770375941e-247	1.27297396067847e-55	1	2.54411743887958e-26	1	7.46330232083253e-58	3.66105827938601e-17	3.01004078718103e-175
Traf1	6.90174035461703e-67	3.02612219054955e-10	1.78682602258504e-69	0.0751066494357056	6.19970944384364e-80	0.526891550889498	3.97267981864158e-42	2.44723703339193e-77	2.22805623693016e-05	1.21954751785259e-43	-0.615929487678285	-0.0747873740599096	-0.632045463569418	-0.0100008537726968	0.541142113618375	-0.0161159758911332	0.605928633905588	-0.557258089509508	0.0647865202872128	0.622044609796721	0.002	0.002	0.002	0.002	0.343	0.343	0.343	0.053	0.053	0.362	0.343	0.053	0.362	0.01	0.053	0.362	0.01	0.362	0.01	0.01	7.00940750414906e-63	3.07332969672213e-06	1.81470050853737e-65	1	6.2964249111676e-76	1	4.03465362381239e-38	2.48541393111285e-73	0.226281391422627
Osm	1.37496309952081e-66	2.69521382047571e-49	0.0427537326650395	0.000414463352358985	2.01408958516874e-15	1.67135855644124e-27	2.29350576033437e-63	5.56577838679202e-14	8.06775998872049e-46	2.25033966159009e-06	-1.06791086466571	-0.558841849038183	-0.160164337414759	0.0569214134544362	0.509069015627525	0.907746527250949	1.12483227812014	0.398677511623423	0.615763262492619	0.217085750869195	0.125	0.125	0.125	0.125	0.569	0.569	0.569	0.389	0.389	0.167	0.569	0.389	0.167	0.063	0.389	0.167	0.063	0.167	0.063	0.063	1.39641252387333e-62	2.73725915607513e-45	1	1	2.04550938269738e-11	1.69743174992172e-23	2.32928445019559e-59	5.65260452962598e-10	8.19361704454453e-42
Clec4e	2.20935647797494e-66	6.91688413726824e-115	5.94397095414647e-67	0.000206813406517998	0.00017456564342353	0.0364759213734051	4.62656271512577e-64	5.60936233083849e-09	1.00278069810668e-95	1.06281260188277e-64	-0.998042718655647	-0.810181852878633	-1.22841166480948	0.0815945895327104	0.187860865777015	-0.230368946153835	1.07963730818836	-0.41822981193085	0.891776442411343	1.31000625434219	0.723	0.723	0.723	0.723	0.935	0.935	0.935	0.885	0.885	0.951	0.935	0.885	0.951	0.634	0.885	0.951	0.634	0.951	0.634	0.634	2.24382243903135e-62	7.02478752980963e-111	6.03669690103116e-63	1	1	1	4.69873709348173e-60	5.69686838319957e-05	1.01842407699714e-91
Cd52	3.64896466760844e-66	0.0132959421971238	5.02777810413151e-28	0.0494587315392905	3.48509428822409e-87	8.03397474324608e-08	1.30195338127707e-42	4.07980000646394e-37	2.94424863212352e-05	3.37217171844195e-16	0.603586494689972	-0.0864258250146865	0.370879054684918	0.039124325139714	-0.690012319704658	-0.232707440005054	-0.564462169550258	0.457304879699604	0.125550150154401	-0.331754729545204	1	1	1	1	0.992	0.992	0.992	0.997	0.997	0.997	0.992	0.997	0.997	1	0.997	0.997	1	0.997	1	1	3.70588851642313e-62	1	5.10621144255597e-24	1	3.53946175912039e-83	0.000815930474924072	1.322263854025e-38	4.14344488656478e-33	0.299017891078465
Il1rap	1.78872809523292e-65	2.28532334176509e-50	1.24145767171732e-48	0.856042031771745	1.70504373718678e-22	0.353524342698272	5.29459878289214e-49	5.95545351030666e-13	8.20178066854085e-32	1.84228326217714e-37	-0.844192668685796	-0.418051758238017	-0.804360672516263	-0.0579050281922729	0.426140910447779	0.039831996169533	0.786287640493523	-0.386308914278246	0.360146730045744	0.74645564432399	0.253	0.253	0.253	0.253	0.703	0.703	0.703	0.541	0.541	0.666	0.703	0.541	0.666	0.251	0.541	0.666	0.251	0.666	0.251	0.251	1.81663225351856e-61	2.32097438589662e-46	1.26082441139611e-44	1	1.73164241948689e-18	1	5.37719452390526e-45	6.04835858506745e-09	8.32972844697009e-28
Bcl2l1	2.11382903310971e-65	3.43432554045493e-35	2.52673364853862e-20	0.0301459206182887	3.83173356428049e-19	7.41544918449594e-09	3.17545659423069e-54	0.922584731604638	2.82892283863853e-29	1.71149094618132e-21	-0.525493391373796	-0.26911060265285	-0.283972343418792	0.018446837852486	0.256382788720946	0.241521047955005	0.543940229226282	-0.0148617407659417	0.287557440505336	0.302419181271278	0.061	0.061	0.061	0.061	0.474	0.474	0.474	0.263	0.263	0.258	0.474	0.263	0.258	0.034	0.263	0.258	0.034	0.258	0.034	0.034	2.14680476602623e-61	3.48790101888603e-31	2.56615069345582e-16	1	3.89150860788327e-15	7.53113019177408e-05	3.22499371710069e-50	1	2.87305403492129e-25
Pglyrp1	1.26820181411846e-64	8.32713569106045e-146	5.02749298321926e-26	2.72362058992523e-05	0.68001931040142	4.42062124756321e-08	1.25464689268144e-35	2.78998837331693e-11	3.62631644165598e-65	6.88035030777801e-11	0.766811698549123	0.729099444790251	0.473833179401958	0.136824127625208	-0.0377122537588717	-0.292978519147165	-0.629987570923915	-0.255266265388293	-0.592275317165043	-0.33700905177675	0.981	0.981	0.981	0.981	0.826	0.826	0.826	0.716	0.716	0.913	0.826	0.716	0.913	0.966	0.716	0.913	0.966	0.913	0.966	0.966	1.28798576241871e-60	8.45703900784099e-142	5.10592187375748e-22	0.276610907112806	1	0.000448958293902519	1.27421938420728e-31	2.83351219194067e-07	3.68288697814581e-61
Rassf3	4.30435046603484e-64	7.46422974161617e-19	4.40247560434432e-50	0.142017792915448	1.07945439806601e-44	0.395173927670419	5.18649591802337e-47	2.74469065512817e-33	4.47638707646258e-07	1.71301106316904e-36	0.688526659703566	0.204068922388175	0.662670451386583	0.0229522854137453	-0.484457737315391	-0.0258562083169829	-0.665574374289821	0.458601528998408	-0.18111663697443	-0.639718165972838	0.607	0.607	0.607	0.607	0.063	0.063	0.063	0.457	0.457	0.08	0.063	0.457	0.08	0.528	0.457	0.08	0.528	0.08	0.528	0.528	4.37149833330498e-60	7.58067172558539e-15	4.47115422377209e-46	1	1.09629388667584e-40	1	5.26740525434453e-43	2.78750782934817e-29	0.0045462187148554
Jak2	5.37619713754483e-64	9.56617587216066e-07	1.29045924706708e-40	0.339331188269997	3.11539627504971e-65	0.0235163611553977	2.05454597145964e-52	5.53998377019172e-34	7.38353391952822e-07	3.98342464184558e-35	-0.698261000776817	-0.101554454731471	-0.586649029226478	0.00689703974834302	0.596706546045346	0.111611971550339	0.70515804052516	-0.485094574495006	0.108451494479814	0.593546068974821	0.157	0.157	0.157	0.157	0.605	0.605	0.605	0.236	0.236	0.523	0.605	0.236	0.523	0.136	0.236	0.523	0.136	0.523	0.136	0.136	5.46006581289053e-60	0.00971540821576636	1.31059041132133e-36	1	3.16399645694049e-61	1	2.08659688861441e-48	5.62640751700671e-30	0.00749871704867286
Ffar2	9.59908749883005e-64	0.73173915398569	1.13350642734047e-28	0.0840088622421043	1.67552646101906e-187	2.42668317237877e-07	7.15524747660507e-40	6.13212027477456e-77	0.0491229237258962	1.88347288776646e-16	-0.671681960488052	-0.00358097668726442	-0.309346065759436	-0.0126489010260663	0.668100983800787	0.362335894728616	0.659033059461985	-0.305765089072172	-0.00906792433880192	0.29669716473337	0.004	0.004	0.004	0.004	0.332	0.332	0.332	0.005	0.005	0.164	0.332	0.005	0.164	0.012	0.005	0.164	0.012	0.164	0.012	0.012	9.7488332638118e-60	1	1.15118912760698e-24	1	1.70166467381096e-183	0.00246453942986788	7.26686933724011e-36	6.22778135106104e-73	1
Sorl1	1.01017501854722e-63	5.36733357103781e-15	1.2503147210634e-27	0.000132078161200242	6.70328184649563e-49	4.85361927382994e-08	5.16755058852059e-63	2.38702320880097e-13	8.4895421326934e-26	1.22942170901218e-33	0.644556310806334	0.163630881037314	0.426637493509028	-0.116198656668944	-0.48092542976902	-0.217918817297306	-0.760754967475278	0.263006612471714	-0.279829537706258	-0.542836150177972	0.989	0.989	0.989	0.989	0.793	0.793	0.793	0.944	0.944	0.902	0.793	0.944	0.902	0.974	0.944	0.902	0.974	0.902	0.974	0.974	1.02593374883656e-59	5.451063974746e-11	1.26981963071199e-23	1	6.80785304330096e-45	0.000492933573450168	5.24816437770151e-59	2.42426077085826e-09	8.62197898996342e-22
Nfil3	2.05752718106337e-63	1.94432512210053e-15	0.180985855461157	1.67512222424813e-05	6.41598887119686e-44	4.22610329614295e-29	2.8383288344546e-67	0.000315959325303831	4.36214520351326e-25	3.12319095210124e-06	-0.735409494150612	-0.215341433868416	-0.0944350668665355	0.100792637701974	0.520068060282195	0.640974427284076	0.836202131852586	0.120906367001881	0.316134071570391	0.19522770456851	0.19	0.19	0.19	0.19	0.638	0.638	0.638	0.324	0.324	0.216	0.638	0.324	0.216	0.101	0.324	0.216	0.101	0.216	0.101	0.101	2.08962460508796e-59	1.9746565940053e-11	1	0.17012541309464	6.51607829758753e-40	4.29203050756278e-25	2.88260676427209e-63	1	4.43019466868807e-21
S100a11	5.17327762972878e-63	3.25822543375506e-18	7.33582284484527e-35	3.54253629821959e-06	3.40044095384707e-108	0.000412973634513571	1.62604746458851e-26	6.76718104476105e-66	9.61088888218256e-31	5.72703955944468e-12	0.523246395751437	-0.163748400186457	0.386898076169186	0.103248634044273	-0.686994795937894	-0.136348319582251	-0.419997761707164	0.550646476355643	0.26699703423073	-0.283649442124913	1	1	1	1	1	1	1	1	1	1	1	1	1	1	1	1	1	1	1	1	5.25398076075255e-59	3.30905375052164e-14	7.45026168122486e-31	0.0359779986447181	3.45348783272708e-104	1	1.65141380503609e-22	6.87274906905933e-62	9.76081874874461e-27
Gm26740	7.73382903615794e-63	1.7668367467626e-64	1.62740552395851e-43	0.0345743913861564	2.01945309515947e-18	0.0244087625351497	1.19751940536454e-40	4.36985672253363e-08	1.70991915060272e-26	7.07659867149628e-27	0.728460325359794	0.453690303730665	0.643278041118417	-0.000513188967436573	-0.274770021629129	-0.0851822842413766	-0.72897351432723	0.189587737387752	-0.454203492698101	-0.643791230085853	0.846	0.846	0.846	0.846	0.398	0.398	0.398	0.618	0.618	0.488	0.398	0.618	0.488	0.791	0.618	0.488	0.791	0.488	0.791	0.791	7.854476769122e-59	1.7943994000121e-60	1.65279305013226e-39	1	2.05095656344396e-14	1	1.21620070808822e-36	0.000443802648740516	1.73659388935212e-22
AI467606	8.87262072921575e-63	1.0551272213212e-103	3.9924487849153e-28	0.971158098801016	4.09416996910738e-13	7.40589628556214e-09	4.08195299686651e-53	0.809618392489643	1.90841390009251e-69	2.07241420178043e-23	0.656517327383517	0.468537900651136	0.457399460996608	-0.0389720650186139	-0.187979426732381	-0.19911786638691	-0.695489392402131	-0.0111384396545286	-0.50750996566975	-0.496371526015222	0.593	0.593	0.593	0.593	0.063	0.063	0.063	0.225	0.225	0.213	0.063	0.225	0.213	0.563	0.225	0.213	0.563	0.213	0.563	0.563	9.01103361259152e-59	1.07158720597381e-99	4.05473098595998e-24	1	4.15803902062545e-09	7.52142826761691e-05	4.14563146361763e-49	1	1.93818515693395e-65
Egr1	1.27623222059806e-62	9.08960829644137e-141	1.47828814456144e-08	6.12160335405679e-06	0.00855030286653646	2.22867886865352e-18	2.48384576033105e-34	1.61838625229457e-36	1.92825257246776e-76	0.059598101776896	-1.1666054772524	-1.24181240858625	-0.273993454647648	-0.0973013410422109	-0.0752069313338439	0.892612022604757	1.06930413621019	0.967818953938601	1.14451106754404	0.176692113605437	0.202	0.202	0.202	0.202	0.649	0.649	0.649	0.668	0.668	0.355	0.649	0.668	0.355	0.314	0.668	0.355	0.314	0.355	0.314	0.314	1.29614144323939e-58	9.23140618586586e-137	0.00015013494396166	0.0621710036638008	1	2.26344625900451e-14	2.52259375419222e-30	1.64363307783037e-32	1.95833331259826e-72
Ptprc	1.87142345202631e-62	1.43497180702664e-107	0.00265885903724456	1.29912162442269e-10	1.55762977130442e-05	2.17354358949001e-25	2.37154244769411e-74	5.16038547876728e-25	5.95268367027782e-121	4.93288427775888e-13	0.610822392682646	0.498956874161918	0.110979323935214	-0.176644190221768	-0.111865518520728	-0.499843068747432	-0.787466582904414	-0.387977550226704	-0.675601064383686	-0.287623514156982	1	1	1	1	0.97	0.97	0.97	0.97	0.97	0.99	0.97	0.97	0.99	1	0.97	0.99	1	0.99	1	1	1.90061765787792e-58	1.45735736721626e-103	1	1.31938792176368e-06	0.158192879573677	2.20745086948606e-21	2.40853850987814e-70	5.24088749223605e-21	6.04554553553415e-117
Slpi	3.03297961409714e-62	1.12283418578932e-72	8.56917683114114e-27	0.0369536672462117	4.73736616874041e-11	2.97817438211464e-10	4.11864660608489e-39	0.290285121331901	1.40090686243714e-32	2.58197077389112e-14	0.852479382591805	0.521866164142521	0.573376933312521	0.0401447570527611	-0.330613218449284	-0.279102449279284	-0.812334625539044	0.0515107691700005	-0.48172140708976	-0.53323217625976	0.995	0.995	0.995	0.995	0.88	0.88	0.88	0.898	0.898	0.965	0.88	0.898	0.965	0.986	0.898	0.965	0.986	0.965	0.986	0.986	3.08029409607706e-58	1.14035039908763e-68	8.70285598970694e-23	1	4.81126908097276e-07	3.02463390247563e-06	4.18289749313981e-35	1	1.42276100949116e-28
Gnai2	6.21812832901377e-62	1.20273055583746e-44	9.1373831014552e-33	0.0187338358816925	1.19754148616291e-24	0.000123113563169041	2.27212636392845e-39	1.86925990993e-06	4.70325899247301e-17	4.97147564887894e-19	0.593335380179878	0.272014927558214	0.424655929483055	0.0567753530803363	-0.321320452621664	-0.168679450696823	-0.536560027099542	0.152641001924841	-0.215239574477877	-0.367880576402718	0.993	0.993	0.993	0.993	0.88	0.88	0.88	0.942	0.942	0.927	0.88	0.942	0.927	0.986	0.942	0.927	0.986	0.927	0.986	0.986	6.31513113094639e-58	1.22149315250852e-40	9.2799262778379e-29	1	1.21622313334705e-20	1	2.30757153520573e-35	0.0189842036452491	4.77662983275559e-13
Maff	9.64490136183543e-62	1.87358032138577e-30	2.04868872563246e-17	0.506863208648197	6.85041124562171e-18	2.20461788285889e-10	3.3209727486392e-44	0.184114159792529	2.23489009535983e-21	4.1692205822748e-14	-0.410462493557483	-0.195022646611616	-0.148462012316198	0.00337115815811738	0.215439846945867	0.262000481241285	0.4138336517156	0.0465606342954177	0.198393804769733	0.151833170474315	0.019	0.019	0.019	0.019	0.368	0.368	0.368	0.18	0.18	0.15	0.368	0.18	0.15	0.014	0.18	0.15	0.014	0.15	0.014	0.014	9.79536182308006e-58	1.90280817439938e-26	2.08064826975233e-13	1	6.95727766105341e-14	2.23900992183149e-06	3.37277992351797e-40	1	2.26975438084745e-17
Hmha1	1.07426992518501e-61	7.8903611004508e-60	1.1927332096571e-57	0.179147211860549	3.81105244236093e-20	0.55058262575942	2.93433797159181e-51	8.10372717564394e-20	5.23024051604787e-43	2.37487971692295e-48	0.679069998089163	0.39304005142284	0.751177787741323	-0.0883673860114682	-0.286029946666323	0.0721077896521607	-0.767437384100631	0.358137736318484	-0.481407437434308	-0.839545173752792	0.783	0.783	0.783	0.783	0.256	0.256	0.256	0.523	0.523	0.244	0.256	0.523	0.244	0.751	0.523	0.244	0.751	0.244	0.751	0.751	1.09102853601789e-57	8.01345073361783e-56	1.21133984772775e-53	1	3.87050486046176e-16	1	2.98011364394864e-47	8.23014531958399e-16	5.31183226809821e-39
Skil	2.73400931813408e-61	2.3463833289808e-87	3.32069947924261e-49	0.0199812701124368	0.000441573223398258	0.293399906668393	4.1255505480064e-56	0.0668758725925771	8.42976057156892e-70	1.8026816292161e-47	-0.710496636325485	-0.549668572592081	-0.627451237634604	0.0308614654895962	0.160828063733404	0.0830453986908809	0.741358101815081	-0.0777826650425235	0.580530038081677	0.6583127031242	0.167	0.167	0.167	0.167	0.613	0.613	0.613	0.561	0.561	0.592	0.613	0.561	0.592	0.119	0.561	0.592	0.119	0.592	0.119	0.119	2.77665986349697e-57	2.3829869089129e-83	3.3725023911188e-45	1	1	1	4.1899091365553e-52	1	8.5612648364854e-66
Nfkb1	3.99984557014716e-61	0.114308520017524	3.37558407132378e-71	0.000105917035636415	3.63317409304189e-105	0.00233083154609693	1.2362605385013e-64	2.87164230599803e-116	0.00146899808982187	5.72095638423146e-73	-0.708893877398563	0.00901913513809899	-0.89692868978624	0.0931600401172973	0.717913012536662	-0.188034812387677	0.802053917515861	-0.905947824924339	0.0841409049791983	0.990088729903537	0.213	0.213	0.213	0.213	0.657	0.657	0.657	0.187	0.187	0.725	0.657	0.187	0.725	0.13	0.187	0.725	0.13	0.725	0.13	0.13	4.06224316104145e-57	1	3.42824318283643e-67	1	3.68985160889334e-101	1	1.25554620290192e-60	2.9164399259716e-112	1
Il18rap	1.23609451933187e-60	0.164904522163862	3.37640600904047e-17	0.000456716245749374	2.50564685275161e-73	1.52592174572317e-10	3.02625668257869e-59	9.915779560282e-18	4.40023806327033e-07	4.41199604956343e-22	-0.776461408467712	-0.0385173334401709	-0.401373377414944	0.0564385193892109	0.737944075027541	0.375088031052768	0.832899927856923	-0.362856043974773	0.0949558528293818	0.457811896804155	0.521	0.521	0.521	0.521	0.88	0.88	0.88	0.539	0.539	0.721	0.88	0.539	0.721	0.395	0.539	0.721	0.395	0.721	0.395	0.395	1.25537759383344e-56	1	3.42907794278151e-13	1	2.54473494365453e-69	1.54972612495645e-06	3.07346628682692e-55	1.00704657214224e-13	0.00446888177705735
Irak2	8.97467867926051e-60	7.38721077635859e-63	3.2110612376333e-82	0.675376191835427	2.36795446088735e-05	0.000113186410882546	1.5619490516055e-42	8.74721174512075e-19	4.16699036054003e-40	1.43998753998541e-59	-0.556226242102428	-0.410041276565511	-0.751407110348385	-0.0164877613021436	0.146184965536917	-0.195180868245957	0.539738480800284	-0.341365833782874	0.393553515263368	0.734919349046241	0.089	0.089	0.089	0.089	0.501	0.501	0.501	0.402	0.402	0.624	0.501	0.402	0.624	0.095	0.402	0.624	0.095	0.624	0.095	0.095	9.11468366665697e-56	7.50245126446978e-59	3.26115379294038e-78	1	0.240489455047719	1	1.58631545681054e-38	8.88366824834464e-15	4.23199541016446e-36
Il1b	1.28939140782417e-59	1.32264381033455e-08	5.2204486027747e-49	0.982162301213971	1.79461059283183e-32	0.0551850222114942	1.74569688312944e-49	1.95756874449777e-20	2.48971646484907e-06	1.09414420626492e-41	-1.06714354205029	-0.510261793599574	-0.882357691169363	-0.016062527456445	0.556881748450713	0.184785850880924	1.05108101459384	-0.372095897569789	0.494199266143129	0.866295163712918	0.988	0.988	0.988	0.988	0.995	0.995	0.995	0.967	0.967	0.997	0.995	0.967	0.997	0.986	0.967	0.997	0.986	0.997	0.986	0.986	1.30950591378622e-55	0.000134327705377577	5.30188760097799e-45	1	1.82260651808e-28	1	1.77292975450626e-45	1.98810681691194e-16	0.0252855604170071
Ccpg1	2.39448892107757e-59	1.94293987104294e-75	1.6998416049769e-41	0.698049893216456	2.04268401499459e-14	0.0608687317440679	1.1031751469562e-50	7.69533340027779e-07	2.22437978204234e-52	8.86707629148618e-36	0.669204477646521	0.431262197294316	0.603391609758438	-0.0291930397825355	-0.237942280352205	-0.0658128678880837	-0.698397517429057	0.172129412464122	-0.460455237076852	-0.632584649540973	0.668	0.668	0.668	0.668	0.155	0.155	0.155	0.355	0.355	0.213	0.155	0.355	0.213	0.648	0.355	0.213	0.648	0.213	0.648	0.648	2.43184294824639e-55	1.97324973303121e-71	1.72635913401454e-37	1	2.0745498856285e-10	1	1.12038467924871e-46	0.00781538060132213	2.2590801066422e-48
Arhgdib	3.43598962424589e-59	6.05333427334986e-50	9.1892166951624e-31	0.0128986981487401	3.68921579394573e-16	0.000694087193887352	1.78283309082561e-40	0.00135963962876658	1.61281802124984e-21	1.23890890042476e-19	0.625635308250159	0.33907558707254	0.470242899336193	0.0625800546161117	-0.28655972117762	-0.155392408913967	-0.563055253634048	0.131167312263653	-0.276495532456428	-0.407662844720081	0.954	0.954	0.954	0.954	0.67	0.67	0.67	0.767	0.767	0.746	0.67	0.767	0.746	0.951	0.767	0.746	0.951	0.746	0.951	0.951	3.48959106238413e-55	6.14776628801412e-46	9.33256847560693e-27	1	3.74676756033128e-12	1	1.81064528704249e-36	1	1.63797798238134e-17
Cox17	3.90026831793816e-59	1.56243263390078e-34	2.24908027821653e-50	0.226674977776952	3.72848011084138e-29	0.120822645019155	2.15720631253581e-54	3.35792603884454e-19	2.1578655271028e-29	6.63648633368006e-48	-0.954544746503884	-0.378141202334708	-0.808031352258021	0.0306578183957283	0.576403544169175	0.146513394245863	0.985202564899612	-0.429890149923313	0.408799020730437	0.83868917065375	0.71	0.71	0.71	0.71	0.948	0.948	0.948	0.795	0.795	0.958	0.948	0.795	0.958	0.708	0.795	0.958	0.708	0.958	0.708	0.708	3.961112503698e-55	1.58680658298963e-30	2.2841659305567e-46	1	3.7866444005705e-25	1	2.19085873101136e-50	3.41030968505052e-15	2.1915282293256e-25
Tmcc1	5.3204503942815e-59	2.48544826763834e-164	1.66085973636528e-56	0.822727569187779	0.304391964035206	0.222104369660805	6.51232997443052e-43	0.542109022697242	3.04467857043617e-98	2.4835595388715e-42	0.741471299899128	0.820001972326725	0.80050606381768	-0.0275704255748643	0.0785306724275967	0.0590347639185516	-0.769041725473993	-0.0194959085090451	-0.847572397901589	-0.828076489392544	0.943	0.943	0.943	0.943	0.651	0.651	0.651	0.609	0.609	0.613	0.651	0.609	0.613	0.911	0.609	0.613	0.911	0.613	0.911	0.911	5.40344942043229e-55	2.5242212606135e-160	1.68676914825258e-52	1	1	1	6.61392232203164e-39	1	3.09217555613498e-94
Gpsm3	1.99636643699568e-58	6.709783983231e-31	8.03662825096018e-44	0.0671486429227374	1.15232109088854e-24	0.198644521695437	6.95467390402369e-40	1.5410746231744e-15	4.88910611559986e-13	1.04802832314101e-29	0.585802000804637	0.23336716597323	0.542386786425866	0.0301649011371652	-0.352434834831407	-0.043415214378771	-0.555637099667472	0.309019620452636	-0.203202264836065	-0.512221885288701	0.923	0.923	0.923	0.923	0.599	0.599	0.599	0.77	0.77	0.648	0.599	0.77	0.648	0.901	0.77	0.648	0.901	0.648	0.901	0.901	2.02750975341282e-54	6.81445661336941e-27	8.16199965167516e-40	1	1.1702972999064e-20	1	7.06316681692646e-36	1.56511538729592e-11	4.96537617100322e-09
Rac2	1.7773238587624e-57	3.20828063496601e-65	0.257876564816548	3.45627720871751e-06	2.61568567573765e-13	4.50922955578792e-38	2.61736578797117e-25	1.59798278295686e-29	1.43015495288582e-14	1.03060880314591e-05	0.612113289440663	0.378361409807261	-0.0854099656975851	0.127063785494642	-0.233751879633401	-0.697523255138248	-0.485049503946021	-0.463771375504846	-0.25129762431262	0.212473751192227	0.988	0.988	0.988	0.988	0.858	0.858	0.858	0.883	0.883	0.997	0.858	0.883	0.997	0.962	0.883	0.997	0.962	0.997	0.962	0.962	1.80505011095909e-53	3.25832981287148e-61	1	0.0351019513317351	2.65649037227916e-09	4.57957353685821e-34	2.65819669426352e-21	1.62291131437099e-25	1.45246537015084e-10
Dck	2.87865606105583e-57	3.10353739874276e-91	3.1539736729394e-38	3.16183879330207e-12	9.88941441199404e-12	0.0128993505822427	5.41738466276421e-24	0.000174025580238806	7.4933096120124e-14	2.23093614231598e-13	0.634000687950827	0.436961088178883	0.558573036894448	0.205215469229369	-0.197039599771944	-0.0754276510563784	-0.428785218721458	0.121611948715566	-0.231745618949514	-0.353357567665079	0.578	0.578	0.578	0.578	0.074	0.074	0.074	0.228	0.228	0.132	0.074	0.228	0.132	0.366	0.228	0.132	0.366	0.132	0.366	0.366	2.9235630956083e-53	3.15195258216315e-87	3.20317566223725e-34	3.21116347847759e-08	1.00436892768211e-07	1	5.50189586350333e-20	1	7.61020524195979e-10
Il10ra	3.97315976888228e-57	0.00312451666226818	8.30781008690757e-43	0.0154224585913609	1.82992493225999e-69	0.321135363481321	2.0636866315052e-53	1.50952896572526e-46	8.12885841037526e-07	1.42726438196184e-42	-0.561315948915676	-0.0544459180461558	-0.519074237941326	0.042721658333051	0.50687003086952	0.0422417109743498	0.604037607248727	-0.464628319895171	0.0971675763792068	0.561795896274377	0.146	0.146	0.146	0.146	0.575	0.575	0.575	0.191	0.191	0.53	0.575	0.191	0.53	0.099	0.191	0.53	0.099	0.53	0.099	0.099	4.03514106127684e-53	1	8.43741192426333e-39	1	1.85847176120324e-65	1	2.09588014295668e-49	1.53307761759057e-42	0.00825566860157712
Rnf144a	8.24658531892401e-57	3.98336356529381e-97	5.38751010106683e-27	1.63370984884973e-08	1.15141843651983e-10	1.43646256079144e-07	1.60527471178097e-29	0.899816835413907	1.32128038950459e-24	1.02525246867102e-09	0.633738713269486	0.449205008024092	0.463712423492796	0.173810838409029	-0.184533705245393	-0.17002628977669	-0.459927874860456	0.0145074154687037	-0.275394169615063	-0.289901585083766	0.566	0.566	0.566	0.566	0.068	0.068	0.068	0.208	0.208	0.206	0.068	0.208	0.206	0.403	0.208	0.206	0.403	0.206	0.403	0.403	8.37523204989922e-53	4.0455040369124e-93	5.47155525864348e-23	0.000165919572249179	1.16938056412954e-06	0.00145887137673979	1.63031699728476e-25	1	1.34189236358087e-20
Fas	1.19357954551386e-56	0.126929758179355	2.87310041828199e-62	0.00265043755678984	1.3539114479736e-70	0.000325237151718843	3.61316645388751e-57	7.56629110859705e-76	3.25847450173704e-06	8.53599929423842e-61	-0.760815108747755	-0.0489836071470792	-0.963420881156257	0.0845266014165915	0.711831501600676	-0.202605772408502	0.845341710164347	-0.914437274009178	0.133510208563671	1.04794748257285	0.326	0.326	0.326	0.326	0.722	0.722	0.722	0.353	0.353	0.742	0.722	0.353	0.742	0.251	0.353	0.742	0.251	0.742	0.251	0.251	1.21219938642387e-52	1	2.91792078480719e-58	1	1.37503246656198e-66	1	3.66953185056816e-53	7.68432524989116e-72	0.0330930670396413
Hif1a	2.24766970126604e-56	8.64788116414307e-75	6.23895594210504e-12	9.49025798984237e-07	2.53708489260852e-07	5.76366534431703e-13	2.41078024542461e-64	2.65847305958361e-07	8.54751260956997e-79	1.58498065010567e-23	-0.720323612619232	-0.514600958051741	-0.317839666981209	0.122549980755472	0.20572265456749	0.402483945638023	0.842873593374703	0.196761291070532	0.637150938807213	0.440389647736681	0.268	0.268	0.268	0.268	0.681	0.681	0.681	0.616	0.616	0.467	0.681	0.616	0.467	0.154	0.616	0.467	0.154	0.467	0.154	0.154	2.28273334860579e-52	8.7827881103037e-71	6.33628365480188e-08	0.00963830601448391	0.00257666341693321	5.85357852368837e-09	2.44838841725323e-60	0.00269994523931311	8.68085380627926e-75
Lyz2	2.43176644734561e-56	1.21247203776928e-35	1.8240323899294e-07	4.97393322805847e-07	2.54110979426036e-17	4.53294132714508e-20	1.70593737924776e-37	0.00393501687312228	1.63949171553353e-08	0.19922825041301	1.14528443645249	0.435608653417413	0.358846174537217	0.311292930875648	-0.709675783035078	-0.786438261915274	-0.833991505576844	-0.0767624788801959	-0.124315722541765	-0.0475532436615693	0.92	0.92	0.92	0.92	0.711	0.711	0.711	0.757	0.757	0.868	0.711	0.757	0.868	0.933	0.757	0.868	0.933	0.868	0.933	0.933	2.4697020039242e-52	1.23138660155848e-31	0.0018524872952123	0.00505152658641618	2.58075110705082e-13	4.60365521184855e-16	1.73255000236403e-33	1	0.000166506778629585
Id2	2.49744390819027e-56	5.78726405580815e-06	0.0718770660588583	0.726478668822452	1.56785839977863e-62	7.17937257337142e-22	1.17969186191143e-39	0.250463678016369	0.000828777334330341	0.168126431745923	-0.803201549632096	-0.104731760025942	-0.114669908939695	-0.0104505951789734	0.698469789606154	0.688531640692401	0.792750954453122	-0.00993814891375291	0.0942811648469684	0.104219313760721	0.061	0.061	0.061	0.061	0.431	0.431	0.431	0.115	0.115	0.091	0.431	0.115	0.091	0.065	0.115	0.091	0.065	0.091	0.065	0.065	2.53640403315804e-52	0.0587754537507876	1	1	1.59231699081518e-58	7.29137078551602e-18	1.19809505495725e-35	1	1
Plk3	2.56953468636841e-56	2.86076763116867e-140	0.00281256094227445	0.00207222619413154	1.66590749039549e-05	2.343288392832e-20	1.93317048424282e-54	9.36795000981352e-45	2.47334317561863e-107	1.57217698467047e-07	-0.650536644928051	-0.849610147425717	-0.132681752342946	0.0576865576267778	-0.199073502497667	0.517854892585105	0.708223202554829	0.716928395082772	0.907296705052495	0.190368309969723	0.115	0.115	0.115	0.115	0.52	0.52	0.52	0.624	0.624	0.181	0.52	0.624	0.181	0.063	0.624	0.181	0.063	0.181	0.063	0.063	2.60961942747576e-52	2.9053956062149e-136	1	1	0.169189564724566	2.37984369176018e-16	1.96332794379701e-50	9.51409002996661e-41	2.51192732915828e-103
Lst1	2.67683508667072e-56	9.20130312673731e-22	0.000345305959686309	8.1642381024178e-10	1.87554330968132e-32	1.22442226678966e-21	9.86113165506803e-65	0.0496876208812734	3.72562298449968e-44	1.3921161505184e-13	0.794378138354844	0.274107927824615	0.147288723521869	-0.302863238820451	-0.520270210530229	-0.647089414832975	-1.09724137717529	-0.126819204302747	-0.576971166645066	-0.45015196234232	0.953	0.953	0.953	0.953	0.744	0.744	0.744	0.859	0.859	0.916	0.744	0.859	0.916	0.996	0.859	0.916	0.996	0.916	0.996	0.996	2.71859371402278e-52	9.34484345551441e-18	1	8.29160021681552e-06	1.90480178531234e-28	1.24352325415158e-17	1.00149653088871e-60	1	3.78374270305788e-40
Ogt	4.70915322074229e-56	4.98204827090168e-57	5.26626969385253e-31	0.0411700292424605	7.09646088471241e-16	0.000937604266343461	1.07604434749614e-49	0.00106490810228539	4.90121675491298e-47	1.93726401761707e-29	0.666236616259603	0.415448916680692	0.515044304826387	-0.123071958325102	-0.25078769957891	-0.151192311433215	-0.789308574584704	0.0995953881456952	-0.538520875005794	-0.638116263151489	0.854	0.854	0.854	0.854	0.452	0.452	0.452	0.646	0.646	0.568	0.452	0.646	0.568	0.844	0.646	0.568	0.844	0.568	0.844	0.844	4.78261601098587e-52	5.05976822392775e-53	5.34842350107663e-27	1	7.20716567451392e-12	1	1.09283063931708e-45	1	4.97767573628962e-43
RP23-6I17.1	4.80173751931671e-56	1.06006274842792e-66	8.01062068042855e-08	0.489490547705538	0.231429327428209	4.03594410088551e-14	7.28130954910661e-37	1.3380122877466e-15	2.97427280316886e-42	4.4216014986614e-05	-0.49444172228901	-0.413874910340569	-0.131204922875506	-0.011511621843637	0.0805668119484403	0.363236799413504	0.482930100445373	0.282669987465064	0.402363288496932	0.119693301031869	0.02	0.02	0.02	0.02	0.343	0.343	0.343	0.324	0.324	0.091	0.343	0.324	0.091	0.026	0.324	0.091	0.026	0.091	0.026	0.026	4.87664462461805e-52	1.0765997273034e-62	0.000813558636304324	1	1	4.09890482885932e-10	7.39489797807267e-33	1.35888527943545e-11	3.02067145889829e-38
Ptprj	4.83392305821277e-56	7.36266874822336e-11	3.26815503747901e-62	0.00247489102558703	8.32750072775448e-44	0.0164138144261566	1.39722048439556e-52	1.59033010185727e-51	5.78542069119432e-15	1.22928023629837e-57	-0.501866862081926	-0.121385541795939	-0.664821759772697	0.0345995351824937	0.380481320285986	-0.162954897690771	0.53646639726442	-0.543436217976758	0.155985076978433	0.699421294955191	0.094	0.094	0.094	0.094	0.488	0.488	0.488	0.188	0.188	0.533	0.488	0.188	0.533	0.047	0.188	0.533	0.047	0.533	0.047	0.047	4.90933225792089e-52	7.47752638069564e-07	3.31913825606368e-58	1	8.45740973910745e-40	1	1.41901712395213e-48	1.61513925144624e-47	5.87567325397695e-11
Slc15a3	2.50690173436576e-55	8.8359298960405e-68	6.5769017932317e-36	0.89663382282219	0.000705802174809275	0.246764090993634	4.06984989616132e-48	0.118626666748043	1.69184104660129e-48	5.57561171169203e-32	-0.589601547432941	-0.523033143942886	-0.546286933995366	0.00753822256398096	0.0665684034900553	0.0433146134375753	0.597139769996922	-0.0232537900524801	0.530571366506867	0.553825156559347	0.488	0.488	0.488	0.488	0.856	0.856	0.856	0.724	0.724	0.794	0.856	0.724	0.794	0.498	0.724	0.794	0.498	0.794	0.498	0.498	2.54600940142187e-51	8.97377040241873e-64	6.67950146120611e-32	1	1	1	4.13333955454144e-44	1	1.71823376692828e-44
Arid5b	1.16458548327214e-54	6.56435985979137e-30	6.88990660248826e-34	0.930950825968367	3.83033900383693e-15	0.00630002198228008	6.98013879429571e-38	0.00175402637365767	1.02555184458719e-19	5.65538700691605e-24	-0.479787526271674	-0.206588333549908	-0.323475375803428	-0.00282133575406067	0.273199192721766	0.156312150468246	0.476966190517613	-0.11688704225352	0.203766997795847	0.320654040049367	0.025	0.025	0.025	0.025	0.349	0.349	0.349	0.188	0.188	0.258	0.349	0.188	0.258	0.026	0.188	0.258	0.026	0.258	0.026	0.026	1.18275301681119e-50	6.66676387360412e-26	6.99738914548708e-30	1	3.89009229229679e-11	1	7.08902895948673e-34	1	1.04155045336275e-15
Cdkn1a	1.17065821312834e-54	2.24992654614196e-23	6.11093376927356e-10	0.0842453088022504	2.06780765901052e-20	6.85389998180749e-13	1.49111691561445e-40	0.0205482827586443	7.12006798009119e-18	2.34276109788361e-10	-0.650821275705256	-0.238989873265398	-0.138548897131264	0.00822536250327525	0.411831402439858	0.512272378573992	0.659046638208531	0.100440976134134	0.247215235768673	0.146774259634539	0.014	0.014	0.014	0.014	0.319	0.319	0.319	0.139	0.139	0.091	0.319	0.139	0.091	0.004	0.139	0.091	0.004	0.091	0.004	0.004	1.18892048125315e-50	2.28502540026177e-19	6.20626433607423e-06	1	2.10006545849108e-16	6.96082082152368e-09	1.51437833949804e-36	1	7.23114104058061e-14
Traf6	2.28286408598721e-54	0.00981756731993548	4.68247613135784e-26	0.608499761979495	3.36415879856182e-92	7.49747044883078e-05	1.43929918683182e-36	5.57193020799084e-31	0.107652801246372	1.31433638026206e-17	-0.407902202064471	-0.0208243879361694	-0.218784378686238	-0.00594954116874673	0.387077814128302	0.189117823378233	0.401952660895724	-0.197959990750069	0.0148748467674227	0.212834837517492	0.025	0.025	0.025	0.025	0.349	0.349	0.349	0.046	0.046	0.216	0.349	0.046	0.216	0.03	0.046	0.216	0.03	0.216	0.03	0.03	2.31847676572861e-50	1	4.75552275900702e-22	1	3.41663967581939e-88	0.761443098783254	1.46175225414639e-32	5.6588523192355e-27	1
Prr13	1.30705374367651e-53	2.2796056971664e-75	9.86875510203152e-13	3.51100572083213e-29	5.92497756074539e-06	7.41376348414258e-12	5.0028422660012e-09	1.23684166114128e-05	0.00716315330473205	0.0408365102454719	0.627845251445529	0.444595087994379	0.284603713557673	0.364409273883524	-0.18325016345115	-0.343241537887856	-0.263435977562006	-0.159991374436706	-0.0801858141108553	0.0798055603258507	0.935	0.935	0.935	0.935	0.695	0.695	0.695	0.726	0.726	0.84	0.695	0.726	0.84	0.818	0.726	0.84	0.818	0.84	0.818	0.818	1.32744378207787e-49	2.3151675460422e-71	1.00227076816232e-08	3.56577741007711e-25	0.0601740721069302	7.5294181944952e-08	5.08088660535082e-05	0.125613639105508	1
Celf2	2.30633935178991e-53	7.50798302633623e-24	1.84878549318986e-37	5.43962543170309e-08	2.02243571162997e-25	0.149720146927964	3.16558472320258e-60	8.35382113181202e-15	1.64226650772892e-42	3.94603499043357e-46	0.623329317397627	0.248668296671011	0.576898206689433	-0.226380056101737	-0.374661020726616	-0.0464311107081939	-0.849709373499363	0.328229910018422	-0.475048352772748	-0.803278262791169	0.855	0.855	0.855	0.855	0.482	0.482	0.482	0.693	0.693	0.526	0.482	0.693	0.526	0.883	0.693	0.526	0.883	0.526	0.883	0.883	2.34231824567784e-49	7.62510756154707e-20	1.87762654688362e-33	0.000552448358843766	2.0539857087314e-21	1	3.21496784488454e-56	8.48414074146829e-11	1.66788586524949e-38
Plac8	3.25010847626193e-53	0.296832330585913	2.818469286156e-27	0.202057417305203	4.95668156562251e-88	0.000522690794973844	5.21881521140636e-43	1.7803923033227e-37	0.0254020777646029	1.59552942835094e-24	-1.1465785009805	-0.0648002303039191	-0.770070333728177	-0.0201127589817285	1.08177827067658	0.376508167252323	1.12646574199877	-0.705270103424258	0.0446874713221906	0.749957574746449	0.076	0.076	0.076	0.076	0.436	0.436	0.436	0.087	0.087	0.324	0.436	0.087	0.324	0.057	0.087	0.324	0.057	0.324	0.057	0.057	3.30081016849162e-49	1	2.86243740702004e-23	1	5.03400579804622e-84	1	5.3002287287043e-39	1.80816642325454e-33	1
Spi1	3.92481978798979e-53	4.04429656459885e-29	7.41457833056435e-08	0.20276701158531	8.75063713197209e-28	2.20382913995222e-15	2.31305168926522e-38	0.44703101425931	1.18401191576685e-13	8.59943741991454e-05	0.591138104306128	0.246675920926658	0.186131532197693	0.0276275330801996	-0.34446218337947	-0.405006572108435	-0.563510571225929	-0.0605443887289656	-0.219048387846459	-0.158503999117493	0.968	0.968	0.968	0.968	0.782	0.782	0.782	0.887	0.887	0.92	0.782	0.887	0.92	0.972	0.887	0.92	0.972	0.92	0.972	0.972	3.98604697668243e-49	4.10738759100659e-25	0.000753024575252115	1	8.88714707123085e-24	2.23820887453547e-11	2.34913529561776e-34	1	1.20248250165281e-09
Egln3	4.87703491204984e-53	1.39806920122953e-30	2.08525935085815e-25	0.943493406592606	1.06402902392178e-14	0.000463766190722206	2.93103287880795e-38	0.0607450613539845	2.00456585919727e-20	4.50926799312528e-19	-0.534393453407748	-0.244450797704444	-0.358844126605519	-0.000577803059792763	0.289942655703304	0.175549326802229	0.533815650347956	-0.114393328901075	0.243872994644652	0.358266323545726	0.052	0.052	0.052	0.052	0.401	0.401	0.401	0.232	0.232	0.272	0.401	0.232	0.272	0.053	0.232	0.272	0.053	0.272	0.053	0.053	4.95311665667782e-49	1.41987908076871e-26	2.11778939673153e-21	1	1.08062787669496e-10	1	2.97675699171735e-34	1	2.03583708660075e-16
St3gal6	8.76879562107852e-53	0.332686670393382	1.55480141219718e-14	0.331541791241338	8.8193394398281e-79	1.19202082581745e-09	1.8627662422249e-44	4.80729089545944e-21	0.703117734316161	4.92948249300104e-14	-0.695234447359101	0.0240947366518882	-0.367880686161967	-0.0020596743125878	0.719329184010989	0.327353761197134	0.693174773046513	-0.391975422813855	-0.026154410964476	0.365821011849379	0.366	0.366	0.366	0.366	0.736	0.736	0.736	0.35	0.35	0.578	0.736	0.35	0.578	0.328	0.35	0.578	0.328	0.578	0.328	0.328	8.90558883276735e-49	1	1.57905631422746e-10	1	8.95692113508942e-75	1.2106163507002e-05	1.89182539560361e-40	4.8822846334286e-17	1
Slc2a3	1.02179468063359e-52	3.98235713122498e-52	2.33138627417826e-35	4.99217826560956e-11	2.71387201459461e-14	0.0527291886542951	1.03037662195602e-20	1.53319594548366e-06	6.62668315579615e-06	6.41486833729225e-12	0.643458746810777	0.310459090491997	0.54724470833573	0.190805517695361	-0.33299965631878	-0.096214038475047	-0.452653229115416	0.236785617843733	-0.119653572796636	-0.356439190640369	0.683	0.683	0.683	0.683	0.196	0.196	0.196	0.398	0.398	0.261	0.196	0.398	0.261	0.496	0.398	0.261	0.496	0.261	0.496	0.496	1.03773467765147e-48	4.04448190247209e-48	2.36775590005544e-31	5.07005624655307e-07	2.75620841802229e-10	1	1.04645049725853e-16	0.0155711380223321	0.0673005941302657
Birc3	1.53448486622118e-52	0.000135475265949154	6.96924616911689e-85	0.0252920192296375	5.32203643438256e-54	7.82223710247466e-13	1.70220030564309e-48	3.48111190016264e-97	5.56778456090209e-08	1.29664136051501e-74	-0.622301721057221	-0.0946702783916189	-1.01607419047992	0.0221144746639423	0.527631442665602	-0.393772469422703	0.644416195721163	-0.921403912088305	0.116784753055561	1.03818866514387	0.25	0.25	0.25	0.25	0.649	0.649	0.649	0.314	0.314	0.791	0.649	0.314	0.791	0.19	0.314	0.791	0.19	0.791	0.19	0.19	1.55842283013423e-48	1	7.07796640935511e-81	1	5.40506020275893e-50	7.94426400127327e-09	1.72875463041113e-44	3.53541724580518e-93	0.000565464200005217
Gpr84	4.56883249787906e-52	0.00112221835625338	9.71415913981832e-88	0.261977269952687	1.00631233129237e-93	1.09479907182747e-05	3.33945952735928e-33	7.60311953132956e-177	0.0813640383379336	1.61068048550095e-57	-0.518877133231873	-0.0244238339531416	-0.75668569669303	-0.00503806443056773	0.494453299278731	-0.237808563461158	0.513839068801305	-0.732261862739889	0.0193857695225738	0.751647632262463	0.007	0.007	0.007	0.007	0.289	0.289	0.289	0.027	0.027	0.463	0.289	0.027	0.463	0.014	0.027	0.463	0.014	0.463	0.014	0.014	4.64010628484597e-48	1	9.86570002239948e-84	1	1.02201080366053e-89	0.111187793734798	3.39155509598608e-29	7.7217281960183e-173	1
Anxa1	5.42998563922351e-52	3.08816901426889e-89	4.24079169227359e-33	1.59609481151611e-10	0.00167514561230959	0.0854764560766231	2.93783874038249e-21	0.49655087552233	1.94842837123861e-22	5.5472270345642e-12	0.719833612535555	0.556512293833358	0.561799733582355	0.228380712476366	-0.163321318702197	-0.1580338789532	-0.491452900059188	0.00528743974899715	-0.328131581356991	-0.333419021105988	0.828	0.828	0.828	0.828	0.45	0.45	0.45	0.497	0.497	0.502	0.45	0.497	0.502	0.721	0.497	0.502	0.721	0.502	0.721	0.721	5.5146934151954e-48	3.13634445089148e-85	4.30694804267306e-29	1.62099389057576e-06	1	1	2.98366902473245e-17	1	1.97882385382993e-18
Tyrobp	5.48670047548646e-52	5.77213382154838e-30	7.04973387112149e-43	0.000554028716300795	1.03886632990392e-117	0.436242583645595	2.64645408319292e-43	3.57348318849296e-96	5.27149203606368e-05	2.47160844125395e-37	0.438900388363625	-0.169992426758387	0.430232780886414	-0.0849801764505096	-0.608892815122012	-0.00866760747721029	-0.523880564814134	0.600225207644801	0.0850122503078774	-0.515212957336924	1	1	1	1	1	1	1	1	1	1	1	1	1	1	1	1	1	1	1	1	5.57229300290404e-48	5.86217910916453e-26	7.15970971951098e-39	1	1.05507264465042e-113	1	2.68773876689073e-39	3.62922952623345e-92	0.535372731182627
Anxa2	8.31942369478792e-52	3.9053494927787e-59	4.2640672968436e-22	3.05424130103675e-08	1.68974661910615e-11	0.000176600416340932	7.49139113725881e-21	0.236658518280408	8.50713355261682e-10	2.49289340864752e-06	0.572748156422577	0.354839057775317	0.344801992001104	0.142189238172989	-0.21790909864726	-0.227946164421473	-0.430558918249588	-0.0100370657742126	-0.212649819602328	-0.202612753828115	0.985	0.985	0.985	0.985	0.804	0.804	0.804	0.861	0.861	0.875	0.804	0.861	0.875	0.957	0.861	0.875	0.957	0.875	0.957	0.957	8.44920670442661e-48	3.96627294486605e-55	4.33058674667436e-18	0.000310188746533292	1.7161066663642e-07	1	7.60825683900005e-17	1	8.63984483603764e-06
Cst3	1.26556576961245e-51	0.639064737253604	1.19632295699715e-27	3.65618180852842e-08	6.06666026696577e-50	9.57781248528053e-05	1.08029912713029e-57	8.67339194855751e-25	7.70368417273702e-10	6.4380266149852e-36	0.595140194206051	-0.0673517694181152	0.455730032492667	-0.240817094836351	-0.662491963624166	-0.139410161713384	-0.835957289042402	0.523081801910782	-0.173465325418236	-0.696547127329018	0.934	0.934	0.934	0.934	0.619	0.619	0.619	0.848	0.848	0.763	0.619	0.848	0.763	0.962	0.848	0.763	0.962	0.763	0.962	0.962	1.2853085956184e-47	1	1.2149855951263e-23	0.000371321824474146	6.16130016713043e-46	0.972722636005091	1.09715179351352e-53	8.80869686295501e-21	7.82386164583172e-06
Hcar2	3.27132325879506e-51	6.14935654503761e-97	6.97985720298057e-46	0.000633882124355147	0.456686252371887	0.653990677687427	1.51237436667598e-31	0.137704214168549	3.49559624562207e-51	5.56074647874006e-29	-0.805626049091211	-0.892220810818115	-0.654687940319178	-0.0949864610965921	-0.0865947617269043	0.150938108772033	0.710639587994619	0.237532870498937	0.797234349721523	0.559701479222586	0.363	0.363	0.363	0.363	0.752	0.752	0.752	0.684	0.684	0.767	0.752	0.684	0.767	0.462	0.684	0.767	0.462	0.767	0.462	0.462	3.32235590163226e-47	6.2452865071402e-93	7.08874297534706e-42	1	1	1	1.53596740679613e-27	1	3.55012754705378e-47
Rab7	7.93949423670915e-51	8.33619596973767e-200	2.81123856008707e-29	0.143255574723938	2.83917159532061e-19	0.00422965796201863	3.6894639809843e-39	3.21496747636332e-29	7.58457781371587e-132	2.1855640060328e-22	-0.634952473126197	-1.0249601052928	-0.46481678641783	-0.0305832459109089	-0.390007632166604	0.170135686708368	0.604369227215288	0.560143318874971	0.994376859381892	0.434233540506921	0.634	0.634	0.634	0.634	0.891	0.891	0.891	0.922	0.922	0.857	0.891	0.922	0.857	0.688	0.922	0.857	0.688	0.857	0.688	0.688	8.06335034680181e-47	8.46624062686558e-196	2.85509388162443e-25	1	2.88346267220761e-15	1	3.74701961908766e-35	3.26512096899459e-25	7.70289722760984e-128
Csrnp1	1.05152364190314e-50	1.31651019658406e-52	2.40709955189105e-19	0.00449998605821886	7.33295361098622e-06	1.31092327013533e-06	2.13628347207715e-50	0.0464987010255328	1.4766704912341e-47	1.78486086134915e-24	-0.60864884208713	-0.466442220202228	-0.319724851909428	0.0539122305694076	0.142206621884902	0.288923990177702	0.662561072656537	0.1467173682928	0.520354450771636	0.373637082478835	0.164	0.164	0.164	0.164	0.561	0.561	0.561	0.447	0.447	0.415	0.561	0.447	0.415	0.107	0.447	0.415	0.107	0.415	0.107	0.107	1.06792741071683e-46	1.33704775565077e-48	2.44465030490055e-15	1	0.0744734768731761	0.0133137367314944	2.16960949424156e-46	1	1.49970655089736e-43
D1Ertd622e	1.1638919109044e-50	1.08533460691454e-35	6.52388561910598e-47	0.887591269348886	7.49482203053415e-22	0.257222468319242	2.89443338501424e-40	1.03421103895628e-21	1.72485104504648e-21	4.2687803873714e-38	0.639943556307211	0.322254860266962	0.685549728703289	-0.0352501060755043	-0.317688696040249	0.0456061723960785	-0.675193662382715	0.363294868436327	-0.357504966342466	-0.720799834778794	0.614	0.614	0.614	0.614	0.144	0.144	0.144	0.402	0.402	0.115	0.144	0.402	0.115	0.573	0.402	0.115	0.573	0.115	0.573	0.573	1.18204862471451e-46	1.1022658267824e-31	6.62565823476403e-43	1	7.61174125421049e-18	1	2.93958654582046e-36	1.050344731164e-17	1.75175872134921e-17
Rps9	3.83087042857904e-50	8.09489215344398e-95	1.75826323441494e-47	0.0140872275809455	0.0412033730272756	0.460359434913372	1.32453835479266e-26	0.00572996150884401	6.7103822422773e-39	1.42007367091458e-26	0.535683231605417	0.462356388659331	0.584716574662095	0.0591005276505805	-0.0733268429460867	0.0490333430566774	-0.476582703954837	0.122360186002764	-0.40325586100875	-0.525616047011514	1	1	1	1	0.995	0.995	0.995	0.973	0.973	0.983	0.995	0.973	0.983	1	0.973	0.983	1	0.983	1	1	3.89063200726487e-46	8.22117247103771e-91	1.78569214087182e-43	1	1	1	1.34520115312743e-22	1	6.81506420525683e-35
Ccrl2	1.23719777764758e-49	2.64786628474864e-74	2.60661244467958e-65	0.278747618274349	0.700810138746907	0.0105276127121708	6.61624336866741e-40	0.00466873275181309	6.95327116106893e-53	5.42006973091428e-52	-0.886435485692425	-1.14529764723072	-1.06369227425673	0.019008876717672	-0.258862161538293	-0.177256788564301	0.905444362410097	0.0816053729739914	1.16430652394839	1.0827011509744	0.064	0.064	0.064	0.064	0.401	0.401	0.401	0.399	0.399	0.495	0.401	0.399	0.495	0.049	0.399	0.495	0.049	0.495	0.049	0.049	1.25649806297888e-45	2.68917299879071e-70	2.64727559881658e-61	1	1	1	6.71945676521862e-36	1	7.06174219118161e-49
Tgm2	1.53423446358135e-49	6.19207385191479e-126	5.9565742063885e-20	0.0556718198343037	2.11224801424444e-06	6.56700443009651e-05	1.06076286541435e-43	8.79853447710575e-19	1.19426094574143e-92	4.20297109000155e-21	-0.572686858446368	-0.762254699720391	-0.342180156324807	0.0458990904364271	-0.189567841274023	0.230506702121561	0.618585948882795	0.420074543395584	0.808153790156818	0.388079246761234	0.074	0.074	0.074	0.074	0.428	0.428	0.428	0.561	0.561	0.279	0.428	0.561	0.279	0.047	0.561	0.279	0.047	0.279	0.047	0.047	1.55816852121322e-45	6.28867020400466e-122	6.04949676400816e-16	1	0.0214519908326665	0.666944969920602	1.07731076611481e-39	8.9357916149486e-15	1.212891416495e-88
Chd7	2.29524292562479e-49	6.56413933030363e-56	0.802027266669602	0.111590410278122	1.33105793352136e-05	1.83023835553821e-28	4.53146529929987e-35	3.70359070099684e-22	7.0468598348981e-31	0.339945251032239	-0.672974548752514	-0.563369531695095	-0.0374754664708739	-0.0577426696991268	0.109605017057419	0.63549908228164	0.615231879053387	0.525894065224221	0.505626861995968	-0.0202672032282529	0.441	0.441	0.441	0.441	0.782	0.782	0.782	0.664	0.664	0.432	0.782	0.664	0.432	0.482	0.664	0.432	0.482	0.432	0.482	0.482	2.33104871526453e-45	6.66653990385637e-52	1	1	0.135182243728429	1.8587900738846e-24	4.60215615796895e-31	3.76136671593239e-18	7.15679084832251e-27
Rnasel	9.88559170669026e-49	9.16789720943725e-15	0.000388022446549685	3.44636576532685e-08	3.42424745236118e-111	4.57533604143314e-38	3.16826160429284e-60	0.577704937809782	0.600182763697592	0.418845222382968	-0.767191661930612	0.165883031535709	0.0644875852447162	0.163276029425366	0.933074693466321	0.831679247175328	0.930467691355978	-0.101395446290993	-0.00260700211034331	0.0987884441806496	0.392	0.392	0.392	0.392	0.733	0.733	0.733	0.259	0.259	0.261	0.733	0.259	0.261	0.243	0.259	0.261	0.243	0.261	0.243	0.243	1.00398069373146e-44	9.31091640590447e-11	1	0.000350012907126595	3.47766571261801e-107	4.6467112836795e-34	3.21768648531981e-56	1	1
S100a6	1.47299757747668e-48	0.000881681444569423	8.1195129418921e-30	5.05766268449157e-23	3.13402498056985e-51	0.0670076252963271	1.19008111597903e-07	1.06034697853264e-28	9.03980961430663e-21	0.00350825200879045	0.631800851470345	0.0605169233353	0.49805724581683	0.346262436682752	-0.571283928135045	-0.133743605653515	-0.285538414787593	0.43754032248153	0.285745513347452	-0.151794809134079	1	1	1	1	0.986	0.986	0.986	0.996	0.996	0.99	0.986	0.996	0.99	1	0.996	0.99	1	0.99	1	1	1.49597633968531e-44	1	8.24617734378561e-26	5.13656222236964e-19	3.18291577026674e-47	1	0.00120864638138831	1.07688839139775e-24	9.18083064428982e-17
Cnn2	1.48348369847683e-48	6.79662192165258e-53	2.10640002536426e-25	5.79915028099666e-08	2.36475502053818e-13	0.00169222157379256	4.76090836698868e-20	0.00573504392483285	4.05028704017603e-08	3.92040745075159e-08	0.599287103965543	0.366442149254497	0.440963362694913	0.166337948139777	-0.232844954711046	-0.158323741270629	-0.432949155825765	0.0745212134404165	-0.200104201114719	-0.274625414555136	0.692	0.692	0.692	0.692	0.262	0.262	0.262	0.455	0.455	0.362	0.262	0.455	0.362	0.534	0.455	0.362	0.534	0.362	0.534	0.534	1.50662604417307e-44	6.90264922363036e-49	2.13925986575994e-21	0.000588961702538021	2.40164519885857e-09	1	4.8351785375137e-16	1	0.000411347151800277
Rgcc	1.58319695247212e-48	3.12913218149625e-24	6.75742010569368e-07	0.242730580384719	2.87111547343435e-16	1.61998906263349e-12	2.64136060285406e-39	0.0163370482365741	2.14289689647422e-19	9.83635729986359e-08	-0.698064389051571	-0.367545111018178	-0.203624296580404	0.00518985918007045	0.330519278033393	0.494440092471167	0.703254248231642	0.163920814437774	0.372734970198249	0.208814155760475	0.07	0.07	0.07	0.07	0.409	0.409	0.409	0.225	0.225	0.167	0.409	0.225	0.167	0.053	0.225	0.167	0.053	0.167	0.053	0.053	1.60789482493069e-44	3.17794664352759e-20	0.0068628358593425	1	2.91590487481992e-12	1.64526089201057e-08	2.68256582825858e-35	1	2.17632608805922e-15
Mt1	1.91267996857047e-48	3.98803450280713e-05	7.52280701124698e-10	0.579580579452193	8.6925869697998e-74	9.42198620818697e-12	1.94411581394702e-33	0.00139972138430133	0.00030484671525842	5.93094759755248e-08	-1.49021615852996	-0.040242595721834	-0.136951641704131	0.00475633316171985	1.44997356280813	1.35326451682583	1.49497249169168	-0.0967090459822972	0.0449989288835539	0.141707974865851	0.006	0.006	0.006	0.006	0.267	0.267	0.267	0.033	0.033	0.07	0.267	0.033	0.07	0.004	0.033	0.07	0.004	0.07	0.004	0.004	1.94251777608017e-44	0.405024784105092	7.64016280062243e-06	1	8.82819132652868e-70	9.56896919303468e-08	1.97444402064459e-29	1	1
Nab1	1.91715067831762e-48	1.95744497777253e-54	9.02324950697957e-56	0.127650651904993	0.00186451542848392	0.118465406111027	9.79293128051955e-42	1.09094351830636e-06	6.78089134942928e-42	4.35622470969431e-48	-0.469322198214256	-0.375644716656937	-0.539606071004534	0.0201623757923775	0.093677481557319	-0.0702838727902775	0.489484574006634	-0.163961354347597	0.395807092449315	0.559768446796911	0.096	0.096	0.096	0.096	0.46	0.46	0.46	0.382	0.382	0.523	0.46	0.382	0.523	0.071	0.382	0.523	0.071	0.523	0.071	0.071	1.94705822889938e-44	1.98798111942578e-50	9.16401219928846e-52	1	1	1	9.94570100849565e-38	0.0110796223719194	6.88667325448038e-38
Crispld2	3.14710058452313e-48	0.781924536221501	0.177308191358364	0.259358233879694	2.29416489640324e-80	8.65109161014637e-22	1.74433988395823e-41	0.0884313156869416	0.278443910388989	0.0332646084969224	-0.617123743208085	-0.00179210050381665	-0.0681609246835589	0.0244957738870873	0.615331642704269	0.548962818524527	0.641619517095173	-0.0663688241797422	0.0262878743909039	0.0926566985706462	0.147	0.147	0.147	0.147	0.526	0.526	0.526	0.143	0.143	0.178	0.526	0.143	0.178	0.125	0.143	0.178	0.125	0.178	0.125	0.125	3.19619535364169e-44	1	1	1	2.32995386878713e-76	8.78604863926466e-18	1.77155158614798e-37	1	1
Tgfbi	8.96801914384128e-48	2.22194463815363e-11	7.05535007272281e-53	0.201576361053671	7.86622899975528e-23	0.0215867923336822	4.64033502050447e-36	6.38953208993997e-28	9.12619085382825e-06	2.97835771602191e-42	0.546596788211438	0.0734380263043699	0.647319267066926	0.00750977670356279	-0.473158761907068	0.100722478855488	-0.539087011507875	0.573881240762556	-0.0659282496008071	-0.639809490363363	0.853	0.853	0.853	0.853	0.512	0.512	0.512	0.674	0.674	0.439	0.512	0.674	0.439	0.85	0.674	0.439	0.85	0.439	0.85	0.85	9.1079202424852e-44	2.25660697450883e-07	7.16541353385729e-49	1	7.98894217215147e-19	1	4.71272424682434e-32	6.48920879054303e-24	0.0926855943114797
Aldoa	1.26917974994315e-47	6.19674883572792e-09	8.97229658844124e-14	6.58687110365815e-09	5.80922895891597e-69	2.92923164044776e-09	2.09329562445861e-20	1.46644715857769e-26	1.9052037932761e-25	0.012330046373585	0.526401357413866	-0.206529094900302	0.291485029916187	0.169337081175102	-0.732930452314168	-0.234916327497679	-0.357064276238764	0.498014124816489	0.375866176075404	-0.122147948741085	0.871	0.871	0.871	0.871	0.578	0.578	0.578	0.844	0.844	0.735	0.578	0.844	0.735	0.8	0.844	0.735	0.8	0.735	0.8	0.8	1.28897895404227e-43	6.29341811756527e-05	9.11226441522092e-10	6.68962629287521e-05	5.89985293067506e-65	2.97492765403875e-05	2.12595103620017e-16	1.4893237342515e-22	1.93492497245121e-21
Samhd1	1.38492258168797e-47	5.26252378920734e-35	2.12902566759195e-23	4.87350435518701e-05	7.4650945761017e-15	0.00175112710076849	1.40705036152734e-51	0.00156176407969046	1.26336614435431e-43	3.6845225266074e-29	0.615619091472708	0.279250716313122	0.37439604500771	-0.18326691936999	-0.336368375159587	-0.241223046464998	-0.798886010842698	0.0951453286945885	-0.462517635683111	-0.5576629643777	0.934	0.934	0.934	0.934	0.684	0.684	0.684	0.792	0.792	0.77	0.684	0.792	0.77	0.939	0.792	0.77	0.939	0.77	0.939	0.939	1.4065273739623e-43	5.34461916031898e-31	2.16223846800639e-19	0.494953102312793	7.58155005148889e-11	1	1.42900034716717e-47	1	1.28307465620623e-39
Snx10	1.49416261139452e-47	1.07001837923193e-12	6.38932152498647e-47	0.875252865958842	5.04271063280742e-33	0.447196238954036	1.08036247597503e-36	1.8859251344279e-32	1.51612343333592e-08	5.81626123164945e-37	-0.594880729382113	-0.159310590194897	-0.622847859780405	-0.0188888493171092	0.435570139187215	-0.027967130398292	0.575991880065003	-0.463537269585507	0.140421740877788	0.603959010463295	0.211	0.211	0.211	0.211	0.602	0.602	0.602	0.342	0.342	0.627	0.602	0.342	0.627	0.213	0.342	0.627	0.213	0.627	0.213	0.213	1.51747154813227e-43	1.08671066594795e-08	6.48899494077625e-43	1	5.12137691867922e-29	1	1.09721613060024e-32	1.91534556652497e-28	0.000153977495889596
Ubb	2.37865634786818e-47	2.64962105423769e-56	6.06627067771317e-86	1.4571351526501e-06	7.46174931382132e-09	1.33356874815812e-18	3.95150664571439e-20	1.79082516008702e-51	3.36907310588949e-12	2.07315048594001e-54	0.504215469288182	0.327297663556395	0.956365045150486	0.118138503779589	-0.176917805731786	0.452149575862304	-0.386076965508592	0.629067381594091	-0.209159159776806	-0.838226541370897	1	1	1	1	0.986	0.986	0.986	0.982	0.982	0.92	0.986	0.982	0.92	0.998	0.982	0.92	0.998	0.92	0.998	0.998	2.41576338689493e-43	2.6909551426838e-52	6.16090450028549e-82	0.0147986646103144	7.57815260311693e-05	1.35437242062938e-14	4.01315014938753e-16	1.81876203258438e-47	3.42163064634137e-08
Selplg	2.58568023882214e-47	1.66139724807614e-52	2.66440943071913e-30	0.057282704268718	5.8004294127066e-09	0.0742420362287072	1.09262960974472e-42	0.00285057949931169	1.33765140213862e-43	3.02891728428016e-29	0.514354899705139	0.320194461884853	0.432447685535948	-0.0655220284279892	-0.194160437820286	-0.081907214169191	-0.579876928133128	0.112253223651095	-0.385716490312842	-0.497969713963937	0.993	0.993	0.993	0.993	0.872	0.872	0.872	0.896	0.896	0.882	0.872	0.896	0.882	0.982	0.896	0.882	0.982	0.882	0.982	0.982	2.62601685054776e-43	1.68731504514612e-48	2.70597421783835e-26	1	5.89091611154483e-05	1	1.10967463165674e-38	1	1.35851876401198e-39
Arrdc3	2.67430816151641e-47	3.12893985912067e-67	8.80382080099524e-53	0.7844509650131	5.21184854360553e-08	0.00196761539105939	1.15452989915161e-35	2.7610084854009e-15	2.388339612493e-40	3.54165573232562e-41	0.591662600815464	0.383602086583451	0.704539078663072	-0.0860196176822557	-0.208060514232013	0.112876477847608	-0.67768221849772	0.320936992079621	-0.469621704265706	-0.790558696345328	0.655	0.655	0.655	0.655	0.204	0.204	0.204	0.341	0.341	0.115	0.204	0.341	0.115	0.597	0.341	0.115	0.597	0.115	0.597	0.597	2.71602736883607e-43	3.17775132092295e-63	8.94116040549077e-49	1	0.000529315338088578	1	1.17254056557838e-31	2.80408021777315e-11	2.42559771044789e-36
Zc3h12a	2.77134767983e-47	0.103029183439904	1.37257066976905e-77	0.696047124988345	2.60725175915127e-68	3.54566622485808e-07	2.30464409003383e-34	1.68661061583273e-117	0.3630478723432	2.48667018878024e-57	-0.495409140585133	-0.0281802427973365	-0.760336967850776	-0.0106706396288399	0.467228897787796	-0.264927827265644	0.484738500956293	-0.73215672505344	0.0175096031684966	0.749666328221937	0.1	0.1	0.1	0.1	0.46	0.46	0.46	0.121	0.121	0.62	0.46	0.121	0.62	0.107	0.121	0.62	0.107	0.62	0.107	0.107	2.81458070363535e-43	1	1.39398277221745e-73	1	2.64792488659403e-64	0.00360097861796587	2.34059653783835e-30	1.71292174143973e-113	1
Xpc	2.99034052921282e-47	3.71195200532211e-133	9.65773338535744e-36	1.57326244465168e-05	1.7240842839178e-05	0.301032449972064	2.52904689998624e-28	0.00329738045432003	1.62980159858669e-51	8.45291805682897e-21	0.529045280489541	0.45460587668614	0.506969047767649	0.120799514375656	-0.0744394038034009	-0.0220762327218919	-0.408245766113885	0.0523631710815089	-0.333806362310484	-0.386169533391993	0.458	0.458	0.458	0.458	0.027	0.027	0.027	0.095	0.095	0.042	0.027	0.095	0.042	0.332	0.095	0.042	0.332	0.042	0.332	0.332	3.03698984146854e-43	3.76985845660513e-129	9.80839402616901e-32	0.159780533878825	0.175097999874692	1	2.56850003162602e-24	1	1.65522650352465e-47
Sla	5.4717374044751e-47	1.79410262879285e-32	0.000254959140294531	0.214893476992235	2.17570868901721e-168	6.12615780739985e-15	4.41792511730459e-34	2.92288426366261e-37	3.81928816753033e-33	0.0132180280484742	-0.5973007337463	0.216736096360176	-0.211276810722022	-0.0317049627519098	0.814036830106475	0.386023923024277	0.56559577099439	-0.428012907082198	-0.248441059112085	0.179571847970112	0.29	0.29	0.29	0.29	0.678	0.678	0.678	0.121	0.121	0.383	0.678	0.121	0.383	0.324	0.121	0.383	0.324	0.383	0.324	0.324	5.55709650798491e-43	1.82209062980202e-28	1	1	2.20964974456588e-164	6.22172586919529e-11	4.48684474913454e-30	2.96848125817575e-33	3.8788690629438e-29
Mefv	1.01427876992195e-46	1.77742143348352e-13	6.72754605566938e-58	0.159871495036882	3.55996705883642e-30	0.00556333340967741	5.24568812145931e-41	8.22360154816402e-43	2.72434857242215e-13	2.39016637426877e-50	-0.61722199725796	-0.17305721869723	-0.786747172202265	0.00850134842585792	0.44416477856073	-0.169525174944305	0.625723345683818	-0.613689953505035	0.181558567123088	0.795248520628123	0.195	0.195	0.195	0.195	0.58	0.58	0.58	0.326	0.326	0.655	0.58	0.326	0.655	0.16	0.326	0.655	0.16	0.655	0.16	0.16	1.03010151873273e-42	1.80514920784586e-09	6.83249577413783e-54	1	3.61550254495427e-26	1	5.32752085615408e-37	8.35188973231538e-39	2.76684841015194e-09
Ell2	2.75358171500292e-46	7.66094769430202e-35	8.46218655915551e-19	0.0110693067717544	4.00907254407916e-09	7.39038513989701e-05	1.20616982791235e-43	0.942232686212574	1.26775662323491e-31	3.75388368873572e-22	-0.454815908383394	-0.272590228624692	-0.27387730809961	0.0384048070652514	0.182225679758702	0.180938600283784	0.493220715448646	-0.00128707947491763	0.310995035689944	0.312282115164861	0.087	0.087	0.087	0.087	0.436	0.436	0.436	0.299	0.299	0.296	0.436	0.299	0.296	0.049	0.299	0.296	0.049	0.296	0.049	0.049	2.79653758975696e-42	7.78045847833314e-31	8.59419666947833e-15	1	4.07161407576679e-05	0.75056751480794	1.22498607722778e-39	1	1.28753362655737e-27
Vsir	3.88621854438249e-46	7.55472365879668e-05	1.15195802007987e-30	0.0702931320996969	1.08395760858927e-42	0.068169848984412	2.20054021750396e-29	3.33897662531367e-26	0.452628626695429	6.34062397712689e-19	0.549144913817537	0.0803336339522438	0.48256764257904	0.0031647994238061	-0.468811279865293	-0.0665772712384968	-0.545980114393731	0.402234008626796	-0.0771688345284377	-0.479402843155234	0.632	0.632	0.632	0.632	0.183	0.183	0.183	0.573	0.573	0.24	0.183	0.573	0.24	0.54	0.573	0.24	0.54	0.24	0.54	0.54	3.94684355367485e-42	0.767257734787391	1.16992856519312e-26	1	1.10086734728326e-38	1	2.23486864489702e-25	3.39106466066857e-22	1
Mrpl52	8.38044747653564e-46	1.10269177572512e-24	3.62283701001016e-31	0.552400010115062	6.38249398997397e-14	0.0586097879760653	3.54439672190864e-31	6.99620984434612e-05	2.08667122877873e-15	2.44540389012458e-21	-0.475117449462607	-0.195523918790114	-0.391319888269172	-0.00168409655449129	0.279593530672493	0.083797561193435	0.473433352908116	-0.195795969479058	0.193839822235623	0.389635791714681	0.035	0.035	0.035	0.035	0.33	0.33	0.33	0.181	0.181	0.268	0.33	0.181	0.268	0.042	0.181	0.268	0.042	0.268	0.042	0.042	8.51118245716959e-42	1.11989376742643e-20	3.67935326736632e-27	1	6.48206089621756e-10	1	3.59968931077042e-27	0.710535071791792	2.11922329994768e-11
Sephs2	2.05883483674877e-45	1.01647177876854e-18	9.46353263007487e-45	8.4155707616606e-10	1.43210217768642e-24	0.134363738041243	3.31352776743815e-18	6.78708669335631e-26	0.943689552995137	1.80589454085553e-20	0.572594933909542	0.180401776240743	0.638233822220885	0.195283533603072	-0.392193157668799	0.065638888311343	-0.37731140030647	0.457832045980142	0.0148817573623284	-0.442950288617813	0.629	0.629	0.629	0.629	0.188	0.188	0.188	0.465	0.465	0.146	0.188	0.465	0.146	0.46	0.465	0.146	0.46	0.146	0.46	0.46	2.09095266020205e-41	1.03232873851733e-14	9.61116373910403e-41	8.5468536655425e-06	1.45444297165832e-20	1	3.36521880061019e-14	6.89296524577266e-22	1
Gm42418	3.08581508329794e-45	0.00097530281202986	0.348286675526323	1.12304546602338e-09	2.12544338981755e-42	4.09246363868158e-24	4.76430931137853e-19	0.284144651377624	2.12087156575399e-05	0.000416534662571856	-0.792615644109771	-0.169473955031659	-0.236361401827495	-0.296240934552882	0.623141689078112	0.556254242282276	0.496374709556889	-0.0668874467958358	-0.126766979521223	-0.0598795327253869	0.974	0.974	0.974	0.974	0.992	0.992	0.992	0.981	0.981	0.972	0.992	0.981	0.972	0.99	0.981	0.972	0.99	0.972	0.99	0.99	3.13395379859739e-41	1	1	1.14056497529335e-05	2.15860030669871e-38	4.15630607144501e-20	4.83863253663603e-15	1	0.215395716217975
Dhrs7	3.2199942969551e-45	1.00770115604196e-29	1.01777430812061e-38	0.00170909256584459	6.00585448782055e-20	0.596637346239876	3.63407170448267e-24	1.44578727417146e-17	9.19797418094009e-07	8.73212468063148e-22	0.626414549308837	0.283733334824646	0.625226804534301	0.0748698869612178	-0.342681214484191	-0.00118774477453659	-0.55154466234762	0.341493469709655	-0.208863447863428	-0.550356917573083	0.688	0.688	0.688	0.688	0.294	0.294	0.294	0.531	0.531	0.268	0.294	0.531	0.268	0.585	0.531	0.268	0.585	0.268	0.585	0.585	3.2702262079876e-41	1.02342129407622e-25	1.0336515873273e-34	1	6.09954581783055e-16	1	3.6907632230726e-20	1.46834155564853e-13	0.00934146257816275
Upp1	3.36086484296257e-45	7.57443219556022e-06	5.32356611290064e-32	1.19998124259959e-06	3.15567462805238e-44	0.414691442135995	1.53627103374685e-51	3.54960435708259e-26	4.67081535317075e-15	2.01611051626765e-41	-0.626348419186531	-0.103909039318645	-0.679078856035462	0.102216438564113	0.522439379867886	-0.0527304368489312	0.728564857750644	-0.575169816716817	0.206125477882758	0.781295294599575	0.085	0.085	0.085	0.085	0.425	0.425	0.425	0.145	0.145	0.369	0.425	0.145	0.369	0.02	0.145	0.369	0.02	0.369	0.02	0.02	3.41329433451279e-41	0.0769259333781096	5.40661374426189e-28	0.0121870094998414	3.20490315224999e-40	1	1.5602368618733e-47	3.60497818505308e-22	4.74368007268021e-11
Irf2bp2	7.81182942377627e-45	1.5631431688349e-62	6.68536877897879e-14	0.23163445106051	0.00294561223559181	9.97635034060977e-07	1.14034465328683e-30	0.00015347741526206	1.33109425462833e-36	5.6570339008656e-09	-0.580384917562328	-0.442141634863308	-0.292326052408189	-0.0366783529266285	0.13824328269902	0.288058865154138	0.543706564635699	0.149815582455119	0.40546328193668	0.255647699481561	0.172	0.172	0.172	0.172	0.548	0.548	0.548	0.499	0.499	0.376	0.548	0.499	0.376	0.198	0.499	0.376	0.198	0.376	0.198	0.198	7.93369396278718e-41	1.58752820226872e-58	6.78966053193086e-10	1	1	0.0101319814059233	1.1581340298781e-26	1	1.35185932500054e-32
1110008F13Rik	9.92741527555391e-45	1.46398558928622e-23	9.35146647939472e-37	1.45900948610087e-11	1.37122293070835e-22	0.925113554562202	1.00009435749611e-14	3.32728558522249e-18	0.784642902128154	1.17432051792461e-12	0.562965559907136	0.224635331257271	0.556931328544328	0.208748236182676	-0.338330228649865	-0.0060342313628079	-0.35421732372446	0.332295997287057	-0.015887095074595	-0.348183092361652	0.654	0.654	0.654	0.654	0.237	0.237	0.237	0.499	0.499	0.23	0.237	0.499	0.23	0.468	0.499	0.23	0.468	0.23	0.468	0.468	1.00822829538526e-40	1.48682376447908e-19	9.49734935647328e-33	1.48177003408405e-07	1.3926140084274e-18	1	1.01569582947304e-10	3.37919124035196e-14	1
Ppp1ca	1.11061995128961e-44	7.44064938805342e-33	1.89521101423791e-32	1.65055681267173e-05	6.18709867696474e-18	0.348153586471187	2.10777340305554e-22	2.83308795049303e-11	1.23094051754598e-05	9.23061082733571e-16	0.528595580784003	0.267465033456237	0.478577786403276	0.120410531962146	-0.261130547327767	-0.050017794380727	-0.408185048821858	0.211112752947039	-0.147054501494091	-0.358167254441131	0.637	0.637	0.637	0.637	0.213	0.213	0.213	0.441	0.441	0.24	0.213	0.441	0.24	0.514	0.441	0.24	0.514	0.24	0.514	0.514	1.12794562252973e-40	7.55672351850705e-29	1.92477630606002e-28	0.167630549894941	6.28361741632539e-14	1	2.14065466814321e-18	2.87728412252073e-07	0.125014318961969
Mtus1	1.43125642344894e-44	1.7175921796438e-101	1.34665466066724e-38	2.81486530354573e-07	0.000128279518116047	0.683982581094323	7.11565239775854e-22	0.000123196987577077	5.78133132845665e-29	1.18217688463187e-19	0.531972854658523	0.426248346096534	0.550935802845532	0.15506221369089	-0.105724508561988	0.018962948187009	-0.376910640967633	0.124687456748997	-0.271186132405644	-0.395873589154642	0.512	0.512	0.512	0.512	0.084	0.084	0.084	0.159	0.159	0.077	0.084	0.159	0.077	0.362	0.159	0.077	0.362	0.077	0.362	0.362	1.45358402365475e-40	1.74438661764624e-97	1.36766247337364e-34	0.00285877720228104	1	1	7.22665657516357e-18	1	5.87152009718058e-25
Cd80	2.15931374934843e-44	1.48636982187338e-24	4.61129499552974e-09	0.177431717106978	7.94512883882849e-14	6.8885911107346e-09	8.36064107611903e-37	0.116868137964079	3.8852156071049e-20	4.98325280486179e-10	-0.421156597641276	-0.189395345191715	-0.171671985403267	0.0186363323654243	0.231761252449561	0.249484612238009	0.4397929300067	0.0177233597884477	0.208031677557139	0.190308317768692	0.059	0.059	0.059	0.059	0.373	0.373	0.373	0.216	0.216	0.171	0.373	0.216	0.171	0.042	0.216	0.171	0.042	0.171	0.042	0.042	2.19299904383827e-40	1.50955719109461e-20	4.68323119746001e-05	1	8.06907284871422e-10	6.99605313206206e-05	8.49106707690648e-33	1	3.94582497057573e-16
Ncor1	2.19967226983858e-44	1.41257341690577e-56	6.18139657616743e-22	0.814131183841382	1.96222715985593e-09	0.000831125360876902	1.68334656598574e-32	0.257091667971906	2.31822993165167e-32	2.93844877728402e-16	0.567801865666887	0.384472458814336	0.417583351941051	-0.0336099734311877	-0.183329406852551	-0.150218513725836	-0.601411839098075	0.0331108931267149	-0.418082432245523	-0.451193325372238	0.752	0.752	0.752	0.752	0.349	0.349	0.349	0.517	0.517	0.463	0.349	0.517	0.463	0.696	0.517	0.463	0.696	0.463	0.696	0.696	2.23398715724806e-40	1.4346095622095e-52	6.27782636275564e-18	1	1.99283790354969e-05	1	1.70960677241512e-28	1	2.35439431858544e-28
Ctsd	2.29736545820504e-44	2.10749903802448e-112	8.89144704925336e-25	0.525458608625656	4.02694132441641e-124	0.0334786655560533	2.4387269300921e-34	2.70779956304018e-88	3.4421474027438e-77	2.8709363658495e-19	0.498182298125254	-0.812434666738419	0.380655382976376	-0.027940741029054	-1.31061696486367	-0.117526915148878	-0.526123039154308	1.19309004971479	0.784493925709365	-0.40859612400543	0.949	0.949	0.949	0.949	0.695	0.695	0.695	0.969	0.969	0.728	0.695	0.969	0.728	0.925	0.969	0.728	0.925	0.728	0.925	0.925	2.33320435935304e-40	2.14037602301766e-108	9.03015362322171e-21	1	4.08976160907731e-120	1	2.47677107020153e-30	2.7500412362236e-84	3.4958449022266e-73
Spata13	3.63720377748118e-44	0.103970595283666	3.84188138968411e-79	0.81973794330269	3.64164150153134e-57	6.03174943780365e-09	7.11758428411074e-33	9.42046177518742e-108	0.287961749680276	2.93863858355302e-60	-0.612043996048324	-0.0461234186040985	-0.928292628270163	-0.0299619285755845	0.565920577444225	-0.316248632221839	0.582082067472739	-0.882169209666064	0.016161490028514	0.898330699694578	0.174	0.174	0.174	0.174	0.531	0.531	0.531	0.197	0.197	0.707	0.531	0.197	0.707	0.174	0.197	0.707	0.174	0.707	0.174	0.174	3.69394415640988e-40	1	3.90181473936318e-75	1	3.69845110895523e-53	6.12584472903339e-05	7.22861859894287e-29	9.56742097888034e-104	1
Pi16	3.80637632924606e-44	3.55828223698015e-62	1.47114786451989e-15	0.000627138932072741	1.59971162559465e-08	1.23857387545297e-06	4.98546976913271e-25	0.441350901685294	1.89706041613221e-20	1.19465065273939e-06	0.537052109686499	0.367326754327991	0.314758476397429	0.0920546153445587	-0.169725355358507	-0.22229363328907	-0.44499749434194	-0.0525682779305626	-0.275272138983433	-0.22270386105287	0.574	0.574	0.574	0.574	0.144	0.144	0.144	0.278	0.278	0.289	0.144	0.278	0.289	0.46	0.278	0.289	0.46	0.289	0.46	0.46	3.86575579998229e-40	3.61379143987704e-58	1.4940977712064e-11	1	0.000162466712695393	0.0125789562791003	5.06324309753118e-21	1	1.92665455862387e-16
Elovl5	5.22737117228028e-44	0.0689604646602945	0.0239064517993825	0.155937508382727	4.63081813998566e-96	1.06577833164549e-15	3.89329056334516e-27	0.300253254604296	0.955309722169802	0.391688852571854	-0.278299529967566	-0.00940696366798751	-0.0187920291274625	-0.00698548471496329	0.268892566299578	0.259507500840103	0.271314045252602	-0.00938506545947502	0.00242147895302422	0.0118065444124992	0.007	0.007	0.007	0.007	0.251	0.251	0.251	0.016	0.016	0.024	0.251	0.016	0.024	0.016	0.016	0.024	0.016	0.024	0.016	0.016	5.30891816256786e-40	1	1	1	4.70305890296944e-92	1.08240447361916e-11	3.95402589613334e-23	1	1
Slc2a1	1.11101469320003e-43	6.7623321386612e-29	8.05712657504486e-16	8.15239134327871e-05	1.33284313204204e-11	7.81058312609593e-05	5.95825885239309e-50	0.483132392090354	1.19163310840839e-34	1.53881286232871e-24	-0.454432783553693	-0.262039647922616	-0.283918237208287	0.0808683953432235	0.192393135631076	0.170514546345405	0.535301178896916	-0.0218785892856709	0.34290804326584	0.364786632551511	0.156	0.156	0.156	0.156	0.529	0.529	0.529	0.357	0.357	0.369	0.529	0.357	0.369	0.081	0.357	0.369	0.081	0.369	0.081	0.081	1.12834652241395e-39	6.86782452002432e-25	8.18281774961556e-12	0.827956864823386	1.35363548490189e-07	0.793242822286303	6.05120769049043e-46	1	1.21022258489957e-30
Spag9	1.47009561041008e-43	3.50415456546087e-147	3.20105607303637e-44	0.00692894292659364	1.12106307867855e-10	0.338173089199167	3.19879456672864e-23	7.4355883049408e-06	4.54963271987039e-81	1.59002365348918e-24	-0.560569262302675	-0.770321432898465	-0.615534374080838	-0.108152252039392	-0.20975217059579	-0.0549651117781627	0.452417010263284	0.154787058817627	0.662169180859073	0.507382122041446	0.132	0.132	0.132	0.132	0.485	0.485	0.485	0.654	0.654	0.512	0.485	0.654	0.512	0.184	0.654	0.512	0.184	0.512	0.184	0.184	1.49302910193247e-39	3.55881937668206e-143	3.25099254777574e-40	1	1.13855166270594e-06	1	3.2486957619696e-19	0.0755158348249788	4.62060699030037e-77
St3gal1	1.5204388286395e-43	0.00307962383489618	3.53948118666882e-51	0.0174306755554036	4.52726342796465e-56	0.133905127596168	1.35658466855947e-24	1.53736634609403e-65	0.880050385481783	5.79770680827996e-30	-0.44146245954186	-0.0338030262573995	-0.510885654495252	-0.0403810869430793	0.40765943328446	-0.0694231949533926	0.401081372598781	-0.477082628237853	-0.00657806068567982	0.470504567552173	0.061	0.061	0.061	0.061	0.373	0.373	0.373	0.095	0.095	0.432	0.373	0.095	0.432	0.097	0.095	0.432	0.097	0.432	0.097	0.097	1.54415767436628e-39	1	3.59469709318086e-47	1	4.5978887374409e-52	1	1.377747389389e-20	1.5613492610931e-61	1
P4hb	1.64768712522112e-43	1.57971984992178e-50	6.75240441261779e-17	0.0251817094619088	0.162983572694314	7.16049994461265e-05	2.43606847368287e-24	0.000219057078707329	3.18965041760436e-27	3.97821123988483e-08	-0.385767546548733	-0.33391783155905	-0.200042682532483	-0.0320401222780895	0.051849714989683	0.185724864016251	0.353727424270644	0.133875149026567	0.301877709280961	0.168002560254393	0.035	0.035	0.035	0.035	0.322	0.322	0.322	0.288	0.288	0.185	0.322	0.288	0.185	0.061	0.288	0.185	0.061	0.185	0.061	0.061	1.67339104437457e-39	1.60436347958056e-46	6.85774192145462e-13	1	1	0.727220374374861	2.47407114187233e-20	1	3.23940896411899e-23
Arpc1b	2.77340212556742e-43	3.27607536736011e-26	4.02738262370802e-12	0.627802655280369	4.09387930295733e-18	2.43086094372097e-08	5.60559577236261e-31	0.397470735696301	5.99756272718711e-15	8.84097530443574e-09	0.465637864419844	0.210676021481107	0.24439001931456	0.0119397675689643	-0.254961842938736	-0.221247845105284	-0.453698096850879	0.0337139978334526	-0.198736253912143	-0.232450251745596	0.991	0.991	0.991	0.991	0.918	0.918	0.918	0.945	0.945	0.948	0.918	0.945	0.948	0.982	0.945	0.948	0.982	0.948	0.982	0.982	2.81666719872627e-39	3.32718214309093e-22	4.09020979263786e-08	1	4.15774382008346e-14	0.000246878237444302	5.69304306641146e-27	1	6.09112470573123e-11
Gpi1	2.88071204687189e-43	2.54359147819145e-77	1.5741326797031e-27	5.35670127615594e-06	0.00016597952495758	0.059842821448517	5.72471414237781e-20	0.29020279555735	6.02303623119685e-22	2.14545098448652e-11	0.594212121016471	0.468257095506315	0.497059642732634	0.146487953549097	-0.125955025510156	-0.0971524782838366	-0.447724167467374	0.0288025472263191	-0.321769141957219	-0.350571689183538	0.687	0.687	0.687	0.687	0.289	0.289	0.289	0.385	0.385	0.352	0.289	0.385	0.352	0.559	0.385	0.352	0.559	0.352	0.559	0.559	2.92565115480309e-39	2.58327150525124e-73	1.59868914950647e-23	0.0544026581606397	1	1	5.81401968299891e-16	1	6.11699559640352e-18
Ubc	4.75120542578167e-43	5.14308006491115e-73	0.00100918012911488	0.345279798379929	0.000718933117876985	2.48562787474118e-14	2.84144785222708e-32	5.75467946081781e-13	1.49124832016493e-42	0.0189709824999631	-0.717787062402252	-0.522061640313531	-0.247382868018541	-0.0485893671232098	0.195725422088721	0.470404194383711	0.669197695279042	0.27467877229499	0.473472273190322	0.198793500895331	0.821	0.821	0.821	0.821	0.959	0.959	0.959	0.917	0.917	0.815	0.959	0.917	0.815	0.834	0.917	0.815	0.834	0.815	0.834	0.834	4.82532423042387e-39	5.22331211392376e-69	1	1	1	2.52440366958714e-10	2.88577443872183e-28	5.84445246040657e-09	1.51451179395951e-38
Il2rg	5.29112734821799e-43	6.56300688056951e-09	1.13627449843382e-42	0.822032202554737	3.50055793773805e-39	0.935094799069144	1.39402497076974e-28	1.69829854680151e-34	5.58299303264731e-06	2.14542636678828e-28	-0.302262917346744	-0.0571806679102189	-0.301683193013867	-0.000930016912853003	0.245082249436525	0.000579724332877396	0.301332900433891	-0.244502525103648	0.0562506509973659	0.300753176101014	0.005	0.005	0.005	0.005	0.237	0.237	0.237	0.051	0.051	0.24	0.237	0.051	0.24	0.006	0.051	0.24	0.006	0.24	0.006	0.006	5.37366893485019e-39	6.66538978790639e-05	1.15400038060939e-38	1	3.55516664156677e-35	1	1.41577176031375e-24	1.72479200413162e-30	0.0567008772395661
Rin3	5.771001367466e-43	2.70720554187369e-07	1.25177456141183e-23	0.0409896023531291	1.31088843226226e-33	0.00930106131434902	4.05645907270112e-27	6.33414288229688e-16	0.124662619612006	5.17100196675715e-14	0.522961748549366	0.104462302010096	0.39322176616707	0.0196533871612288	-0.41849944653927	-0.129739982382296	-0.503308361388137	0.288759464156974	-0.084808914848867	-0.373568379005841	0.607	0.607	0.607	0.607	0.183	0.183	0.183	0.514	0.514	0.261	0.183	0.514	0.261	0.52	0.514	0.261	0.52	0.261	0.52	0.52	5.86102898879847e-39	0.00274943794832692	1.27130224456985e-19	1	1.33133829180555e-29	1	4.11973983423526e-23	6.43295551126072e-12	1
Coro1a	9.52373494867192e-43	2.78121723133143e-30	4.83486563366324e-55	0.683885375614107	2.34303165200727e-14	0.000662927633882091	4.39589489920329e-34	3.81866006429059e-27	1.12912075696125e-20	6.53324635116622e-45	0.430727472791895	0.206544552140299	0.584795292672539	-0.00552857031219034	-0.224182920651596	0.154067819880644	-0.436256043104085	0.37825074053224	-0.212073122452489	-0.590323862984729	1	1	1	1	0.951	0.951	0.951	0.967	0.967	0.899	0.951	0.967	0.899	0.996	0.967	0.899	0.996	0.899	0.996	0.996	9.67230521387121e-39	2.8246042201402e-26	4.91028953754839e-51	1	2.37958294577859e-10	1	4.46447085963086e-30	3.87823116129353e-23	1.14673504076984e-16
Nfkb2	9.5434746698849e-43	7.03684594888928e-08	7.71434653053299e-97	0.0624978760200373	1.48889460328823e-36	1.03858784468724e-13	8.46860533272014e-37	4.83035411421342e-119	4.14703579606976e-09	1.43755741871163e-76	-0.361363644289019	-0.0661146784250435	-0.71278330934128	0.0208847325501185	0.295248965863975	-0.351419665052261	0.382248376839137	-0.646668630916236	0.086999410975162	0.733668041891398	0.049	0.049	0.049	0.049	0.349	0.349	0.349	0.114	0.114	0.613	0.349	0.114	0.613	0.028	0.114	0.613	0.028	0.613	0.028	0.028	9.69235287473511e-39	0.000714662074569195	7.8346903364093e-93	1	1.51212135909953e-32	1.05478981506436e-09	8.60071557591058e-33	4.90570763839515e-115	4.21172955448845e-05
Chmp4b	9.61372632648368e-43	1.1519758117914e-69	2.89713261585688e-30	0.606718682259901	0.0173239660437909	0.0951415261965423	4.61756393129873e-37	0.902928177929159	1.67320540669128e-49	2.91518354004429e-27	-0.482510664064702	-0.420517935895797	-0.4118893094664	-0.000517164185924623	0.0619927281689048	0.0706213545983023	0.481993499878777	0.00862862642939755	0.420000771709872	0.411372145280475	0.738	0.738	0.738	0.738	0.937	0.937	0.937	0.871	0.871	0.941	0.937	0.871	0.941	0.735	0.871	0.941	0.735	0.941	0.735	0.735	9.76370045717683e-39	1.16994663445535e-65	2.94232788466425e-26	1	1	1	4.68959792862699e-33	1	1.69930741103567e-45
Mrpl33	1.24681550601993e-42	1.31723862320729e-21	6.61385668455795e-27	3.01421486390102e-08	4.7479682402755e-17	0.0292479078143549	1.82744487995072e-14	1.19709324753507e-07	0.207449517997108	2.52662964313803e-07	0.493616993952148	0.179982188148402	0.394719552005845	0.160146181979674	-0.313634805803746	-0.0988974419463033	-0.333470811972474	0.214737363857443	-0.0198360061687282	-0.234573370026171	0.973	0.973	0.973	0.973	0.828	0.828	0.828	0.871	0.871	0.885	0.828	0.871	0.885	0.931	0.871	0.885	0.931	0.885	0.931	0.931	1.26626582791384e-38	1.33778754572932e-17	6.71703284883705e-23	0.000306123661577788	4.8220365448238e-13	1	1.85595302007795e-10	0.00121576790219662	1
Relb	1.34827602727751e-42	1.97181661310593e-08	1.14816815194835e-76	0.882080235113973	2.53453354801654e-34	2.36292332405062e-07	1.42018981585814e-31	2.15052875584668e-81	2.59800928409979e-06	2.12886334087024e-56	-0.354230863275861	-0.0742455598265652	-0.583761357569281	-8.60228053963796e-05	0.279985303449296	-0.22953049429342	0.354144840470465	-0.509515797742716	0.0741595370211689	0.583675334763885	0.051	0.051	0.051	0.051	0.354	0.354	0.354	0.12	0.12	0.533	0.354	0.12	0.533	0.049	0.12	0.533	0.049	0.533	0.049	0.049	1.36930913330304e-38	0.000200257695227039	1.16607957511874e-72	1	2.5740722713656e-30	0.00239978492790581	1.44234477698552e-27	2.18407700443789e-77	0.0263853822893174
Cflar	1.57668076060474e-42	2.45098986028841e-20	2.19635789900827e-78	0.241600752336737	2.45389820527485e-18	2.95259232312451e-11	2.51849364455898e-28	3.8920438284833e-58	2.73934221142451e-10	2.81868552655554e-56	-0.506062253312028	-0.196027057045922	-0.886821896102794	-0.0461371235788189	0.310035196266106	-0.380759642790765	0.45992512973321	-0.690794839056872	0.149889933467103	0.840684772523975	0.166	0.166	0.166	0.166	0.531	0.531	0.531	0.331	0.331	0.704	0.531	0.331	0.704	0.188	0.331	0.704	0.188	0.704	0.188	0.188	1.60127698047018e-38	2.48922530210891e-16	2.2306210822328e-74	1	2.49217901727713e-14	2.99865276336526e-07	2.5577821454141e-24	3.95275971220764e-54	2.78207594992274e-06
Glipr1	2.64668962727858e-42	4.78992284637557e-13	2.48365712776159e-39	0.0466457166585562	1.54611812920826e-26	0.400171061660134	3.74487354105572e-26	3.99999177796905e-25	0.0010663803396274	1.78939264816492e-25	0.513692224421887	0.139861397368735	0.557358598016781	0.0299553180836636	-0.373830827053152	0.0436663735948944	-0.483736906338224	0.417497200648046	-0.109906079285072	-0.527403279933118	0.713	0.713	0.713	0.713	0.302	0.302	0.302	0.589	0.589	0.272	0.302	0.589	0.272	0.63	0.589	0.272	0.63	0.272	0.63	0.63	2.68797798546413e-38	4.86464564277903e-09	2.52240217895467e-35	1	1.57023757202391e-22	1	3.80329356829618e-22	4.06239164970537e-21	1
Klf7	5.38057074138421e-42	1.3766949479802e-15	3.42334756218313e-29	0.235943110226923	8.66662901534402e-24	0.29915170682008	1.25217749495645e-28	1.16727699806073e-13	1.68567449359207e-07	4.14200632614009e-20	-0.62481679076642	-0.205461317718768	-0.583014350609588	-0.0648181834624488	0.419355473047651	0.0418024401568318	0.559998607303971	-0.37755303289082	0.140643134256319	0.518196167147139	0.238	0.238	0.238	0.238	0.599	0.599	0.599	0.383	0.383	0.551	0.599	0.383	0.551	0.263	0.383	0.551	0.263	0.551	0.263	0.263	5.46450764494981e-38	1.39817138916869e-11	3.47675178415319e-25	1	8.80182842798339e-20	1	1.27171146387777e-24	1.18548651923047e-09	0.0017119710156921
Map3k8	5.40123645307071e-42	0.00806323157692948	2.05622844075628e-87	0.190028740636503	2.72004217798779e-51	1.64786188925998e-13	8.29711380493122e-36	6.12747372134647e-124	0.000452387400693277	3.25656423279538e-70	-0.46358738824707	-0.0543500453650026	-0.911117765085064	0.0122518554393332	0.409237342882067	-0.447530376837995	0.475839243686403	-0.856767719720062	0.0666019008043358	0.923369620524398	0.095	0.095	0.095	0.095	0.422	0.422	0.422	0.129	0.129	0.645	0.422	0.129	0.645	0.073	0.129	0.645	0.073	0.645	0.073	0.073	5.48549574173861e-38	1	2.08830560443208e-83	1	2.7624748359644e-47	1.67356853473244e-09	8.42654878028815e-32	6.22306231139947e-120	1
Dgat2	5.408768564607e-42	5.46221618700893e-07	1.2170863525756e-37	0.290743361078826	9.05910466307976e-36	0.464284831500024	1.42833612160315e-36	7.80528427473724e-31	2.37438446554035e-07	1.43718242822844e-33	-0.5231641829513	-0.0969920509245505	-0.62928187287109	0.0276289097786152	0.426172132026749	-0.10611768991979	0.550793092729915	-0.53228982194654	0.124620960703166	0.656910782649706	0.141	0.141	0.141	0.141	0.496	0.496	0.496	0.221	0.221	0.484	0.496	0.221	0.484	0.121	0.221	0.484	0.121	0.484	0.121	0.121	5.49314535421487e-38	0.00554742675952627	1.23607289967578e-33	1	9.2004266958238e-32	1	1.45061816510016e-32	7.92704670942314e-27	0.00241142486320278
Sfxn5	5.9207312576498e-42	4.2345761159232e-39	3.65974599645563e-29	2.71777134146564e-10	6.09809696148623e-14	0.198793536533377	7.82634667898208e-16	8.33999151462747e-08	0.00579963277456555	6.38413029936248e-10	0.506728033424065	0.288064716083264	0.455978916215651	0.170618395257919	-0.218663317340801	-0.0507491172084135	-0.336109638166145	0.167914200132387	-0.117446320825344	-0.285360520957732	0.568	0.568	0.568	0.568	0.139	0.139	0.139	0.334	0.334	0.174	0.139	0.334	0.174	0.383	0.334	0.174	0.383	0.174	0.383	0.383	6.01309466526913e-38	4.3006355033316e-35	3.71683803400034e-25	2.76016857439251e-06	6.19322727408541e-10	1	7.9484376871742e-12	0.000847009538225566	1
Ikbkap	6.1892923253742e-42	1.78265736153529e-27	6.692323605311e-33	0.000884503036489309	1.40066748801074e-19	0.669782045878695	1.52500586034208e-26	1.0195446072203e-14	2.77356395433938e-06	9.73773018245058e-21	0.470052294676739	0.226879229188327	0.458330254417866	0.0814661346870332	-0.243173065488412	-0.0117220402588729	-0.388586159989706	0.231451025229539	-0.145413094501294	-0.376864119730833	0.454	0.454	0.454	0.454	0.052	0.052	0.052	0.266	0.266	0.059	0.052	0.266	0.059	0.356	0.266	0.059	0.356	0.059	0.356	0.356	6.28584528565004e-38	1.81046681637524e-23	6.79672385355385e-29	1	1.42251790082371e-15	1	1.54879595176341e-22	1.03544950309294e-10	0.0281683155202707
Pbxip1	7.35693001825647e-42	3.95617327792963e-17	2.10139333873119e-16	0.724129918792042	2.50665492000244e-24	4.32751650941338e-06	3.33150273992462e-30	3.49214332015406e-05	4.14461041634929e-09	1.5861571483195e-11	0.549011450255924	0.201961388313064	0.353196679562408	-0.0328535719066194	-0.34705006194286	-0.195814770693517	-0.581865022162544	0.151235291249343	-0.234814960219684	-0.386050251469027	0.618	0.618	0.618	0.618	0.196	0.196	0.196	0.476	0.476	0.352	0.196	0.476	0.352	0.551	0.476	0.352	0.551	0.352	0.551	0.551	7.47169812654128e-38	4.01788958106534e-13	2.13417507481539e-12	1	2.54575873675447e-20	0.0439502576696023	3.38347418266744e-26	0.354662075594847	4.20926633884434e-05
Raf1	1.41420138964481e-41	9.54850613681806e-15	6.162488662604e-34	0.0554741201785237	7.39609625071325e-26	0.94865862063942	1.03521506233742e-26	1.75962647909009e-20	0.000233081963123845	3.52274085335313e-22	0.520993830767275	0.193787187336072	0.513865647452526	0.0341926476812727	-0.327206643431203	-0.00712818331474846	-0.486801183086002	0.320078460116454	-0.159594539654799	-0.479672999771254	0.591	0.591	0.591	0.591	0.166	0.166	0.166	0.457	0.457	0.167	0.166	0.457	0.167	0.504	0.457	0.167	0.504	0.167	0.504	0.504	1.43626293132327e-37	9.69746283255242e-11	6.25862348574063e-30	1	7.51147535222438e-22	1	1.05136441730988e-22	1.78707665216389e-16	1
Rabgef1	1.51298977558673e-41	1.93342001443389e-49	4.70189032483609e-19	0.00813683530731238	0.0412863505916008	0.000815209220904738	2.83216867905233e-39	0.0137666445283581	4.06730038897302e-41	2.95138575958624e-22	-0.433062096059993	-0.346889382983156	-0.248537671899526	0.0365327302911756	0.0861727130768374	0.184524424160467	0.469594826351169	0.0983517110836301	0.383422113274331	0.285070402190701	0.062	0.062	0.062	0.062	0.368	0.368	0.368	0.322	0.322	0.254	0.368	0.322	0.254	0.03	0.322	0.254	0.03	0.254	0.03	0.03	1.53659241608588e-37	1.96358136665906e-45	4.77523981390353e-15	1	1	1	2.87635051044554e-35	1	4.13075027504099e-37
Zfp281	2.58559494424052e-41	4.80141801117753e-37	1.57387475804327e-40	0.0258921184118583	1.79459416234466e-07	0.373700448206951	3.5543376811999e-40	1.04710057012116e-08	9.74505734348568e-34	4.75521834600672e-40	-0.458456540664726	-0.283928714327169	-0.515211868842968	0.0416557393778835	0.174527826337557	-0.056755328178242	0.500112280042609	-0.231283154515799	0.325584453705053	0.556867608220851	0.156	0.156	0.156	0.156	0.515	0.515	0.515	0.394	0.394	0.533	0.515	0.394	0.533	0.111	0.394	0.533	0.111	0.533	0.111	0.111	2.62593022537067e-37	4.8763201321519e-33	1.59842720426874e-36	1	0.00182258983127724	1	3.60978534902662e-36	0.000106343533901505	9.89708023804405e-30
Padi4	3.17150023004424e-41	5.07581117811014e-100	8.28563350975517e-22	0.0146387295442468	0.00189980363360295	0.00223444459811329	7.35792877611494e-27	0.344410716915091	4.66060391671452e-47	6.02410556202621e-13	0.538808759329891	0.458946057447891	0.420540251627587	0.0735286683033879	-0.0798627018819993	-0.118268507702303	-0.465280091026503	-0.0384058058203038	-0.385417389144503	-0.3470115833242	0.507	0.507	0.507	0.507	0.104	0.104	0.104	0.165	0.165	0.181	0.104	0.165	0.181	0.421	0.165	0.181	0.421	0.181	0.421	0.421	3.22097563363293e-37	5.15499383248866e-96	8.41488939250735e-18	1	1	1	7.47271246502233e-23	1	4.73330933781526e-43
Icam1	5.25302786642146e-41	0.0149895044092096	1.07152874930026e-80	0.229962791414767	7.16999595442596e-64	1.78336324232745e-08	7.71114676002762e-26	2.45913152076003e-146	0.446571323409371	2.75382034133015e-53	-0.500836315728628	-0.0242848412148697	-0.865563379735747	-0.0131881299418014	0.476551474513758	-0.364727064007119	0.487648185786826	-0.841278538520877	0.0110967112730684	0.852375249793946	0.027	0.027	0.027	0.027	0.289	0.289	0.289	0.047	0.047	0.488	0.289	0.047	0.488	0.04	0.047	0.488	0.04	0.488	0.04	0.04	5.33497510113763e-37	1	1.08824459778935e-76	1	7.281847891315e-60	0.000181118370890775	7.83144064948405e-22	2.49749397248389e-142	1
Csf2rb	8.19589508671474e-41	2.57455674538808e-48	2.36682789661403e-36	0.000129424081511301	3.30542723226409e-06	0.877134510559042	6.13616446896465e-45	1.35684027281611e-05	7.1106791140621e-50	4.79546342328084e-41	-0.613445014350623	-0.430987199333402	-0.600243189027006	0.0883607829526987	0.182457815017221	0.0132018253236164	0.701805797303321	-0.169255989693605	0.5193479822861	0.688603971979705	0.734	0.734	0.734	0.734	0.91	0.91	0.91	0.823	0.823	0.923	0.91	0.823	0.923	0.644	0.823	0.923	0.644	0.923	0.644	0.644	8.32375105006749e-37	2.61471983061613e-44	2.40375041180121e-32	1	0.0335699189708741	1	6.2318886346805e-41	0.137800698107204	7.22160570824146e-46
Ccl4	1.37611377605102e-40	1.73689772140804e-84	4.66277681084593e-64	1.92331367134988e-08	0.893947380166025	0.000519658526472521	2.79630206809208e-18	5.16137703058565e-06	2.52339817030942e-34	1.71162834134605e-38	-2.32940732183411	-2.10180224657084	-2.1984558277397	-0.18533148182	0.227605075263273	0.130951494094407	2.14407584001411	-0.0966535811688662	1.91647076475084	2.0131243459197	0.353	0.353	0.353	0.353	0.673	0.673	0.673	0.641	0.641	0.777	0.673	0.641	0.777	0.498	0.641	0.777	0.498	0.777	0.498	0.498	1.39758115095741e-36	1.763993325862e-80	4.73551612909513e-60	0.000195331736462294	1	1	2.83992438035431e-14	0.0524189451226278	2.56276318176625e-30
Prdm1	1.55290465232736e-40	0.00115093458934565	1.0769509281554e-10	0.313442521846935	5.34101127537546e-70	4.7289967066198e-08	1.74987907777054e-25	1.89485339197546e-06	0.0556225436345911	2.78817886507783e-06	-0.32922445487433	-0.0259143975845216	-0.0988308449099486	-0.0100008537726968	0.303310057289809	0.230393609964382	0.319223601101634	-0.072916447325427	0.0159135438118248	0.0888299911372518	0.004	0.004	0.004	0.004	0.221	0.221	0.221	0.02	0.02	0.066	0.221	0.02	0.066	0.008	0.02	0.066	0.008	0.066	0.008	0.008	1.57712996490367e-36	1	1.09375136263463e-06	1	5.42433105127132e-66	0.000480276905524306	1.77717719138377e-21	0.0192441310489027	1
Dennd4a	4.06807931425248e-40	7.51354324324035e-22	3.54304619262653e-32	0.851051415685621	1.56911130171905e-17	0.636186482650688	1.02954629811086e-30	1.20243567571113e-12	2.3972424493812e-14	3.59855402661392e-25	-0.620054141915143	-0.268167973932043	-0.573945327831624	-0.0550349487617413	0.3518861679831	0.0461088140835186	0.565019193153402	-0.305777353899581	0.213133025170302	0.518910379069883	0.355	0.355	0.355	0.355	0.7	0.7	0.7	0.528	0.528	0.683	0.7	0.528	0.683	0.328	0.528	0.683	0.328	0.683	0.328	0.328	4.13154135155481e-36	7.6307545178349e-18	3.5983177132315e-28	1	1.59358943802587e-13	1	1.04560722036139e-26	1.22119367225222e-08	2.43463943159155e-10
Gm37800	4.74740743437952e-40	2.41723538220217e-10	3.92008939305263e-11	0.135604825419755	6.686751835128e-30	7.28399598402099e-08	9.95017559481306e-25	0.509074036575937	6.20636393852323e-06	4.46654470869035e-06	-0.243993259593554	-0.0558510355057211	-0.0790630356214577	-0.00858526011808356	0.188142224087833	0.164930223972096	0.23540799947547	-0.0232120001157367	0.0472657753876375	0.0704777755033742	0.001	0.001	0.001	0.001	0.21	0.21	0.21	0.051	0.051	0.059	0.21	0.051	0.059	0.006	0.051	0.059	0.006	0.059	0.006	0.006	4.82146699035584e-36	2.45494425416452e-06	3.98124278758425e-07	1	6.79106516375599e-26	0.000739762632137171	1.01053983340921e-20	1	0.063031832159642
Sf3b6	7.84994455055123e-40	0.00391682131500048	1.18430501743242e-25	0.35173852281593	4.38459407514685e-44	0.184736506011456	2.67951688946357e-35	2.55593803613753e-25	0.000616004783421518	6.23469044831616e-24	-0.599269841618443	-0.0452594504551347	-0.521908099425125	0.0198285461184299	0.554010391163309	0.0773617421933186	0.619098387736873	-0.47664864896999	0.0650879965735646	0.541736645543555	0.286	0.286	0.286	0.286	0.621	0.621	0.621	0.343	0.343	0.561	0.621	0.343	0.561	0.261	0.343	0.561	0.261	0.561	0.261	0.261	7.97240368553983e-36	1	1.20278017570437e-21	1	4.45299374271914e-40	1	2.7213173529392e-31	2.59581066950128e-21	1
Gpr35	1.63411474028832e-39	4.54627752764218e-105	5.78859760144424e-27	0.129248631263365	6.35523454410932e-07	0.0784310210221934	9.42748102286199e-34	2.81948548649938e-11	5.90011527665298e-75	5.49376386471096e-25	-0.404852713929299	-0.570643889164626	-0.306091241849239	0.0141778973073552	-0.165791175235327	0.0987614720800596	0.419030611236654	0.264552647315387	0.584821786471981	0.320269139156594	0.061	0.061	0.061	0.061	0.354	0.354	0.354	0.492	0.492	0.303	0.354	0.492	0.303	0.042	0.492	0.303	0.042	0.303	0.042	0.042	1.65960693023682e-35	4.6171994570734e-101	5.87889972402677e-23	1	0.00645437620299743	1	9.57454972681864e-30	2.86346946008877e-07	5.99215707496877e-71
Fmnl2	1.7275783305003e-39	8.74629725264296e-11	6.31712254482866e-13	0.457985692074662	3.45616199538516e-27	2.40950782386765e-06	3.25840707981522e-25	0.101724730209229	1.51178284160488e-06	4.63243518751805e-08	-0.316926360098344	-0.0729651524120808	-0.121192370168817	-0.00946380072943039	0.243961207686263	0.195733989929526	0.307462559368913	-0.0482272177567366	0.0635013516826504	0.111728569439387	0.006	0.006	0.006	0.006	0.223	0.223	0.223	0.063	0.063	0.087	0.223	0.063	0.087	0.01	0.063	0.087	0.01	0.087	0.01	0.01	1.75452855245611e-35	8.88273948978419e-07	6.41566965652799e-09	1	3.51007812251316e-23	0.0244709614591998	3.30923823026033e-21	1	0.0153536665393392
Pla2g7	1.77214454646397e-39	4.33872941100532e-08	1.63742687691587e-27	0.0250571245085775	5.94651107858149e-30	0.40396751912356	7.93314461719317e-37	1.00274331183693e-18	6.2840175644849e-12	2.19109867654551e-27	0.515370038667055	0.127112255700722	0.462174750201607	-0.105101167540737	-0.388257782966333	-0.0531952884654481	-0.620471206207792	0.335062494500885	-0.232213423241459	-0.567275917742344	0.958	0.958	0.958	0.958	0.79	0.79	0.79	0.894	0.894	0.77	0.79	0.894	0.77	0.96	0.894	0.77	0.96	0.77	0.96	0.96	1.79979000138881e-35	0.0004406413589817	1.66297073619576e-23	1	6.03927665140736e-26	1	8.05690167322139e-33	1.01838610750158e-14	6.38204823849086e-08
Junb	1.7789539114904e-39	2.33319576839305e-19	3.42410406642352e-22	0.000623231404368071	1.8737775840223e-14	0.00356549419347399	6.43028240020518e-23	0.000154048013141186	2.67123688599283e-05	2.90052351170162e-11	-0.693069249442952	-0.389661436681098	-0.496079157324301	-0.128272345552306	0.303407812761853	0.196990092118651	0.564796903890646	-0.106417720643202	0.261389091128793	0.367806811771995	0.964	0.964	0.964	0.964	0.992	0.992	0.992	0.937	0.937	0.993	0.992	0.937	0.993	0.962	0.937	0.993	0.962	0.993	0.962	0.962	1.80670559250965e-35	2.36959362237998e-15	3.47752008985973e-18	1	1.90300851433305e-10	1	6.53059480564838e-19	1	0.271290818141432
Tgoln1	1.8923675490712e-39	1.11370928367239e-56	2.72257022957828e-21	0.268937431544535	0.0460874278116756	0.0113808204904161	1.20428481735154e-26	0.132323701636104	3.12066745634286e-33	3.23397657672871e-14	-0.465067113609106	-0.406620035032123	-0.333231550748793	-0.0309675658709033	0.0584470785769825	0.131835562860313	0.434099547738202	0.0733884842833303	0.37565246916122	0.30226398487789	0.149	0.149	0.149	0.149	0.488	0.488	0.488	0.451	0.451	0.404	0.488	0.451	0.404	0.17	0.451	0.404	0.17	0.404	0.17	0.17	1.92188848283671e-35	1.13108314849768e-52	2.7650423251597e-17	1	1	1	1.22307166050222e-22	1	3.16934986866181e-29
Txn1	1.96503218226902e-39	2.05475134537615e-74	6.21243324859661e-10	3.35513180823216e-14	0.155441223700736	1.10891625446447e-08	2.41192457847396e-09	1.39738564112246e-08	1.08758376991564e-10	0.727168622181951	0.5334981629256	0.452335428485504	0.257446829127812	0.248365830347871	-0.081162734440096	-0.276051333797789	-0.28513233257773	-0.194888599357693	-0.203969598137633	-0.00908099877994095	0.999	0.999	0.999	0.999	0.975	0.975	0.975	0.937	0.937	0.99	0.975	0.937	0.99	0.992	0.937	0.99	0.992	0.99	0.992	0.992	1.99568668431241e-35	2.08680546636402e-70	6.30934720727472e-06	3.40747186444058e-10	1	0.000112621534803412	2.44955060189816e-05	0.000141918485712397	1.10455007672632e-06
R3hdm4	1.97124664445681e-39	3.68990321482479e-98	5.46780609108843e-28	8.5441064028555e-16	0.626139544287682	0.644264940714599	4.46300304485629e-08	0.870667753487628	1.19929019830645e-13	1.22226620213423e-05	0.597471008124015	0.559777254186479	0.512161686690658	0.283889728432441	-0.0376937539375351	-0.0853093214333567	-0.313581279691574	-0.0476155674958216	-0.275887525754038	-0.228271958258217	0.718	0.718	0.718	0.718	0.368	0.368	0.368	0.374	0.374	0.362	0.368	0.374	0.362	0.512	0.374	0.362	0.512	0.362	0.512	0.512	2.00199809211034e-35	3.74746570497606e-94	5.55310386610941e-24	8.67739446274005e-12	1	1	0.000453262589235604	1	1.21799912540003e-09
Itgal	3.17786372171404e-39	1.98963085117961e-29	0.000542617627248446	0.000572601393852108	4.00520656381115e-10	5.74921193984108e-14	5.1063600877014e-45	0.00043774270844111	2.25072915002566e-37	2.75215065357262e-08	0.522790759395486	0.248841335614433	0.110221098020544	-0.124564370345193	-0.273949423781054	-0.412569661374943	-0.64735512974068	-0.138620237593889	-0.373405705959626	-0.234785468365737	0.811	0.811	0.811	0.811	0.51	0.51	0.51	0.606	0.606	0.721	0.51	0.606	0.721	0.854	0.606	0.721	0.854	0.721	0.854	0.854	3.22743839577278e-35	2.02066909245801e-25	1	1	4.0676877862066e-06	5.8388996461026e-10	5.18601930506954e-41	1	2.28584052476606e-33
Entpd1	3.77126385817591e-39	6.00151906061592e-105	6.89503820045834e-21	0.0275301692557419	0.00433508482831968	0.0230025072613376	3.95379179543745e-24	3.40981809594124e-07	9.1481479419405e-56	2.77402044221652e-12	-0.499500755001405	-0.613627652708768	-0.385116386117804	-0.0881748367742121	-0.114126897707363	0.114384368883601	0.411325918227193	0.228511266590964	0.525452815934556	0.296941549343592	0.632	0.632	0.632	0.632	0.894	0.894	0.894	0.868	0.868	0.84	0.894	0.868	0.84	0.678	0.868	0.84	0.678	0.84	0.678	0.678	3.83009557436346e-35	6.09514275796153e-101	7.00260079638549e-17	1	1	1	4.01547094744628e-20	0.00346301125823792	9.29085904983477e-52
H3f3b	7.7667926442891e-39	5.67242725451147e-104	2.89818098633203e-29	0.271507657354049	0.71593911971638	0.123650118420507	8.17582669766951e-28	0.078159120481972	1.95011088080669e-58	2.0461896821889e-20	-0.559930025031794	-0.520337201997496	-0.453650280106668	-0.0580851750434177	0.0395928230342983	0.106279744925126	0.501844849988377	0.0666869218908279	0.462252026954078	0.39556510506325	0.983	0.983	0.983	0.983	1	1	1	0.995	0.995	0.993	1	0.995	0.993	0.986	0.995	0.993	0.986	0.993	0.986	0.986	7.88795460954001e-35	5.76091711968185e-100	2.94339260971881e-25	1	1	1	8.30336959415315e-24	1	1.98053261054727e-54
Anp32a	9.94122164404956e-39	8.01998412360645e-11	3.22868690686284e-21	5.82326797136167e-05	1.31511774163988e-27	0.00442061373068648	5.42929643741141e-19	7.73040754947145e-12	0.851404879144587	1.42049403022224e-08	0.493511782015757	0.141388231233556	0.387720942891489	0.0989213341009342	-0.352123550782201	-0.105790839124267	-0.394590447914822	0.246332711657933	-0.0424668971326218	-0.288799608790555	0.596	0.596	0.596	0.596	0.21	0.21	0.21	0.502	0.502	0.303	0.21	0.502	0.303	0.478	0.502	0.303	0.478	0.303	0.478	0.478	1.00963047016967e-34	8.14509587593471e-07	3.2790544226099e-17	0.591411095171491	1.33563357840946e-23	1	5.51399346183502e-15	7.85100190724321e-08	1
Klf2	1.28332389539403e-38	3.41864556331031e-55	4.31682148328272e-20	0.75168165100897	0.0180800035338488	5.33131096181181e-51	5.95344899044677e-30	5.4458247087275e-64	3.24432382136649e-36	1.13708631507839e-15	0.542336551788985	0.353564964818567	-0.657439964783427	-0.0567751780781323	-0.188771586970418	-1.19977651657241	-0.599111729867117	-1.01100492960199	-0.410340142896699	0.600664786705295	0.945	0.945	0.945	0.945	0.733	0.733	0.733	0.705	0.705	0.969	0.733	0.705	0.969	0.931	0.705	0.969	0.931	0.969	0.931	0.931	1.30334374816217e-34	3.47197643409795e-51	4.38416389842193e-16	1	1	5.41447941281608e-47	6.04632279469774e-26	5.53077957418365e-60	3.29493527297981e-32
Dmxl2	2.08950839318399e-38	1.33903669143602e-17	2.10103034695293e-12	0.0122180991217937	4.1527222573283e-19	1.08149223772543e-05	8.06903896280177e-39	0.0259231091052459	6.68440057360211e-21	7.75346718695389e-16	-0.564998422073586	-0.217985203514451	-0.333231550748793	0.0373799667678868	0.347013218559136	0.231766871324794	0.602378388841473	-0.115246347234342	0.255365170282338	0.37061151751668	0.4	0.4	0.4	0.4	0.747	0.747	0.747	0.558	0.558	0.606	0.747	0.558	0.606	0.318	0.558	0.606	0.318	0.606	0.318	0.318	2.12210472411766e-34	1.35992566382242e-13	2.1338064203654e-08	1	4.21750472454262e-15	0.109836351663395	8.19491597062148e-35	1	6.7886772225503e-17
Apobec3	3.72244739689671e-38	1.47419596988831e-11	2.52954565165778e-28	0.0124627000325114	1.12311830440008e-122	0.183042506982673	5.78752244555179e-38	4.39909068624182e-93	0.0278687484025666	1.38486095924091e-30	-0.48205265997485	0.0820700460342625	-0.383346420874416	0.0380307417267976	0.564122706009112	0.0987062391004335	0.520083401701647	-0.465416466908679	-0.0440393043074649	0.421377162601214	0.139	0.139	0.139	0.139	0.463	0.463	0.463	0.065	0.065	0.436	0.463	0.065	0.436	0.091	0.065	0.436	0.091	0.436	0.091	0.091	3.7805175762883e-34	1.49719342701857e-07	2.56900656382364e-24	1	1.14063894994872e-118	1	5.8778077957024e-34	4.46771650094719e-89	1
Inpp5a	3.86020120900115e-38	0.00619648755407705	2.56905935816811e-15	0.582733858082905	7.33229483772393e-47	0.000795505715850579	1.30309312297499e-26	3.71184284660144e-13	0.097075896156496	6.80770321703051e-11	-0.353664422312185	-0.0313689107926458	-0.233569056205604	-0.0148212969459756	0.322295511519539	0.120095366106581	0.338843125366209	-0.202200145412958	0.0165476138466702	0.218747759259629	0.079	0.079	0.079	0.079	0.381	0.381	0.381	0.113	0.113	0.254	0.381	0.113	0.254	0.087	0.113	0.254	0.087	0.254	0.087	0.087	3.92042034786157e-34	1	2.60913668415554e-11	1	7.44667863719243e-43	1	1.3234213756934e-22	3.76974759500842e-09	1
Myo1f	5.11762003471092e-38	4.24457481347482e-05	4.28823185521838e-29	0.760924834320705	7.70508981584937e-33	0.532509723530099	6.34223181370206e-31	6.75378396587933e-24	0.00041774405998266	4.93495483487331e-24	0.48130279815145	0.101282307966457	0.457507955822468	-0.0381393780120262	-0.380020490184993	-0.0237948423289816	-0.519442176163476	0.356225647856011	-0.139421685978483	-0.495647333834494	0.604	0.604	0.604	0.604	0.196	0.196	0.196	0.536	0.536	0.216	0.196	0.536	0.216	0.569	0.536	0.216	0.569	0.216	0.569	0.569	5.19745490725241e-34	0.431079018056503	4.35512827215978e-25	1	7.82528921697662e-29	1	6.44117062999581e-27	6.85914299574705e-20	1
Ube2f	5.87294705469278e-38	0.000211467707006148	5.94893958946153e-59	0.378865584690058	1.18472461199883e-42	0.00120738101626566	9.62441363248642e-25	5.79126738534644e-75	0.0304239769250369	2.22485212033568e-39	-0.339729046090872	-0.0403846081359164	-0.492155509328709	-0.014829825766994	0.299344437954955	-0.152426463237837	0.324899220323878	-0.451770901192792	0.0255547823689224	0.477325683561715	0.041	0.041	0.041	0.041	0.305	0.305	0.305	0.079	0.079	0.425	0.305	0.079	0.425	0.051	0.079	0.425	0.051	0.425	0.051	0.051	5.96456502874598e-34	1	6.04174304705713e-55	1	1.20320631594601e-38	1	9.77455448515321e-21	5.88161115655785e-71	1
Eif4ebp1	9.1818631809613e-38	6.12914460357512e-20	1.87306530648262e-30	6.78131086335767e-07	1.17052835159658e-18	0.852021416308053	8.10296489385367e-17	1.62948556664562e-14	0.194227411953069	1.07174541440171e-13	0.486843319244737	0.201899079781968	0.48297572256838	0.140907933700682	-0.284944239462769	-0.00386759667635664	-0.345935385544055	0.281076642786412	-0.0609911460812859	-0.342067788867698	0.522	0.522	0.522	0.522	0.128	0.128	0.128	0.356	0.356	0.132	0.128	0.356	0.132	0.374	0.356	0.132	0.374	0.132	0.374	0.374	9.3251002465843e-34	6.22475925939089e-16	1.90228512526375e-26	0.00688709931282605	1.18878859388149e-14	1	8.22937114619779e-13	1.65490554148529e-10	1
Tnfrsf26	1.3046911717525e-37	1.92292158774449e-24	0.0299309047809343	0.909088126454323	3.20599823159365e-07	4.07313729751286e-13	2.37764169895768e-26	3.62395896600812e-07	1.86344572625757e-16	0.042906904244096	-0.31196138745055	-0.161260449723495	-0.0365440961122127	-0.00243718343762971	0.150700937727055	0.275417291338337	0.30952420401292	0.124716353611282	0.158823266285865	0.034106912674583	0.019	0.019	0.019	0.019	0.251	0.251	0.251	0.153	0.153	0.042	0.251	0.153	0.042	0.018	0.153	0.042	0.018	0.042	0.018	0.018	1.32504435403184e-33	1.9529191645133e-20	1	1	0.00325601180400651	4.13667823935406e-09	2.41473290946142e-22	0.00368049272587785	1.89251547958719e-12
Tlr4	3.15312804532392e-37	4.04058959675543e-34	7.96276213983806e-16	0.995830844501957	4.70311647457919e-05	0.001581866625443	2.02438174190236e-27	0.536519528980644	1.6015013314558e-22	2.28484072429408e-12	-0.379610657933036	-0.249391678605655	-0.242041312684196	-0.0128938162532251	0.130218979327382	0.13756934524884	0.366716841679811	0.00735036592145843	0.23649786235243	0.229147496430971	0.082	0.082	0.082	0.082	0.379	0.379	0.379	0.288	0.288	0.261	0.379	0.288	0.261	0.081	0.288	0.261	0.081	0.261	0.081	0.081	3.20231684283097e-33	4.10362279446482e-30	8.08698122921953e-12	1	0.477648509158263	1	2.05596209707604e-23	1	1.62648475222651e-18
Srpk2	3.9214339220533e-37	1.55961091174853e-32	1.24251755891247e-27	0.783547397960549	2.84790964457423e-14	0.343908522360808	1.11465421652702e-30	4.34503511751734e-09	2.14792181237555e-20	5.47926954018497e-23	0.494910844525361	0.306980427619459	0.456995199637704	-0.0129635130405481	-0.187930416905901	-0.037915644887657	-0.507874357565909	0.150014772018244	-0.319943940660008	-0.469958712678252	0.569	0.569	0.569	0.569	0.172	0.172	0.172	0.379	0.379	0.202	0.172	0.379	0.202	0.547	0.379	0.202	0.547	0.202	0.547	0.547	3.98260829123733e-33	1.58394084197181e-28	1.2619008328315e-23	1	2.89233703502959e-10	1	1.13204282230484e-26	4.41281766535061e-05	2.18142939264861e-16
Fam129a	4.53682190615568e-37	2.21500351286299e-28	1.5467636701166e-13	0.00273495220223179	4.34371357263124e-14	7.1412410132557e-06	5.56101578973637e-22	0.0963675592473484	9.64938041925762e-08	3.32949100966432e-06	0.510372716438408	0.253121546895505	0.312833911077741	0.0794956536920427	-0.257251169542903	-0.197538805360667	-0.430877062746365	0.0597123641822366	-0.173625893203462	-0.233338257385698	0.551	0.551	0.551	0.551	0.166	0.166	0.166	0.359	0.359	0.307	0.166	0.359	0.307	0.462	0.359	0.307	0.462	0.307	0.462	0.462	4.60759632789171e-33	2.24955756766366e-24	1.57089318337042e-09	1	4.41147550436429e-10	0.0725264437306249	5.64776763605625e-18	1	0.000979991075379804
Cd84	4.69466293056784e-37	3.28429415484677e-33	1.90066732649073e-40	0.000861895296625856	5.6740782050304e-12	0.0601003308775965	1.3067118289402e-17	1.08908890238733e-16	2.24436525171645e-07	1.70267738979046e-21	0.589851611708966	0.33755464772738	0.661986439715033	0.0909601827256445	-0.252296963981586	0.0721348280060672	-0.498891428983321	0.324431791987653	-0.246594465001735	-0.571026256989388	0.697	0.697	0.697	0.697	0.327	0.327	0.327	0.513	0.513	0.265	0.327	0.513	0.265	0.571	0.513	0.265	0.571	0.265	0.571	0.571	4.7678996722847e-33	3.33552914366238e-29	1.93031773678398e-36	1	5.76259382502887e-08	1	1.32709653347167e-13	1.10607868926457e-12	0.00227937734964322
Tax1bp1	4.71939550782076e-37	4.19597843773456e-13	1.55403786673772e-35	0.329570397464832	3.24438624532453e-20	0.380672058076928	4.31679179202701e-27	1.43228078603591e-20	1.79999262640111e-06	1.08570632369555e-26	-0.608436354924096	-0.222695268053087	-0.6194961885196	-0.0490316720112136	0.385741086871009	-0.0110598335955039	0.559404682912882	-0.396800920466513	0.173663596041874	0.570464516508386	0.713	0.713	0.713	0.713	0.907	0.907	0.907	0.756	0.756	0.878	0.907	0.756	0.878	0.725	0.756	0.878	0.725	0.878	0.725	0.725	4.79301807774276e-33	4.26143570136322e-09	1.57828085745883e-31	1	3.29499867075159e-16	1	4.38413374398263e-23	1.45462436629807e-16	0.0182807251137297
Eif5a	3.2568011011366e-36	0.000477423693493656	1.97792069410572e-22	0.981087698086258	2.37186556396469e-35	0.0464441494330106	1.79607392063635e-28	6.14536629957822e-19	0.00557136721776569	4.90869770234671e-18	-0.708137852195009	-0.0963576002318082	-0.564137107398492	-0.0399643813539129	0.6117802519632	0.144000744796517	0.668173470841096	-0.467779507166683	0.0563932188778953	0.524172726044579	0.391	0.391	0.391	0.391	0.662	0.662	0.662	0.45	0.45	0.617	0.662	0.45	0.617	0.379	0.45	0.617	0.379	0.617	0.379	0.379	3.30760719831433e-32	1	2.00877625693377e-18	1	2.40886666676254e-31	1	1.82409267379828e-24	6.24123401385164e-15	1
Ralgds	4.06075708626403e-36	4.89263751738253e-15	1.90548442846948e-61	0.944951469147399	5.80529436612258e-14	0.000229253858804012	1.66716226012523e-24	2.2259212795331e-40	3.24818964809195e-10	1.45765934787955e-41	-0.281580821848512	-0.10557160743259	-0.431129345205029	-0.000411335229316271	0.176009214415922	-0.149548523356517	0.281169486619196	-0.325557737772439	0.105160272203274	0.430718009975713	0.006	0.006	0.006	0.006	0.207	0.207	0.207	0.085	0.085	0.338	0.207	0.085	0.338	0.006	0.085	0.338	0.006	0.338	0.006	0.006	4.12410489680975e-32	4.9689626626537e-11	1.9352099855536e-57	1	5.8958569582341e-10	1	1.69316999138318e-20	2.26064565149382e-36	3.29886140660219e-06
Ttc7	4.79711876516247e-36	5.65513235515068e-25	3.17373042622383e-19	0.519371415576933	1.03799850784244e-15	0.00215140483443713	1.46782654272744e-28	2.76586831621217e-05	6.95580667084941e-14	9.45462424333823e-15	0.434550148919543	0.215242752606814	0.331585123184927	0.00152596947835448	-0.219307396312729	-0.102965025734617	-0.433024179441189	0.116342370578113	-0.213716783128459	-0.330059153706572	0.482	0.482	0.482	0.482	0.101	0.101	0.101	0.302	0.302	0.185	0.101	0.302	0.185	0.443	0.302	0.185	0.443	0.185	0.443	0.443	4.87195381789901e-32	5.74335241989103e-21	3.22324062087292e-15	1	1.05419128456478e-11	1	1.49072463679399e-24	0.280901586194508	7.06431725491466e-10
Btg1	7.29612337797774e-36	5.68329373850152e-95	2.67179200671871e-13	2.74579097465531e-05	0.269728659710165	0.000165044276397446	2.10334438553757e-18	1.69044455372712e-05	1.73995975817332e-36	5.89310449444913e-05	-0.505220502420576	-0.439968803650075	-0.324357628160076	-0.121757626772548	0.0652516987705014	0.1808628742605	0.383462875648028	0.115611175489999	0.318211176877527	0.202600001387528	0.999	0.999	0.999	0.999	1	1	1	1	1	0.993	1	1	0.993	1	1	0.993	1	0.993	1	1	7.40994290267419e-32	5.77195312082214e-91	2.71347196202352e-09	0.278862531385993	1	1	2.13615655795195e-14	0.171681548876527	1.76710313040083e-32
Pbx1	8.73898206004235e-36	1.39486464018733e-63	3.08012041042723e-28	1.83122351500705e-05	0.000415427511222708	0.730730116330132	2.31153850444483e-15	0.00602744081135138	1.06345124219212e-15	3.70621945485641e-12	0.535227673651186	0.424196004739704	0.521238754179602	0.10649543161759	-0.111031668911482	-0.0139889194715838	-0.428732242033596	0.0970427494398984	-0.317700573122114	-0.414743322562012	0.6	0.6	0.6	0.6	0.226	0.226	0.226	0.313	0.313	0.237	0.226	0.313	0.237	0.458	0.313	0.237	0.458	0.237	0.458	0.458	8.87531018017901e-32	1.41662452857425e-59	3.12817028882989e-24	0.185979060184116	1	1	2.34759850511417e-11	1	1.08004108157032e-11
Apbb1ip	1.09545075209909e-35	0.957479575392999	5.70195885674812e-14	7.07317131862163e-05	1.54110244340712e-38	0.000198531590755577	1.9536012350259e-41	1.90466262658367e-14	5.61086034192766e-06	1.90073932411648e-20	0.440501164093427	-0.0195304519366601	0.267094180611468	-0.135589932178255	-0.460031616030087	-0.173406983481958	-0.576091096271682	0.286624632548129	-0.116059480241595	-0.402684112789723	0.838	0.838	0.838	0.838	0.531	0.531	0.531	0.778	0.778	0.652	0.531	0.778	0.652	0.864	0.778	0.652	0.864	0.652	0.864	0.864	1.11253978383184e-31	1	5.79090941491339e-10	0.718351279119213	1.56514364152427e-34	1	1.98407741429231e-37	1.93437536355838e-10	0.0569838976326173
Pfkfb3	1.65703635252356e-35	7.05585482454571e-21	6.55310820840563e-41	0.0519166391509708	6.30481274893036e-11	0.11440018044273	2.20181555078115e-33	1.44241868875228e-15	7.01100066686429e-20	3.82703192040802e-38	-0.464292559852159	-0.213011543398688	-0.576640799522586	0.0355069562933647	0.251281016453471	-0.112348239670427	0.499799516145524	-0.363629256123898	0.248518499692052	0.61214775581595	0.091	0.091	0.091	0.091	0.381	0.381	0.381	0.24	0.24	0.429	0.381	0.24	0.429	0.061	0.24	0.429	0.061	0.429	0.061	0.061	1.68288611962293e-31	7.16592615980862e-17	6.65533669645676e-37	1	6.40316782781368e-07	1	2.23616387337334e-29	1.46492042029681e-11	7.12037227726737e-16
Tpm3	2.20016045926726e-35	0.000927651445513249	6.71965261224656e-18	0.865274698645064	2.97911259541054e-31	0.0115829241663213	1.72578387320837e-28	3.03815891119385e-13	0.00726950790177643	6.00702536662567e-15	-0.493872435630952	-0.0883449641905921	-0.37358881216535	-0.0227574671071417	0.40552747144036	0.120283623465602	0.47111496852381	-0.285243847974758	0.0655874970834505	0.350831345058208	0.78	0.78	0.78	0.78	0.926	0.926	0.926	0.765	0.765	0.889	0.926	0.765	0.889	0.771	0.765	0.889	0.771	0.889	0.771	0.771	2.23448296243183e-31	1	6.8244791929976e-14	1	3.02558675189895e-27	1	1.75270610163042e-24	3.08555419020848e-09	1
Tifa	4.85990025872492e-35	0.224012689588216	5.32596047463762e-39	0.268013566568027	3.08544089065239e-82	0.36954835679324	3.54018878387685e-25	1.02199369609234e-89	0.0544887546793641	5.09337136181946e-28	-0.307765600843579	-0.00535340295567869	-0.368536495563546	0.00351794291057327	0.302412197887901	-0.0607708947199663	0.311283543754153	-0.363183092607867	0.00887134586625195	0.372054438474119	0.006	0.006	0.006	0.006	0.202	0.202	0.202	0.011	0.011	0.226	0.202	0.011	0.226	0.002	0.011	0.226	0.002	0.226	0.002	0.002	4.93571470276103e-31	1	5.40904545804197e-35	1	3.13357376854657e-78	1	3.59541572890533e-21	1.03793679775138e-85	1
Larp4b	4.9682152912428e-35	0.0258658717593534	2.47297154339855e-25	0.440901229894537	1.50931018883767e-39	0.734944268013889	3.6755819099262e-25	2.45460971299039e-26	0.350074881989183	8.67779839995697e-19	-0.611398105320374	-0.0514146101863053	-0.631633837728031	-0.0363687687129506	0.559983495134068	-0.020235732407658	0.575029336607423	-0.580219227541726	0.0150458414733547	0.595265069015081	0.24	0.24	0.24	0.24	0.569	0.569	0.569	0.278	0.278	0.516	0.569	0.278	0.516	0.253	0.278	0.516	0.253	0.516	0.253	0.253	5.04571944978619e-31	1	2.51154989947557e-21	1	1.53285542778353e-35	1	3.73292098772105e-21	2.49290162451304e-22	1
Pde4b	8.18139142291677e-35	0.0202402866523448	1.94811268757255e-27	0.102521576149986	1.02613773023694e-57	0.116218845958623	2.13667155519134e-33	6.43801627851601e-44	0.973152747619492	1.25887661031626e-27	-0.642070712428858	0.0119891343340786	-0.478165575471127	0.0327731753599691	0.654059846762937	0.163905136957731	0.674843887788828	-0.490154709805206	0.0207840410258905	0.510938750831096	0.325	0.325	0.325	0.325	0.629	0.629	0.629	0.276	0.276	0.638	0.629	0.276	0.638	0.277	0.276	0.638	0.277	0.638	0.277	0.277	8.30902112911427e-31	1	1.97850324549868e-23	1	1.04214547882864e-53	1	2.17000363145232e-29	6.53844933246086e-40	1
Fcgr3	9.64166629870438e-35	0.0340156367995496	0.860623297294147	0.167353836530418	1.30473011444163e-48	4.041709600585e-20	2.24448967479158e-32	0.20896043869789	0.699771192921124	0.358693527408279	-0.50988112227497	0.029072785299205	-0.0544591390448099	0.0233993134644019	0.538953907574175	0.45542198323016	0.533280435739372	-0.0835319243440149	-0.00567347183480305	0.0778584525092119	0.875	0.875	0.875	0.875	0.962	0.962	0.962	0.788	0.788	0.857	0.962	0.788	0.857	0.858	0.788	0.857	0.858	0.857	0.858	0.858	9.79207629296416e-31	1	1	1	1.32508390422692e-44	4.10476027035412e-16	2.27950371371833e-28	1	1
Cux1	1.48954384233823e-34	6.72512297884555e-26	7.97206936309798e-25	4.09197985598029e-05	2.85611532615205e-10	0.379772777248363	1.67036332612931e-43	8.33264682242466e-06	1.14898816268651e-35	3.89900342241574e-34	-0.505153575375811	-0.258906695900032	-0.472875016730234	0.100518602241346	0.246246879475779	0.0322785586455763	0.605672177617157	-0.213968320830203	0.359425298141377	0.57339361897158	0.265	0.265	0.265	0.265	0.599	0.599	0.599	0.463	0.463	0.561	0.599	0.463	0.561	0.168	0.463	0.561	0.168	0.561	0.168	0.168	1.51278072627871e-30	6.83003489731554e-22	8.09643364516231e-21	0.415581474173358	2.90067072524002e-06	1	1.69642099401692e-39	0.0846263611285448	1.16691237802442e-31
Vim	1.57285832329676e-34	0.00496741909875067	5.75438463308586e-27	8.794258264776e-10	3.14389814152562e-32	0.645222529699379	1.38708361518382e-13	2.99016479630986e-24	1.39928620417987e-06	2.06943791946126e-10	0.694864090165742	0.0625740071199885	0.655162475026706	0.339183418436878	-0.632290083045754	-0.039701615139036	-0.355680671728864	0.592588467906718	0.276609411316889	-0.315979056589828	0.558	0.558	0.558	0.558	0.177	0.177	0.177	0.509	0.509	0.192	0.177	0.509	0.192	0.415	0.509	0.192	0.415	0.192	0.415	0.415	1.59739491314019e-30	1	5.844153033362e-23	8.93144869370651e-06	3.19294295253342e-28	1	1.40872211958069e-09	3.0368113671323e-20	0.0142111506896508
Gapdh	1.58811536802299e-34	2.47150102353438e-19	1.57410773621671e-22	1.36480439880004e-33	1.29651137668542e-65	0.0770884431868865	0.0980425851720953	7.82921873063721e-46	5.54122222852871e-76	0.74309811241432	0.429931680866096	-0.279658512726626	0.37486021924242	0.384899666534899	-0.709590193592722	-0.055071461623676	-0.0450320143311969	0.654518731969046	0.664558179261525	0.0100394472924792	0.964	0.964	0.964	0.964	0.861	0.861	0.861	0.947	0.947	0.878	0.861	0.947	0.878	0.858	0.947	0.878	0.858	0.878	0.858	0.858	1.61288996776415e-30	2.51005643950151e-15	1.59866381690169e-18	1.38609534742132e-29	1.31673695416171e-61	1	1	7.95135454283516e-42	5.62766529529376e-72
Cd300lb	1.63872672044857e-34	1.96626005546576e-17	2.9763710225984e-43	0.0547373336637224	4.39454123549043e-18	0.00307678453471258	7.34999519914733e-21	1.94063656843934e-27	2.6541575377406e-05	8.94109213615812e-29	0.440998797867528	0.183546109613309	0.573334631233367	0.0301953748846966	-0.257452688254219	0.13233583336584	-0.410803422982831	0.389788521620059	-0.153350734728612	-0.543139256348671	0.665	0.665	0.665	0.665	0.27	0.27	0.27	0.524	0.524	0.174	0.27	0.524	0.174	0.575	0.524	0.174	0.575	0.174	0.575	0.575	1.66429085728757e-30	1.99693371233103e-13	3.02280241055093e-39	1	4.46309607876408e-14	1	7.46465512425403e-17	1.97091049890699e-23	0.269556239532935
Fpr2	1.6937745255715e-34	0.00182413842986985	9.0874790161222e-50	2.93764599448812e-05	1.25902037404257e-32	0.00022395878927177	3.16806942730383e-40	3.87364815407591e-50	2.61605622645832e-12	1.44950634172538e-52	-0.647639975322148	-0.112802963606393	-0.88580946919113	0.0952604748906916	0.534837011715756	-0.238169493868982	0.74290045021284	-0.773006505584737	0.208063438497084	0.981069944081821	0.512	0.512	0.512	0.512	0.752	0.752	0.752	0.545	0.545	0.819	0.752	0.545	0.819	0.385	0.545	0.819	0.385	0.819	0.385	0.385	1.72019740817041e-30	1	9.22924368877371e-46	0.298347327200214	1.27866109187764e-28	1	3.21749131036977e-36	3.93407706527949e-46	2.65686670359107e-08
Trpv2	1.74307991742953e-34	4.54064802135282e-08	9.39058420221179e-08	0.857327751546924	9.48461924676769e-25	6.43812558629129e-07	2.18616953839082e-27	0.0269848377754236	4.0189386399028e-06	8.49416718992946e-07	-0.425383443788469	-0.117685896476322	-0.200692714037022	-0.0138437018581039	0.307697547312147	0.224690729751447	0.411539741930365	-0.0830068175607	0.103842194618218	0.186849012178918	0.21	0.21	0.21	0.21	0.537	0.537	0.537	0.305	0.305	0.352	0.537	0.305	0.352	0.202	0.305	0.352	0.202	0.352	0.202	0.202	1.77027196414143e-30	0.000461148213048592	0.000953707731576629	1	9.63257930701727e-21	0.00653856034543743	2.22027378318972e-23	1	0.0408163408268528
Ccdc12	1.84244955751508e-34	0.000193092198435966	1.42919917045597e-28	5.06939238274073e-07	1.0034930828241e-30	0.919356796927568	1.22984426932216e-13	7.94809690642136e-25	0.00183635560260603	9.13412942220318e-12	0.468173884230054	0.0891315572081844	0.4564876394359	0.13885670050492	-0.379042327021869	-0.0116862447941544	-0.329317183725134	0.367356082227715	0.0497251432967355	-0.31763093893098	0.563	0.563	0.563	0.563	0.196	0.196	0.196	0.51	0.51	0.192	0.196	0.51	0.192	0.415	0.51	0.192	0.415	0.192	0.415	0.415	1.87119177061231e-30	1	1.45149467751508e-24	0.00514847490391148	1.01914757491615e-26	1	1.24902983992359e-09	8.07208721816153e-21	1
St8sia4	1.88272629012669e-34	1.93710606763065e-67	1.31471578167041e-24	0.30622775200033	0.000944439099786693	0.406169007545441	6.8522125566518e-25	0.0512642142766134	1.59315244907731e-36	6.31208582780196e-18	0.47920834183439	0.39066931192491	0.425454266430016	-0.0346446047281038	-0.0885390299094803	-0.0537540754043736	-0.513852946562494	0.0347849545051067	-0.425313916653014	-0.46009887115812	0.584	0.584	0.584	0.584	0.185	0.185	0.185	0.273	0.273	0.209	0.185	0.273	0.209	0.528	0.273	0.209	0.528	0.209	0.528	0.528	1.91209682025267e-30	1.96732492228569e-63	1.33522534786447e-20	1	1	1	6.95910707253556e-21	1	1.61800562728291e-32
Ptafr	2.32400202268375e-34	5.07069814121034e-59	5.49829362051308e-70	0.000265447298597931	0.0266033797374398	1.8285688693158e-12	3.05575291028933e-18	2.36888538765091e-27	9.46124412012393e-23	1.88355447042658e-48	-0.607444264547378	-0.511388499564401	-0.997060670552127	-0.1391971301602	0.0960557649829774	-0.389616406004748	0.468247134387178	-0.485672170987726	0.372191369404201	0.857863540391926	0.713	0.713	0.713	0.713	0.877	0.877	0.877	0.832	0.832	0.969	0.877	0.832	0.969	0.787	0.832	0.969	0.787	0.969	0.787	0.787	2.36025645423762e-30	5.14980103221322e-55	5.58406700099308e-66	1	1	1.85709454367712e-08	3.10342265568985e-14	2.40583999969827e-23	9.60883952839786e-19
Olr1	2.40600606915783e-34	4.74950135314443e-27	1.80323850999148e-45	0.0384761073454903	0.000781171082146401	0.045910215360282	1.29294643395956e-28	4.26269689043316e-09	1.87038540661039e-21	6.8757551376326e-37	-0.399696895084057	-0.301158263847885	-0.550266347574681	0.0187508151210119	0.0985386312361721	-0.150569452490624	0.418447710205069	-0.249108083726796	0.319909078968897	0.569017162695693	0.02	0.02	0.02	0.02	0.237	0.237	0.237	0.166	0.166	0.303	0.237	0.166	0.303	0.006	0.166	0.303	0.006	0.303	0.006	0.006	2.44353976383669e-30	4.82359357425349e-23	1.83136903074734e-41	1	1	1	1.31311639832933e-24	4.32919496192391e-05	1.89956341895352e-17
Zfp652	2.52721374144034e-34	5.76220690384254e-05	4.069558625915e-24	0.0192826961788556	1.9726196177736e-27	0.244159707370283	8.99180422543482e-22	2.6607007143965e-18	0.711363596019374	6.88987823323971e-15	0.405263793932724	0.0770883343253227	0.364520396197901	0.0295390849871235	-0.328175459607401	-0.0407433977348233	-0.375724708945601	0.287432061872578	-0.0475492493381993	-0.334981311210777	0.438	0.438	0.438	0.438	0.079	0.079	0.079	0.361	0.361	0.105	0.079	0.361	0.105	0.352	0.361	0.105	0.352	0.105	0.352	0.352	2.56663827580681e-30	0.585209733154248	4.13304374047927e-20	1	2.00339248381086e-23	1	9.1320763713516e-18	2.70220764554109e-14	1
Tnfrsf23	2.71403740600466e-34	4.40432764992618e-55	0.00267558429133358	0.963404814391993	0.853131909147674	1.41167561905086e-10	8.87288456687824e-26	3.22800431646911e-14	4.78644840132345e-37	0.00589361630194175	-0.439429153143947	-0.364120841035978	-0.104914087346618	0.00154686790156941	0.0753083121079685	0.334515065797329	0.440976021045516	0.25920675368936	0.365667708937548	0.106460955248187	0.07	0.07	0.07	0.07	0.343	0.343	0.343	0.355	0.355	0.125	0.343	0.355	0.125	0.069	0.355	0.125	0.069	0.125	0.069	0.069	2.75637638953833e-30	4.47303516126503e-51	1	1	1	1.43369775870805e-06	9.01130156612154e-22	3.27836118380603e-10	4.86111699638409e-33
Gm2a	2.90767988045241e-34	9.6318405206888e-08	2.44071024047843e-29	9.99179524668099e-07	7.55011913594182e-21	0.89293518733931	1.83841592535671e-49	1.97606401491594e-17	2.5599775025051e-23	5.45112112307796e-43	0.522208545997836	0.120885399345101	0.526418902012031	-0.179844681094135	-0.401323146652735	0.00421035601419534	-0.702053227091971	0.405533502666931	-0.300730080439235	-0.706263583106166	0.734	0.734	0.734	0.734	0.403	0.403	0.403	0.603	0.603	0.397	0.403	0.603	0.397	0.842	0.603	0.397	0.842	0.397	0.842	0.842	2.95303968658747e-30	0.000978209723281154	2.47878532022989e-25	0.0101476672525292	7.66790099446252e-17	1	1.86709521379228e-45	2.00689061354863e-13	2.59991315154418e-19
Adora3	6.48795801349411e-34	0.164088731390495	3.35490456559521e-27	0.699727463611252	3.96373618959893e-71	0.391838078293806	5.96256432011884e-24	3.8851318314882e-50	0.133500686737149	1.19373127734915e-19	-0.292054877443933	-0.0083412445153502	-0.287769176672035	0.00329924416721939	0.283713632928583	0.00428570077189783	0.295354121611153	-0.279427932156685	0.0116404886825696	0.291068420839255	0.01	0.01	0.01	0.01	0.207	0.207	0.207	0.017	0.017	0.178	0.207	0.017	0.178	0.008	0.017	0.178	0.008	0.178	0.008	0.008	6.58917015850462e-30	1	3.4072410768185e-23	1	4.02557047415668e-67	1	6.05558032351269e-20	3.94573988805941e-46	1
Tsc22d4	8.61819054047253e-34	0.242697274502823	7.12611862400793e-32	0.00326292573376315	4.50241604023813e-32	0.727644612114783	7.83819205778862e-39	3.05529397240192e-29	2.42957261153465e-05	6.24643924156107e-37	0.418469812548666	-0.0116339943089725	0.475884018177611	-0.112314096075985	-0.430103806857639	0.0574142056289451	-0.530783908624651	0.487518012486584	-0.100680101767012	-0.588198114253596	0.739	0.739	0.739	0.739	0.384	0.384	0.384	0.667	0.667	0.38	0.384	0.667	0.38	0.792	0.667	0.38	0.792	0.38	0.792	0.792	8.75263431290391e-30	1	7.23728607454245e-28	1	4.57265373046584e-28	1	7.96046785389013e-35	3.10295655837139e-25	0.246747394427459
Snx20	9.56649691508634e-34	2.25744695058381e-74	3.20836672415048e-37	0.806536131325847	0.631514753922642	0.0731634773305242	7.78777738978993e-27	0.0739573007124328	6.53073625382415e-48	2.79243231292695e-30	-0.494180353289872	-0.505108125652676	-0.575562287090984	-0.0317893083856982	-0.0109277723628036	-0.0813819338011117	0.462391044904174	-0.0704541614383081	0.473318817266978	0.543772978705286	0.608	0.608	0.608	0.608	0.853	0.853	0.853	0.799	0.799	0.864	0.853	0.799	0.864	0.611	0.799	0.864	0.611	0.864	0.611	0.611	9.71573426696169e-30	2.29266312301291e-70	3.25841724504723e-33	1	1	1	7.90926671707065e-23	1	6.6326157393838e-44
Cpeb2	1.03059245760877e-33	6.50864010540352e-15	0.00153427311554938	4.27077125754039e-05	1.00526919134273e-15	7.03817533688144e-11	2.02750327389132e-41	0.0858289699244025	4.50880123919191e-24	1.03722833376985e-09	-0.51659370536437	-0.209492226493957	-0.176189302641736	0.0897600581021873	0.307101478870414	0.340404402722635	0.606353763466558	0.0333029238522211	0.299252284596144	0.265949360743923	0.22	0.22	0.22	0.22	0.537	0.537	0.537	0.355	0.355	0.3	0.537	0.355	0.3	0.126	0.355	0.3	0.126	0.3	0.126	0.126	1.04666969994747e-29	6.61017489104782e-11	1	0.433739528915802	1.02095139072768e-11	7.14797087213679e-07	2.05913232496403e-37	1	4.5791385385233e-20
Dock10	1.1266575164885e-33	2.05619313377627e-07	1.04332875985019e-29	0.676623169534476	8.14089763702046e-28	0.737236178971343	2.65580242243751e-22	2.86033870223643e-20	9.29511359335413e-05	8.6908182177026e-20	-0.313446775402634	-0.074446290176896	-0.369511224829442	-0.00399083828295174	0.239000485225738	-0.0560644494268077	0.309455937119682	-0.295064934652546	0.0704554518939443	0.36552038654649	0.011	0.011	0.011	0.011	0.21	0.21	0.21	0.054	0.054	0.195	0.21	0.054	0.195	0.014	0.054	0.195	0.014	0.195	0.014	0.014	1.14423337374572e-29	0.00208826974666318	1.05960468850385e-25	1	8.26789564015798e-24	1	2.69723294022753e-18	2.90495998599132e-16	0.944011736541046
Map1lc3b	1.53414483549802e-33	0.837048123681665	6.23772342358954e-49	0.00120117257532816	8.78286009914568e-41	5.07184856292781e-06	1.44071006004089e-16	3.05164905417789e-57	0.000121784974988797	4.57260449953726e-30	0.417922938068634	-0.0273942052579128	0.599063937765498	0.0824526676558714	-0.445317143326546	0.181140999696864	-0.335470270412762	0.62645814302341	0.109846872913784	-0.516611270109626	0.976	0.976	0.976	0.976	0.899	0.899	0.899	0.956	0.956	0.777	0.899	0.956	0.777	0.962	0.956	0.777	0.962	0.777	0.962	0.962	1.55807749493179e-29	1	6.33503190899754e-45	1	8.91987271669236e-37	0.0515096940050948	1.46318513697753e-12	3.09925477942307e-53	1
Trp53inp1	1.54116347479826e-33	1.60915432488683e-69	5.86289650094715e-31	5.70321492654601e-08	4.18206111514487e-05	0.268758057253599	1.32394271711028e-14	3.00368409123857e-06	1.28950117333967e-13	6.00126343932912e-15	0.419790459895851	0.349423782206739	0.458330254417866	0.161931407336221	-0.0703666776891114	0.0385397945220153	-0.257859052559629	0.108906472211127	-0.187492374870518	-0.296398847081644	0.432	0.432	0.432	0.432	0.074	0.074	0.074	0.156	0.156	0.052	0.074	0.156	0.052	0.283	0.156	0.052	0.283	0.052	0.283	0.283	1.56520562500511e-29	1.63425713235507e-65	5.95435768636193e-27	0.000579218507940013	0.424730126854113	1	1.3445962234972e-10	0.0305054156306189	1.30961739164377e-09
Adrbk1	1.88008649970555e-33	1.71654322688918e-15	1.64440959487981e-25	0.687762479336761	3.5495322972079e-18	0.596052588646169	7.13209315795608e-23	8.46061484486522e-13	1.19048871594199e-07	9.84918302962272e-18	0.464412481334345	0.18262363923493	0.438033409075105	-0.0326156729781681	-0.281788842099415	-0.0263790722592405	-0.497028154312513	0.255409769840175	-0.215239312213098	-0.470649082053273	0.679	0.679	0.679	0.679	0.33	0.33	0.33	0.565	0.565	0.348	0.33	0.565	0.348	0.613	0.565	0.348	0.613	0.348	0.613	0.613	1.90941584910095e-29	1.74332130122865e-11	1.67006238455993e-21	1	3.60490500104435e-14	1	7.24335381122019e-19	8.59260043644512e-09	0.00120906033991069
Litaf	1.92367907017296e-33	2.54641356859315e-134	6.5757838584254e-12	2.65148989278607e-10	2.15884519296109e-11	0.00114761342767457	3.40886345126094e-49	1.07881290494723e-19	3.6190511272979e-128	4.46431119846965e-25	-0.420261485357109	-0.6352535041757	-0.325214530681465	0.16793489336205	-0.214992018818591	0.0950469546756441	0.588196378719159	0.310038973494235	0.80318839753775	0.493149424043515	0.838	0.838	0.838	0.838	0.967	0.967	0.967	0.948	0.948	0.92	0.967	0.948	0.92	0.721	0.948	0.92	0.721	0.92	0.721	0.721	1.95368846366766e-29	2.5861376202632e-130	6.67836608661683e-08	2.69285313511353e-06	2.19252317797128e-07	1	3.46204172110061e-45	1.0956423862644e-15	3.67550832488375e-124
Stk38	2.73967973004915e-33	4.25045600988412e-36	6.95826384279392e-19	0.133182664051557	3.35619753872347e-10	0.00998526205562413	6.46629659923348e-23	0.00549471580028397	3.38063813647702e-16	2.43725167309122e-12	0.452548006317162	0.308267274694977	0.386823082731077	0.0226342185039227	-0.144280731622184	-0.0657249235860849	-0.429913787813239	0.0785558080360996	-0.285633056191055	-0.364188864227154	0.539	0.539	0.539	0.539	0.163	0.163	0.163	0.332	0.332	0.247	0.163	0.332	0.247	0.474	0.332	0.247	0.474	0.247	0.474	0.474	2.78241873383792e-29	4.31676312363832e-32	7.0668127587415e-15	1	3.40855422032755e-06	1	6.56717082618152e-19	1	3.43337609140607e-12
Alox5ap	4.87865372720462e-33	1.03007914008087e-34	4.00564619735649e-53	0.833109632772371	6.5402214897912e-06	9.25043305110028e-06	2.40128134576537e-23	3.44002337520939e-21	1.89627424226224e-19	1.17764475345214e-38	0.384185988239111	0.233215110413158	0.590929794557692	-0.0123291719641159	-0.150970877825953	0.206743806318581	-0.396515160203227	0.357714684144534	-0.245544282377274	-0.603258966521808	0.999	0.999	0.999	0.999	0.965	0.965	0.965	0.938	0.938	0.895	0.965	0.938	0.895	0.996	0.938	0.895	0.996	0.895	0.996	0.996	4.95476072534901e-29	1.04614837466613e-30	4.06813427803525e-49	1	0.0664224894503195	0.0939473980669745	2.43874133475931e-19	3.49368773986266e-17	1.92585612044153e-15
Gpx4	4.97092448438e-33	1.79270220264586e-20	1.15533034596265e-15	0.582440974236811	3.79735385713219e-09	0.00529212030045904	7.10585593172955e-26	0.0291841851375622	8.4657692187395e-13	2.89586552208908e-12	0.442328506075777	0.179874621553477	0.317715275320776	-0.007770095651918	-0.2624538845223	-0.124613230755001	-0.450098601727695	0.137840653767299	-0.187644717205395	-0.325485370972694	0.839	0.839	0.839	0.839	0.591	0.591	0.591	0.651	0.651	0.666	0.591	0.651	0.666	0.842	0.651	0.666	0.842	0.666	0.842	0.842	5.04847090633633e-29	1.82066835700713e-16	1.17335349935967e-11	1	3.85659257730345e-05	1	7.21670728426453e-22	1	8.59783521855184e-09
Rasgrp2	5.21579087498689e-33	4.10613623641626e-83	1.13239517295659e-14	0.0161205769454235	0.00346705200947131	6.31326316047235e-05	2.37843322200981e-22	0.0189437817074888	6.05216968087118e-40	2.46144219102047e-08	0.427485746802108	0.364042908338425	0.312986197589169	0.0630796278583736	-0.0634428384636832	-0.114499549212939	-0.364406118943734	-0.0510567107492554	-0.300963280480051	-0.249906569730796	0.421	0.421	0.421	0.421	0.074	0.074	0.074	0.126	0.126	0.174	0.074	0.126	0.174	0.352	0.126	0.174	0.352	0.174	0.352	0.352	5.29715721263669e-29	4.17019196170435e-79	1.15006053765471e-10	1	1	0.641175006577572	2.41553678027317e-18	1	6.14658352789277e-36
Fxyd5	6.60383994351629e-33	7.64938837835211e-53	4.8168463687478e-25	6.43660030459181e-12	2.82196110371432e-98	0.362853321980042	3.57711273407619e-48	1.15563838408444e-78	1.31223262149719e-05	6.19979146346921e-40	0.358801296446674	-0.267170328855614	0.345969061717119	-0.172673174134495	-0.625971625302288	-0.0128322347295551	-0.531474470581169	0.613139390572733	0.0944971547211191	-0.518642235851614	1	1	1	1	0.989	0.989	0.989	1	1	0.993	0.989	1	0.993	1	1	0.993	1	0.993	1	1	6.70685984663515e-29	7.7687188370544e-49	4.89198917210026e-21	6.53701126934345e-08	2.86598369693227e-94	1	3.63291569272778e-44	1.17366634287616e-74	0.133270345039255
Zfp36l1	7.1877960278645e-33	8.62147757430407e-43	2.78200093619885e-19	0.0612523294737766	0.000460340882932585	0.0253747193761735	4.20372183420687e-32	0.749150167378208	3.65634562842884e-37	6.09785649747296e-21	-0.79012999207475	-0.579371891223336	-0.558952423077303	0.0315406034225589	0.210758100851414	0.231177568997447	0.821670595497309	0.0204194681460329	0.610912494645895	0.590493026499862	0.323	0.323	0.323	0.323	0.613	0.613	0.613	0.554	0.554	0.571	0.613	0.554	0.571	0.275	0.554	0.571	0.275	0.571	0.275	0.275	7.29992564589919e-29	8.75597262446322e-39	2.82540015080355e-15	1	1	1	4.2692998948205e-28	1	3.71338462023233e-33
Stk17b	7.83437530086979e-33	8.82309119755186e-09	1.90752722075521e-69	0.0730914843284852	3.67099817994593e-17	6.56927678966167e-12	3.37070192025976e-20	1.99350338152871e-50	0.00743619978719082	1.12090140335233e-49	0.405720478704968	0.094925216441573	0.790597734370682	0.0507007345663728	-0.310795262263394	0.384877255665715	-0.355019744138595	0.695672517929109	-0.0442244818752002	-0.739896999804309	0.981	0.981	0.981	0.981	0.858	0.858	0.858	0.912	0.912	0.697	0.858	0.912	0.697	0.964	0.912	0.697	0.964	0.697	0.964	0.964	7.95659155556336e-29	8.96073142023367e-05	1.93728464539899e-65	1	3.72826575155309e-13	6.67175750758039e-08	3.42328487021581e-16	2.02460203428056e-46	1
Hist1h2bc	9.58766236744225e-33	5.00450745541916e-36	3.96278359328795e-27	0.144684568699346	3.34185646027641e-08	0.833014779970498	3.90536954908126e-21	4.36761720516552e-07	1.31829164450015e-15	3.91706999261033e-18	0.58689303904094	0.358022471814498	0.572287084143451	-0.00741282700357482	-0.228870567226443	-0.0146059548974892	-0.594305866044515	0.214264612328953	-0.365435298818073	-0.579699911147026	0.584	0.584	0.584	0.584	0.243	0.243	0.243	0.378	0.378	0.23	0.243	0.378	0.23	0.514	0.378	0.23	0.514	0.23	0.514	0.514	9.73722990037435e-29	5.0825777717237e-32	4.02460301734324e-23	1	0.000339398942105672	1	3.96629331404692e-17	0.0044357520335661	1.33885699415435e-11
Nfam1	1.08570146991655e-32	0.000422147398541841	1.31771694185305e-17	0.106497714712859	1.97338974966125e-28	0.0180824977226852	7.20969228783924e-22	1.43932482174959e-13	0.400764247851824	3.11175522256483e-11	0.437878386514695	0.0769265035600012	0.335786647011458	0.0200964911563513	-0.360951882954694	-0.102091739503237	-0.417781895358344	0.258860143451457	-0.0568300124036499	-0.315690155855107	0.536	0.536	0.536	0.536	0.174	0.174	0.174	0.475	0.475	0.244	0.174	0.475	0.244	0.47	0.475	0.244	0.47	0.244	0.47	0.47	1.10263841284725e-28	1	1.33827332614595e-13	1	2.00417462975597e-24	1	7.32216348752953e-18	1.46177828896888e-09	1
Gk	1.51733555867521e-32	0.216886697960264	2.43207045404614e-71	1.11005884787137e-12	3.9453397721394e-47	6.46059354157724e-16	5.8238919809591e-52	8.73357082683381e-99	5.2144935736429e-12	1.78216373649725e-83	-0.521547130044728	-0.00900075413997786	-1.08203451526415	0.185714324459021	0.51254637590475	-0.560487385219424	0.707261454503749	-1.07303376112417	0.194715078598999	1.26774883972317	0.363	0.363	0.363	0.363	0.657	0.657	0.657	0.326	0.326	0.822	0.657	0.326	0.822	0.17	0.326	0.822	0.17	0.822	0.17	0.17	1.54100599339054e-28	1	2.47001075312926e-67	1.12737576589817e-08	4.00688707258478e-43	6.56137880082584e-12	5.91474469586207e-48	8.86981453173242e-95	5.29583967339173e-08
Plscr1	1.80092343722521e-32	0.00411188717010259	7.96763369770273e-20	0.0160655451364599	1.31682928933522e-36	0.0665588887093795	1.09147669045227e-31	7.26085067899239e-18	3.12751570871256e-06	3.96656520813915e-22	-0.520308872818915	-0.061245197829487	-0.379126566363341	0.0322154390985138	0.459063674989428	0.141182306455574	0.552524311917428	-0.317881368533854	0.0934606369280008	0.411342005461854	0.077	0.077	0.077	0.077	0.338	0.338	0.338	0.111	0.111	0.279	0.338	0.111	0.279	0.043	0.111	0.279	0.043	0.279	0.043	0.043	1.82901784284592e-28	1	8.09192878338689e-16	1	1.33737182624885e-32	1	1.10850372682333e-27	7.37411994958467e-14	0.0317630495376848
H2afj	2.21500911847908e-32	3.24196784852377e-11	4.87913168453078e-22	0.0733746814453084	1.47164567858883e-15	0.469809416515837	1.04204576581104e-21	1.40243086985422e-09	0.000315880390536242	5.16899455040798e-15	0.423781824248493	0.114123368408729	0.363619337748637	0.0222057850835353	-0.309658455839764	-0.0601624864998562	-0.401576039164958	0.249495969339908	-0.0919175833251942	-0.341413552665102	0.811	0.811	0.811	0.811	0.553	0.553	0.553	0.68	0.68	0.554	0.553	0.68	0.554	0.798	0.68	0.554	0.798	0.554	0.798	0.798	2.24956326072735e-28	3.29254254696074e-07	4.95524613880946e-18	1	1.49460335117481e-11	1	1.0583016797577e-17	1.42430879142395e-05	1
Sra1	2.508032350918e-32	1.19059085094536e-48	1.51414375452187e-23	0.257541173455317	0.0801941476551405	0.480899599809092	6.48977826235197e-29	0.543337732092757	2.84103863102833e-37	3.4334402670142e-22	-0.412887115685162	-0.341044508020441	-0.389487131890016	0.00844833948580745	0.0718426076647212	0.0233999837951461	0.42133545517097	-0.0484426238695751	0.349492847506248	0.397935471375824	0.19	0.19	0.19	0.19	0.507	0.507	0.507	0.469	0.469	0.47	0.507	0.469	0.47	0.162	0.469	0.47	0.162	0.47	0.162	0.162	2.54715765559232e-28	1.20916406822011e-44	1.53776439709241e-19	1	1	1	6.59101880324466e-25	1	2.88535883367237e-33
1600010M07Rik	3.34144710305228e-32	7.51386492675336e-11	3.2155458693887e-17	0.843559901063323	3.43968674206071e-20	0.00698349917708646	1.03561916190539e-24	2.59390796944869e-08	2.36272577598524e-06	4.28898197064623e-13	0.42839431465891	0.141903316506121	0.332191081796298	-0.0538591696727293	-0.286490998152788	-0.0962032328626121	-0.482253484331639	0.190287765290176	-0.195762486178851	-0.386050251469027	0.517	0.517	0.517	0.517	0.15	0.15	0.15	0.399	0.399	0.233	0.15	0.399	0.233	0.468	0.399	0.233	0.468	0.233	0.468	0.468	3.3935736778599e-28	7.63108121961071e-07	3.26570838495116e-13	1	3.49334585523686e-16	1	1.05177482083111e-20	0.000263437293377209	0.0239958429809061
Nfkbie	5.25735183565236e-32	8.62867247747522e-18	4.77967330548895e-49	0.575081984755582	1.98206913052895e-08	0.00885091742941358	5.83949306990901e-21	4.29212616023958e-21	5.37702767391746e-11	2.10777006594235e-32	-0.287911062797579	-0.129683378016607	-0.382313813649672	-0.00996497611550402	0.158227684780972	-0.094402750852093	0.277946086682075	-0.252630435633065	0.119718401901103	0.372348837534168	0.017	0.017	0.017	0.017	0.218	0.218	0.218	0.119	0.119	0.314	0.218	0.119	0.314	0.022	0.119	0.314	0.022	0.314	0.022	0.022	5.33936652428854e-28	8.76327976812383e-14	4.85423620905458e-45	1	0.00020129894089652	1	5.93058916179959e-17	4.35908332833932e-17	5.46090930563058e-07
Eif1	5.89883990468102e-32	4.18458868638043e-157	2.38147225789177e-50	0.24563911367287	1.02791971777266e-07	6.56673356308188e-08	5.60662890341402e-22	0.00331829832624971	2.11751625650844e-90	5.01813812595343e-39	-0.424389020463829	-0.55523371865619	-0.661049819002243	-0.0522923528758841	-0.130844698192361	-0.236660798538415	0.372096667587944	-0.105816100346054	0.502941365780305	0.608757466126359	1	1	1	1	1	1	1	1	1	1	1	1	1	0.998	1	1	0.998	1	0.998	0.998	5.99086180719405e-28	4.24986826988796e-153	2.41862322511488e-46	1	0.00104395526536991	0.000666917460666596	5.69409231430728e-18	1	2.15054951010997e-86
Casp8	8.66033150233916e-32	8.08877641566845e-10	5.92999488397475e-14	0.485747829348017	2.60194963468853e-18	0.00308056194490159	1.05207706539954e-24	0.00163773186806572	4.25002683040312e-08	3.50164024760795e-12	-0.25717583223527	-0.0792142060038062	-0.151871070434389	0.00875812128694804	0.177961626231464	0.105304761800882	0.265933953522218	-0.0726568644305824	0.0879723272907543	0.160629191721337	0.032	0.032	0.032	0.032	0.256	0.256	0.256	0.101	0.101	0.16	0.256	0.101	0.16	0.026	0.101	0.16	0.026	0.16	0.026	0.026	8.79543267377565e-28	8.21496132775288e-06	6.02250280416475e-10	1	2.64254004898967e-14	1	1.06848946761978e-20	1	0.000431632724895741
Rp9	1.1028451156677e-31	5.74146858535771e-27	4.82268907939099e-31	0.00550664853000604	1.52344148792155e-11	0.165832001597342	4.65869849372656e-19	5.0370301859899e-13	1.60620354618986e-07	4.72968159675427e-20	0.436340215905397	0.230770864881102	0.483753893230016	0.0764307290276225	-0.205569351024295	0.0474136773246182	-0.359909486877775	0.252983028348913	-0.15434013585348	-0.407323164202393	0.453	0.453	0.453	0.453	0.104	0.104	0.104	0.264	0.264	0.073	0.104	0.264	0.073	0.364	0.264	0.073	0.364	0.073	0.364	0.364	1.12004949947211e-27	5.83103549528929e-23	4.89792302902949e-27	1	1.54720717513312e-07	1	4.73137419022869e-15	5.11560785689134e-09	0.00163126032151042
Ppp2r5a	1.3442953776631e-31	0.014398361956107	5.41621103933268e-22	0.000956649949081094	1.57012787597575e-31	0.189946664648914	1.19007507760947e-17	9.15575945400769e-21	0.040896618135786	1.41690631963171e-11	0.44927435125688	0.0587102195941265	0.418051656398822	0.0933389908396473	-0.390564131662754	-0.0312226948580582	-0.355935360417233	0.359341436804696	0.0346287712455208	-0.324712665559175	0.502	0.502	0.502	0.502	0.153	0.153	0.153	0.473	0.473	0.192	0.153	0.473	0.192	0.411	0.473	0.192	0.411	0.192	0.411	0.411	1.36526638555464e-27	1	5.50070393154627e-18	1	1.59462187084097e-27	1	1.20864024882018e-13	9.29858930149022e-17	1
Timm10b	2.15805128653265e-31	5.18841814349718e-15	2.17363236529214e-19	0.00349700486784227	1.69260181106935e-16	0.0448579949471203	7.38822979580695e-16	8.14902066971262e-08	0.0142213900180908	8.68110314600807e-09	0.465034922338428	0.187259563473441	0.398121138990461	0.0630551382373798	-0.277775358864986	-0.0669137833479668	-0.401979784101048	0.21086157551702	-0.124204425236062	-0.335066000753081	0.569	0.569	0.569	0.569	0.221	0.221	0.221	0.439	0.439	0.293	0.221	0.439	0.293	0.455	0.439	0.293	0.455	0.293	0.455	0.455	2.19171688660255e-27	5.26935746653574e-11	2.2075410301907e-15	1	1.71900639932203e-12	1	7.50348618062154e-12	0.000827614539216013	1
Tmem71	2.38373768647665e-31	2.93670513524837e-78	3.587912812312e-30	0.00101016480877138	0.0131203353824676	0.31138593978337	1.28789913951794e-18	0.000804112089483842	1.36188957204803e-31	4.16966631356481e-19	0.422288168718045	0.373122153001748	0.468841211633475	0.105107358220678	-0.0491660157162969	0.0465530429154296	-0.317180810497368	0.0957190586317265	-0.268014794781071	-0.363733853412797	0.459	0.459	0.459	0.459	0.109	0.109	0.109	0.16	0.16	0.087	0.109	0.16	0.087	0.374	0.16	0.087	0.374	0.087	0.374	0.374	2.42092399438569e-27	2.98251773535824e-74	3.64388425218406e-26	1	1	1	1.30799036609442e-14	1	1.38313504937197e-27
Abca1	2.46937013547241e-31	5.39186092637019e-25	3.09038046800458e-36	0.264938111792328	0.000398798782814985	0.243402140645288	1.70671948502226e-19	1.18001233369153e-06	1.23791810079585e-14	7.38685627206313e-23	-0.360273575322504	-0.188591046766842	-0.456021701541903	-0.0127318782488664	0.171682528555662	-0.0957481262193988	0.347541697073638	-0.26743065477506	0.175859168517976	0.443289823293036	0.02	0.02	0.02	0.02	0.221	0.221	0.221	0.157	0.157	0.254	0.221	0.157	0.254	0.03	0.157	0.254	0.03	0.254	0.03	0.03	2.50789230958578e-27	5.47597395682157e-21	3.13859040330545e-32	1	1	1	1.73334430898861e-15	0.0119842052609712	1.25722962316826e-10
Cdc42ep3	4.43656881389719e-31	0.66699920696231	5.42918135809018e-19	0.308935427054139	4.02694671844972e-32	0.0322930544081163	5.66493189362157e-25	1.90846448140196e-19	0.410991579987396	8.10608101576768e-15	0.392404765958012	-0.0499032747835629	0.32936096148918	0.00259753899492787	-0.442308040741575	-0.0630438044688323	-0.389807226963084	0.379264236272743	0.0525008137784908	-0.326763422494252	0.377	0.377	0.377	0.377	0.052	0.052	0.052	0.358	0.358	0.094	0.052	0.358	0.094	0.342	0.358	0.094	0.342	0.094	0.342	0.342	4.50577928739399e-27	1	5.51387658727639e-15	1	4.08976708725754e-28	1	5.75330483116206e-21	1.93823652731183e-15	1
Emb	4.70360947897929e-31	1.59200040706067e-64	6.36172055389209e-33	0.00808765776666437	0.974010424665809	0.216105413358319	2.4258637839696e-33	0.147095679230179	3.25102311748155e-59	1.11346613553934e-34	0.400924987861952	0.348109622346839	0.456619652336938	-0.111563658611572	-0.0528153655151125	0.0556946644749865	-0.512488646473524	0.108510029990099	-0.459673280958411	-0.56818331094851	0.876	0.876	0.876	0.876	0.608	0.608	0.608	0.556	0.556	0.575	0.608	0.556	0.575	0.895	0.556	0.575	0.895	0.575	0.895	0.895	4.77698578685137e-27	1.61683561341082e-60	6.46096339453281e-29	1	1	1	2.46370725899953e-29	1	3.30173907811426e-55
Rpl37	5.64412850905516e-31	5.57163419056458e-60	1.94442002141226e-42	0.0102025808619899	0.155915274461955	0.0023377635404068	7.45138226004201e-18	1.83311695304199e-07	3.36288251360856e-26	5.39740759912235e-28	0.512149230489328	0.448583506854516	0.702453256250426	0.0696442837656688	-0.0635657236348119	0.190304025761098	-0.442504946723659	0.25386974939591	-0.378939223088847	-0.632808972484757	0.986	0.986	0.986	0.986	0.907	0.907	0.907	0.875	0.875	0.882	0.907	0.875	0.882	0.984	0.875	0.882	0.984	0.882	0.984	0.984	5.73217691379642e-27	5.65855168393739e-56	1.97475297374629e-38	1	1	1	7.56762382329867e-14	0.00186171357750944	3.41534348082086e-22
Unc119	6.17261840493507e-31	7.34345050199972e-19	2.85619863995525e-21	0.000589195780934779	8.28792362317972e-15	0.138392487322487	2.54202905900471e-18	9.35180259262005e-09	0.00243285545945382	8.93250547504063e-12	0.380582140682834	0.164667560544256	0.349610346379866	0.10049073318537	-0.215914580138578	-0.0309717943029686	-0.280091407497464	0.184942785835609	-0.0641768273588862	-0.249119613194495	0.39	0.39	0.39	0.39	0.06	0.06	0.06	0.237	0.237	0.091	0.06	0.237	0.091	0.296	0.237	0.091	0.296	0.091	0.296	0.296	6.26891125205206e-27	7.45800832983091e-15	2.90075533873856e-17	1	8.41721523170132e-11	1	2.58168471232518e-14	9.49769071306492e-05	1
Rasa3	6.38659493053135e-31	1.31427706578417e-10	8.9791939684408e-24	0.0440298344969414	1.02235709470678e-19	0.609633792285272	4.18987769625905e-22	1.6003097877118e-14	0.00460972676625398	5.6628142464955e-17	0.394302328011867	0.138674591127245	0.377835860044723	0.059253322789415	-0.255627736884623	-0.0164664679671439	-0.335049005222452	0.239161268917479	-0.0794212683378296	-0.318582537255308	0.411	0.411	0.411	0.411	0.076	0.076	0.076	0.302	0.302	0.087	0.076	0.302	0.087	0.356	0.302	0.087	0.356	0.087	0.356	0.356	6.48622581144764e-27	1.33477978801041e-06	9.11926939434847e-20	1	1.03830586538421e-15	1	4.25523978832069e-18	1.6252746204001e-10	1
Cdkn1b	7.63909898736866e-31	1.10618154989735e-18	1.2309132013948e-32	6.76104719065269e-05	1.66656238996609e-13	0.0345307590109846	2.62778409101275e-14	2.60886872053917e-17	0.0217762509330585	5.88163731624294e-18	0.440688690230431	0.189750283695576	0.486684008647299	0.109276853334292	-0.250938406534855	0.0459953184168677	-0.331411836896139	0.296933724951723	-0.0804734303612842	-0.377407155313007	0.566	0.566	0.566	0.566	0.215	0.215	0.215	0.409	0.409	0.146	0.215	0.409	0.146	0.451	0.409	0.146	0.451	0.146	0.451	0.451	7.75826893157161e-27	1.12343798207575e-14	1.25011544733656e-28	0.686651952682688	1.69256076324956e-09	1	2.66877752283255e-10	2.64956707257958e-13	1
Rbm47	1.08053090657006e-30	0.736926628585098	0.00105594899885191	0.0846098867980572	6.0593805822493e-46	7.05279981696687e-10	9.32924584899442e-31	7.01979081789356e-05	0.0730567931499402	1.52575314013145e-05	-0.481438347994349	0.0226264163606972	-0.157675567510583	0.0362426650244574	0.504064764355046	0.323762780483766	0.517681013018806	-0.18030198387128	0.0136162486637603	0.19391823253504	0.295	0.295	0.295	0.295	0.605	0.605	0.605	0.298	0.298	0.387	0.605	0.298	0.387	0.251	0.298	0.387	0.251	0.387	0.251	0.251	1.09738718871255e-26	1	1	1	6.15390691933239e-42	7.16282349411155e-06	9.47478208423873e-27	0.71292995546527	1
Abtb1	1.1070079618739e-30	3.93222981847382e-55	2.41098948228971e-35	0.000741525982775194	0.00172908001252381	0.0664325409678519	3.41141002878394e-14	3.70847771774455e-07	8.2066428304993e-16	2.48121000505557e-18	0.440034113881293	0.360398420809957	0.537099232713175	0.0766373192566394	-0.0796356930713363	0.0970651188318813	-0.363396794624654	0.176700811903218	-0.283761101553317	-0.460461913456535	0.642	0.642	0.642	0.642	0.286	0.286	0.286	0.379	0.379	0.233	0.286	0.379	0.233	0.516	0.379	0.233	0.516	0.233	0.516	0.516	1.12427728607913e-26	3.99357260364201e-51	2.44860091821343e-31	1	1	1	3.46462802523297e-10	0.00376632997014137	8.33466645865509e-12
Rnf149	1.12668823276633e-30	0.970032635771102	9.62601601164033e-32	0.000197564832708043	9.81693408589745e-36	0.114163127733093	8.24869566788772e-14	1.11150536739607e-35	3.04802510462122e-05	2.77981142595654e-16	-0.431311070096142	-0.0228877709492323	-0.498289414001935	-0.145202955410428	0.40842329914691	-0.0669783439057925	0.286108114685715	-0.475401643052703	-0.122315184461196	0.353086458591507	0.948	0.948	0.948	0.948	0.995	0.995	0.995	0.926	0.926	0.979	0.995	0.926	0.979	0.945	0.926	0.979	0.945	0.979	0.945	0.945	1.14426456919748e-26	1	9.77618186142191e-28	1	9.97007825763745e-32	1	8.37737532030677e-10	1.12884485112745e-31	0.309557429625331
Pilra	1.21223979177754e-30	1.93323431742061e-51	2.25762822778797e-06	0.0533978628963834	0.0560035726968676	3.87857146438734e-08	1.68711240849069e-19	6.1753200226962e-07	3.65651653841307e-25	0.00462947329833058	0.43300107675582	0.325982331288527	0.181247712448777	0.0341473312919456	-0.107018745467293	-0.251753364307043	-0.398853745463874	-0.14473461883975	-0.291834999996581	-0.147100381156831	0.799	0.799	0.799	0.799	0.531	0.531	0.531	0.548	0.548	0.704	0.531	0.548	0.704	0.773	0.548	0.704	0.773	0.704	0.773	0.773	1.23115073252927e-26	1.96339277277237e-47	0.0229284722814147	1	1	0.000393907717923178	1.71343136206315e-15	0.00627165501505026	3.71355819641232e-21
Plbd1	1.24401046732465e-30	0.549068859909721	2.67172114894885e-11	0.2484299684609	1.08635556574957e-32	0.000134002753426517	6.52870927558397e-20	2.29655133204713e-11	0.369696513737097	8.31967428190447e-07	0.414549707103534	-0.0516707096239427	0.252680699358976	-0.0415890770809146	-0.466220416727476	-0.161869007744558	-0.456138784184448	0.304351408982919	0.0100816325430281	-0.294269776439891	0.587	0.587	0.587	0.587	0.229	0.229	0.229	0.555	0.555	0.359	0.229	0.555	0.359	0.512	0.555	0.359	0.512	0.359	0.512	0.512	1.26341703061491e-26	1	2.71339999887246e-07	1	1.10330271257526e-28	1	6.63055714028308e-16	2.33237753282706e-07	1
Serp1	1.86179468656334e-30	2.74320720713277e-75	3.52475247454128e-31	0.879088867961764	0.942052632276744	0.213192950837588	3.01575106375042e-21	0.106093332153365	1.96599401960442e-42	1.91962296211501e-22	0.494020578665833	0.477180129670465	0.563682902162223	-0.0470972287588145	-0.0168404489953673	0.0696623234963908	-0.541117807424647	0.0865027724917581	-0.52427735842928	-0.610780130921038	0.73	0.73	0.73	0.73	0.458	0.458	0.458	0.454	0.454	0.411	0.458	0.454	0.411	0.662	0.454	0.411	0.662	0.411	0.662	0.662	1.89083868367373e-26	2.78600123956405e-71	3.57973861314412e-27	1	1	1	3.06279678034492e-17	1	1.99666352631025e-38
Ppp1r15a	1.87519516196321e-30	1.11518080257329e-53	3.88101923441386e-23	0.113617345911697	0.0780695493404478	0.350967494236327	4.60273169977169e-26	0.00697465311718411	2.58983490223326e-39	3.2464632405488e-21	-0.324055806021233	-0.384345424325206	-0.272756618327144	0.0104398591873231	-0.0602896183039737	0.051299187694089	0.334495665208556	0.111588805998063	0.39478528351253	0.283196477514467	0.035	0.035	0.035	0.035	0.253	0.253	0.253	0.299	0.299	0.223	0.253	0.299	0.223	0.02	0.299	0.223	0.02	0.223	0.02	0.02	1.90444820648984e-26	1.13257762309343e-49	3.94156313447071e-19	1	1	1	4.67453431428813e-22	1	2.6302363267081e-35
Cd74	1.94806249915605e-30	0.000406326175234062	3.25187787420493e-45	0.996541862804437	1.40149712690573e-32	0.00211614870816674	7.84395406763798e-22	3.18040533766217e-55	0.00417199888592824	2.09558893379094e-32	-0.382844183805778	-0.0415130868784759	-0.81938868708575	-0.00440533538330848	0.341331096927302	-0.436544503279972	0.378438848422469	-0.777875600207274	0.0371077514951674	0.814983351702442	0.034	0.034	0.034	0.034	0.248	0.248	0.248	0.067	0.067	0.334	0.248	0.067	0.334	0.034	0.067	0.334	0.034	0.334	0.034	0.034	1.97845227414289e-26	1	3.30260716904253e-41	1	1.42336048208546e-28	1	7.96631975109313e-18	3.2300196609297e-51	1
Cdc42se1	2.69331372948071e-30	7.76649084130568e-17	1.20725907122473e-26	0.0179146180218223	5.88702997527559e-15	0.516772643129952	1.76652888809235e-16	1.01685778170799e-13	0.000512702510885927	1.53940655050777e-15	0.445946561164206	0.203210643589223	0.452562692195994	0.0414510101315955	-0.242735917574983	0.00661613103178804	-0.40449555103261	0.249352048606771	-0.161759633457628	-0.411111682064398	0.581	0.581	0.581	0.581	0.248	0.248	0.248	0.452	0.452	0.22	0.248	0.452	0.22	0.486	0.452	0.22	0.486	0.22	0.486	0.486	2.73532942366061e-26	7.88764809843005e-13	1.22609231273584e-22	1	5.97886764288989e-11	1	1.79408673874659e-12	1.03272076310263e-09	1
6430548M08Rik	4.4690190882835e-30	0.000413889836505399	9.26146068526911e-18	0.00738040633911496	2.92216233021559e-25	0.0239785376344919	1.85030352992273e-19	9.58402824849573e-14	0.720933626677292	1.8342483636385e-10	0.371382644627799	0.0758590964881657	0.304798848210267	0.0700278525147022	-0.295523548139633	-0.0665837964175316	-0.301354792113097	0.228939751722102	-0.00583124397346357	-0.234770995695565	0.388	0.388	0.388	0.388	0.063	0.063	0.063	0.328	0.328	0.111	0.063	0.328	0.111	0.312	0.328	0.111	0.312	0.111	0.312	0.312	4.53873578606072e-26	1	9.40593947195931e-14	1	2.96774806256696e-21	1	1.87916826498952e-15	9.73353908917227e-10	1
AY036118	5.20109202646683e-30	0.00111684750708914	0.0053336430699064	0.178208003916507	7.10178960426307e-28	1.15668149674753e-25	3.13328371836054e-27	5.63635382042686e-07	3.92600345991258e-05	0.134394575774317	-0.601775962799368	-0.139260995290936	0.0904224909647455	-0.00434776493831435	0.462514967508432	0.692198453764113	0.597428197861053	0.229683486255681	0.134913230352622	-0.0947702559030599	0.433	0.433	0.433	0.433	0.676	0.676	0.676	0.491	0.491	0.334	0.676	0.491	0.334	0.377	0.491	0.334	0.377	0.334	0.377	0.377	5.28222906207972e-26	1	1	1	7.21257752208957e-24	1.17472572809679e-21	3.18216294436696e-23	0.00572428094002552	0.398724911388721
Prnp	6.20824528548822e-30	5.42704905415611e-06	0.00223070275555148	0.572937553847673	4.95704246506093e-28	2.90405658093903e-09	2.54748668729407e-21	0.543089400833538	7.08528931342434e-05	0.00213090391629063	-0.312473709780159	-0.0483975848511402	-0.0255488115903423	-0.00113180946350265	0.264076124929019	0.286924898189817	0.311341900316657	0.0228487732607979	0.0472657753876375	0.0244170021268396	0.009	0.009	0.009	0.009	0.183	0.183	0.183	0.042	0.042	0.035	0.183	0.042	0.035	0.006	0.042	0.035	0.006	0.035	0.006	0.006	6.30509391194184e-26	0.0551171101940095	1	1	5.03437232751588e-24	2.94935986360167e-05	2.58722747961586e-17	1	0.719581982671376
Erp29	6.86740848246273e-30	1.60103394162574e-13	2.77087947871895e-20	0.00866168212804239	2.31740959874304e-16	0.191012815270853	6.63921614211105e-19	7.27434664440223e-10	0.00527645090672483	2.72268064031777e-12	0.361438314392694	0.139071818687838	0.317622717620901	0.0676307279149806	-0.222366495704857	-0.0438155967717934	-0.293807586477714	0.178550898933063	-0.0714410907728571	-0.24999198970592	0.406	0.406	0.406	0.406	0.079	0.079	0.079	0.275	0.275	0.108	0.079	0.275	0.108	0.328	0.275	0.108	0.328	0.108	0.328	0.328	6.97454005478914e-26	1.62601007111511e-09	2.81410519858697e-16	1	2.35356118848343e-12	1	6.74278791392799e-15	7.38782645205491e-06	1
Ncf2	7.36133733461813e-30	3.00554461200916e-11	1.70948816126559e-51	0.393655634914478	7.90561318564983e-18	9.3236455924952e-06	8.37266949686458e-27	5.22248246787735e-40	2.40548540706611e-10	5.06253871407369e-45	0.436215153713982	0.176590309649577	0.682203231440409	-0.0315022625714527	-0.259624844064405	0.245988077726427	-0.467717416285435	0.505612921790832	-0.20809257222103	-0.713705494011862	0.946	0.946	0.946	0.946	0.763	0.763	0.763	0.891	0.891	0.655	0.763	0.891	0.655	0.941	0.891	0.655	0.941	0.655	0.941	0.941	7.47617419703817e-26	3.05243110795651e-07	1.73615617658133e-47	1	8.02894075134597e-14	0.0946909446373812	8.50328314101566e-23	5.30395319437624e-36	2.44301097941634e-06
Gadd45b	8.7318230061705e-30	5.03678979962597e-27	1.07283778227853e-93	0.435934329246732	0.000713081802102361	1.5892333071683e-32	1.53432366627023e-23	5.32198687238943e-58	1.17484284286091e-16	1.87400162551251e-78	-0.694381961120723	-0.741103275443199	-1.61886457411222	-0.00777163323151631	-0.0467213143224756	-0.924482612991499	0.686610327889207	-0.877761298669024	0.733331642211683	1.61109294088071	0.463	0.463	0.463	0.463	0.717	0.717	0.717	0.574	0.574	0.909	0.717	0.574	0.909	0.5	0.574	0.909	0.5	0.909	0.5	0.5	8.86803944506676e-26	5.11536372050014e-23	1.08957405168207e-89	1	1	1.61402534676012e-28	1.55825911546405e-19	5.40500986759871e-54	1.19317039120954e-12
Rcsd1	8.86386785694836e-30	7.72565860810096e-71	5.6115851408242e-34	0.00128099029014031	0.0368206874990409	0.0265138882348862	3.43728188241814e-16	9.504238784443e-06	1.23447026149354e-26	5.22236427034594e-21	0.400425309875856	0.379486283673663	0.489752891895533	0.0904630253330184	-0.0209390262021927	0.089327582019677	-0.309962284542838	0.11026660822187	-0.289023258340645	-0.399289866562515	0.544	0.544	0.544	0.544	0.188	0.188	0.188	0.244	0.244	0.125	0.188	0.244	0.125	0.449	0.244	0.125	0.449	0.125	0.449	0.449	9.00214419551675e-26	7.84617888238734e-67	5.69912586902106e-30	1	1	1	3.49090347978386e-12	0.0965250490948031	1.25372799757284e-22
Fam111a	1.0653568119822e-29	0.0640821137812397	2.3984392680242e-19	0.00727530779291286	1.26650839052998e-40	0.0761667074612321	5.3224664331256e-17	1.08642849135968e-26	5.66653766222759e-06	2.88487830369334e-10	0.417415120640441	-0.045942533108304	0.38521612462618	0.0635019428517883	-0.463357653748745	-0.0321989960142612	-0.353913177788653	0.431158657734484	0.109444475960092	-0.321714181774391	0.496	0.496	0.496	0.496	0.15	0.15	0.15	0.526	0.526	0.206	0.15	0.526	0.206	0.403	0.526	0.206	0.403	0.206	0.403	0.403	1.08197637824913e-25	1	2.43585492060537e-15	1	1.28626592142224e-36	1	5.40549690948236e-13	1.10337677582489e-22	0.0575493564975834
Runx1	1.06880480076383e-29	1.04459923440748e-26	2.26615661852702e-38	0.283858793557678	3.29817693341312e-05	0.0691811095639056	2.26624480259134e-26	2.40396839271245e-10	1.13524955141249e-21	1.26507566673475e-33	-0.385318249342698	-0.227207985625551	-0.483488447913246	0.0236025408470413	0.158110263717147	-0.098170198570548	0.408920790189739	-0.256280462287695	0.250810526472592	0.507090988760287	0.11	0.11	0.11	0.11	0.384	0.384	0.384	0.296	0.296	0.456	0.384	0.296	0.456	0.091	0.296	0.456	0.091	0.456	0.091	0.091	1.08547815565574e-25	1.06089498246424e-22	2.30150866177604e-34	1	0.334962849357436	1	2.30159822151177e-22	2.44147029963876e-06	1.15295944441453e-17
N4bp1	1.60164909453972e-29	3.7925951722792e-07	1.47831275397611e-72	0.51314422519932	9.0197153000511e-56	6.73313546077539e-16	2.653381569821e-24	6.55158950416154e-109	0.00198876423313889	9.45048604659361e-60	-0.581727184520865	0.0931938865351988	-0.994290416757238	-0.0305636070692071	0.674921071056064	-0.412563232236372	0.551163577451658	-1.08748430329244	-0.123757493604406	0.96372680968803	0.527	0.527	0.527	0.527	0.73	0.73	0.73	0.425	0.425	0.878	0.73	0.425	0.878	0.468	0.425	0.878	0.468	0.878	0.468	0.468	1.62663482041454e-25	0.00385175965696675	1.50137443293814e-68	1	9.1604228587319e-52	6.83817237396348e-12	2.69477432231021e-20	6.65379430042646e-105	1
Adam8	1.6600269084792e-29	4.76817100958344e-51	0.000122433823824148	0.0428818360368883	0.140612096591233	3.02275000406753e-30	2.27255859277847e-30	7.46905653771584e-37	5.11438894295356e-44	0.0469274939704642	-0.562029666829954	-0.466764388860306	0.167751983728381	0.0686526239596567	0.0952652779696479	0.729781650558335	0.63068229078961	0.634516372588687	0.535417012819963	-0.0990993597687241	0.693	0.693	0.693	0.693	0.866	0.866	0.866	0.805	0.805	0.589	0.866	0.805	0.589	0.644	0.805	0.589	0.644	0.589	0.644	0.644	1.68592332825148e-25	4.84255447733294e-47	1	1	1	3.06990490413098e-26	2.30801050682582e-26	7.5855738197042e-33	5.19417341046364e-40
Tkt	1.71960961578174e-29	4.4708307439966e-92	3.01654797932311e-29	4.4928988912947e-11	0.792708398785192	0.211119137497666	3.59697192833298e-08	0.182150950207355	8.87942216579215e-19	5.00341853071618e-10	0.444733704738997	0.459450857654478	0.486536144895828	0.219364819603822	0.0147171529154811	0.0418024401568317	-0.225368885135175	0.0270852872413506	-0.240086038050656	-0.267171325292006	0.564	0.564	0.564	0.564	0.232	0.232	0.232	0.226	0.226	0.192	0.232	0.226	0.192	0.397	0.226	0.192	0.397	0.192	0.397	0.397	1.74643552578794e-25	4.54057570360295e-88	3.06360612780055e-25	4.5629881139989e-07	1	1	0.000365308469041497	1	9.0179411515785e-15
Cass4	2.26916678618489e-29	4.18139776617772e-44	2.35113214963285e-23	0.371436527747852	0.257132510490316	0.378475853290547	1.7804688860436e-19	0.888382552538143	9.49078477294623e-26	1.59676338134609e-15	-0.438833218562832	-0.319288815993292	-0.321906401391739	-0.0316550123617189	0.11954440256954	0.116926817171093	0.407178206201113	-0.0026175853984477	0.287633803631573	0.290251389030021	0.097	0.097	0.097	0.097	0.357	0.357	0.357	0.345	0.345	0.341	0.357	0.345	0.341	0.111	0.345	0.341	0.111	0.341	0.111	0.111	2.30456578804938e-25	4.2466275713301e-40	2.38780981116713e-19	1	1	1	1.80824420066588e-15	1	9.63884101540419e-22
Rasgrp4	2.76426347414113e-29	1.36041286481731e-26	1.3875880983107e-06	0.167542109155149	4.19424006448525e-10	1.30952209062671e-08	5.58144310743031e-21	0.206421090439605	3.01063985246283e-12	0.000750803974332493	0.428828470449807	0.254449305669262	0.210161401679743	0.022768148783846	-0.174379164780545	-0.218667068770064	-0.406060321665961	-0.0442879039895198	-0.231681156885416	-0.187393252895896	0.512	0.512	0.512	0.512	0.174	0.174	0.174	0.336	0.336	0.366	0.174	0.336	0.366	0.466	0.336	0.366	0.466	0.366	0.466	0.466	2.80738598433773e-25	1.38163530550846e-22	0.0140923447264435	1	4.25967020949122e-06	0.000132995063524048	5.66851361990622e-17	1	3.05760583416125e-08
Casp4	2.77409151520497e-29	0.000126292909077602	1.04612942064712e-59	1.06923835368554e-06	1.56383839566813e-62	8.03030765213744e-10	4.69764141473696e-41	1.43797349011139e-109	0.00630043894195006	1.73349756805109e-66	-0.545185012079324	0.0646887849664607	-0.944243034382592	0.126850783226884	0.609873797045785	-0.399058022303268	0.672035795306208	-1.00893181934905	0.0621619982604232	1.07109381760948	0.253	0.253	0.253	0.253	0.55	0.55	0.55	0.191	0.191	0.704	0.55	0.191	0.704	0.138	0.191	0.704	0.138	0.704	0.138	0.138	2.81736734284217e-25	1	1.06244903960921e-55	0.0108591847200303	1.58823427464055e-58	8.15558045151078e-06	4.77092462080685e-37	1.46040587655713e-105	1
Limd2	3.08501565174519e-29	2.78337583357838e-74	1.12001953513563e-22	0.415556412998227	0.852123793025222	0.905079123683215	5.51962444008789e-25	0.986753655465816	3.45801040621228e-52	5.47074886368772e-20	0.487270619410395	0.454806874978331	0.449591991897221	-0.0584710148952924	-0.0324637444320636	-0.0376786275131737	-0.545741634305687	-0.00521488308111012	-0.513277889873624	-0.508063006792514	0.654	0.654	0.654	0.654	0.346	0.346	0.346	0.344	0.344	0.338	0.346	0.344	0.338	0.628	0.344	0.338	0.628	0.338	0.628	0.628	3.13314189591242e-25	2.8267964965822e-70	1.13749183988375e-18	1	1	1	5.60573058135326e-21	1	3.51195536854919e-48
Ctage5	3.12797980749441e-29	3.10224492315618e-32	2.30435939056258e-27	0.00473258407909659	1.18907315079254e-08	0.267452909844692	3.20543146039586e-17	1.69445163938774e-09	2.09159014561644e-09	3.10074019948289e-17	0.375683041475799	0.22860300036419	0.400349199389643	0.0661115719535473	-0.147080041111609	0.0246661579138445	-0.309571469522251	0.171746199025453	-0.162491428410643	-0.334237627436096	0.416	0.416	0.416	0.416	0.09	0.09	0.09	0.215	0.215	0.066	0.09	0.215	0.066	0.326	0.215	0.066	0.326	0.066	0.326	0.326	3.17677629249132e-25	3.15063994395742e-28	2.34030739705536e-23	1	0.00012076226919449	1	3.25543619117804e-13	1.72088508496219e-05	2.12421895188806e-05
Tbc1d10c	3.92212200483564e-29	1.03358353693832e-49	1.44036242611788e-21	0.0150894774566154	1.13340624285078e-06	0.381043664410716	1.13902964411879e-19	0.000338623946087553	1.11546157729684e-19	2.82141776789368e-14	0.348119727249516	0.251545132925509	0.329963307527801	0.0562988717664845	-0.0965745943240072	-0.0181564197217148	-0.291820855483032	0.0784181746022924	-0.195246261159024	-0.273664435761317	0.343	0.343	0.343	0.343	0.038	0.038	0.038	0.124	0.124	0.052	0.038	0.124	0.052	0.273	0.124	0.052	0.273	0.052	0.273	0.273	3.98330710811108e-25	1.04970744011456e-45	1.46283207996532e-17	1	0.0115108738023926	1	1.15679850656705e-15	1	1.13286277790267e-15
Trpm2	5.10526064471485e-29	8.67648179822541e-31	2.13287020521118e-14	0.928280418788794	4.0092994085605e-08	0.00816635191675138	2.55330185321859e-24	0.0728264710373236	1.14240066470795e-20	3.45618185200425e-12	0.454087248712542	0.294877185045109	0.338019227939584	-0.00426222853335712	-0.159210063667433	-0.116068020772958	-0.4583494772459	0.0431420428944749	-0.299139413578466	-0.342281456472941	0.533	0.533	0.533	0.533	0.196	0.196	0.196	0.336	0.336	0.279	0.196	0.336	0.279	0.512	0.336	0.279	0.512	0.279	0.512	0.512	5.1849027107724e-25	8.81183491427772e-27	2.16614298041247e-10	1	0.000407184447933404	1	2.5931333621288e-20	1	1.16022211507739e-16
Sh3bgrl3	5.6012563753145e-29	2.73179546759235e-09	1.73827498321924e-35	0.753264704013907	3.83874079700129e-15	0.0640443054855302	2.83191316194873e-20	5.14113652960645e-21	2.41510002374612e-05	3.13814053583236e-25	0.381689709755701	0.094298587213316	0.489193740315412	-0.0320887750604411	-0.287391122542385	0.107504030559711	-0.413778484816142	0.394895153102096	-0.126387362273757	-0.521282515375853	0.989	0.989	0.989	0.989	0.937	0.937	0.937	0.931	0.931	0.902	0.937	0.931	0.902	0.984	0.931	0.902	0.984	0.902	0.984	0.984	5.68863597476941e-25	2.77441147688679e-05	1.76539207295746e-31	1	3.89862515343451e-11	1	2.87609100727513e-16	5.22133825946831e-17	0.245277558411655
Cdk2ap2	6.22782895968268e-29	9.79169036100391e-05	1.44376633665584e-06	0.112495657046489	2.12478533299255e-21	6.22800269679538e-07	2.93925153854431e-30	0.0075459570067777	3.60904514663474e-07	1.3573012120081e-08	0.721028754140167	0.138145183177299	0.32010598323494	-0.0834697925652652	-0.582883570962868	-0.400922770905227	-0.804498546705432	0.181960800057641	-0.221614975742564	-0.403575775800205	0.876	0.876	0.876	0.876	0.684	0.684	0.684	0.793	0.793	0.791	0.684	0.793	0.791	0.915	0.793	0.791	0.915	0.791	0.915	0.915	6.32498309145373e-25	0.994444073063557	0.0146628909150767	1	2.15793198418724e-17	0.00632515953886539	2.9851038625456e-26	1	0.00366534625092224
Lbr	6.32403651701933e-29	5.42017638349147e-68	7.15957147304523e-26	6.27049221798451e-06	0.212149280582348	0.755330363206134	7.82159938456786e-11	0.124588790559082	2.26139672462232e-17	2.71923650718214e-10	0.435711331162077	0.426682769790087	0.46593382388795	0.12994277229166	-0.00902856137199026	0.0302224927258724	-0.305768558870418	0.0392510540978626	-0.296739997498427	-0.33599105159629	0.692	0.692	0.692	0.692	0.354	0.354	0.354	0.401	0.401	0.345	0.354	0.401	0.345	0.551	0.401	0.345	0.551	0.345	0.551	0.551	6.42269148668484e-25	5.50473113507393e-64	7.27126078802473e-22	0.0636831189658507	1	1	7.94361633496712e-07	1	2.29667451352643e-13
Mbp	7.28640820388078e-29	1.35738333899849e-19	1.41669900329487e-19	0.726753669773657	2.2121865524563e-13	0.140115606413719	4.74112366228354e-25	9.8082431578426e-08	2.4481184821963e-12	6.88534227074824e-17	0.353204509465591	0.175182270888198	0.316535334180927	-0.0149339793507373	-0.178022238577393	-0.0366691752846635	-0.368138488816328	0.141353063292729	-0.190116250238936	-0.331469313531665	0.367	0.367	0.367	0.367	0.054	0.054	0.054	0.217	0.217	0.084	0.054	0.217	0.084	0.35	0.217	0.084	0.35	0.084	0.35	0.35	7.40007617186132e-25	1.37855851908687e-15	1.43879950774627e-15	1	2.24669666267461e-09	1	4.81508519141516e-21	0.000996125175110495	2.48630913051856e-08
Flna	8.25275606776292e-29	3.76013583674393e-28	2.02110623705629e-09	5.31048793074152e-07	2.29546667020666e-08	1.25006063334358e-05	5.35088929394587e-10	0.786109765296973	0.00786661083485716	0.131555230464858	0.441894003163466	0.262219449624825	0.25651669096646	0.152495275014686	-0.179674553538641	-0.185377312197006	-0.28939872814878	-0.00570275865836523	-0.109724174610139	-0.104021415951774	0.605	0.605	0.605	0.605	0.275	0.275	0.275	0.424	0.424	0.436	0.275	0.424	0.436	0.458	0.424	0.436	0.458	0.436	0.458	0.458	8.38149906242002e-25	3.81879395579713e-24	2.05263549435436e-05	0.00539333154246109	0.000233127595026188	0.126956157922374	5.43436316693142e-06	1	1
Creg1	1.16748561086421e-28	9.99108534815033e-08	1.3948465216183e-17	0.0244395284328904	1.51103899938733e-19	0.0616066242310561	2.35607691440613e-17	5.41219448715254e-10	0.110090156505485	5.51473272612624e-10	0.464535192109921	0.0948890870927955	0.395006949622423	0.0650020332039994	-0.369646105017125	-0.0695282424874983	-0.399533158905921	0.300117862529627	-0.0298870538887961	-0.330004916418423	0.579	0.579	0.579	0.579	0.243	0.243	0.243	0.489	0.489	0.31	0.243	0.489	0.31	0.506	0.489	0.31	0.506	0.31	0.506	0.506	1.18569838639369e-24	0.00101469462795815	1.41660612735555e-13	1	1.53461120777777e-15	1	2.39283171427087e-13	5.49662472115211e-06	1
Cd274	1.44038944090327e-28	5.71370831923704e-12	2.07066415627042e-74	0.274314375965797	6.10456177204233e-13	4.37611026555709e-12	1.62333306820286e-25	9.29756755947757e-62	4.13144639171576e-11	3.87872113010302e-61	-0.522797858773944	-0.205506334432689	-0.956609160753614	0.0194130314335965	0.317291524341255	-0.433811301979671	0.54221089020754	-0.751102826320926	0.224919365866285	0.976022192187211	0.107	0.107	0.107	0.107	0.368	0.368	0.368	0.21	0.21	0.613	0.368	0.21	0.613	0.089	0.21	0.613	0.089	0.613	0.089	0.089	1.46285951618136e-24	5.80284216901713e-08	2.10296651710824e-70	1	6.19979293568619e-09	4.44437758569978e-08	1.64865706406683e-21	9.44260961340542e-58	4.19589695542652e-07
Tarm1	1.57546504528912e-28	0.0193985884978236	2.81076423732089e-33	0.000128939925622162	7.87757349418829e-51	0.144148681010077	3.65259317323167e-35	2.07760612062911e-55	0.00949990686553641	1.75747063180651e-39	-0.558723225140945	0.0216783244904399	-0.640340482180337	0.0708478729312947	0.580401549631385	-0.0816172570393919	0.629571098072239	-0.662018806670777	0.0491695484408548	0.711188355111631	0.263	0.263	0.263	0.263	0.545	0.545	0.545	0.22	0.22	0.596	0.545	0.22	0.596	0.166	0.22	0.596	0.166	0.596	0.166	0.166	1.60004229999563e-24	1	2.8546121594231e-29	1	8.00046364069763e-47	1	3.70957362673408e-31	2.11001677611092e-51	1
Gda	2.44572032003556e-28	1.10073919806737e-88	8.92758476694078e-28	1.34014606986291e-11	0.123001449801073	0.370337173377195	1.52021798633789e-05	0.885522875814931	9.67072652795336e-16	1.34708299708442e-06	0.415485036464326	0.492892491880652	0.433521782860127	0.20211243929003	0.0774074554163253	0.0180367463958009	-0.213372597174297	-0.0593707090205244	-0.290780052590622	-0.231409343570098	0.98	0.98	0.98	0.98	0.85	0.85	0.85	0.828	0.828	0.836	0.85	0.828	0.836	0.899	0.828	0.836	0.899	0.836	0.899	0.899	2.48387355702812e-24	1.11791072955722e-84	9.06685508930505e-24	1.36105234855277e-07	1	1	0.154393338692476	1	9.82158986178943e-12
Tnfaip8l2	3.55036133195675e-28	1.56980892876565e-34	1.02510321581509e-25	2.52922575728142e-05	6.562161106157e-08	0.386617914168373	4.96556878243097e-14	2.47870528249921e-08	1.70650315359531e-06	6.6980556369209e-14	0.365416597417018	0.238046892360324	0.382886936914319	0.12486666683967	-0.127369705056693	0.0174703394973013	-0.240549930577348	0.144840044553995	-0.113180225520654	-0.258020270074649	0.404	0.404	0.404	0.404	0.084	0.084	0.084	0.203	0.203	0.066	0.084	0.203	0.066	0.292	0.203	0.066	0.292	0.066	0.292	0.292	3.60574696873528e-24	1.5942979480544e-30	1.0410948259818e-21	0.256868167909501	0.000666453081941305	1	5.0430316554369e-10	0.00025173730849062	0.017331246027914
Gm26809	3.59243947837084e-28	3.91687656009213e-06	1.49381191414032e-39	0.0661328809292979	4.73749986269714e-22	0.0214950676061689	2.5294546663131e-16	1.82702089518758e-35	0.0522542088867089	2.26615846380791e-24	-0.306852478489552	-0.0514018354496242	-0.420242927738423	-0.0215237890297928	0.255450643039928	-0.11339044924887	0.28532868945976	-0.368841092288798	0.0298780464198314	0.39871913870863	0.071	0.071	0.071	0.071	0.316	0.316	0.316	0.133	0.133	0.397	0.316	0.133	0.397	0.101	0.133	0.397	0.101	0.397	0.101	0.101	3.64848153423343e-24	0.0397797983442957	1.51711538000091e-35	1	4.81140486055522e-18	1	2.56891415910758e-12	1.8555224211525e-31	1
Hiatl1	3.77309691782727e-28	2.22475466903879e-59	4.49731180319218e-18	9.25578023344374e-08	0.0135940791087905	0.128612121124678	8.45018835314898e-11	0.722249427401774	2.11830587302543e-12	7.02867512046811e-06	0.441571749490548	0.378473577727566	0.381136585294038	0.191427343811366	-0.0630981717629829	-0.0604351641965104	-0.250144405679182	0.00266300756647248	-0.1870462339162	-0.189709241482672	0.507	0.507	0.507	0.507	0.18	0.18	0.18	0.238	0.238	0.226	0.18	0.238	0.226	0.377	0.238	0.226	0.377	0.226	0.377	0.377	3.83195722974538e-24	2.2594608418758e-55	4.56746986732198e-14	0.000940017040508547	1	1	8.5820112914581e-07	1	2.15135144464463e-08
Mrgpra2b	5.06454522762217e-28	7.32497680665082e-11	2.69033493659164e-50	2.26324453691989e-14	2.89795750970399e-14	3.82666427216894e-07	7.71066348313259e-51	8.97162646745789e-38	4.78397675561123e-35	9.89422718568152e-69	-0.731623752340792	-0.331228712624391	-1.18586922964935	0.235527933030136	0.400395039716401	-0.45424547730856	0.967151685370927	-0.854640517024961	0.566756645654526	1.42139716267949	0.281	0.281	0.281	0.281	0.55	0.55	0.55	0.381	0.381	0.662	0.55	0.381	0.662	0.105	0.381	0.662	0.105	0.662	0.105	0.105	5.14355213317307e-24	7.43924644483457e-07	2.73230416160247e-46	2.29855115169584e-10	2.94316564685537e-10	0.00388636023481478	7.83094983346946e-47	9.11158384035024e-34	4.85860679299877e-31
Akap13	5.73418267747693e-28	8.33895455745374e-103	2.24098654558879e-15	0.749024233250966	0.00107633150291086	0.0838724551435251	3.03411769182909e-22	4.16503022148659e-07	5.32710001437515e-67	1.08571744628837e-12	0.405584140561372	0.532481729479728	0.290874624705266	-0.0486107638146351	0.126897588918356	-0.114709515856106	-0.454194904376007	-0.241607104774462	-0.581092493294363	-0.339485388519901	0.876	0.876	0.876	0.876	0.64	0.64	0.64	0.547	0.547	0.683	0.64	0.547	0.683	0.858	0.547	0.683	0.858	0.683	0.858	0.858	5.82363592724557e-24	8.46904224855002e-99	2.27594593569997e-11	1	1	1	3.08144992782163e-18	0.00423000469294178	5.4102027745994e-63
Mapk14	6.18760601982337e-28	5.4829095187238e-36	3.02608863731329e-19	0.0301707059928222	3.44664663430373e-07	0.275801590582984	5.4647594111818e-19	0.000623423557246145	1.37264249316702e-14	9.4721316944033e-13	0.36800285915717	0.24141407592442	0.327480354057998	0.0652001903432587	-0.126588783232749	-0.0405225050991711	-0.302802668813911	0.0860662781335781	-0.176213885581162	-0.26228016371474	0.402	0.402	0.402	0.402	0.087	0.087	0.087	0.196	0.196	0.111	0.087	0.196	0.111	0.342	0.196	0.111	0.342	0.111	0.342	0.342	6.28413267373262e-24	5.56844290721589e-32	3.07329562005537e-15	1	0.00350041432179887	1	5.55000965799623e-15	1	1.39405571606042e-10
Lipg	6.40291367774997e-28	0.0688600841584396	1.51428171222908e-26	0.111689089835033	7.0919212757427e-56	0.981430092165121	1.07128603846949e-20	6.59085319315526e-49	0.0113435215139598	5.17523950707783e-20	-0.257173312483567	-0.0120705925864449	-0.293961146919957	0.00498133035020416	0.245102719897122	-0.0367878344363898	0.262154642833771	-0.281890554333512	0.017051922936649	0.298942477270161	0.005	0.005	0.005	0.005	0.161	0.161	0.161	0.013	0.013	0.157	0.161	0.013	0.157	0	0.013	0.157	0	0.157	0	0	6.50279913112287e-24	1	1.53790450693985e-22	1	7.20255524764429e-52	1	1.08799810066962e-16	6.69367050296848e-45	1
C3	6.69147216716544e-28	1.73094480956584e-11	5.9918269216331e-68	0.477047238169244	3.38439804457647e-14	8.67020954587449e-13	3.20228271260639e-25	2.7383242786577e-58	2.55605014605415e-10	3.62006792003776e-58	-0.49887089243042	-0.179320506772365	-0.975236810637954	0.0448123578343005	0.319550385658055	-0.476365918207534	0.54368325026472	-0.795916303865589	0.224132864606665	1.02004916847225	0.192	0.192	0.192	0.192	0.48	0.48	0.48	0.311	0.311	0.693	0.48	0.311	0.693	0.18	0.311	0.693	0.18	0.693	0.18	0.18	6.79585913297322e-24	1.75794754859506e-07	6.08529942161057e-64	1	3.43719465407187e-10	8.80546481479013e-09	3.25223832292305e-21	2.78104213740476e-54	2.59592452833259e-06
Pag1	6.74670196159832e-28	3.09692710889651e-09	4.87429994855289e-30	0.0696967658083713	3.2908856807559e-18	0.0985146212271047	7.69565550372697e-17	4.4558172030339e-21	0.0193972147074172	1.22426194163894e-19	0.438332819715897	0.141651399358497	0.511905420869072	0.0243415776347456	-0.2966814203574	0.073572601153175	-0.413991242081151	0.370254021510575	-0.117309821723752	-0.487563843234326	0.577	0.577	0.577	0.577	0.245	0.245	0.245	0.484	0.484	0.192	0.245	0.484	0.192	0.498	0.484	0.192	0.498	0.192	0.498	0.498	6.85195051219925e-24	3.14523917179529e-05	4.95033902775031e-26	1	3.34222349737569e-14	1	7.81570772958512e-13	4.52532795140123e-17	1
Ccnl1	8.54982899045185e-28	4.05949977603688e-37	1.45000335899791e-33	0.000246007556810343	0.00305558536010116	0.010930231329884	3.28056601169268e-12	7.59712366084343e-09	1.38637584686856e-10	8.38448553348336e-18	-0.472002651666736	-0.332507151058927	-0.622667701882207	-0.154644628960542	0.139495500607809	-0.150665050215471	0.317358022706194	-0.29016055082328	0.177862522098385	0.468023072921666	0.477	0.477	0.477	0.477	0.744	0.744	0.744	0.671	0.671	0.77	0.744	0.671	0.77	0.559	0.671	0.77	0.559	0.77	0.559	0.559	8.6832063227029e-24	4.12282797254306e-33	1.47262341139828e-29	1	1	1	3.33174284147509e-08	7.71563878995259e-05	1.40800331007971e-06
Capn1	1.14910461502643e-27	6.65032774920663e-17	2.60304838932451e-18	2.06175350269957e-05	2.35488431345988e-12	0.233823540657612	1.0453266815087e-12	6.30918722525815e-07	0.0928449631618344	9.23014213190774e-08	0.364633205289214	0.167474723797836	0.311906410624792	0.121186387986599	-0.197158481491378	-0.0527267946644218	-0.243446817302615	0.144431686826956	-0.0462883358112371	-0.190720022638193	0.463	0.463	0.463	0.463	0.136	0.136	0.136	0.311	0.311	0.167	0.136	0.311	0.167	0.346	0.311	0.167	0.346	0.167	0.346	0.346	1.16703064702085e-23	6.75407286209426e-13	2.64365594419797e-14	0.209391685734168	2.39162050874986e-08	1	1.06163377774024e-08	0.00640761054597217	1
AB124611	1.14952125862423e-27	6.31118389125204e-24	1.55040215212085e-23	4.87488462297392e-08	1.07897825640726e-08	0.818686528635921	9.12945912474184e-08	1.24604711028763e-07	0.189520996597784	3.55492111002899e-07	0.427436960364728	0.23326686989503	0.425677480716657	0.155025680382971	-0.194170090469697	-0.00175947964807016	-0.272411279981756	0.192410610821627	-0.0782411895120589	-0.270651800333686	0.659	0.659	0.659	0.659	0.354	0.354	0.354	0.502	0.502	0.338	0.354	0.502	0.338	0.498	0.502	0.338	0.498	0.338	0.498	0.498	1.16745379025877e-23	6.40963835995557e-20	1.57458842569394e-19	0.000495093282309231	0.000109581031720721	1	0.000927187868708781	0.00126548544520812	1
Ninj1	1.31769080380848e-27	2.12223484432885e-59	2.18986303752163e-41	2.51852785800067e-07	0.298038995201576	0.000766708609195037	5.05769605057805e-11	0.00317043253029196	4.65470140508382e-21	1.90364045704429e-22	-0.497649621400217	-0.585919063023293	-0.675126526810765	-0.133316132235134	-0.088269441623076	-0.177476905410549	0.364333489165083	-0.0892074637874725	0.452602930788159	0.541810394575632	0.576	0.576	0.576	0.576	0.804	0.804	0.804	0.736	0.736	0.868	0.804	0.736	0.868	0.711	0.736	0.868	0.711	0.868	0.711	0.711	1.33824678034789e-23	2.15534170790038e-55	2.22402490090696e-37	0.00255781689258548	1	1	5.13659610896707e-07	1	4.72731474700313e-17
Prdx6	1.94011185320848e-27	7.2470453945276e-102	0.0456823939529536	0.00160717995333868	4.16680455354785e-07	6.48278273210968e-11	5.77873845116514e-32	1.83828949548231e-32	1.87379779005645e-83	1.91644866947622e-05	-0.463459461932452	-0.682406443923821	-0.110087999434583	0.0483616259804293	-0.218946981991369	0.353371462497869	0.511821087912882	0.572318444489238	0.730768069904251	0.158449625415012	0.246	0.246	0.246	0.246	0.531	0.531	0.531	0.644	0.644	0.296	0.531	0.644	0.296	0.168	0.644	0.296	0.168	0.296	0.168	0.168	1.97037759811854e-23	7.36009930268223e-98	1	1	0.00423180670458319	6.58391414273059e-07	5.86888677100332e-28	1.86696681161184e-28	1.90302903558133e-79
Lgals3	2.69979094825889e-27	1.99824536390165e-20	2.21648265161916e-05	8.3189827020065e-14	1.68440037284254e-58	5.42675426638796e-07	7.96488216600737e-05	1.92264109320857e-21	1.93122319541835e-47	0.0835179866084608	0.453086294128575	-0.517792191947744	0.141543427163123	0.267043099226782	-0.970878486076319	-0.311542866965453	-0.186043194901793	0.659335619110867	0.784835291174526	0.12549967206366	0.809	0.809	0.809	0.809	0.602	0.602	0.602	0.827	0.827	0.725	0.602	0.827	0.725	0.692	0.827	0.725	0.692	0.725	0.692	0.692	2.74190768705173e-23	2.02941799157852e-16	0.225105978098441	8.4487588321578e-10	1.71067701865888e-54	0.00551141163294362	0.808913432779709	1.95263429426263e-17	1.96135027726688e-43
Ftl1	3.14108146188373e-27	1.05400990290466e-81	1.87462077070005e-26	0.00714731310939396	6.96444485242738e-98	0.622720817547414	3.40478138621833e-27	1.13157948097257e-82	2.28066866166636e-41	4.85250673876038e-26	0.348382270432587	-0.78876247914341	0.373177497942186	-0.0962497571876741	-1.137144749576	0.0247952275095988	-0.444632027620262	1.1619399770856	0.692512721955736	-0.46942725512986	1	1	1	1	0.997	0.997	0.997	1	1	1	0.997	1	1	1	1	1	1	1	1	1	3.19008233268912e-23	1.07045245738997e-77	1.90386485472298e-22	1	7.07309019212525e-94	1	3.45789597584334e-23	1.14923212087574e-78	2.31624709278835e-37
Scnn1a	3.50665952269966e-27	2.48436000492046e-50	8.17776768919525e-27	0.242918290335509	4.77461016207837e-05	0.0396354333612981	3.88504401636585e-22	1.29719208424063e-07	1.30924108471394e-29	5.90907907384462e-23	0.404415698676364	0.30917714710393	0.432704419666473	0.0388413138289734	-0.0952385515724338	0.028288720990109	-0.36557438484739	0.123527272562543	-0.270335833274957	-0.393863105837499	0.358	0.358	0.358	0.358	0.063	0.063	0.063	0.137	0.137	0.028	0.063	0.137	0.028	0.332	0.137	0.028	0.332	0.028	0.332	0.332	3.56136341125378e-23	2.52311602099722e-46	8.3053408651467e-23	1	0.48490940806068	1	3.94565070302116e-18	0.00131742828075479	1.32966524563548e-25
Arih2	4.03710711301722e-27	1.68237897426316e-17	4.02299940986068e-16	0.581032046378254	2.69580681396305e-08	0.115845948800768	5.23695355742052e-23	0.00526622844401889	9.1257223532991e-14	1.50864757819629e-14	-0.342979964615541	-0.169568025823053	-0.275887556505602	0.00627267137189449	0.173411938792488	0.0670924081099391	0.349252635987436	-0.106319530682549	0.175840697194948	0.282160227877497	0.146	0.146	0.146	0.146	0.428	0.428	0.428	0.297	0.297	0.366	0.428	0.297	0.366	0.134	0.297	0.366	0.134	0.366	0.134	0.134	4.10008598398029e-23	1.70862408626166e-13	4.08575820065451e-12	1	0.000273786140026087	1	5.31865003291628e-19	1	9.26808362201057e-10
Itga4	5.33427248388226e-27	1.76724010979837e-66	1.96240859606474e-21	0.000454403256563714	0.0349644007477009	0.978461674222447	8.11882224883335e-35	0.0697964401681545	1.99594934185385e-79	3.75424018069867e-28	0.455054063931464	0.40060751017892	0.434075967581622	-0.163668589783555	-0.054446553752544	-0.0209780963498414	-0.618722653715019	0.0334684574027026	-0.564276099962475	-0.597744557365178	0.429	0.429	0.429	0.429	0.117	0.117	0.117	0.159	0.159	0.115	0.117	0.159	0.115	0.504	0.159	0.115	0.504	0.115	0.504	0.504	5.41748713463083e-23	1.79480905551122e-62	1.99302217016335e-17	1	1	1	8.24547587591515e-31	1	2.02708615158677e-75
Tmem50a	5.87980003829179e-27	6.87298981438683e-08	7.70680910301589e-23	0.00146889867139171	6.00929841728858e-18	0.773422819973226	2.96677938565181e-12	4.43669237032391e-15	0.721869143656777	5.15702431163203e-11	0.382778221007761	0.113246586882095	0.378428766277461	0.0616730802203155	-0.269531634125665	-0.00434945473030002	-0.321105140787445	0.265182179395365	-0.0515735066617797	-0.316755686057145	0.6	0.6	0.6	0.6	0.289	0.289	0.289	0.513	0.513	0.272	0.289	0.513	0.272	0.486	0.513	0.272	0.486	0.272	0.486	0.486	5.97152491888914e-23	0.000698020845549126	7.82703532502294e-19	1	6.10304347259829e-14	1	3.01306114406797e-08	4.50590477130097e-11	1
Prr5l	6.65786658040626e-27	1.51562992357705e-48	4.97230806620022e-19	0.000660614925215521	9.24722611825705e-05	0.266024098353653	1.08600232772438e-13	0.0191186633093542	7.67156186695121e-13	3.69730430937276e-09	0.368544043281213	0.283696760639591	0.345192388258259	0.0588139928313837	-0.0848472826416213	-0.0233516550229541	-0.309730050449829	0.0614956276186672	-0.224882767808208	-0.286378395426875	0.387	0.387	0.387	0.387	0.079	0.079	0.079	0.157	0.157	0.105	0.079	0.157	0.105	0.275	0.157	0.105	0.275	0.105	0.275	0.275	6.7617292990606e-23	1.53927375038485e-44	5.04987607203294e-15	1	0.939148284570186	1	1.10294396403688e-09	1	7.79123823207565e-09
Ssh2	8.0610632395971e-27	7.44250379522508e-48	1.34748324782324e-51	4.94858733473335e-07	0.0843668596130987	4.62638686855755e-08	5.84268805576402e-37	5.52273438670449e-16	9.12946646984943e-62	5.60276744725972e-58	0.35986955686052	0.320042344091111	0.63885376400762	-0.182981525264503	-0.0398272127694094	0.2789842071471	-0.542851082125023	0.31881141991651	-0.503023869355614	-0.821835289272124	0.869	0.869	0.869	0.869	0.632	0.632	0.632	0.65	0.65	0.449	0.632	0.65	0.449	0.911	0.65	0.449	0.911	0.449	0.911	0.911	8.18681582613481e-23	7.55860685443059e-44	1.36850398648928e-47	0.00502578529715519	1	0.000469855850370705	5.93383398943394e-33	5.60888904313709e-12	9.27188614677908e-58
Mrgpra2a	1.35376990296993e-26	6.6054014525828e-11	1.17271300885276e-52	1.33758055789457e-06	1.20069711780286e-12	1.18851154463435e-06	2.66456025801723e-37	3.58968432687925e-39	3.07811231958427e-21	2.31468465024455e-59	-0.504488246578608	-0.20182128949399	-0.873294718249282	0.0992248433867264	0.302666957084618	-0.368806471670675	0.603713089965334	-0.671473428755292	0.301046132880716	0.972519561636009	0.131	0.131	0.131	0.131	0.387	0.387	0.387	0.231	0.231	0.54	0.387	0.231	0.54	0.049	0.231	0.54	0.049	0.54	0.049	0.049	1.37488871345627e-22	6.70844571524309e-07	1.19100733179086e-48	0.0135844681459773	1.21942799284058e-08	0.0120705232473065	2.7061273980423e-33	3.64568340237857e-35	3.12613087176978e-17
Sh3glb1	1.45729302548183e-26	2.24765147667605e-29	5.72265801215864e-15	4.2399415724512e-06	0.000189540051549854	0.0407269412783138	2.48261144773335e-09	0.315860461777794	5.85488811231959e-05	0.000362106295770756	0.358935184174576	0.238301432348982	0.290736729117079	0.117177464846055	-0.120633751825594	-0.0681984550574967	-0.241757719328521	0.0524352967680972	-0.121123967502927	-0.173559264271025	0.816	0.816	0.816	0.816	0.583	0.583	0.583	0.625	0.625	0.652	0.583	0.625	0.652	0.727	0.625	0.652	0.727	0.652	0.727	0.727	1.48002679667935e-22	2.2827148397122e-25	5.81193147714831e-11	0.0430608466098143	1	1	2.521340186318e-05	1	0.594622436687177
Lmo4	1.47429158169982e-26	1.21366393525685e-58	1.77474291209689e-15	0.00213233244791463	0.027832461074719	0.121000159387491	2.23926210476447e-14	0.968153517679605	4.71914046165879e-21	9.59942092152539e-08	0.416238290388455	0.334395731911319	0.288723258174539	0.074964917950212	-0.0818425584771365	-0.127515032213916	-0.341273372438243	-0.0456724737367797	-0.259430813961107	-0.213758340224327	0.446	0.446	0.446	0.446	0.134	0.134	0.134	0.175	0.175	0.171	0.134	0.175	0.171	0.352	0.175	0.171	0.352	0.171	0.352	0.352	1.49729053037434e-22	1.23259709264686e-54	1.8024289015256e-11	1	1	1	2.27419459359879e-10	1	4.79275905286067e-17
Tmpo	1.5762573831599e-26	8.72867280514801e-51	2.01183336165877e-12	0.953439887924538	2.20007044233248e-05	0.000149511378006036	7.86180610284141e-24	0.801531925228797	5.02213172771434e-36	6.74712944835347e-11	0.32593591533553	0.244357458446087	0.25403576851714	-0.0221942550287606	-0.0815784568894427	-0.0719001468183897	-0.34813017036429	0.00967831007105298	-0.266551713474848	-0.276230023545901	0.318	0.318	0.318	0.318	0.035	0.035	0.035	0.105	0.105	0.111	0.035	0.105	0.111	0.306	0.105	0.111	0.306	0.111	0.306	0.306	1.60084699833719e-22	8.86484010090832e-47	2.04321796210065e-08	1	0.223439154123287	1	7.98445027804574e-20	1	5.10047698266668e-32
Mpc1	1.61177323878508e-26	8.1429845827715e-19	1.55158171617761e-20	0.0581988793852152	5.83738429427405e-10	0.550621222991248	1.61761778264664e-16	7.65188169877071e-07	1.00698474928521e-06	8.55724317052013e-13	0.463243718122195	0.223747728628881	0.450077088157606	0.0631004818284489	-0.239495989493314	-0.0131666299645888	-0.400143236293746	0.226329359528726	-0.160647246800432	-0.386976606329158	0.604	0.604	0.604	0.604	0.292	0.292	0.292	0.452	0.452	0.317	0.292	0.452	0.317	0.54	0.452	0.317	0.54	0.317	0.54	0.54	1.63691690131013e-22	8.27001514226273e-15	1.57578639094999e-16	1	5.92844748926473e-06	1	1.64285262005593e-12	0.00777125105327153	0.0102269371137406
Clec5a	1.62637593833382e-26	1.04528091461516e-11	8.9705896272153e-38	0.1499427176206	6.09129904508788e-12	0.00634731194592273	1.71227403880457e-25	2.22245728712491e-22	4.37744030140473e-12	4.14262168892426e-35	-0.396903649795592	-0.183914607795898	-0.562986365250244	0.0250535234414877	0.212989041999694	-0.166082715454652	0.421957173237079	-0.379071757454346	0.208968131237386	0.588039888691732	0.191	0.191	0.191	0.191	0.466	0.466	0.466	0.304	0.304	0.551	0.466	0.304	0.551	0.158	0.304	0.551	0.158	0.551	0.158	0.158	1.65174740297183e-22	1.06158729688315e-07	9.11053082539985e-34	1	6.18632331019126e-08	1	1.73898551380992e-21	2.25712762080406e-18	4.44572837010665e-08
Svil	1.85798816595292e-26	7.13474455193315e-56	2.11016228745824e-16	0.00129462250077664	0.0368947155552716	0.150199598721222	2.98486545930894e-13	0.965359553024304	9.30781664784072e-19	1.31716534350998e-07	0.396445032924228	0.35314705555281	0.338966003499615	0.0827011784969708	-0.0432979773714181	-0.0574790294246123	-0.313743854427257	-0.0141810520531942	-0.270445877055839	-0.256264825002645	0.558	0.558	0.558	0.558	0.232	0.232	0.232	0.286	0.286	0.275	0.232	0.286	0.275	0.457	0.286	0.275	0.457	0.275	0.457	0.457	1.88697278134179e-22	7.24604656694331e-52	2.14308081914259e-12	1	1	1	3.03142936047416e-09	1	9.45301858754703e-15
Fam169b	2.23016086461033e-26	0.00378032601554526	4.00227993263049e-07	0.84884688263055	7.72989411743196e-42	1.24933818403051e-05	6.74245940192894e-18	0.00130697224302109	0.0154211421041643	2.20998251067784e-05	-0.162882113069517	-0.0145581560582466	-0.0451342821108522	0.00051943257468485	0.148323957011271	0.117747830958665	0.163401545644202	-0.0305761260526056	0.0150775886329314	0.0456537146855371	0.002	0.002	0.002	0.002	0.144	0.144	0.144	0.015	0.015	0.042	0.144	0.015	0.042	0.002	0.015	0.042	0.002	0.042	0.002	0.002	2.26495137409825e-22	1	0.00406471549957953	1	7.8504804656639e-38	0.126882785970139	6.84764176859903e-14	1	1
Irak3	2.61830046527468e-26	8.27005510216675e-07	1.69129305467492e-47	0.251882418330316	2.24814295192634e-18	2.65777984563625e-05	7.03784157210525e-24	3.72741480180454e-43	2.71690508548473e-07	7.7723159967554e-41	-0.394836618201804	-0.0867067802643772	-0.656489448173848	0.0143617990356402	0.308129837937427	-0.261652829972043	0.409198417237445	-0.56978266790947	0.101068579300017	0.670851247209488	0.122	0.122	0.122	0.122	0.379	0.379	0.379	0.198	0.198	0.512	0.379	0.198	0.512	0.101	0.198	0.512	0.101	0.512	0.101	0.101	2.65914595253296e-22	0.00839906796176055	1.71767722632785e-43	1	2.28321398197639e-14	0.269924121122817	7.1476319006301e-20	3.78556247271269e-39	0.00275928880481829
Xpo6	3.01980639089307e-26	7.00378215001162e-58	4.54947104235687e-33	0.0231461043804285	0.0829738784961735	0.00728104569273455	7.08254177489529e-15	3.05686130883673e-06	9.47262034888374e-24	3.45415350520546e-21	0.380823317961777	0.335408036080352	0.480644175697293	0.040667003819387	-0.0454152818814255	0.0998208577355158	-0.34015631414239	0.145236139616941	-0.294741032260965	-0.439977171877906	0.558	0.558	0.558	0.558	0.234	0.234	0.234	0.279	0.279	0.153	0.234	0.279	0.153	0.47	0.279	0.153	0.47	0.153	0.47	0.47	3.06691537059101e-22	7.1130411515518e-54	4.62044279061764e-29	1	1	1	7.19302942658366e-11	0.0310454834525458	9.62039322632633e-20
Rpl17	3.55704004375898e-26	1.02381993011924e-52	1.75498855363965e-44	0.769286424754209	0.828397286953833	8.47071850994153e-08	3.56507791437535e-19	1.36409556492448e-09	2.39972803167409e-32	4.10252079613844e-36	0.406579485810263	0.363928276653839	0.621089007554177	-0.0232932753477413	-0.0426512091564247	0.214509521743914	-0.429872761158005	0.257160730900338	-0.38722155200158	-0.644382282901918	0.946	0.946	0.946	0.946	0.847	0.847	0.847	0.76	0.76	0.669	0.847	0.76	0.669	0.957	0.76	0.669	0.957	0.669	0.957	0.957	3.61252986844162e-22	1.0397915210291e-48	1.78236637507642e-40	1	1	0.000860286171869662	3.6206931298396e-15	1.3853754557373e-05	2.4371637889682e-28
Creb5	3.58434888157988e-26	1.30816085980882e-09	0.00613112057939811	0.30801159882577	4.63892818695283e-13	4.63406627585077e-08	1.23766813517773e-19	0.0414518388185752	9.19438272368578e-08	0.00149246800765775	-0.261408965397905	-0.0686764606450105	-0.0364547483911294	0.00722852230710893	0.192732504752894	0.224954217006775	0.268637487705014	0.0322217122538811	0.0759049829521195	0.0436832706982383	0.009	0.009	0.009	0.009	0.163	0.163	0.163	0.062	0.062	0.031	0.163	0.062	0.031	0.004	0.062	0.031	0.004	0.031	0.004	0.004	3.64026472413252e-22	1.32856816922184e-05	1	1	4.7112954666693e-09	0.000470635770975404	1.2569757580865e-15	1	0.000933781509417528
Aff1	3.98748228576446e-26	4.81123060180099e-05	2.91767996045095e-50	0.20042585229896	2.13347398122615e-21	6.40217987702266e-06	1.67010796974265e-16	1.38821131757299e-51	0.0525537948304777	3.51700428605506e-34	-0.332992401410702	-0.0594234279358919	-0.563500253657797	-0.0352692412128565	0.27356897347481	-0.230507852247095	0.297723160197845	-0.504076825721905	0.0241541867230354	0.528231012444941	0.129	0.129	0.129	0.129	0.39	0.39	0.39	0.191	0.191	0.54	0.39	0.191	0.54	0.152	0.191	0.54	0.152	0.54	0.152	0.152	4.04968700942238e-22	0.488628579918908	2.96319576783398e-46	1	2.16675617533328e-17	0.0650205388310422	1.69616165407064e-12	1.40986741412713e-47	1
Fam32a	4.18203119922347e-26	0.42358711644811	3.53922834962816e-14	0.561823755666182	8.62186929718455e-25	0.116335526437941	5.19601676516785e-21	7.81499938240649e-13	0.859830272263328	1.12937391033547e-11	0.385962141662847	-0.0152126752348496	0.281453462548757	0.00837854516801062	-0.401174816897697	-0.10450867911409	-0.377583596494836	0.296666137783607	0.0235912204028602	-0.273074917380746	0.762	0.762	0.762	0.762	0.529	0.529	0.529	0.695	0.695	0.554	0.529	0.695	0.554	0.773	0.695	0.554	0.773	0.554	0.773	0.773	4.24727088593136e-22	1	3.59444031188236e-10	1	8.75637045822063e-21	1	5.27707462670447e-17	7.93691337277203e-09	1
Nlrp3	4.82816263115221e-26	9.49996726294736e-16	2.83164622988128e-31	0.127078417937999	5.47691661499243e-10	0.0357780769123663	4.43787141900931e-25	1.00100090963519e-15	2.14048906862847e-15	1.19542118857779e-29	-0.55335211083977	-0.280999441809689	-0.716638826874728	0.0134228374105927	0.272352669030081	-0.163286716034958	0.566774948250363	-0.435639385065039	0.294422279220281	0.730061664285321	0.398	0.398	0.398	0.398	0.657	0.657	0.657	0.531	0.531	0.686	0.657	0.531	0.686	0.336	0.531	0.686	0.336	0.686	0.336	0.336	4.90348196819818e-22	9.64816675224934e-12	2.87581991106743e-27	1	5.56235651418631e-06	1	4.50710221314586e-21	1.0166165238255e-11	2.17388069809908e-11
Pik3ap1	4.93962101841573e-26	8.67922260920439e-18	1.55643005094443e-31	0.0751978225332026	0.000748792191105287	0.249603919657282	5.13861197739485e-20	1.92606752597155e-06	1.68965565659573e-13	5.71186470786327e-24	-0.15915308450965	-0.100068852328518	-0.197926164400207	0.00622279543826909	0.0590842321811323	-0.0387730798905565	0.16537587994792	-0.0978573120716888	0.106291647766787	0.204148959838476	0.006	0.006	0.006	0.006	0.155	0.155	0.155	0.099	0.099	0.188	0.155	0.099	0.188	0	0.099	0.188	0	0.188	0	0	5.01667910630301e-22	8.81461848190798e-14	1.58071035973917e-27	1	1	1	5.21877432424221e-16	0.0195611417937671	1.71601428483862e-09
Fau	5.13152643635526e-26	4.13875222837726e-33	3.66895491665125e-32	0.0066575727145905	3.22522709753867e-06	0.0563892291889819	3.51316760509911e-21	1.30742364515182e-11	4.10399323299961e-24	4.19477038476448e-25	0.349692204274326	0.227159671650323	0.45045480819911	-0.100118293054642	-0.122532532624003	0.100762603924785	-0.449810497328968	0.223295136548788	-0.327277964704965	-0.550573101253752	1	1	1	1	1	1	1	1	1	1	1	1	1	1	1	1	1	1	1	1	5.21157824876241e-22	4.20331676313995e-29	3.72619061335101e-28	1	0.0327554064026028	1	3.56797301973866e-17	1.32781945401619e-07	4.1680155274344e-20
Supt4a	8.12311273671568e-26	1.33313231944279e-06	8.8425567560634e-20	0.00138500904617233	7.0051981830168e-20	0.769173782421831	4.72074941776897e-11	1.82209791212934e-14	0.776422547634427	1.30361286123238e-08	0.409084967860047	0.121822019357874	0.378244385067369	0.074887712471752	-0.287262948502174	-0.0308405827926784	-0.334197255388295	0.256422365709495	-0.0469343068861218	-0.303356672595617	0.653	0.653	0.653	0.653	0.365	0.365	0.365	0.603	0.603	0.369	0.365	0.603	0.369	0.538	0.603	0.369	0.538	0.369	0.538	0.538	8.24983329540844e-22	0.013539291836261	8.98050064145799e-16	1	7.11447927467186e-16	1	4.79439310868617e-07	1.85052263955856e-10	1
Ppp3ca	8.95016789224234e-26	7.3062762125495e-11	5.29909822038527e-08	0.488291943848637	1.41980006717229e-14	1.97120183399359e-05	3.11926577816379e-24	0.0322627340501582	1.19949530131039e-09	4.38432424760169e-08	0.372180410924596	0.138285200411615	0.214525012044486	-0.0788084887206778	-0.233895210512981	-0.15765539888011	-0.450988899645274	0.0762398116328715	-0.217093689132293	-0.293333500765164	0.471	0.471	0.471	0.471	0.155	0.155	0.155	0.355	0.355	0.289	0.155	0.355	0.289	0.476	0.355	0.289	0.476	0.289	0.476	0.476	9.08979051136132e-22	7.42025412146527e-07	0.000538176415262328	1	1.44194894822018e-10	0.200195258260389	3.16792632430315e-20	1	1.21820742801083e-05
Prex1	1.00657214186486e-25	1.66371461584295e-24	5.03277870855061e-21	0.0130498629956003	4.98618312133455e-08	0.909689997083677	3.03695097941202e-15	1.0295937797902e-06	1.36586660359405e-07	7.17689997232291e-13	0.34395049316243	0.196261553901442	0.333997851807365	0.060039820762967	-0.147688939260988	-0.00995264135506443	-0.283910672399463	0.137736297905924	-0.136221733138475	-0.273958031044398	0.463	0.463	0.463	0.463	0.153	0.153	0.153	0.283	0.283	0.146	0.153	0.283	0.146	0.387	0.283	0.146	0.387	0.146	0.387	0.387	1.02227466727795e-21	1.6896685638501e-20	5.111290056404e-17	1	0.000506396757802737	1	3.08432741469084e-11	0.0104565544275492	0.00138717412261011
Fcer1g	1.03668413369574e-25	1.22002078479236e-67	8.16305730131305e-25	0.819185498250245	0.749889048287244	0.570272651924205	5.48223108967273e-22	0.306215587831578	1.67701464353797e-46	9.40187672296182e-22	-0.392608027658286	-0.384497350254557	-0.413408794426201	0.000711703081373471	0.00811067740372851	-0.0208007667679153	0.393319730739659	-0.0289114441716438	0.385209053335931	0.414120497507575	0.999	0.999	0.999	0.999	1	1	1	0.999	0.999	1	1	0.999	1	0.998	0.999	1	0.998	1	0.998	0.998	1.05285640618139e-21	1.23905310903512e-63	8.29040099521353e-21	1	1	1	5.56775389467163e-18	1	1.70317607197717e-42
Smox	1.14463508290348e-25	1.51305259414152e-89	4.38124842994284e-25	0.0568637328914955	1.69360024770812e-05	0.35577473188881	4.39713392975827e-28	0.010046624976048	8.51480081380452e-74	2.10286908486889e-27	-0.467512850077388	-0.658349579929174	-0.55796872789828	0.0708256188114998	-0.190836729851786	-0.0904558778208926	0.538338468888888	0.100380852030893	0.729175198740674	0.62879434670978	0.422	0.422	0.422	0.422	0.67	0.67	0.67	0.713	0.713	0.683	0.67	0.713	0.683	0.383	0.713	0.683	0.383	0.683	0.383	0.383	1.16249139019678e-21	1.53665621461013e-85	4.44959590544995e-21	1	0.172002041157237	1	4.4657292190625e-24	1	8.64763170649987e-70
Hipk1	1.22514483651303e-25	1.23113472062772e-10	1.44453180791418e-17	0.0195834985594656	4.66001284221492e-15	0.286546872107019	1.39155643064642e-15	3.90945754002757e-09	0.0176760022146678	2.26418733808287e-10	0.396939669222067	0.16345278374148	0.358525775522098	0.0688036247081951	-0.233486885480587	-0.0384138936999692	-0.328136044513872	0.195072991780618	-0.0946491590332852	-0.289722150813903	0.468	0.468	0.468	0.468	0.158	0.158	0.158	0.362	0.362	0.188	0.158	0.362	0.188	0.395	0.362	0.188	0.395	0.188	0.395	0.395	1.24425709596264e-21	1.25034042226951e-06	1.46706650411764e-13	1	4.73270904255347e-11	1	1.4132647109645e-11	3.970445077652e-05	1
Nfe2l2	1.23268349161178e-25	3.08611885946744e-47	1.21194399523316e-61	0.493890698897934	0.802197818698476	3.11917078999257e-15	2.80636172263833e-20	2.72590155452064e-22	5.41253586029691e-30	2.36569771582971e-51	-0.381393844978333	-0.406056636425014	-0.780136326916112	-0.0224786957625911	-0.0246627914466806	-0.398742481937779	0.358915149215742	-0.374079690491098	0.383577940662423	0.757657631153521	0.563	0.563	0.563	0.563	0.809	0.809	0.809	0.738	0.738	0.916	0.809	0.738	0.916	0.597	0.738	0.916	0.597	0.916	0.597	0.597	1.25191335408092e-21	3.13426231367513e-43	1.2308503215588e-57	1	1	3.16782985431646e-11	2.85014096551149e-16	2.76842561877116e-18	5.49697141971755e-26
Gm20186	1.23564243836748e-25	1.44763854074067e-06	4.14539205246282e-31	0.715541511824978	1.26635422382581e-18	0.23876255794415	6.2323823485336e-18	5.19408546762864e-24	0.000375704954308211	6.02866347936321e-22	-0.486853979673762	-0.0623817701668923	-0.599885512845321	-0.0144481887169429	0.424472209506869	-0.113031533171559	0.472405790956819	-0.537503742678428	0.0479335814499493	0.585437324128378	0.047	0.047	0.047	0.047	0.248	0.248	0.248	0.102	0.102	0.293	0.248	0.102	0.293	0.051	0.102	0.293	0.051	0.293	0.051	0.051	1.25491846040602e-21	0.0147022170197623	4.21006016848124e-27	1	1.28610934971749e-14	1	6.32960751317072e-14	5.27511320092365e-20	1
Myl12b	1.47172688921156e-25	0.0481474410055861	8.82499437543137e-24	0.0119348238887158	2.20057843347216e-27	0.652925885057517	2.23744776115837e-13	7.06869285820819e-25	0.141271843643552	4.74843173166254e-13	0.359639437108726	0.046702286474424	0.377592857795019	0.0533804570923719	-0.312937150634302	0.0179534206862924	-0.306258980016354	0.330890571320595	0.00667817061794795	-0.324212400702647	0.96	0.96	0.96	0.96	0.856	0.856	0.856	0.93	0.93	0.854	0.856	0.93	0.854	0.957	0.93	0.854	0.957	0.854	0.957	0.957	1.49468582868327e-21	1	8.9626642876881e-20	1	2.23490745703432e-23	1	2.27235194623244e-09	7.17896446679623e-21	1
Tpt1	1.99192788695997e-25	8.37641638815602e-131	4.11679395264022e-08	2.16489397280241e-07	1.41453273629438e-07	5.80241818219039e-05	3.14885990534665e-08	5.09028111594282e-25	1.82662362089487e-47	0.319888961876755	-0.428017033335092	-0.569079690422158	-0.222253042786743	-0.178620600710575	-0.141062657087066	0.205763990548349	0.249396432624517	0.346826647635415	0.390459089711583	0.043632442076168	0.986	0.986	0.986	0.986	0.997	0.997	0.997	0.997	0.997	1	0.997	0.997	1	0.994	0.997	1	0.994	1	0.994	0.994	2.02300196199654e-21	8.50708848381125e-127	0.000418101593830141	0.00219866631877813	0.00143659944698057	0.589293590583256	0.000319798211987006	5.16968950135153e-21	1.85511894938083e-43
Ptpn2	2.34187694155638e-25	2.16907385597821e-08	3.60748684619901e-23	0.584839652045197	2.56985648031684e-14	0.960337962216969	1.95453393512319e-20	4.59222355613943e-12	5.24379918065719e-07	3.73254710616921e-19	-0.27631023589558	-0.0808762216303827	-0.283853669841903	0.00108975628361562	0.195434014265197	-0.00754343394632317	0.277399992179196	-0.202977448211521	0.0819659779139983	0.284943426125519	0.059	0.059	0.059	0.059	0.272	0.272	0.272	0.129	0.129	0.272	0.272	0.129	0.272	0.051	0.129	0.272	0.051	0.272	0.051	0.051	2.37841022184466e-21	0.000220291140813147	3.66376364099971e-19	1	2.60994624140978e-10	1	1.98502466451111e-16	4.6638622436152e-08	0.00532560244787544
Bin2	2.47491488768334e-25	4.79802578162014e-27	7.65107533638824e-16	0.0525276359197179	6.75996125227168e-08	0.10278739826904	3.0428404235435e-17	0.00159817563568394	1.22415602398324e-10	2.88622517175907e-10	0.359132209098866	0.221267442457379	0.296559840922631	0.0572969364960453	-0.137864766641487	-0.0625723681762355	-0.301835272602821	0.0752923984652518	-0.163970505961334	-0.239262904426585	0.386	0.386	0.386	0.386	0.09	0.09	0.09	0.207	0.207	0.129	0.09	0.207	0.129	0.328	0.207	0.129	0.328	0.129	0.328	0.328	2.5135235599312e-21	4.87287498381341e-23	7.7704321116359e-12	1	0.000686541664780711	1	3.09030873415078e-13	1	1.24325285795737e-06
Sirpa	2.65773764211174e-25	1.36364429349461e-05	1.63938087292973e-22	0.000359674337565029	1.68705416767631e-17	0.817478975224368	8.2786552466543e-32	9.17754577353297e-15	6.52446244642519e-14	1.2494922217864e-28	0.36680224670067	0.0866613115097172	0.391762183463004	-0.133512908497766	-0.280140935190953	0.0249599367623342	-0.500315155198436	0.305100871953287	-0.220174220007483	-0.52527509196077	0.749	0.749	0.749	0.749	0.463	0.463	0.463	0.663	0.663	0.491	0.463	0.663	0.491	0.798	0.663	0.491	0.798	0.491	0.798	0.798	2.69919834932869e-21	0.138491714447313	1.66495521454744e-18	1	1.71337221269206e-13	1	8.40780226850211e-28	9.32071548760008e-11	6.62624406058943e-10
Lcp2	2.91839223427951e-25	0.00582551495450565	3.00338831531899e-38	0.0579301467489928	6.35390923828158e-43	0.000294089087805674	4.35557594685843e-25	4.00969808287033e-58	0.975797976497947	5.04799275887074e-36	-0.482987079734025	0.0506620830948013	-0.715607976238028	0.0199015802552818	0.533649162828826	-0.232620896504003	0.502888659989307	-0.766270059332829	-0.0307605028395195	0.73550955649331	0.447	0.447	0.447	0.447	0.676	0.676	0.676	0.389	0.389	0.739	0.676	0.389	0.739	0.377	0.389	0.739	0.377	0.739	0.377	0.377	2.96391915313427e-21	1	3.05024117303796e-34	1	6.45303022239878e-39	1	4.42352293162942e-21	4.07224937296311e-54	1
Tmem154	2.99146123436357e-25	1.1231377483369e-23	5.06258968042456e-15	0.0257592761891879	5.24611872618866e-08	0.0843360956579956	1.55103377631587e-15	0.00323563393700814	5.19818662939036e-08	1.13644632985438e-08	0.344546446722476	0.201483939197353	0.281881627198697	0.0539197268493788	-0.143062507525123	-0.0626648195237795	-0.290626719873098	0.0803976880013438	-0.147564212347974	-0.227961900349318	0.481	0.481	0.481	0.481	0.161	0.161	0.161	0.298	0.298	0.213	0.161	0.298	0.213	0.409	0.298	0.213	0.409	0.213	0.409	0.409	3.03812802961964e-21	1.14065869721095e-19	5.14156607943918e-11	1	0.00053279581783172	1	1.5752299032264e-11	1	0.000527927834080885
Slc9a3r1	3.04453806891282e-25	7.8872335904941e-11	1.99862100747611e-22	0.0348722399471681	1.29093019834249e-13	0.568187204092387	1.36003896428214e-26	2.57691353157355e-12	7.41104816501981e-14	4.4529789083641e-24	-0.480486414104529	-0.160043916922191	-0.563701142155075	0.0375065936979861	0.320442497182339	-0.083214728050546	0.517993007802515	-0.403657225232884	0.197550510620177	0.601207735853061	0.28	0.28	0.28	0.28	0.54	0.54	0.54	0.398	0.398	0.53	0.54	0.398	0.53	0.225	0.398	0.53	0.225	0.53	0.225	0.225	3.09203286278786e-21	8.01027443450581e-07	2.02979949519273e-18	1	1.31106870943663e-09	1	1.38125557212495e-22	2.6171133826661e-08	7.52666051639412e-10
Tec	3.13002490314457e-25	0.0146946414100846	9.67594381688143e-08	0.0502359222180859	3.93895403230772e-59	0.000735861477462713	1.61168448774243e-25	1.13725089296296e-17	0.680936736967307	2.58156106660471e-10	-0.348426137590845	0.0321058943739031	-0.203364624903144	0.0348804647490567	0.380532031964748	0.145061512687701	0.383306602339901	-0.235470519277047	0.00277457037515366	0.238245089652201	0.096	0.096	0.096	0.096	0.335	0.335	0.335	0.071	0.071	0.213	0.335	0.071	0.213	0.065	0.071	0.213	0.065	0.213	0.065	0.065	3.17885329163363e-21	1	0.000982688854042478	1	4.00040171521172e-55	1	1.63682676575121e-21	1.15499200689319e-13	1
Snx18	3.46855791543721e-25	3.04077370066014e-16	1.13029858209597e-42	0.43542268698978	1.19359539421606e-08	1.28077315664277e-05	2.47554669657682e-19	7.27342577232782e-25	2.28228320084781e-09	1.60462780723576e-34	-0.414345411120513	-0.220734573991175	-0.625619514237986	-0.0227189289370061	0.193610837129337	-0.211274103117474	0.391626482183507	-0.404884940246811	0.198015645054169	0.60290058530098	0.543	0.543	0.543	0.543	0.782	0.782	0.782	0.652	0.652	0.847	0.782	0.652	0.847	0.575	0.652	0.847	0.575	0.847	0.575	0.575	3.52266741891803e-21	3.08820977039044e-12	1.14793123997666e-38	1	0.000121221548236583	0.13007532178864	2.51416522504342e-15	7.38689121437614e-21	2.31788681878104e-05
Ehd1	3.8437779340628e-25	1.18749965541635e-23	2.56238276933306e-89	0.528344287726367	1.67301348938574e-05	2.483997061598e-33	2.59730880941657e-19	3.73823708766323e-74	2.83449676023446e-14	3.44334207090966e-74	-0.453083002307603	-0.279069465105455	-1.20531223649446	-0.0222233343538784	0.174013537202148	-0.752229234186859	0.430859667953725	-0.926242771389006	0.256846130751577	1.18308890214058	0.568	0.568	0.568	0.568	0.774	0.774	0.774	0.673	0.673	0.937	0.774	0.673	0.937	0.583	0.673	0.937	0.583	0.937	0.583	0.583	3.90374086983418e-21	1.20602465004084e-19	2.60235594053465e-85	1	0.169911249982016	2.52274741575893e-29	2.63782682684347e-15	3.79655358623077e-70	2.87871490969412e-10
Med7	4.12006541832406e-25	3.41428317884e-11	0.00109859539548555	0.0255705762939868	1.86389197459978e-11	2.04230015234745e-07	1.2126181063296e-25	0.206251509948917	4.20656078183273e-13	1.65364241716628e-06	-0.349103410984622	-0.110609000824465	-0.07063972910658	0.0260413410578018	0.238494410160157	0.278463681878042	0.375144752042424	0.0399692717178848	0.136650341882266	0.0966810701643817	0.085	0.085	0.085	0.085	0.313	0.313	0.313	0.182	0.182	0.153	0.313	0.182	0.153	0.051	0.182	0.153	0.051	0.153	0.051	0.051	4.18433843884991e-21	3.4675459964299e-07	1	1	1.89296868940354e-07	0.00207416003472407	1.23153494878834e-21	1	4.27218313002932e-09
Rgs3	4.81972433337086e-25	1.46774037328003e-22	6.94473272043338e-09	0.761508969069985	3.96265152029637e-10	4.16980302723322e-06	1.26131160469957e-22	0.290482009291313	4.54096477442216e-15	1.22239617579432e-07	0.313740642241712	0.176626633043305	0.199151086728271	0.00386650303295788	-0.137114009198406	-0.11458955551344	-0.309874139208754	0.0225244536849658	-0.172760130010348	-0.195284583695313	0.306	0.306	0.306	0.306	0.035	0.035	0.035	0.157	0.157	0.132	0.035	0.157	0.132	0.296	0.157	0.132	0.296	0.132	0.296	0.296	4.89491203297144e-21	1.4906371231032e-18	7.05307055087214e-05	1	4.024468884013e-06	0.0423485195445805	1.28098806573288e-18	1	4.61180382490315e-11
Psmb9	4.87611227025753e-25	2.58531183471336e-16	1.01972431243272e-14	1.79222935977493e-06	3.56656015275226e-11	0.057001530479064	5.62884162611939e-11	4.96010820861932e-05	0.337068310704804	2.75622042805331e-05	0.345779722372459	0.156392531638281	0.284203808075456	0.15069814865423	-0.189387190734178	-0.0615759142970032	-0.19508157371823	0.127811276437175	-0.00569438298405156	-0.133505659421226	0.377	0.377	0.377	0.377	0.084	0.084	0.084	0.235	0.235	0.129	0.084	0.235	0.129	0.259	0.235	0.129	0.259	0.129	0.259	0.259	4.95217962167355e-21	2.62564269933489e-12	1.03563201170667e-10	0.0182018813778742	3.6221984911352e-07	1	5.71665155548685e-07	0.503748589667378	1
Tgfb1	6.12681918038594e-25	6.8439228842658e-10	1.14473387837189e-37	0.0321309505489844	1.02148498804867e-67	0.000236684690391571	8.69379982007082e-14	5.29810655209956e-85	6.95700505266958e-15	3.3994541967981e-24	-0.450063812545294	0.116691120878272	-0.713142886022723	-0.092291847220842	0.566754933423566	-0.263079073477429	0.357771965324452	-0.829834006900995	-0.208982968099114	0.620851038801881	0.281	0.281	0.281	0.281	0.553	0.553	0.553	0.183	0.183	0.627	0.553	0.183	0.627	0.324	0.183	0.627	0.324	0.627	0.324	0.324	6.22239755959996e-21	6.95068808126035e-06	1.16259172687449e-33	1	1.03742015386223e-63	1	8.82942309726392e-10	5.38075701431232e-81	7.06553433149123e-11
Cd177	6.27011231816365e-25	6.85496346599009e-29	0.0731224466343848	6.55391866292908e-06	7.75304607115439e-125	9.74644245844753e-10	5.21969403128819e-35	4.04578001168516e-26	0.00495715253206452	1.04327815436164e-07	-0.448087781678891	0.14900403167219	-0.124731028051435	0.094459111219832	0.597091813351081	0.323356753627456	0.542546892898723	-0.273735059723625	-0.0545449204523582	0.219190139271267	0.169	0.169	0.169	0.169	0.425	0.425	0.425	0.051	0.051	0.209	0.425	0.051	0.209	0.081	0.051	0.209	0.081	0.209	0.081	0.081	6.36792607032701e-21	6.96190089605954e-25	1	0.0665615979407077	7.8739935898644e-121	9.89848696079931e-06	5.30112125817629e-31	4.10889417986745e-22	1
Dusp1	6.63421441277912e-25	3.30811919453438e-43	4.49157783980129e-06	2.86450093395513e-05	0.0313408627929542	1.5881437639255e-06	4.64708087501949e-11	1.38237892779491e-05	1.30032288024574e-12	0.276129280549674	-0.686702924040679	-0.537074280966427	-0.257426865568724	-0.183735906634199	0.149628643074252	0.429276058471955	0.50296701740648	0.279647415397702	0.353338374332227	0.0736909589345252	0.958	0.958	0.958	0.958	0.973	0.973	0.973	0.973	0.973	0.972	0.973	0.973	0.972	0.974	0.973	0.972	0.974	0.972	0.974	0.974	6.73770815761848e-21	3.35972585396911e-39	0.0456164645410219	0.290918714852483	1	0.0161291880664273	4.71957533666979e-07	0.140394403906851	1.32060791717757e-08
Rasip1	8.38149202765085e-25	1.76747931796441e-30	2.041160958128e-20	0.470647971711543	0.375574818641523	0.661137461297102	8.89041459025267e-20	0.829069739352149	7.74768866606963e-22	5.97212161200605e-17	-0.244232975403959	-0.205356839706353	-0.222005915638568	0.000208051597546603	0.0388761356976063	0.022227059765391	0.244441027001506	-0.0166490759322153	0.2055648913039	0.222213967236115	0.037	0.037	0.037	0.037	0.229	0.229	0.229	0.211	0.211	0.213	0.229	0.211	0.213	0.03	0.211	0.213	0.03	0.213	0.03	0.03	8.51224330328221e-21	1.79505199532466e-26	2.0730030690748e-16	1	1	1	9.02910505786061e-16	1	7.86855260926032e-18
Atp11a	9.13383903383387e-25	2.80968454568833e-07	2.89626799432629e-07	8.04384031350117e-05	1.52385651077475e-73	0.000115802930612202	3.41596065199733e-32	8.48463822402202e-26	0.369014703569731	5.10849159759269e-15	-0.421698755762743	0.0747150275892189	-0.164825462016813	0.0733229952731347	0.496413783351962	0.25687329374593	0.495021751035878	-0.239540489606032	-0.0013920323160842	0.238148457289948	0.136	0.136	0.136	0.136	0.384	0.384	0.384	0.078	0.078	0.265	0.384	0.078	0.265	0.065	0.078	0.265	0.065	0.265	0.065	0.065	9.27632692276168e-21	0.00285351562460106	0.00294144977503778	0.816932422239179	1.54762867234283e-69	1	3.46924963816849e-28	8.61699858031676e-22	1
Rlim	1.28232933926144e-24	4.84570429214185e-11	3.795261004412e-08	0.976980587550633	5.09402107407164e-11	0.00142781075281244	5.31114154085485e-19	0.207027435351201	7.81505534886128e-08	7.97697465984286e-07	-0.323387402043458	-0.113083723387393	-0.183916290423008	-0.00397780633513152	0.210303678656064	0.139471111620449	0.319409595708326	-0.070832567035615	0.109105917052262	0.179938484087877	0.1	0.1	0.1	0.1	0.338	0.338	0.338	0.2	0.2	0.223	0.338	0.2	0.223	0.099	0.2	0.223	0.099	0.223	0.099	0.099	1.30233367695392e-20	4.92129727909926e-07	0.000385446707608083	1	5.17348780282715e-07	1	5.39399534889219e-15	1	0.000793697021230352
Abhd17b	1.53908715367608e-24	0.634032830382316	0.000308065139029324	0.951416453408347	1.52853422766931e-39	3.36406674246401e-06	1.49407110667359e-18	0.0001025728054256	0.744817642551533	0.0013387388943641	-0.293551812708592	-0.00298805331239382	-0.0996772634167444	0.00174356053648285	0.290563759396198	0.193874549291847	0.295295373245075	-0.0966892101043505	0.00473161384887667	0.101420823953227	0.07	0.07	0.07	0.07	0.289	0.289	0.289	0.075	0.075	0.139	0.289	0.075	0.139	0.071	0.075	0.139	0.071	0.139	0.071	0.071	1.56309691327342e-20	1	1	1	1.55237936162095e-35	0.0341654618364645	1.5173786159377e-14	1	1
Sf3b2	1.82634114477897e-24	1.31938121415238e-12	7.75674554500569e-15	0.000992933780054972	2.12045723020316e-12	0.131483883286567	4.22815277735825e-12	3.72083091491423e-06	0.102287858411297	1.030973938613e-06	0.362193274094134	0.149186457650962	0.294448172238923	0.07026362244062	-0.213006816443172	-0.0677451018552112	-0.291929651653514	0.145261714587961	-0.0789228352103416	-0.224184549798302	0.441	0.441	0.441	0.441	0.142	0.142	0.142	0.317	0.317	0.181	0.142	0.317	0.181	0.338	0.317	0.181	0.338	0.181	0.338	0.338	1.85483206663752e-20	1.33996356109316e-08	7.87775077550778e-11	1	2.15353636299433e-08	1	4.29411196068504e-08	0.037788758771869	1
Nbeal2	2.49027959777828e-24	0.0483093595057095	1.99300210354118e-16	0.678698042612824	6.89824218740317e-23	0.191721773797587	1.46796470976609e-23	5.28273306487657e-15	0.0335728037254606	5.10064049534365e-16	0.313763465527855	0.0499168805489592	0.278733473641399	-0.0210693468497383	-0.263846584978896	-0.0350299918864565	-0.334832812377593	0.228816593092439	-0.0709862273986975	-0.299802820491137	0.311	0.311	0.311	0.311	0.044	0.044	0.044	0.281	0.281	0.066	0.044	0.281	0.066	0.316	0.281	0.066	0.316	0.066	0.316	0.316	2.52912795950363e-20	1	2.02409293635642e-12	1	7.00585476552666e-19	1	1.49086495923844e-19	5.36514370068864e-11	1
Akna	2.72395155867353e-24	3.64792969620009e-21	3.05502972987313e-15	3.16765658921043e-05	2.55795290196991e-09	0.129580844891461	1.65137668471522e-11	0.000159208026116606	0.0110100959754759	2.16761055403242e-06	0.339235014683603	0.191542849001062	0.279625611638025	0.122851149953439	-0.147692165682541	-0.0596094030455782	-0.216383864730164	0.0880827626369632	-0.0686916990476229	-0.156774461684586	0.377	0.377	0.377	0.377	0.09	0.09	0.09	0.225	0.225	0.125	0.09	0.225	0.125	0.271	0.225	0.125	0.271	0.125	0.271	0.271	2.76644520298884e-20	3.70483739946081e-17	3.10268819365915e-11	0.321707203200211	2.59785696724064e-05	1	1.67713816099678e-07	1	1
Pten	3.22016528492531e-24	2.69339605492805e-34	2.20417575654386e-06	0.00894954833699962	0.000444048804751097	2.50163762521895e-05	4.02967024955616e-13	0.0175674069541249	9.08641591524064e-12	0.016200652153112	0.381137705960677	0.301783011950923	0.200906640832818	0.0740064854161161	-0.0793546940097534	-0.180231065127859	-0.307131220544561	-0.100876371118106	-0.227776526534807	-0.126900155416702	0.729	0.729	0.729	0.729	0.458	0.458	0.458	0.562	0.562	0.603	0.458	0.562	0.603	0.674	0.562	0.603	0.674	0.603	0.674	0.674	3.27039986337014e-20	2.73541303338492e-30	0.0223856089834595	1	1	0.254066317217237	4.09253310544924e-09	1	9.22816400351839e-08
Riok3	3.41067596662928e-24	0.673105155513915	7.87493550516812e-05	0.0309874666336667	1.60266076805926e-34	4.76333336751622e-06	5.23466518719301e-26	2.23921334496254e-06	0.0250990786544897	2.24368338866029e-07	-0.436239969087515	0.0171650612603015	-0.190423147525469	0.0426684809865882	0.453405030347817	0.245816821562046	0.478908450074103	-0.207588208785771	0.0255034197262867	0.233091628512057	0.421	0.421	0.421	0.421	0.668	0.668	0.668	0.424	0.424	0.526	0.668	0.424	0.526	0.354	0.424	0.526	0.354	0.526	0.354	0.354	3.46388251170869e-20	1	0.799778449904875	1	1.62766227604098e-30	0.0483764136804947	5.31632596411322e-22	0.0227414507314395	1
Snrk	3.48234644688838e-24	5.9752564984538e-05	1.7026610576829e-28	0.0253311598874655	2.51118399117221e-18	0.0343834359783541	1.21660566096272e-14	1.38565052685248e-22	0.593167619786397	4.14774088810334e-19	0.284582351606611	0.0839396056088875	0.428167486073385	0.0446064651859994	-0.200642745997723	0.143585134466774	-0.239975886420611	0.344227880464497	-0.0393331404228881	-0.383561020887385	0.447	0.447	0.447	0.447	0.134	0.134	0.134	0.372	0.372	0.084	0.134	0.372	0.084	0.37	0.372	0.084	0.37	0.084	0.37	0.37	3.53667105145984e-20	0.606847049982968	1.72922257018275e-24	1	2.5503584614345e-14	1	1.23558470927374e-10	1.40726667507138e-18	1
Pstpip1	3.83979630304659e-24	2.67279113794456e-06	1.08335572240862e-26	0.102657120540105	2.14728690852796e-17	0.120914177603136	2.11161061045284e-14	2.43614382806878e-20	0.114270296582575	2.98462982318423e-17	0.352056590213689	0.0974688191921885	0.427695644872895	-0.00855201046304566	-0.254587771021501	0.0756390546592053	-0.360608600676735	0.330226825680706	-0.106020829655234	-0.43624765533594	0.603	0.603	0.603	0.603	0.297	0.297	0.297	0.53	0.53	0.244	0.297	0.53	0.244	0.532	0.53	0.244	0.532	0.244	0.532	0.532	3.89969712537412e-20	0.0271448667969649	1.10025607167819e-22	1	2.18078458430099e-13	1	2.1445517359759e-10	2.47414767178665e-16	1
Fndc3a	4.82572606743293e-24	0.000154579343494838	0.000559311719914935	0.446289966539741	1.42723838891832e-20	3.99401060690131e-06	4.17439473790121e-20	0.275860559585051	0.000146525062515794	0.000219499365028246	-0.311880191891	-0.0524572807438244	-0.111818602693162	0.00377483611829738	0.259422911147176	0.200061589197838	0.315655028009297	-0.0593613219493379	0.0562321168621217	0.11559343881146	0.069	0.069	0.069	0.069	0.281	0.281	0.281	0.115	0.115	0.132	0.281	0.115	0.132	0.057	0.115	0.132	0.057	0.132	0.057	0.057	4.90100739408489e-20	1	1	1	1.44950330778544e-16	0.0405631717236897	4.23951529581247e-16	1	1
AA467197	5.27144257454138e-24	1.43889800165508e-35	6.90387395820461e-15	0.0354615460992543	0.00549719295466211	0.222466988815946	1.44314092322394e-25	0.52127435125022	6.01556906627001e-33	1.27365070397447e-17	-0.781460175493339	-0.337796261969146	-0.712721172453696	0.0467051737216041	0.443663913524193	0.068739003039643	0.828165349214944	-0.37492491048455	0.38450143569075	0.759426346175301	0.223	0.223	0.223	0.223	0.471	0.471	0.471	0.452	0.452	0.429	0.471	0.452	0.429	0.174	0.452	0.429	0.174	0.429	0.174	0.174	5.35367707870423e-20	1.4613448104809e-31	7.0115743919526e-11	1	1	1	1.46565392162624e-21	1	6.10941194370382e-29
Nr4a3	5.29916807014233e-24	8.00660351566693e-50	1.49612477899223e-46	0.0627295467824721	0.000673807094539402	5.00214927514493e-05	4.87483573720345e-21	0.0514536388777917	3.49240102507067e-36	4.30199993887825e-37	-0.287800859840355	-0.482281461587305	-0.539650659121808	0.0136104722737008	-0.19448060174695	-0.251849799281453	0.301411332114056	-0.0573691975345025	0.495891933861006	0.553261131395509	0.021	0.021	0.021	0.021	0.185	0.185	0.185	0.262	0.262	0.31	0.185	0.262	0.31	0.008	0.262	0.31	0.008	0.31	0.008	0.008	5.38183509203655e-20	8.13150653051134e-46	1.51946432554451e-42	1	1	0.508018280383719	4.95088317470382e-17	1	3.54688248106177e-32
Il16	5.72917499516577e-24	1.46844974653762e-28	1.23694605800057e-08	0.196168728210088	1.61351669735133e-06	0.000253542196287558	3.09369089864886e-17	0.959596070912997	1.57073749213778e-13	1.45488837616818e-05	0.337175909480675	0.218998616119611	0.201028665564942	0.00405481654921719	-0.118177293361063	-0.136147243915733	-0.333121092931458	-0.0179699505546693	-0.214943799570394	-0.196973849015725	0.436	0.436	0.436	0.436	0.131	0.131	0.131	0.248	0.248	0.24	0.131	0.248	0.24	0.389	0.248	0.24	0.389	0.24	0.389	0.389	5.81855012509035e-20	1.4913575625836e-24	0.000125624241650538	1	0.0163868755783001	1	3.14195247666779e-13	1	1.59524099701513e-09
Fyb	8.12234279452534e-24	2.68254825268606e-41	0.0208272258297812	4.74057612613754e-05	0.023926747826593	1.09401740056439e-21	8.9586716910837e-31	6.87232438839686e-27	1.15320271835462e-49	0.424207053417555	0.385837322030812	0.317884798792615	-0.134118730660139	-0.158143334523502	-0.0679525232381971	-0.519956052690951	-0.543980656554315	-0.452003529452754	-0.476028133316118	-0.0240246038633634	0.747	0.747	0.747	0.747	0.444	0.444	0.444	0.512	0.512	0.777	0.444	0.512	0.777	0.777	0.512	0.777	0.777	0.777	0.777	0.777	8.24905134211993e-20	2.72439600542796e-37	1	0.481452911370529	1	1.1110840720132e-17	9.09842696946461e-27	6.97953264885585e-23	1.17119268076095e-45
Ahi1	8.35225441256546e-24	4.45504347855068e-16	4.26238515728534e-06	0.678920743452917	2.86538746190295e-05	0.000155763094016548	2.91957839240804e-18	0.141433352480859	1.04424770684481e-11	1.3805363631078e-05	-0.233629889469189	-0.123879365335741	-0.100495599743144	-0.00306819854074952	0.109750524133448	0.133134289726046	0.23056169092844	0.0233837655925971	0.120811166794991	0.0974274012023942	0.036	0.036	0.036	0.036	0.221	0.221	0.221	0.142	0.142	0.108	0.221	0.142	0.108	0.032	0.142	0.108	0.032	0.108	0.032	0.032	8.48254958140148e-20	4.52454215681607e-12	0.0432887836573899	1	0.291008750630864	1	2.96512381532961e-14	1	1.06053797107159e-07
Arhgap30	8.87843988369958e-24	1.69692104340323e-08	1.3667322866405e-18	0.569914344229768	1.44981593322368e-15	0.647585920438731	2.65927573219796e-17	2.91365910043231e-11	0.000283799209834558	9.17003961236728e-14	0.368563770454408	0.136421716363685	0.373740734802995	-0.0336331117813684	-0.232142054090723	0.00517696434858683	-0.402196882235776	0.23731901843931	-0.170054828145053	-0.407373846584363	0.602	0.602	0.602	0.602	0.297	0.297	0.297	0.522	0.522	0.314	0.297	0.522	0.314	0.559	0.522	0.314	0.559	0.314	0.559	0.559	9.01694354588529e-20	0.000172339301168032	1.38805331031209e-14	1	1.47243306178197e-11	1	2.70076043362024e-13	2.95911218239905e-07	1
Cpd	9.35425375472562e-24	2.59680110573183e-74	5.61578018962045e-31	8.71717994446395e-05	0.457926081375887	0.0182459684843937	4.61471328721408e-09	0.0193126408982614	1.40923845349609e-22	1.2012457885529e-14	0.369069159026023	0.421115037360554	0.51442249842223	0.094432638534914	0.0520458783345312	0.145353339396207	-0.274636520491109	0.0933074610616759	-0.32668239882564	-0.419989859887316	0.654	0.654	0.654	0.654	0.341	0.341	0.341	0.329	0.329	0.261	0.341	0.329	0.261	0.52	0.329	0.261	0.52	0.261	0.52	0.52	9.50018011329934e-20	2.63731120298125e-70	5.70338636057853e-27	0.885316795159759	1	1	4.68670281449462e-05	1	1.43122257337063e-18
Ak2	1.22787796698471e-23	0.0249211334684097	2.21777711011144e-20	0.0426255089265955	1.12788985548872e-33	0.693714488866206	2.66294776681962e-12	2.94502962948021e-25	0.768795887927826	2.30761870063748e-10	-0.175385267939166	-0.0144103353757027	-0.160921065233815	-0.0214373772777408	0.160974932563464	0.0144642027053512	0.153947890661426	-0.146510729858113	-0.00702704190203806	0.139483687956074	0.015	0.015	0.015	0.015	0.169	0.169	0.169	0.029	0.029	0.157	0.169	0.029	0.157	0.032	0.029	0.157	0.032	0.157	0.032	0.032	1.24703286326967e-19	1	2.25237443302918e-16	1	1.14548493723434e-29	1	2.704489751982e-08	2.9909720917001e-21	1
Rps27a	1.43417767513542e-23	2.67269666093768e-119	2.42406872296454e-32	0.44637210523254	4.47296192122694e-14	0.00280538636557421	3.97708337153771e-14	0.000947580493054742	1.48478831856065e-64	1.00524857165534e-20	0.414305915912059	0.648046744667287	0.550795676930625	-0.0181940453584453	0.233740828755227	0.136489761018566	-0.432499961270505	-0.0972510677366614	-0.666240790025732	-0.568989722289071	0.99	0.99	0.99	0.99	0.978	0.978	0.978	0.855	0.855	0.937	0.978	0.855	0.937	0.998	0.855	0.937	0.998	0.937	0.998	0.998	1.45655084686753e-19	2.7143907288483e-115	2.46188419504279e-28	1	4.54274012719808e-10	1	4.0391258721337e-10	1	1.5079510163302e-60
Hspa4l	1.48689035684041e-23	5.47577486714273e-31	1.2514300279949e-09	0.672468534919771	0.254824402839818	0.00822783479342453	5.15669009872454e-19	0.0200036084879545	4.99753718220896e-22	1.19731393987695e-08	-0.496201124546249	-0.371932671956956	-0.292880255225225	0.000113894071936654	0.124268452589293	0.203320869321023	0.496315018618185	0.0790524167317302	0.372046566028892	0.292994149297162	0.074	0.074	0.074	0.074	0.286	0.286	0.286	0.261	0.261	0.199	0.286	0.261	0.199	0.067	0.261	0.199	0.067	0.199	0.067	0.067	1.51008584640712e-19	5.56119695507016e-27	1.27095233643162e-05	1	1	1	5.23713446426464e-15	1	5.07549876225142e-18
Kif23	1.58061417242191e-23	5.11174558197218e-43	1.03875512136724e-17	0.195224531393745	1.65011512236471e-05	0.430672957420188	1.51413198871226e-18	0.00135756448387964	7.45398901026026e-23	7.92621858343461e-14	0.310166127961789	0.227387997199562	0.30137912735858	0.0220917435165867	-0.0827781307622274	-0.0087870006032093	-0.288074384445202	0.0739911301590181	-0.205296253682975	-0.279287383841993	0.28	0.28	0.28	0.28	0.027	0.027	0.027	0.095	0.095	0.038	0.027	0.095	0.038	0.243	0.095	0.038	0.243	0.038	0.243	0.243	1.60527175351169e-19	5.19148881305095e-39	1.05495970126057e-13	1	0.16758569182736	1	1.53775244773617e-14	1	7.57027123882032e-19
Lamtor4	1.89073892600495e-23	2.20917233648383e-23	1.24709153621856e-31	0.000276141746929752	4.30746819788797e-07	0.000123482958913967	1.77980711189733e-11	4.2454467698046e-15	0.000182575889708918	5.22426906708013e-20	0.34824293110635	0.200147842154206	0.447342202986942	0.104103943289185	-0.148095088952144	0.0990992718805918	-0.244138987817165	0.247194360832736	-0.096043898865021	-0.343238259697757	0.423	0.423	0.423	0.423	0.134	0.134	0.134	0.249	0.249	0.045	0.134	0.249	0.045	0.326	0.249	0.045	0.326	0.045	0.326	0.326	1.92023445325063e-19	2.24363542493298e-19	1.26654616418357e-27	1	0.00437466470177502	1	1.80757210284293e-07	4.31167573941355e-11	1
H2-T23	2.60545732881623e-23	4.29971765307709e-09	2.16418446418557e-16	4.33981392372406e-08	4.13066818844826e-12	0.338691078629816	5.08947496907546e-06	2.09973804385113e-07	0.0898406352406235	0.000923882045838915	0.381587818026492	0.079835295516555	0.349912604361218	0.151553680497196	-0.301752522509937	-0.0316752136652743	-0.230034137529296	0.270077308844663	0.0717183849806411	-0.198358923864022	0.6	0.6	0.6	0.6	0.311	0.311	0.311	0.483	0.483	0.345	0.311	0.483	0.345	0.439	0.483	0.345	0.439	0.345	0.439	0.439	2.64610246314577e-19	4.36679324846509e-05	2.19794574182686e-12	0.000440751502093415	4.19510661218806e-08	1	0.0516887077859303	0.00213249395733521	1
Arhgap15	2.72742501010862e-23	3.62875020260868e-81	1.90466562297007e-19	0.179301449997069	0.26160097957709	0.82760049005916	4.93597927502681e-22	0.186718215147329	7.51585556645149e-63	1.04096668119329e-18	0.367384238661103	0.404574247428643	0.378027379754199	-0.0915994976555763	0.0371900087675398	0.0106431410930953	-0.45898373631668	-0.0265468676744445	-0.49617374508422	-0.469626877409775	0.551	0.551	0.551	0.551	0.245	0.245	0.245	0.221	0.221	0.258	0.245	0.221	0.258	0.542	0.221	0.258	0.542	0.258	0.542	0.542	2.76997284026631e-19	3.68535870576938e-77	1.9343784066884e-15	1	1	1	5.01298055171723e-18	1	7.63310291328813e-59
Gnb2	2.81825623336077e-23	9.7369872742043e-13	8.38110396889635e-10	0.795771128587306	3.49719168991747e-08	0.00724805826520597	1.15325958615636e-18	0.066622229473976	2.04700294856726e-08	5.80400626465924e-08	0.308584770732112	0.133223325908041	0.207887148281661	-0.0153084091692847	-0.175361444824071	-0.100697622450451	-0.323893179901397	0.07466382237362	-0.148531735077325	-0.223195557450945	0.843	0.843	0.843	0.843	0.624	0.624	0.624	0.692	0.692	0.693	0.624	0.692	0.693	0.842	0.692	0.693	0.842	0.693	0.842	0.842	2.8622210306012e-19	9.88888427568189e-09	8.51184919081114e-06	1	0.000355174788028018	1	1.1712504357004e-14	1	0.000207893619456491
Tnf	4.53637519752481e-23	1.86709595887571e-18	7.89947789300002e-70	0.428965502169755	0.0075727479707623	1.33394501703409e-13	1.16998553241043e-14	8.48287060271339e-44	4.23506509273209e-11	3.21253704126545e-46	-0.245695476541138	-0.162513331130259	-0.691865359172858	-0.00873873439225972	0.083182145410879	-0.44616988263172	0.236956742148878	-0.529352028042599	0.153774596737999	0.683126624780598	0.017	0.017	0.017	0.017	0.172	0.172	0.172	0.122	0.122	0.411	0.172	0.122	0.411	0.024	0.122	0.411	0.024	0.411	0.024	0.024	4.6071426506062e-19	1.89622265583417e-14	8.02270974813082e-66	1	1	1.35475455929982e-09	1.18823730671604e-10	8.61520338411571e-40	4.30113210817871e-07
Nfkbib	5.18197040727665e-23	7.97772441063201e-05	2.62554680967463e-41	0.629730026566176	4.98962160793153e-19	0.000904131422287826	1.00247925268836e-15	2.92902550830958e-44	0.00537627134174885	1.76221311964866e-28	-0.213011638582598	-0.0408486350267872	-0.35824774509786	-0.00250238523722237	0.172163003555811	-0.145236106515262	0.210509253345376	-0.317399110071073	0.0383462497895648	0.355745359860638	0.032	0.032	0.032	0.032	0.207	0.207	0.207	0.071	0.071	0.317	0.207	0.071	0.317	0.038	0.071	0.317	0.038	0.317	0.038	0.038	5.26280914563016e-19	0.810217691143787	2.66650533990555e-37	1	5.06745970501526e-15	1	1.0181179290303e-11	2.97471830623921e-40	1
Chd2	5.27721923549347e-23	1.02856603805816e-14	2.0640675945737e-20	0.670851483105419	2.48705082329525e-08	0.910104283433509	1.87326863129202e-19	3.24159527334035e-07	2.27439985979115e-11	9.15991405626665e-18	-0.343031259819451	-0.136769002232508	-0.344973368625476	0.0169984878163202	0.206262257586943	-0.00194210880602508	0.360029747635771	-0.208204366392968	0.153767490048828	0.361971856441796	0.186	0.186	0.186	0.186	0.447	0.447	0.447	0.33	0.33	0.446	0.447	0.33	0.446	0.174	0.33	0.446	0.174	0.446	0.174	0.174	5.35954385556717e-19	1.04461166825187e-10	2.09626704904905e-16	1	0.000252584881613865	1	1.90249162194018e-15	0.00329216415960446	2.30988049760389e-07
Pgs1	6.15732778098382e-23	0.0412735634809079	7.05315438513955e-24	0.640752068305066	3.93930318131167e-25	0.337185272977219	8.27673097730703e-17	1.59669605836497e-25	0.257811482718937	5.16366467145013e-18	-0.359568479364346	-0.0287817421400906	-0.438394026996129	-0.0277794568896776	0.330786737224256	-0.0788255476317832	0.331789022474669	-0.409612284856039	0.00100228525041296	0.410614570106452	0.2	0.2	0.2	0.2	0.46	0.46	0.46	0.236	0.236	0.484	0.46	0.236	0.484	0.208	0.236	0.484	0.208	0.484	0.208	0.208	6.25338209436717e-19	1	7.16318359354773e-20	1	4.00075631094013e-21	1	8.40584798055302e-13	1.62160451687546e-21	1
Tmem14c	6.22021553162887e-23	7.73140484350045e-18	2.83387460549975e-13	0.280064175864397	4.01680413523225e-09	0.0481475752314842	9.46226740421201e-17	0.00102453552830157	3.07800929502506e-08	2.46577598861792e-09	0.30183943750645	0.154341455318448	0.250461780562326	0.00137088219473391	-0.147497982188002	-0.0513776569441235	-0.300468555311716	0.0961203252438783	-0.152970573123714	-0.249090898367592	0.381	0.381	0.381	0.381	0.095	0.095	0.095	0.231	0.231	0.146	0.095	0.231	0.146	0.334	0.231	0.146	0.334	0.146	0.334	0.334	6.31725089392228e-19	7.85201475905906e-14	2.87808304934555e-09	1	4.07946627974187e-05	1	9.60987877571772e-13	1	0.000312602624002746
Nabp1	6.24113340266542e-23	1.52823188483539e-21	2.42489322635993e-12	0.0860404056730551	9.85422921466218e-05	0.0388001544522498	2.21015885716222e-23	0.41846918267793	1.17599171811871e-20	2.26900690505297e-14	-0.46839620849665	-0.266933758027821	-0.307417004234831	0.0323185265683231	0.201462450468829	0.160979204261819	0.500714735064973	-0.0404832462070101	0.299252284596144	0.339735530803154	0.175	0.175	0.175	0.175	0.42	0.42	0.42	0.344	0.344	0.366	0.42	0.344	0.366	0.138	0.344	0.366	0.138	0.366	0.138	0.138	6.338495083747e-19	1.55207230223882e-17	2.46272156069114e-08	1	1	1	2.24463733533395e-19	1	1.19433718892137e-16
Bcl6	6.25388835500405e-23	0.000128446982552478	0.141375408693696	0.000319549255377656	1.32285842354435e-17	2.27388250786486e-13	1.25350640523147e-11	0.516913631038933	0.210819677410875	0.181393559575346	0.305438748757593	0.0762018546947327	0.0128101368885708	0.0869875445281662	-0.22923689406286	-0.292628611869022	-0.218451204229427	-0.0633917178061619	0.0107856898334335	0.0741774076395954	0.341	0.341	0.341	0.341	0.071	0.071	0.071	0.277	0.277	0.279	0.071	0.277	0.279	0.243	0.277	0.279	0.243	0.279	0.243	0.243	6.35144901334212e-19	1	1	1	1.34349501495164e-13	2.30935507498755e-09	1.27306110515308e-07	1	1
Atg3	6.43202175577329e-23	4.8763912741658e-33	9.33894819007028e-21	2.81043807214888e-07	0.000630720879541559	0.453318029992092	3.45478450815674e-06	0.000111359605797096	0.00226349160464608	1.15948003475172e-06	0.400634213342324	0.303745830608081	0.399782721702313	0.154221227127579	-0.0968883827342435	-0.000851491640010915	-0.246412986214746	0.0960368910942326	-0.149524603480502	-0.245561494574735	0.649	0.649	0.649	0.649	0.39	0.39	0.39	0.482	0.482	0.352	0.39	0.482	0.352	0.512	0.482	0.352	0.512	0.352	0.512	0.512	6.53236129516335e-19	4.95246297804279e-29	9.48463578183538e-17	0.0028542809060744	1	1	0.0350867914648399	1	1
Lgals8	6.89892728364876e-23	4.80856205983569e-08	2.11329097058741e-06	0.311401208002927	2.08842750126653e-12	0.000497724934637034	2.42496142679993e-14	0.340263414867567	0.00042827756613069	0.000727169329158103	-0.209863095306173	-0.0639376720031011	-0.108309167065143	-0.0201210300408793	0.145925423303072	0.10155392824103	0.189742065265294	-0.0443714950620416	0.0438166419622219	0.0881881370242634	0.045	0.045	0.045	0.045	0.234	0.234	0.234	0.11	0.11	0.125	0.234	0.11	0.125	0.057	0.11	0.125	0.057	0.125	0.057	0.057	7.00655054927368e-19	0.000488357562796913	0.0214625830972858	1	2.12100697028629e-08	1	2.46279082505801e-10	1	1
Ap1s2	8.00193607559115e-23	1.82021463572751e-45	5.98590055337137e-13	0.108642778533988	0.00236360292942323	0.0417148537588476	2.28266049056546e-16	0.733996248614258	9.06641794514535e-23	9.83462191150980e-09	0.344652744888933	0.281250088426978	0.283542651026578	0.0475409447690001	-0.0634026564619547	-0.0611100938623546	-0.297111800119933	0.00229256259960006	-0.233709143657978	-0.236001706257578	0.368	0.368	0.368	0.368	0.093	0.093	0.093	0.153	0.153	0.143	0.093	0.153	0.143	0.324	0.153	0.143	0.324	0.143	0.324	0.324	8.12676627837037e-19	1.84860998404486e-41	6.07928060200396e-09	1	1	1	2.31826999421828e-12	1	9.20785406508961e-19
Hspa5	9.12640382330951e-23	8.43336558960163e-17	1.74197416165445e-30	0.484497131745605	3.60261968500184e-08	0.0534276839550604	4.71501935775705e-20	2.70577769300562e-14	9.12629734038658e-14	5.588810391855e-27	-0.486037339576629	-0.226066637979834	-0.628067030519119	-0.0107118385164757	0.259970701596795	-0.14202969094249	0.475325501060154	-0.402000392539285	0.215354799463359	0.617355192002643	0.335	0.335	0.335	0.335	0.572	0.572	0.572	0.487	0.487	0.659	0.572	0.487	0.659	0.31	0.487	0.659	0.31	0.659	0.31	0.31	9.26877572295314e-19	8.56492609279942e-13	1.76914895857626e-26	1	0.000365882055208787	1	4.78857365973806e-16	2.74798782501651e-10	9.26866757889661e-10
Sirpb1b	1.01730767893672e-22	1.84110470241502e-22	6.19194033581686e-17	1.74026043790675e-07	2.40178879975289e-05	0.430975069669482	5.80031460835763e-07	0.00336531805037037	0.0381945079595439	0.000102584175724163	0.330613352418552	0.20636274265532	0.311876549627731	0.15088095091457	-0.124250609763233	-0.0187368027908211	-0.179732401503982	0.105513806972411	-0.0554817917407496	-0.160995598713161	0.778	0.778	0.778	0.778	0.515	0.515	0.515	0.607	0.607	0.551	0.515	0.607	0.551	0.676	0.607	0.551	0.676	0.551	0.676	0.676	1.03317767872813e-18	1.86982593577269e-18	6.28853460505561e-13	0.0017674085007381	0.243925670502904	1	0.00589079951624801	1	1
Pik3cd	1.02629732291129e-22	6.66968840167628e-35	0.00122689443157348	0.235587304192822	0.000286282400459744	6.40374357422943e-08	1.32397992422093e-15	0.000143072556880854	7.74864572105599e-17	0.0444188640463416	0.309164584078307	0.238124428902662	0.0858084264504404	0.00277063308050829	-0.0710401551756443	-0.223356157627866	-0.306393950997798	-0.152316002452222	-0.235353795822154	-0.0830377933699321	0.459	0.459	0.459	0.459	0.158	0.158	0.158	0.248	0.248	0.334	0.158	0.248	0.334	0.403	0.248	0.334	0.403	0.334	0.403	0.403	1.04230756114871e-18	6.77373554074243e-31	1	1	1	0.000650364197398741	1.34463401103877e-11	1	7.86952459430446e-13
Tln1	1.07265486448617e-22	1.15627286900192e-09	3.17593591516248e-08	0.00543870728542617	2.19879334586783e-13	0.00124510947673749	3.34808683533479e-11	0.0114382303217913	0.168072588843817	0.00336958118110132	0.378548893403959	0.148473538438285	0.225477755782966	0.0661179277679257	-0.230075354965674	-0.153071137620994	-0.312430965636033	0.0770042173446805	-0.0823556106703593	-0.15935982801504	0.588	0.588	0.588	0.588	0.311	0.311	0.311	0.504	0.504	0.411	0.311	0.504	0.411	0.502	0.504	0.411	0.502	0.411	0.502	0.502	1.08938828037215e-18	1.17431072575835e-05	0.000322548051543902	1	2.23309452206337e-09	1	3.40031698996601e-07	1	1
Cdc42	1.40469627591136e-22	0.709199108205778	1.01427489497289e-07	0.120615522442027	1.4207426665468e-27	0.000497839053048638	3.3307847905447e-13	1.18461647543272e-08	0.143779149333373	0.000469930996097883	0.331765278822648	0.00869260958505791	0.188438486031326	0.0341893046587456	-0.32307266923759	-0.143326792791322	-0.297575974163902	0.179745876446268	0.0254966950736877	-0.154249181372581	0.964	0.964	0.964	0.964	0.877	0.877	0.877	0.936	0.936	0.927	0.877	0.936	0.927	0.955	0.936	0.927	0.955	0.927	0.955	0.955	1.42660953781558e-18	1	0.00103009758333446	1	1.44290625214493e-23	1	3.3827450332772e-09	0.000120309649244947	1
Kdm7a	1.4081900935381e-22	4.0716470969846e-34	2.09520068453854e-23	0.00387216450207959	0.00174834297854533	0.392788428581014	5.26995956029085e-11	7.64034559172708e-05	3.40143572939942e-10	2.41925227735113e-12	0.394159317643372	0.306251058491393	0.446386275136088	0.0935636211585493	-0.0879082591519788	0.0522269574927158	-0.300595696484822	0.140135216644695	-0.212687437332844	-0.352822653977538	0.719	0.719	0.719	0.719	0.436	0.436	0.436	0.539	0.539	0.415	0.436	0.539	0.415	0.636	0.539	0.415	0.636	0.415	0.636	0.636	1.43015785899729e-18	4.13516479169756e-30	2.12788581521735e-19	1	1	1	5.35217092943139e-07	0.775953498295802	3.45449812677805e-06
Gm5150	1.42030457422521e-22	1.12838880833824e-25	1.76133115577262e-16	2.79267264853937e-06	9.23259131433642e-06	0.450002877239117	9.4276733097892e-08	0.00184249012593655	0.00731858221503826	2.63490583835579e-05	0.39018772767868	0.255156480065587	0.358071178012505	0.149481754345301	-0.135031247613093	-0.0321165496661756	-0.24070597333338	0.102914697946918	-0.105674725720286	-0.208589423667204	0.548	0.548	0.548	0.548	0.253	0.253	0.253	0.376	0.376	0.282	0.253	0.376	0.282	0.415	0.376	0.282	0.415	0.282	0.415	0.415	1.44246132558313e-18	1.14599167374832e-21	1.78880792180267e-12	0.0283623834185659	0.0937661973884007	1	0.000957474501342191	1	1
Fpr1	1.71612892658015e-22	0.012291372363625	6.79871826848633e-30	1.03549151580376e-07	3.54267872776802e-21	0.0206885265711253	2.27190838306256e-34	2.26110169666279e-29	1.14114240727921e-14	9.19805807892855e-41	-0.628307283671864	-0.118134945402541	-0.855171649853325	0.164241968940546	0.510172338269322	-0.226864366181462	0.79254925261241	-0.737036704450784	0.282376914343088	1.01941361879387	0.413	0.413	0.413	0.413	0.613	0.613	0.613	0.439	0.439	0.669	0.613	0.439	0.669	0.265	0.439	0.669	0.265	0.669	0.265	0.265	1.7429005378348e-18	1	6.90477827347472e-26	0.0010516451834503	3.5979445159212e-17	1	2.30735015383834e-30	2.29637488313073e-25	1.15894422883276e-10
Itpr1	1.89163477822576e-22	6.12562511256437e-08	5.26788278054118e-07	0.953434853410536	7.89258104339249e-12	0.000229716687297702	3.66359671021387e-15	0.890059096022518	1.66964066843406e-05	4.04217704846949e-05	-0.150023025416619	-0.0469098340874768	-0.0438897268786475	-0.000206456180409167	0.103113191329142	0.106133298537972	0.14981656923621	0.00302010720882926	0.0467033779070676	0.0436832706982383	0.004	0.004	0.004	0.004	0.128	0.128	0.128	0.043	0.043	0.045	0.128	0.043	0.045	0.004	0.043	0.045	0.004	0.045	0.004	0.004	1.92114428076608e-18	0.000622118486432038	0.00535006175191762	1	8.01570530766941e-08	1	3.72074881889321e-11	1	0.169568706286163
Pxn	2.0196174045086e-22	0.536590257097761	2.09341859536942e-08	0.105621404555398	1.59006591180967e-30	0.000987587500216076	1.32768481448784e-14	1.81291934983697e-11	0.0144912256336826	8.19546661687846e-05	0.356733168849374	0.00255414752927741	0.215987782271247	0.0348756796479475	-0.354179021320097	-0.140745386578127	-0.321857489201427	0.21343363474197	0.0323215321186701	-0.1811121026233	0.543	0.543	0.543	0.543	0.251	0.251	0.251	0.568	0.568	0.366	0.251	0.568	0.366	0.49	0.568	0.366	0.49	0.366	0.49	0.49	2.05112343601894e-18	1	0.000212607592545718	1	1.61487094003391e-26	1	1.34839669759385e-10	1.84120089169443e-07	1
Arg2	2.34701402415148e-22	0.759506198551049	8.5457350453913e-09	9.56826659705305e-08	7.95646043853036e-23	0.00425571777579432	2.18823933212563e-34	3.1284547365946e-08	2.59187662246941e-08	1.2412191130567e-18	-0.394050686340934	-0.0691860567142054	-0.244245239581359	0.132812402346091	0.324864629626729	0.149805446759576	0.526863088687026	-0.175059182867153	0.201998459060297	0.37705764192745	0.724	0.724	0.724	0.724	0.864	0.864	0.864	0.653	0.653	0.812	0.864	0.653	0.812	0.613	0.653	0.812	0.613	0.812	0.613	0.613	2.38362744292825e-18	1	8.67904851209941e-05	0.000971753155596708	8.08058122137143e-19	1	2.22237586570679e-30	0.000317725863048548	0.000263230989777993
Baz2b	2.45283790845044e-22	2.20782498499708e-15	1.23919013803141e-06	0.158103434545434	9.25458800182666e-09	0.000502593302870459	3.90789225641956e-21	0.670967752546538	1.09706304565189e-14	1.2907349743552e-07	-0.466583689526505	-0.203675108566463	-0.285210859528383	-0.00803869936192203	0.262908580960043	0.181372829998122	0.458544990164583	-0.0815357509619203	0.195636409204541	0.277172160166461	0.471	0.471	0.471	0.471	0.698	0.698	0.698	0.609	0.609	0.589	0.698	0.609	0.589	0.409	0.609	0.589	0.409	0.589	0.409	0.409	2.49110217982227e-18	2.24226705476304e-11	0.012585215041847	1	9.39895957465516e-05	1	3.96885537561971e-17	1	1.11417722916406e-10
Syk	2.85151096066777e-22	0.776971202837079	3.54106135194621e-07	0.152824505099526	3.55951055997356e-27	0.000573568465710589	8.79823440375156e-14	2.6349607695227e-08	0.0570364500444393	0.000603349930612965	-0.364249979303879	-0.00289586006114639	-0.207995064437829	-0.0612574771541744	0.361354119242733	0.156254914866051	0.302992502149705	-0.205099204376682	-0.058361617093028	0.146737587283654	0.72	0.72	0.72	0.72	0.861	0.861	0.861	0.676	0.676	0.801	0.861	0.676	0.801	0.731	0.676	0.801	0.731	0.801	0.731	0.731	2.89599453165419e-18	1	0.00359630190903657	1	3.61503892470914e-23	1	8.93548686045009e-10	0.000267606615752725	1
Tnfaip2	3.16634385028558e-22	5.65664011837741e-14	4.40413922556337e-94	1.2187705917556e-12	3.34393297595527e-07	2.98624122734334e-41	7.81742338954195e-05	8.50462625496264e-85	0.345015700065369	1.35797579790156e-65	-0.509595405736395	-0.321977227535651	-1.37861447997239	-0.256027728756928	0.187618178200743	-0.869019074235994	0.253567676979467	-1.05663725243674	0.0659494987787232	1.12258675121546	0.869	0.869	0.869	0.869	0.946	0.946	0.946	0.871	0.871	0.99	0.946	0.871	0.99	0.939	0.871	0.99	0.939	0.99	0.939	0.939	3.21573881435004e-18	5.7448837042241e-10	4.47284379748216e-90	1.23778341298699e-08	0.00339609833038017	3.0328265904899e-37	0.79393751944188	8.63729842454006e-81	1
Stk10	3.76664616715744e-22	1.43099119577702e-05	4.79408814747029e-08	0.033868015243962	2.27396921571441e-15	6.68350117282484e-05	6.35763608808733e-15	0.000436271447341904	0.336032226389171	0.00026697228934167	0.26399799179661	0.0683078719695085	0.150909833483473	0.0442351923084741	-0.195690119827102	-0.113088158313137	-0.219762799488136	0.0826019615139648	-0.0240726796610344	-0.106674641174999	0.296	0.296	0.296	0.296	0.044	0.044	0.044	0.22	0.22	0.129	0.044	0.22	0.129	0.237	0.22	0.129	0.237	0.129	0.237	0.237	3.82540584736509e-18	0.145331465843115	0.000486887592257083	1	2.30944313547955e-11	0.678776379112091	6.45681521106149e-11	1	1
Dfna5	5.68763986312897e-22	1.01649127866005e-07	8.34923154725849e-16	0.502234838153286	8.72499868188072e-14	0.425547013303406	8.2367860422686e-18	2.21862304092637e-09	0.0005648850707883	8.17719063711453e-13	0.27122960375547	0.0901560184858264	0.249766597421529	-0.0171951853011377	-0.181073585269644	-0.0214630063339415	-0.288424789056608	0.159610578935703	-0.107351203786964	-0.266961782722667	0.31	0.31	0.31	0.31	0.052	0.052	0.052	0.219	0.219	0.066	0.052	0.219	0.066	0.281	0.219	0.066	0.281	0.066	0.281	0.281	5.77636704499378e-18	0.00103234854260715	8.47947955939573e-12	1	8.86110866131806e-10	1	8.36527990452799e-14	2.25323356036482e-05	1
Sell	5.76487823566077e-22	1.44681080492739e-10	8.91224165660197e-18	0.0467617025192265	2.14030836941266e-07	0.902221910086717	1.01588224943711e-21	6.49558343939652e-06	6.77042273612108e-13	8.30350300998124e-19	0.328317359828562	0.102347959218833	0.348337646833412	-0.1012406724776	-0.225969400609729	0.0200202870048498	-0.429558032306162	0.245989687614579	-0.203588631696433	-0.449578319311012	0.934	0.934	0.934	0.934	0.826	0.826	0.826	0.808	0.808	0.812	0.826	0.808	0.812	0.951	0.808	0.812	0.951	0.812	0.951	0.951	5.85481033613708e-18	1.46938105348426e-06	9.05127262644496e-14	1	0.0021736971799755	1	1.03173001252833e-17	0.0659691454105111	6.87604133080457e-09
Arrdc4	6.07344684196413e-22	1.75141647255623e-45	2.59172935673357e-08	0.00148848802556596	0.673315766808402	0.00293846926364659	7.64423183884758e-28	4.4025767952775e-05	3.89372670693619e-45	3.42952089397364e-14	-0.350790379295632	-0.359545543324791	-0.189669983764333	0.0686129864578183	-0.00875516402915955	0.161120395531299	0.41940336575345	0.169875559560458	0.42815852978261	0.258282970222151	0.195	0.195	0.195	0.195	0.447	0.447	0.447	0.461	0.461	0.352	0.447	0.461	0.352	0.126	0.461	0.352	0.126	0.352	0.126	0.126	6.16819261269877e-18	1.77873856952811e-41	0.000263216033469861	1	1	1	7.7634818555336e-24	0.447125699328383	3.95446884356439e-41
Crebrf	6.30154910566622e-22	4.25865574051321e-11	2.00752474169325e-23	0.0446859958908589	2.66715039827463e-12	0.180474177517371	2.55043761544661e-14	1.85795317234601e-14	0.00354970023021554	2.00504236146931e-16	0.345811753406976	0.163921408178503	0.403256970634261	0.0522205117838025	-0.181890345228472	0.0574452172272854	-0.293591241623173	0.239335562455758	-0.111700896394701	-0.351036458850458	0.439	0.439	0.439	0.439	0.144	0.144	0.144	0.336	0.336	0.111	0.144	0.336	0.111	0.383	0.336	0.111	0.383	0.111	0.383	0.383	6.39985327171461e-18	4.32509077006522e-07	2.03884212766366e-19	1	2.70875794448771e-08	1	2.59022444224758e-10	1.88693724183461e-10	1
Atp1a3	6.98899000519371e-22	5.19393554344296e-42	5.29037845240198e-23	0.0559712279867575	0.0274626584353503	0.131699131492533	1.01511672248988e-13	0.000248400695074032	9.94877041235235e-19	9.40493009753453e-16	0.359108329357244	0.294755807127047	0.399468808197174	0.0359261341996256	-0.0643525222301966	0.0403604788399304	-0.323182195157618	0.104713001070127	-0.258829672927422	-0.363542673997549	0.489	0.489	0.489	0.489	0.213	0.213	0.213	0.263	0.263	0.164	0.213	0.263	0.164	0.435	0.263	0.164	0.435	0.164	0.435	0.435	7.09801824927474e-18	5.27496093792067e-38	5.37290835625945e-19	1	1	1	1.03095254336072e-09	1	1.0103971230785e-14
Tmem243	7.76406140511225e-22	0.654420797370648	2.97610638677108e-12	0.00406198133555779	1.19628793009091e-33	0.14282177038104	9.81026524485595e-27	2.07885423776162e-17	0.00308220530964379	2.72062389181282e-17	-0.395010294643032	0.014552473419616	-0.329286772457777	0.0723872369649314	0.409562768062648	0.0657235221852551	0.467397531607963	-0.343839245877393	0.0578347635453153	0.401674009422708	0.207	0.207	0.207	0.207	0.455	0.455	0.455	0.202	0.202	0.39	0.455	0.202	0.39	0.144	0.202	0.39	0.144	0.39	0.144	0.144	7.885180763032e-18	1	3.0225336464047e-08	1	1.21495002180033e-29	1	9.9633053826757e-23	2.1112843638707e-13	1
Pnrc1	8.43672446425755e-22	2.54215306653125e-145	3.05242278180468e-36	0.852825731499986	4.36628878777296e-20	9.33395772193153e-05	1.33273676685757e-18	0.00239709144039424	5.72590923773126e-98	6.08731017680379e-31	-0.399112413064593	-0.714234221283445	-0.647342222704495	-0.0164792892666854	-0.315121808218852	-0.248229809639902	0.382633123797907	0.06689199857895	0.69775493201676	0.63086293343781	0.754	0.754	0.754	0.754	0.891	0.891	0.891	0.929	0.929	0.92	0.891	0.929	0.92	0.761	0.929	0.92	0.761	0.92	0.761	0.761	8.56833736589997e-18	2.58181065436913e-141	3.10004057720083e-32	1	4.43440289286222e-16	0.947956746239367	1.35352746042055e-14	1	5.81523342183987e-94
Jund	8.77882726252436e-22	3.01205649858102e-25	0.754569296426029	0.802280416309742	0.000424531035338235	1.06412779410104e-10	1.62515580681884e-16	4.8117578149056e-08	4.93937113763576e-16	0.78083793257639	0.341132439609616	0.225804730225728	-0.101485519729763	-0.048346688564044	-0.115327709383889	-0.442617959339379	-0.38947912817366	-0.32729024995549	-0.274151418789772	0.0531388311657188	0.958	0.958	0.958	0.958	0.869	0.869	0.869	0.862	0.862	0.934	0.869	0.862	0.934	0.964	0.862	0.934	0.964	0.934	0.964	0.964	8.91577696781974e-18	3.05904457995888e-21	1	1	1	1.08072818768902e-06	1.65050823740522e-12	0.000488682123681813	5.01642532738288e-12
Abtb2	9.00615353743127e-22	0.0646939497330095	1.31322317751913e-16	0.261758911814992	3.83784108652951e-26	0.48728006955581	6.82602095596959e-20	1.19832039607007e-17	0.00670267469772033	4.27415508332063e-16	-0.264313584927554	-0.0202170389955443	-0.228252787338397	0.0155019581247731	0.244096545932009	0.0360607975891565	0.279815543052327	-0.208035748342853	0.0357189971203174	0.24375474546317	0.08	0.08	0.08	0.08	0.289	0.289	0.289	0.102	0.102	0.268	0.289	0.102	0.268	0.063	0.102	0.268	0.063	0.268	0.063	0.063	9.1466495326152e-18	1	1.33370945908843e-12	1	3.89771140747937e-22	1	6.93250688288271e-16	1.21701419424876e-13	1
1810058I24Rik	1.8800594901953e-21	1.97028896060697e-05	2.53684612691442e-13	0.0404458810013346	2.85477179189451e-33	0.255695438192808	2.98823051265752e-12	5.44648665418545e-21	5.19121105098731e-08	2.17792101891921e-07	0.310317048218195	-0.180722730163711	0.233938284288139	0.0401273832010872	-0.491039778381906	-0.076378763930056	-0.270189665017108	0.41466101445185	0.220850113364798	-0.193810901087052	0.673	0.673	0.673	0.673	0.392	0.392	0.392	0.664	0.664	0.429	0.392	0.664	0.429	0.609	0.664	0.429	0.609	0.429	0.609	0.609	1.90938841824235e-17	0.200102546839244	2.57642092649428e-09	1	2.89930623184807e-29	1	3.03484690865498e-08	5.53145184599075e-17	0.000527219394338271
Adrb2	2.15695848842892e-21	3.67407651566353e-52	8.42305669707442e-17	0.608311446735207	0.238668483382206	0.990238336255829	9.46348479609398e-17	0.311287660397437	2.11498600733572e-32	1.83510260983456e-13	0.355127037401802	0.303913430241521	0.317234898696272	-0.00661214564521906	-0.0512136071602806	-0.0378921387055298	-0.361739183047021	0.0133214684547508	-0.31052557588674	-0.323847044341491	0.444	0.444	0.444	0.444	0.169	0.169	0.169	0.192	0.192	0.164	0.169	0.192	0.164	0.415	0.192	0.164	0.415	0.164	0.415	0.415	2.19060704084842e-17	3.73139210930788e-48	8.55445638154878e-13	1	1	1	9.61111515891304e-13	1	2.14797978905016e-28
Rgs14	2.36133698764879e-21	4.35521080687561e-21	2.15793924223826e-18	0.0397746630760069	5.27313410933263e-08	0.802731358057296	8.13452031019393e-15	3.70549817535035e-07	1.80891587512784e-07	4.36279334611606e-13	0.269963845756738	0.164135727290451	0.283120687836605	0.0574983654574714	-0.105828118466287	0.0131568420798671	-0.212465480299267	0.118984960546154	-0.10663736183298	-0.225622322379134	0.298	0.298	0.298	0.298	0.049	0.049	0.049	0.156	0.156	0.045	0.049	0.156	0.045	0.247	0.156	0.045	0.247	0.045	0.247	0.247	2.39817384465611e-17	4.42315209546287e-17	2.19160309441718e-14	1	0.000535539500143822	1	8.26141882703296e-11	0.00376330394688581	0.00183713496277984
Rasa2	2.74819310937952e-21	3.17863393159474e-108	0.0538846487903171	0.00747479251596149	3.02545604718073e-15	3.24489228461498e-08	2.83631966324884e-24	4.73087777181154e-38	4.18719113607491e-82	7.46238481461248e-05	-0.410125310716895	-0.665727509220521	-0.0498691394415284	0.0219985842047803	-0.255602198503627	0.360256171275366	0.432123894921675	0.615858369778993	0.687726093425302	0.0718677236463087	0.116	0.116	0.116	0.116	0.338	0.338	0.338	0.555	0.555	0.16	0.338	0.555	0.16	0.069	0.555	0.16	0.069	0.16	0.069	0.069	2.79106492188584e-17	3.22822062092762e-104	1	1	3.07265316151675e-11	0.000329551260425498	2.88056624999552e-20	4.8046794650518e-34	4.25251131779768e-78
Cd300a	2.81855618851342e-21	0.0939677393449374	4.02698444714696e-07	8.53275538680004e-07	3.10994128000785e-18	0.00536824456327837	9.97913233258023e-35	3.49396273066981e-05	1.08734197839142e-11	9.23114384699333e-16	0.332186916865983	0.00683423426038221	0.139674838154904	-0.175086921101895	-0.3253526826056	-0.192512078711078	-0.507273837967878	0.132840603894522	-0.181921155362277	-0.314761759256799	0.758	0.758	0.758	0.758	0.529	0.529	0.529	0.684	0.684	0.592	0.529	0.684	0.592	0.846	0.684	0.592	0.846	0.592	0.846	0.846	2.86252566505423e-17	1	0.00408980540452245	0.00866586637083413	3.15845636397597e-14	1	1.01348067969685e-30	0.354846854926826	1.10430451325432e-07
Tprgl	2.84702662382956e-21	8.8831639770988e-09	1.21981762936246e-22	0.00515498515027506	4.33542865356159e-12	0.140559091116805	2.78627371915849e-11	3.2687319492222e-14	0.18200044091434	1.68088337355094e-13	0.323183827103281	0.120955987001553	0.365712747495478	0.0763746107302367	-0.202227840101728	0.0425289203921978	-0.246809216373044	0.244756760493926	-0.0445813762713161	-0.289338136765242	0.488	0.488	0.488	0.488	0.207	0.207	0.207	0.387	0.387	0.16	0.207	0.387	0.16	0.409	0.387	0.16	0.409	0.16	0.409	0.409	2.8914402391613e-17	9.02174133514154e-05	1.23884678438051e-18	1	4.40306134055715e-08	1	2.82973958917736e-07	3.31972416763007e-10	1
B4galt1	2.85551050883119e-21	8.41746986141046e-20	0.24077896700567	0.5132961194003	0.00120177119198358	4.51327655508977e-09	4.21647914665289e-18	1.71472112737116e-06	2.05506593234135e-15	0.108803911206824	-0.332424685811274	-0.163667821400506	-0.0482125957164955	0.0141138139134767	0.168756864410768	0.284212090094778	0.34653849972475	0.11545522568401	0.177781635313982	0.0623264096299722	0.072	0.072	0.072	0.072	0.27	0.27	0.27	0.214	0.214	0.094	0.27	0.214	0.094	0.063	0.214	0.094	0.063	0.094	0.063	0.063	2.90005647276896e-17	8.54878239124846e-16	1	1	1	4.58368366934917e-05	4.28225622134068e-14	0.0174147077695815	2.08712496088588e-11
Optn	2.86300905035921e-21	9.59538650567295e-15	4.77930682389041e-21	0.0582912555326915	8.21250021085618e-05	0.683734733447726	1.40531050680533e-20	4.9790592049198e-05	4.89240012706756e-14	8.68400047552445e-21	-0.219091731023162	-0.113232876941253	-0.261507369950347	0.0197899395353005	0.105858854081909	-0.0424156389271853	0.238881670558462	-0.148274493009094	0.133022816476554	0.281297309485648	0.041	0.041	0.041	0.041	0.215	0.215	0.215	0.142	0.142	0.223	0.215	0.142	0.223	0.022	0.142	0.223	0.022	0.223	0.022	0.022	2.90767199154481e-17	9.74507453516145e-11	4.8538640103431e-17	1	0.834061521414553	1	1.42723335071149e-16	0.505673252851655	4.96872156904982e-10
Apaf1	3.07392830492423e-21	0.121868267488194	2.9112704511066e-05	0.732993475872839	7.05957687388492e-43	0.000198400608869267	1.84856960270637e-15	6.04341789347649e-10	0.0878102238574163	0.000499191420018446	-0.31406053593255	0.0184318510725816	-0.128335671916299	-0.0192261313140628	0.332492387005131	0.185724864016251	0.294834404618487	-0.146767522988881	-0.0376579823866444	0.109109540602236	0.104	0.104	0.104	0.104	0.319	0.319	0.319	0.086	0.086	0.195	0.319	0.086	0.195	0.109	0.086	0.195	0.109	0.195	0.109	0.109	3.12188158648104e-17	1	0.295668627014386	1	7.16970627311752e-39	1	1.87740728850859e-11	6.13769521261473e-06	1
Tspo	3.30839712167066e-21	3.76989099281324e-17	8.88646370918387e-27	5.49888100392452e-23	1.69506099452775e-06	0.0136926456216774	0.482076568457338	4.29913762374128e-12	3.86378202932019e-06	0.00128871364847331	0.381552864469846	0.174133093664018	0.490524190199824	0.37588634214249	-0.207419770805828	0.108971325729978	-0.00566652232735632	0.316391096535806	0.201753248478472	-0.114637848057334	0.655	0.655	0.655	0.655	0.401	0.401	0.401	0.511	0.511	0.3	0.401	0.511	0.3	0.421	0.511	0.3	0.421	0.3	0.421	0.421	3.36000811676872e-17	3.82870129230113e-13	9.02509254304714e-23	5.58466354758575e-19	0.0172150394604239	1	1	4.36620417067164e-08	0.0392405702897758
Nup153	3.71603689881541e-21	0.248647126343836	0.000463737993135965	0.970577806843079	1.11941200751991e-31	3.85964840507378e-05	9.00786375584722e-16	0.00136094466345353	0.321860716339638	0.00165062594577646	-0.201277796970593	-0.00974573912824878	-0.0648756566130349	-0.000488639149717592	0.191532057842344	0.136402140357558	0.200789157820875	-0.0551299174847861	0.00925709997853119	0.0643870174633173	0.04	0.04	0.04	0.04	0.213	0.213	0.213	0.05	0.05	0.094	0.213	0.05	0.094	0.04	0.05	0.094	0.04	0.094	0.04	0.04	3.77400707443693e-17	1	1	1	1.13687483483722e-27	0.391985892019293	9.14838643043844e-12	1	1
Ptgs2	3.81798101180711e-21	2.13615995029532e-102	1.32597926910846e-16	0.0554189716394412	1.06305249319878e-13	0.385000963687205	1.83516191235792e-21	7.30242607679189e-16	1.02691371324935e-75	2.97161065907958e-18	-0.806990714460765	-1.07301815310333	-0.47483985679896	0.048522937230836	-0.266027438642567	0.332150857661805	0.855513651691601	0.598178296304373	1.12154109033417	0.523362794029796	0.074	0.074	0.074	0.074	0.267	0.267	0.267	0.497	0.497	0.254	0.267	0.497	0.254	0.047	0.497	0.254	0.047	0.254	0.047	0.047	3.8775415155913e-17	2.16948404551993e-98	1.34666454570656e-12	1	1.07963611209268e-09	1	1.8637904381907e-17	7.41634392358984e-12	1.04293356717604e-71
Marcks	4.18055252004714e-21	0.00337121791171984	4.49072510765594e-88	1.20474529775703e-06	1.21379145621344e-30	1.04392806469389e-37	7.9246387443621e-08	1.43545559366486e-107	8.64406098122309e-14	6.31788105536011e-66	-0.43290276158575	0.0164579428650335	-1.10990782879465	-0.161372241313742	0.449360704450784	-0.677005067208899	0.271530520272008	-1.12636577165968	-0.177830184178775	0.948535587480907	0.953	0.953	0.953	0.953	0.954	0.954	0.954	0.908	0.908	0.997	0.954	0.908	0.997	0.974	0.908	0.997	0.974	0.997	0.974	0.974	4.24576913935987e-17	1	4.56078041933537e-84	0.0122353932440204	1.23272660293037e-26	1.06021334250312e-33	0.000804826310877415	1.45784870092603e-103	8.77890833253017e-10
Pacsin2	4.4927714637791e-21	0.156200594024962	0.80140445653152	0.805776191245593	1.63192867447876e-26	8.93910249294905e-11	5.37823491721864e-17	0.527166409412527	0.150009603338038	0.672807578593753	-0.280117434408882	-0.018352252993446	-0.0231788771615411	0.0010520522103146	0.261765181415436	0.25693855724734	0.281169486619196	-0.00482662416809514	0.0194043052037606	0.0242309293718557	0.097	0.097	0.097	0.097	0.311	0.311	0.311	0.115	0.115	0.101	0.311	0.115	0.101	0.093	0.115	0.101	0.093	0.101	0.093	0.093	4.56285869861405e-17	1	1	1	1.65738676180063e-22	9.07855249183906e-07	5.46213538192726e-13	1	1
H3f3a	4.91323585340898e-21	6.752623146413e-14	4.45844798992393e-05	1.39358510874009e-06	7.94418040398226e-53	0.000445566666269549	8.60269786620246e-06	1.10769382513928e-18	9.38630546426636e-30	0.81686227875336	0.25671514348027	-0.136602287586836	0.110193280305522	0.109324150237057	-0.393317431067107	-0.146521863174748	-0.147390993243213	0.246795567892358	0.245926437823894	-0.00086913006846423	1	1	1	1	1	1	1	1	1	1	1	1	1	0.998	1	1	0.998	1	0.998	0.998	4.98988233272216e-17	6.85796406749704e-10	0.452799977856674	0.0141532503643643	8.06810961828438e-49	1	0.0873689995291522	1.12497384881146e-14	9.53273182950892e-26
Bmx	6.21957023312626e-21	3.87141746003536e-50	2.5262243355776e-16	0.0621322403408995	0.00306681166732979	0.678137839314707	4.39192003742056e-15	0.0244660859602007	2.45615861463382e-24	9.62851538580955e-12	0.291586435320892	0.238650322576444	0.287344936976317	0.050904152775351	-0.0529361127444482	-0.00424149834457507	-0.240682282545541	0.0486946143998731	-0.187746169801093	-0.236440784200966	0.27	0.27	0.27	0.27	0.035	0.035	0.035	0.078	0.078	0.042	0.035	0.078	0.042	0.223	0.078	0.042	0.223	0.042	0.223	0.223	6.31659552876303e-17	3.93181157241191e-46	2.56563343521261e-12	1	1	1	4.46043399000432e-11	1	2.49447468902211e-20
Atp6v0a1	8.16693074741012e-21	0.434597506483294	1.98755697307011e-15	0.135328742646602	3.1218063486528e-27	0.534710066048482	1.44426444347346e-20	1.40724803889323e-18	0.0203285392559957	3.93432061976418e-16	-0.397848668671796	-0.0104580359918818	-0.374422707889373	0.0129383112507866	0.387390632679914	0.0234259607824231	0.410786979922583	-0.363964671897491	0.0233963472426684	0.387361019140159	0.175	0.175	0.175	0.175	0.406	0.406	0.406	0.187	0.187	0.38	0.406	0.187	0.38	0.14	0.187	0.38	0.14	0.38	0.14	0.14	8.29433486706972e-17	1	2.01856286185e-11	1	3.17050652769179e-23	1	1.46679496879164e-16	1.42920110829997e-14	1
Kif21b	8.31283640511144e-21	2.27248011264585e-31	3.36744798764739e-17	0.0342106703550818	7.60468460156417e-06	0.879788058904776	3.77095454272344e-14	4.47127147747877e-05	1.05462989709177e-11	6.2233896788888e-12	0.258636203015899	0.183679606341273	0.258462459342246	0.04871970302322	-0.0749565966746258	-0.000173743673652658	-0.209916499992679	0.0747828530009731	-0.134959903318053	-0.209742756319026	0.262	0.262	0.262	0.262	0.03	0.03	0.03	0.103	0.103	0.028	0.03	0.103	0.028	0.206	0.103	0.028	0.206	0.028	0.206	0.206	8.44251665303118e-17	2.30793080240313e-27	3.41998017625469e-13	1	0.0772331768134857	1	3.82978143358992e-10	0.454102331252744	1.0710821234864e-07
Aldh2	9.06415684429051e-21	8.09875189178277e-79	1.99892836853384e-13	4.72209781014711e-10	0.0368641867324383	0.310553807956389	0.000683010879504543	0.00147948761757816	1.26271349861857e-13	0.0373295697850209	0.356733168849374	0.395784687899564	0.293582508306144	0.188491170808431	0.0390515190501897	-0.0631506605432303	-0.168241998040943	-0.10220217959342	-0.207293517091133	-0.105091337497713	0.537	0.537	0.537	0.537	0.27	0.27	0.27	0.219	0.219	0.296	0.27	0.219	0.296	0.356	0.219	0.296	0.356	0.296	0.356	0.356	9.20555769106145e-17	8.22509242129458e-75	2.03011165108297e-09	4.7957625359854e-06	1	1	1	1	1.28241182919702e-09
Tmem43	9.12952617711403e-21	2.03357020245114e-14	2.7068563357852e-16	0.000290140091268202	1.31914606236529e-09	0.787275679872462	1.70281476242078e-10	2.48408615087881e-07	0.0964862675477712	2.90706887169281e-08	0.279096537311869	0.145564344923117	0.26790644732819	0.0961004816311369	-0.133532192388752	-0.0111900899836786	-0.182996055680732	0.122342102405074	-0.0494638632919799	-0.171805965697054	0.301	0.301	0.301	0.301	0.054	0.054	0.054	0.181	0.181	0.059	0.054	0.181	0.059	0.208	0.181	0.059	0.208	0.059	0.208	0.208	9.27194678547701e-17	2.06529389760938e-10	2.74908329462345e-12	1	1.33972474093819e-05	1	1.72937867271455e-06	0.00252283789483252	1
Tgm1	1.0280190967926e-20	0.461980889438363	0.000192294168674486	0.254843504416381	2.93771459179325e-40	6.2260056828984e-05	6.25451443358488e-17	5.82915142392801e-05	0.0782409835587833	3.5798450583796e-05	-0.197352813668172	-0.000438891203900473	-0.0443247384011161	0.0119040913607378	0.196913922464272	0.153028075267056	0.20925690502891	-0.0438858471972156	0.0123429825646383	0.0562288297618539	0.015	0.015	0.015	0.015	0.153	0.153	0.153	0.019	0.019	0.056	0.153	0.019	0.056	0.008	0.019	0.056	0.008	0.056	0.008	0.008	1.04405619470256e-16	1	1	1	2.98354293942522e-36	0.632313137155161	6.35208485874881e-13	0.592008618614129	1
Nfic	1.22443264646544e-20	5.41951771853189e-19	7.16787519342566e-15	0.638191686150603	1.91580767957719e-09	0.102597999190101	1.75053040659542e-18	3.40498328652419e-06	1.25921765880558e-11	3.69357034170496e-13	0.258393954952699	0.149361536332602	0.243843458558398	-0.00155321697079253	-0.109032418620097	-0.0145504963943001	-0.259947171923491	0.0944819222257965	-0.150914753303395	-0.245396675529191	0.21	0.21	0.21	0.21	0.003	0.003	0.003	0.096	0.096	0.014	0.003	0.096	0.014	0.194	0.096	0.014	0.194	0.014	0.194	0.194	1.2435337957503e-16	5.50406219494099e-15	7.27969404644311e-11	1	1.9456942793786e-05	1	1.77783868093831e-14	0.0345810102579397	1.27886145428295e-07
H2-D1	1.44826263915193e-20	0.0398107022772867	3.38036631370347e-05	0.595720581891213	1.22348678823486e-16	6.48570324129815e-05	1.1045729255999e-14	0.00489485600636269	0.308831996446204	0.00116538828900627	0.281094037218822	0.00478498505250657	0.107835521952247	0.00534082871559338	-0.276309052166315	-0.173258515266575	-0.275753208503228	0.10305053689974	0.000555843663086808	-0.102494693236654	0.999	0.999	0.999	0.999	0.997	0.997	0.997	0.997	0.997	1	0.997	0.997	1	1	0.997	1	1	1	1	1	1.4708555363227e-16	1	0.343310002819725	1	1.24257318213132e-12	0.65868802118624	1.12180426323926e-10	1	1
Srsf5	1.8145521514718e-20	5.03325429432085e-30	6.00638699220671e-13	3.20046581839842e-05	0.0652087515586388	0.156682514461752	5.9747973958191e-07	0.965967761468318	2.87261949371375e-06	0.000828207616427547	-0.310495469768053	-0.260113996246151	-0.253297344133248	-0.155011625101282	0.0503814735219023	0.0571981256348053	0.155483844666771	0.00681665211290305	0.105102371144869	0.0982857190319657	0.597	0.597	0.597	0.597	0.807	0.807	0.807	0.741	0.741	0.794	0.807	0.741	0.794	0.688	0.741	0.794	0.688	0.794	0.688	0.688	1.84285916503476e-16	5.11177306131225e-26	6.10008662928514e-09	0.325039308516544	1	1	0.00606800423519388	1	0.0291743235781569
Psap	1.83413722663652e-20	1.33980795120516e-12	1.34791218447192e-20	0.00141981906310416	2.5417491385794e-40	0.271308762423193	3.05523275843652e-26	3.15775131261458e-36	0.00886117408996796	1.38362213532585e-25	0.374946664417487	-0.471479902976324	0.399357361862449	-0.140377133715061	-0.846426567393811	0.0244106974449625	-0.515323798132548	0.870837264838773	0.331102769261262	-0.539734495577511	0.864	0.864	0.864	0.864	0.728	0.728	0.728	0.833	0.833	0.676	0.728	0.833	0.676	0.883	0.833	0.676	0.883	0.676	0.883	0.883	1.86274976737205e-16	1.36070895524396e-08	1.36893961454968e-16	1	2.58140042514124e-36	1	3.10289438946813e-22	3.20701223309137e-32	1
Msl1	1.85655420177375e-20	8.8227702032634e-28	1.29103679245872e-20	3.6680268216715e-06	0.000916514346977487	0.287866488307518	3.26294981859521e-06	3.22540828328588e-05	0.0026471271471588	1.66030655884271e-07	0.339874681435833	0.240674484655584	0.368431894842645	0.122219682493141	-0.0992001967802496	0.0285572134068112	-0.217654998942693	0.127757410187061	-0.118454802162443	-0.246212212349504	0.548	0.548	0.548	0.548	0.272	0.272	0.272	0.358	0.358	0.233	0.272	0.358	0.233	0.403	0.358	0.233	0.403	0.233	0.403	0.403	1.88551644732142e-16	8.96040541843431e-24	1.31117696642107e-16	0.0372524804008957	1	1	0.0331385183576529	0.327572465250514	1
Susd6	2.10461915486936e-20	0.325856585684718	2.20717883172406e-43	0.780261033196897	2.17521816751946e-31	1.23989247130372e-07	8.21525000418794e-17	7.50848526392277e-63	0.6528509496196	1.04628798149555e-35	-0.363880629691772	0.0171863380488628	-0.686172825135476	-0.018181418595792	0.381066967740635	-0.322292195443704	0.34569921109598	-0.703359163184339	-0.0353677566446549	0.667991406539684	0.311	0.311	0.311	0.311	0.545	0.545	0.545	0.295	0.295	0.683	0.545	0.295	0.683	0.294	0.295	0.683	0.294	0.683	0.294	0.294	2.13745121368532e-16	1	2.24161082149895e-39	1	2.20915157093277e-27	0.00125923479385606	8.34340790425327e-13	7.62561763403997e-59	1
Dok3	2.36006324072026e-20	0.209578148698614	4.24895528911014e-17	0.773768982545528	2.44214217597174e-21	0.795640341505666	1.50056505793671e-16	2.30116780961488e-17	0.517964172880995	5.16618954086326e-14	0.319583778154643	0.0308925837963021	0.323128214409431	-0.0390550503029419	-0.288691194358341	0.00354443625478829	-0.358638828457585	0.292235630613129	-0.0699476340992439	-0.362183264712373	0.453	0.453	0.453	0.453	0.174	0.174	0.174	0.436	0.436	0.188	0.174	0.436	0.188	0.431	0.436	0.188	0.431	0.188	0.431	0.431	2.3968802272755e-16	1	4.31523899162026e-13	1	2.48023959391689e-17	1	1.52397387284052e-12	2.33706602744487e-13	1
Ptpn12	2.78553007642624e-20	2.61682569232041e-16	1.55087055300759e-07	0.568347369274481	3.31713893774157e-05	0.00486118361766712	3.70186443089015e-18	0.953400169607982	3.20867306339894e-13	1.76833729360232e-07	-0.303469902087641	-0.175372417350034	-0.161263027604741	0.0146607767640266	0.128097484737607	0.1422068744829	0.318130678851667	0.0141093897452928	0.19003319411406	0.175923804368767	0.236	0.236	0.236	0.236	0.493	0.493	0.493	0.387	0.387	0.39	0.493	0.387	0.39	0.221	0.387	0.39	0.221	0.39	0.221	0.221	2.82898434561848e-16	2.6576481731206e-12	0.0015750641336345	1	0.336888630517034	1	3.75961351601203e-14	1	3.25872836318797e-09
Irf1	2.78950227062158e-20	2.54672850902542e-46	0.072847064067168	0.0472924762479068	0.100131259057389	6.25444701415902e-09	2.9979292509433e-12	8.03788721867826e-11	7.62351397429085e-20	0.86218197059918	0.315105668590365	0.257723480210937	-0.0535495209640882	0.0487441064892108	-0.057382188379428	-0.368655189554454	-0.266361562101155	-0.311273001175026	-0.208979373721727	0.102293627453299	0.422	0.422	0.422	0.422	0.147	0.147	0.147	0.181	0.181	0.324	0.147	0.181	0.324	0.352	0.181	0.324	0.352	0.324	0.352	0.352	2.83301850604328e-16	2.58645747376622e-42	1	1	1	6.3520163875799e-05	3.04469694725801e-08	8.16327825928964e-07	7.74244079228979e-16
Ube2d3	3.05293829936335e-20	0.00372943195529587	5.8870483974941e-08	0.936660905413142	7.02506065839393e-35	0.00428757424878375	1.02973629861083e-15	7.70424094123735e-15	0.028911872159462	1.206502390074e-06	-0.345440522484096	0.0656317706739409	-0.214734557185597	-0.0405160588500006	0.411072293158037	0.130705965298499	0.304924463634095	-0.280366327859538	-0.106147829523942	0.174218498335596	0.869	0.869	0.869	0.869	0.956	0.956	0.956	0.817	0.817	0.944	0.956	0.817	0.944	0.856	0.817	0.944	0.856	0.944	0.856	0.856	3.10056413683342e-16	1	0.000597888635249501	1	7.13465160466487e-31	1	1.04580018486916e-11	7.82442709992065e-11	1
Arf5	3.10930464545742e-20	8.08182711709501e-10	1.26659863424708e-07	0.241924945669127	1.45431275926532e-08	0.00551804505744377	8.92847321257595e-21	0.098242927019906	3.23890023648667e-10	6.37627342133637e-09	-0.316745888739479	-0.154969794377968	-0.210156224654931	0.022909951301597	0.161776094361511	0.106589664084547	0.339655840041076	-0.0551864302769632	0.177879745679565	0.233066175956528	0.662	0.662	0.662	0.662	0.812	0.812	0.812	0.7	0.7	0.77	0.812	0.7	0.77	0.666	0.7	0.77	0.666	0.77	0.666	0.666	3.15780979792656e-16	8.2079036201217e-06	0.00128635757294133	1	0.000147700003830986	1	9.06775739469213e-17	1	3.28942708017586e-06
Etf1	3.69357039701868e-20	4.71992297421234e-52	2.34818673869497e-10	0.330112378971434	0.021266259845275	0.0784094055572154	7.94541953927234e-19	3.72299042587838e-05	2.81745770517023e-39	1.11135023819016e-10	-0.275645739617921	-0.356481612860326	-0.202414682487558	0.0178934714428882	-0.0808358732424053	0.0732310571303627	0.293539211060809	0.154066930372768	0.374375084303214	0.220308153930446	0.155	0.155	0.155	0.155	0.39	0.39	0.39	0.44	0.44	0.321	0.39	0.44	0.321	0.134	0.44	0.321	0.134	0.321	0.134	0.134	3.75119009521217e-16	4.79355377261005e-48	2.38481845181862e-06	1	1	1	8.06936808408499e-15	0.378106907652209	2.86141004537089e-35
Pnkp	3.85707299675801e-20	1.53878527388501e-33	1.05497132723677e-17	1.22048215539638e-06	0.00191922295008435	0.831653456704417	6.18652333751423e-07	0.00245900264914159	0.000200301250010033	1.59378357312027e-06	0.302189286297598	0.225520074191358	0.320571452246331	0.140411503943954	-0.0766692121062398	0.0183821659487333	-0.161777782353643	0.0950513780549731	-0.0851085702474035	-0.180159948302377	0.383	0.383	0.383	0.383	0.123	0.123	0.123	0.188	0.188	0.118	0.123	0.188	0.118	0.255	0.188	0.118	0.255	0.118	0.255	0.255	3.91724333550744e-16	1.56279032415762e-29	1.07142887994167e-13	0.0123952167702056	1	1	0.00628303310157945	1	1
Rbm38	4.32542439014754e-20	0.553403789218088	3.18477610076664e-16	2.50443966543341e-06	1.03442644775006e-20	0.829741609563201	2.35183521689994e-08	1.76269488224963e-16	1.04430884524415e-06	8.77239394901857e-07	0.259114848892365	0.00611062849150723	0.263434195794456	0.114199940200661	-0.253004220400858	0.00431934690209108	-0.144914908691704	0.257323567302949	0.108089311709154	-0.149234255593795	0.268	0.268	0.268	0.268	0.038	0.038	0.038	0.258	0.258	0.042	0.038	0.258	0.042	0.156	0.258	0.042	0.156	0.042	0.156	0.156	4.39290101063384e-16	1	3.2344586079386e-12	0.0254350892421417	1.05056350033496e-16	1	0.000238852384628358	1.79019292241273e-12	0.0106060006322996
Mapk3	4.46592365321187e-20	1.64372219271606e-07	2.57565628691166e-15	4.32683156834304e-05	4.57978282160527e-12	0.592012983129948	4.02323216068127e-08	1.18074583797589e-08	0.491046537681862	5.12329224132566e-06	0.297312439696318	0.103345728008228	0.285923151103306	0.0986760009178745	-0.19396671168809	-0.0113892885930116	-0.198636438778443	0.182577423095078	-0.00466972709035313	-0.187247150185431	0.392	0.392	0.392	0.392	0.131	0.131	0.131	0.3	0.3	0.146	0.131	0.3	0.146	0.281	0.3	0.146	0.281	0.146	0.281	0.281	4.53559206220198e-16	0.00166936425892243	2.61583652498748e-11	0.439433014080919	4.65122743362231e-08	1	0.00040859945823879	0.000119916547304831	1
Rassf2	4.61423239079957e-20	4.81131210044027e-06	1.72957806720911e-17	0.647458845180374	8.38263058558362e-14	0.792648881838707	1.58883757847384e-19	4.88997940600984e-12	1.32046693971399e-05	3.2569459511695e-17	0.284552993162019	0.103278340159856	0.300295326648986	-0.0235406932863074	-0.181274653002163	0.0157423334869668	-0.308093686448326	0.19701698648913	-0.126819033446163	-0.323836019935293	0.322	0.322	0.322	0.322	0.071	0.071	0.071	0.248	0.248	0.066	0.071	0.248	0.066	0.33	0.248	0.066	0.33	0.066	0.33	0.33	4.68621441609604e-16	0.0488636856920713	1.75655948505757e-13	1	8.51339962271872e-10	1	1.61362344469803e-15	4.96626308474359e-08	0.134106622397353
Mid1ip1	5.49138552966367e-20	9.1499918408202e-23	1.33872102073065e-12	0.0871261600318009	1.809822580548e-07	0.0475130926619696	4.34022197539911e-15	0.00158545899301834	2.73466802456019e-09	6.23372848670193e-09	0.258270210443703	0.149998303353653	0.2235419804177	0.0411189969428792	-0.10827190709005	-0.0347282300260033	-0.217151213500824	0.0735436770640471	-0.108879306410774	-0.182422983474821	0.228	0.228	0.228	0.228	0.016	0.016	0.016	0.099	0.099	0.042	0.016	0.099	0.042	0.188	0.099	0.042	0.188	0.042	0.188	0.188	5.57705114392642e-16	9.29273171353699e-19	1.35960506865405e-08	1	0.00183805581280455	1	4.40792943821533e-11	1	2.77732884574332e-05
Chka	5.66434769068592e-20	4.59408770893432e-14	8.99131120457411e-09	0.295795020252877	0.00177742877954586	0.0162158375844885	4.3374398281482e-12	0.57234879626807	4.92154925272489e-08	4.04428075034811e-05	-0.195408183814274	-0.110635183045913	-0.122283272528401	-0.00996497611550402	0.0847730007683613	0.0731249112858731	0.18544320769877	-0.0116480894824882	0.100670206930409	0.112318296412897	0.012	0.012	0.012	0.012	0.142	0.142	0.142	0.092	0.092	0.08	0.142	0.092	0.08	0.02	0.092	0.08	0.02	0.08	0.02	0.02	5.75271151466062e-16	4.66575547719369e-10	9.13157565936546e-05	1	1	1	4.40510388946731e-08	1	0.000499832542106739
Vasp	7.08858889243884e-20	7.27347004252422e-16	5.17928488126457e-75	0.576215495030969	1.53560827638275e-05	1.87421674050854e-30	2.71192659669066e-17	3.05132951294226e-64	3.18457625531001e-12	3.77510670586239e-65	-0.322522498363393	-0.200820316567302	-0.895893026317772	0.00358712315534992	0.121702181796091	-0.573370527954378	0.326109621518743	-0.69507270975047	0.204407439722652	0.899480149473122	0.851	0.851	0.851	0.851	0.926	0.926	0.926	0.866	0.866	0.997	0.926	0.866	0.997	0.838	0.866	0.997	0.838	0.997	0.838	0.838	7.19917087916088e-16	7.3869361751876e-12	5.2600817254123e-71	1	0.155956376549432	1.90345452166048e-26	2.75423265159903e-13	3.09893025334416e-60	3.23425564489285e-08
Lyst	7.22838564132229e-20	0.624190342290509	1.44032438900288e-12	0.00585388866587211	3.0971443647964e-22	0.107537034371585	3.71412184622125e-10	3.05898505652569e-13	0.00561957292638953	1.15725522653038e-05	0.314839864309351	-0.0105392119934357	0.269086413441864	0.0726710274928096	-0.325379076302787	-0.0457534508674877	-0.242168836816542	0.279625625435299	0.0832102394862453	-0.196415385949054	0.663	0.663	0.663	0.663	0.368	0.368	0.368	0.64	0.64	0.449	0.368	0.64	0.449	0.587	0.64	0.449	0.587	0.449	0.587	0.587	7.34114845732691e-16	1	1.46279344947133e-08	1	3.14545981688722e-18	1	3.77206214702231e-06	3.10670522340749e-09	1
Pygl	7.93675391845998e-20	4.80571548491793e-55	5.41121194860579e-27	0.00377012153405425	0.114441962515056	0.00759486879920798	3.03236653906417e-09	0.0793858644650496	1.55514875206704e-22	1.11044037579533e-15	0.288411622047411	0.33997643013641	0.415863703743686	0.068183845945033	0.051564808088999	0.127452081696274	-0.220227776102378	0.0758872736072751	-0.271792584191377	-0.347679857798653	0.906	0.906	0.906	0.906	0.774	0.774	0.774	0.686	0.686	0.679	0.774	0.686	0.679	0.887	0.686	0.679	0.887	0.679	0.887	0.887	8.06056727958796e-16	4.88068464648265e-51	5.49562685500404e-23	1	1	1	3.07967145707357e-05	1	1.57940907259929e-18
Gng2	8.10547048328684e-20	1.49340015654327e-19	3.28669890037647e-17	0.00858355253006126	1.04128791872856e-05	0.879955608997377	5.22459927151101e-10	3.85244620927591e-05	7.68836826964031e-05	4.82491174261669e-09	0.303581385175075	0.169654130986768	0.31325554834509	0.0512445736123934	-0.133927254188307	0.00967416317001507	-0.252336811562682	0.143601417358322	-0.118409557374375	-0.262010974732697	0.438	0.438	0.438	0.438	0.174	0.174	0.174	0.276	0.276	0.171	0.174	0.276	0.171	0.348	0.276	0.171	0.348	0.171	0.348	0.348	8.23191582282612e-16	1.51669719898534e-15	3.33797140322234e-13	1	0.105753201026073	1	5.30610302014658e-06	0.391254437014062	0.78083068146467
Actn1	8.12401005296306e-20	0.651174756220556	8.64986515471221e-13	1.65548587360772e-08	1.12861696791211e-26	0.359295027592962	0.00023033273443511	1.10058827066714e-16	1.25468764389575e-12	0.016109059435596	0.376845663318718	0.00106395327108999	0.292706880117702	0.167725881938292	-0.375781710047628	-0.0841387832010152	-0.209119781380426	0.291642926846612	0.166661928667202	-0.12498099817941	0.567	0.567	0.567	0.567	0.297	0.297	0.297	0.59	0.59	0.321	0.297	0.59	0.321	0.401	0.59	0.321	0.401	0.321	0.401	0.401	8.25074460978928e-16	1	8.78480305112572e-09	0.0001681311453236	1.14622339261154e-22	1	1	1.11775744768955e-12	1.27426077114052e-08
Pfkfb4	9.08108450538142e-20	1.45729393274848e-09	1.71661701545102e-15	0.0278770250128875	1.33333012932437e-10	0.770750683089148	1.5709287945451e-11	6.26777431215812e-08	0.0263858223593584	3.94453628410276e-09	0.29826689328239	0.121621110659209	0.284853610836775	0.054227156122842	-0.176645782623181	-0.013413282445615	-0.244039737159548	0.163232500177566	-0.067393954536367	-0.230626454713933	0.456	0.456	0.456	0.456	0.18	0.18	0.18	0.35	0.35	0.188	0.18	0.35	0.188	0.385	0.35	0.188	0.385	0.188	0.385	0.385	9.22274942366537e-16	1.48002771809936e-05	1.74339624089205e-11	1	1.35413007934183e-06	1	1.59543528374e-07	0.000636555159142779	1
Dock8	9.66760656334733e-20	7.48576324375239e-24	4.57183114759817e-13	0.000619624317796688	7.38948642544787e-06	0.215168949241491	4.75674234055441e-10	0.00578863732501791	0.000101114100154732	4.31114946327874e-06	0.283081841656316	0.182684403603478	0.249697366918542	0.0929273876393938	-0.100397438052838	-0.0333844747377744	-0.190154454016922	0.0670129633150636	-0.0897570159640844	-0.156769979279148	0.312	0.312	0.312	0.312	0.071	0.071	0.071	0.159	0.159	0.098	0.071	0.159	0.098	0.225	0.159	0.098	0.225	0.098	0.225	0.225	9.81842122573555e-16	7.60254115035492e-20	4.6431517135007e-09	1	0.0750476241368486	1	4.83094752106706e-06	1	1
Xpr1	1.11471838633648e-19	3.58550049379282e-15	6.00424100302406e-12	0.121129096871089	2.01522485672902e-08	0.076416494678117	1.27423092477525e-21	0.00090653228515636	3.08770857182999e-17	8.96379261044251e-14	0.308260893211309	0.176439446969403	0.274555780859996	-0.0903152116337169	-0.131821446241907	-0.0337051123513135	-0.398576104845026	0.0981163338905932	-0.266754658603119	-0.364870992493713	0.335	0.335	0.335	0.335	0.084	0.084	0.084	0.21	0.21	0.129	0.084	0.21	0.129	0.364	0.21	0.129	0.364	0.129	0.364	0.364	1.13210799316333e-15	3.64143430149599e-11	6.09790716267124e-08	1	0.0002046662364494	1	1.29410892720175e-17	1	3.13587682555054e-13
Rabac1	1.1407078246594e-19	0.0137567194732281	6.54074658526078e-08	0.226923767076885	5.51206768873507e-19	0.00266093826107472	4.845277317601e-12	4.15501465217657e-06	0.672547645635872	0.000166516169770968	0.364802481633249	0.0710986118008418	0.247941958261609	-0.00530594425573871	-0.293703869832407	-0.11686052337164	-0.370108425888987	0.176843346460767	-0.0764045560565805	-0.253247902517348	0.593	0.593	0.593	0.593	0.343	0.343	0.343	0.573	0.573	0.453	0.343	0.573	0.453	0.522	0.573	0.453	0.522	0.453	0.522	0.522	1.15850286672409e-15	1	0.000664278223199084	1	5.59805594467934e-15	1	4.92086364375557e-08	0.0421983288075052	1
F3	1.20072380048026e-19	0.00383586643037275	2.41905712875205e-09	0.391493377538803	2.71031931774618e-24	0.0157073122922595	1.77729159375755e-14	4.93799258432526e-06	0.00458604035189801	8.13520275408281e-08	-0.176431548507532	-0.0208379641940098	-0.0881090927158079	0.00103655205918784	0.155593584313523	0.0883224557917245	0.17746810056672	-0.0672711285217981	0.0218745162531976	0.0891456447749957	0.005	0.005	0.005	0.005	0.117	0.117	0.117	0.02	0.02	0.063	0.117	0.02	0.063	0.002	0.02	0.063	0.002	0.063	0.002	0.002	1.21945509176775e-15	1	2.45679441996059e-05	1	2.75260029910303e-20	1	1.80501734262017e-10	0.0501502526864073	1
C5ar1	1.31366960143685e-19	3.56358209815403e-79	2.91503898839212e-40	0.486026004631015	0.000194144790500093	2.30860627645382e-07	2.24758297570686e-17	0.000511409750387831	1.81496201630532e-53	8.06345877860156e-35	-0.35206478322921	-0.459228832328288	-0.603292021850754	-0.00233601664722838	-0.107164049099079	-0.251227238621544	0.349728766581981	-0.144063189522466	0.45689281568106	0.600956005203526	0.865	0.865	0.865	0.865	0.97	0.97	0.97	0.932	0.932	0.979	0.97	0.932	0.979	0.836	0.932	0.979	0.836	0.979	0.836	0.836	1.33416284721926e-15	3.61917397888523e-75	2.96051359661103e-36	1	1	0.0023446205343665	2.28264527012789e-13	1	1.84327542375968e-49
Pbx2	1.33218297025867e-19	2.87002277239178e-22	1.17048587808576e-20	0.00124262705832551	1.91020673901776e-05	0.196822546623399	4.30429880135232e-09	2.34748098444702e-07	0.000205336362038202	6.80148156028253e-11	0.294692915446222	0.191623628884531	0.339586548172727	0.0642201183928717	-0.103069286561691	0.0448936327265046	-0.230472797053351	0.147962919288196	-0.12740351049166	-0.275366429779855	0.408	0.408	0.408	0.408	0.144	0.144	0.144	0.245	0.245	0.111	0.144	0.245	0.111	0.308	0.245	0.111	0.308	0.111	0.308	0.308	1.35296502459471e-15	2.91479512764109e-18	1.1887454577839e-16	1	0.194000596414644	1	4.37144586265342e-05	0.00238410168780439	1
Rps10	1.43809453600697e-19	3.54006216057486e-40	3.0807440454102e-26	0.090914612413208	0.946782716825057	0.00936054807749289	5.6425746354977e-20	0.00246815081922107	9.39583865766096e-35	3.99791305219168e-26	0.321921399207348	0.291242377403193	0.420453869733179	-0.094819371642586	-0.0306790218041546	0.098532470525831	-0.416740770849934	0.129211492329986	-0.386061749045779	-0.515273241375765	0.94	0.94	0.94	0.94	0.828	0.828	0.828	0.762	0.762	0.749	0.828	0.762	0.749	0.962	0.762	0.749	0.962	0.749	0.962	0.962	1.46052881076868e-15	3.59528713027983e-36	3.1288036525186e-22	1	1	1	5.73059879981146e-16	1	9.54241374072047e-31
G0s2	1.47092032600453e-19	3.99517214460993e-17	5.46055143363433e-36	0.00766401547557229	0.00220940035487414	0.000380600508553585	1.53393775560272e-24	3.4012677002446e-11	1.39975501526218e-19	2.39716667287988e-39	-1.06036863172878	-0.964729311274123	-1.17830347810784	0.122256005678688	0.0956393204546528	-0.117934846379066	1.18262463740746	-0.213574166833719	1.08698531695281	1.30055948378653	0.544	0.544	0.544	0.544	0.73	0.73	0.73	0.58	0.58	0.794	0.73	0.58	0.794	0.506	0.58	0.794	0.506	0.794	0.506	0.506	1.4938666830902e-15	4.05749683006584e-13	5.54573603599903e-32	1	1	1	1.55786718459012e-20	3.45432747636841e-07	1.42159119350027e-15
Ubtd1	1.63614778209017e-19	6.09142074763925e-07	1.82900037672236e-10	0.763550913346281	6.48901994510678e-11	0.0829981874554425	4.313563696774e-14	0.00111455291306632	0.000155870024968043	7.66087740196317e-08	-0.220300390630499	-0.0595344056272703	-0.152307618221476	-0.00366942514887407	0.160765985003229	0.0679927724090228	0.216630965481625	-0.0927732125942058	0.0558649804783963	0.148638193072602	0.061	0.061	0.061	0.061	0.243	0.243	0.243	0.124	0.124	0.188	0.243	0.124	0.188	0.065	0.124	0.188	0.065	0.188	0.065	0.065	1.66167168749078e-15	0.00618644691130242	1.85753278259922e-06	1	6.59024865625045e-07	1	4.38085529044367e-10	1	1
Mapk6	2.23811024748193e-19	1.24200246118482e-18	1.82151336073704e-58	0.334872878540542	0.15943723060114	9.60439575419235e-11	1.54339706406736e-15	2.374151311535e-29	6.26424166611327e-14	1.81509386390279e-42	-0.159529896149372	-0.129683378016607	-0.467376252193521	0.00945310974159766	0.029846518132765	-0.307846356044149	0.16898300589097	-0.337692874176914	0.139136487758205	0.476829361935119	0.014	0.014	0.014	0.014	0.142	0.142	0.142	0.116	0.116	0.348	0.142	0.116	0.348	0.008	0.116	0.348	0.008	0.348	0.008	0.008	2.27302476734265e-15	1.2613776995793e-14	1.84992896916453e-54	1	1	9.75422432795775e-07	1.56747405826681e-11	2.41118807199495e-25	6.36196383610464e-10
5031439G07Rik	2.32243281908382e-19	0.284038773774563	1.65420735847838e-08	0.232527466593849	3.22900874623173e-19	0.00105522046377249	2.39944959739351e-15	3.94006783642008e-08	0.594659016733061	4.57643206238761e-06	0.25287266778592	0.0278842824243607	0.181973185426558	0.0357090995306774	-0.224988385361559	-0.0708994823593623	-0.217163568255242	0.154088903002197	0.00782481710631672	-0.14626408589588	0.255	0.255	0.255	0.255	0.035	0.035	0.035	0.239	0.239	0.098	0.035	0.239	0.098	0.225	0.239	0.098	0.225	0.098	0.225	0.225	2.35866277106152e-15	1	0.000168001299327064	1	3.27938128267295e-15	1	2.43688101111285e-11	0.000400153289466823	1
Eid1	2.40589795457136e-19	4.58190383298795e-08	8.72645839226411e-17	2.74792581312535e-05	9.36977449917883e-12	0.665647175207093	4.69833231704978e-09	2.12768863304306e-10	0.524106805463424	1.98651627425596e-08	0.278686269674863	0.110827979583415	0.286701712254311	0.129535348597553	-0.167858290091448	0.00801544257944857	-0.14915092107731	0.175873732670896	0.0187073690141375	-0.157166363656759	0.276	0.276	0.276	0.276	0.049	0.049	0.049	0.192	0.192	0.042	0.049	0.192	0.042	0.182	0.192	0.042	0.182	0.042	0.182	0.182	2.44342996266267e-15	0.000465338153278257	8.86259114318343e-13	0.279079345581011	9.51594298136602e-08	1	4.77162630119575e-05	2.16088057571853e-06	1
Egr2	2.48795627795475e-19	4.32178437533347e-44	1.50669708131223e-11	0.433614636050439	3.89428459869656e-05	0.103847983642035	7.56936261493787e-15	1.28429511626984e-07	3.99956647211974e-30	9.84142195451347e-10	-0.181539133513545	-0.336901529162238	-0.116241865008961	0.00526195333506809	-0.155362395648693	0.0652972685045834	0.186801086848613	0.220659664153277	0.342163482497306	0.121503818344029	0.01	0.01	0.01	0.01	0.131	0.131	0.131	0.223	0.223	0.091	0.131	0.223	0.091	0.006	0.223	0.091	0.006	0.091	0.006	0.006	2.52676839589085e-15	4.38920421158868e-40	1.5302015557807e-07	1	0.395503543843622	1	7.6874446717309e-11	0.00130433012008365	4.06195970908481e-26
Ddx5	3.0371956191404e-19	2.90077863594813e-43	1.58393012449041e-14	2.12002706519814e-11	0.801045669150957	0.742398961747732	0.0126968998467223	0.841326540028276	0.00106795805654484	0.0549866422885039	-0.221577707328753	-0.189578129824981	-0.209456718443985	-0.165603820127487	0.0319995775037725	0.0121209888847684	0.0559738872012661	-0.019878588619004	0.0239743096974936	0.0438528983164976	0.915	0.915	0.915	0.915	0.995	0.995	0.995	0.97	0.97	0.986	0.995	0.97	0.986	0.937	0.97	0.986	0.937	0.986	0.937	0.937	3.08457587079899e-15	2.94603078266892e-39	1.60863943443246e-10	2.15309948741523e-07	1	1	1	1	1
Clip1	3.24095389868007e-19	5.48522549623686e-24	5.99702624077606e-18	0.25412826590894	2.78315864423728e-05	0.530354279653359	1.4659843217786e-13	1.14411626474447e-05	3.56581680005569e-11	3.76378654290424e-13	0.29536647374304	0.207468962367615	0.322023148091877	0.00233301383937734	-0.0878975113754247	0.0266566743488369	-0.293033459903663	0.114554185724262	-0.205135948528238	-0.3196901342525	0.352	0.352	0.352	0.352	0.101	0.101	0.101	0.192	0.192	0.087	0.101	0.192	0.087	0.304	0.192	0.087	0.304	0.087	0.304	0.304	3.29151277949947e-15	5.57079501397816e-20	6.09057985013217e-14	1	0.282657591908739	1	1.48885367719835e-09	0.116196447847449	3.62144354213656e-07
Ski	3.36129025185977e-19	1.26390658339619e-27	0.0682714136071242	0.0373463576361595	0.278581675309152	1.09195740630767e-14	4.29836956054948e-10	4.38107054606054e-16	1.47607134549927e-12	0.00151375317637776	-0.278026529081974	-0.223665725259531	0.0420588542371587	-0.0384233615428899	0.0543608038224425	0.320085383319132	0.239603167539084	0.26572457949669	0.185242363716641	-0.0804822157800487	0.107	0.107	0.107	0.107	0.316	0.316	0.316	0.297	0.297	0.07	0.316	0.297	0.07	0.146	0.297	0.07	0.146	0.07	0.146	0.146	3.41372637978878e-15	1.28362352609717e-23	1	1	1	1.10899194184607e-10	4.36542412569405e-06	4.44941524657908e-12	1.49909805848906e-08
Rps16	3.43697144037159e-19	3.00481497315399e-25	6.61172476002968e-14	0.116913292320274	0.0178173481101677	0.588060159725295	5.38989029531892e-17	0.16675771613296	6.30439998066792e-21	3.07944698341448e-13	0.307103904145951	0.219290064630723	0.275059094351034	-0.105982377889093	-0.0878138395152286	-0.0320448097949178	-0.413086282035045	0.0557690297203108	-0.325272442519816	-0.381041472240127	0.968	0.968	0.968	0.968	0.905	0.905	0.905	0.86	0.86	0.906	0.905	0.86	0.906	0.972	0.86	0.906	0.972	0.906	0.972	0.972	3.49058819484138e-15	3.05169008673519e-21	6.71486766628615e-10	1	1	1	5.4739725839259e-13	1	6.40274862036634e-17
Adgre5	3.92012702654718e-19	6.01390741321624e-68	6.32228216725147e-16	0.115688885623931	0.00265859993956533	8.7513749789549e-37	4.34960332830013e-19	8.1653486740517e-72	6.40573127428734e-54	2.50204708830249e-09	0.355600317257504	0.427515148948691	-0.4142866755055	-0.100766406996875	0.0719148316911867	-0.769886992763004	-0.456366724254379	-0.841801824454191	-0.528281555945566	0.313520268508625	0.826	0.826	0.826	0.826	0.635	0.635	0.635	0.528	0.528	0.902	0.635	0.528	0.902	0.83	0.528	0.902	0.83	0.902	0.83	0.83	3.98128100816132e-15	6.10772436886241e-64	6.42090976906059e-12	1	1	8.8878964286266e-33	4.41745714022161e-15	8.29272811336691e-68	6.50566068216622e-50
Tpd52	4.13316470453518e-19	0.012441713370459	3.52273047069472e-13	0.752260814520302	7.36390493951089e-14	0.551800630282781	7.10796685660343e-16	3.69853247046204e-09	0.021446800706204	1.70937619997527e-11	-0.283102024856074	-0.0876099748856656	-0.281401188867769	-0.00556030057317658	0.195492049970408	0.00170083598830506	0.277541724282897	-0.193791213982103	0.082049674312489	0.275840888294592	0.971	0.971	0.971	0.971	1	1	1	0.948	0.948	0.993	1	0.948	0.993	0.957	0.948	0.993	0.957	0.993	0.957	0.957	4.19764207392593e-15	1	3.57768506603756e-09	1	7.47878185656726e-10	1	7.21885113956645e-12	3.75622957700124e-05	1
Sh2b2	4.14255154117223e-19	6.03876707717603e-39	1.2423639225101e-29	0.969875209794661	0.0250421950874313	0.0201114599410752	2.54107158283136e-14	0.431748283643082	6.67108239366934e-26	5.37018444431148e-22	-0.202886424626396	-0.307155672263578	-0.29320194929694	-0.00512845676814046	-0.104269247637182	-0.0903155246705439	0.197757967858256	0.0139537229666377	0.302027215495437	0.2880734925288	0.046	0.046	0.046	0.046	0.213	0.213	0.213	0.257	0.257	0.286	0.213	0.257	0.286	0.045	0.257	0.286	0.045	0.286	0.045	0.045	4.20717534521452e-15	6.13297184357998e-35	1.26174479970126e-25	1	1	1	2.58071229952353e-10	1	6.77515127901058e-22
Cfap43	4.83472332014175e-19	0.0093311865746281	5.3318283558677e-12	0.00311349979496751	5.80758978492757e-17	0.158998532711458	1.21855972729685e-09	7.80767219710346e-10	0.150017633623923	1.58691871553165e-05	0.309164584078307	0.0675096090612128	0.264945991471042	0.0857904194637291	-0.241654975017094	-0.0442185926072651	-0.223374164614578	0.197436382409829	0.0182808104025163	-0.179155572007312	0.429	0.429	0.429	0.429	0.163	0.163	0.163	0.391	0.391	0.209	0.163	0.391	0.209	0.344	0.391	0.209	0.344	0.209	0.344	0.344	4.91014500393596e-15	1	5.41500487821924e-08	1	5.89818818557244e-13	1	1.23756925904268e-05	7.92947188337828e-06	1
Eml4	4.88757523332903e-19	9.45044827397015e-05	1.04940166280559e-08	0.435427749423495	3.68427408141496e-14	0.0355433492228773	4.37093758184635e-16	0.000739996385011189	0.000107896044749713	2.04998471819096e-08	-0.220883311078366	-0.0444740166411042	-0.150909993954838	0.0106793514648418	0.176409294437262	0.0699733171235281	0.231562662543208	-0.106435977313734	0.055153368105946	0.16158934541968	0.04	0.04	0.04	0.04	0.199	0.199	0.199	0.08	0.08	0.136	0.199	0.08	0.136	0.032	0.08	0.136	0.032	0.136	0.032	0.032	4.96382140696897e-15	0.959787526704408	0.000106577232874535	1	3.74174875708504e-10	1	4.43912420812316e-12	1	1
5730508B09Rik	5.23443325475228e-19	0.0784580377842421	1.74334745486799e-07	0.239458492217757	1.88919850734221e-24	0.0154733119224657	1.88751328332827e-11	1.44317844175047e-06	0.870290232153357	0.000246649565741788	-0.233409570897547	-0.0179260012053928	-0.144889506173255	-0.0165573825100573	0.215483569692154	0.0885200647242913	0.216852188387489	-0.126963504967862	0.00136861869533546	0.128332123663198	0.036	0.036	0.036	0.036	0.191	0.191	0.191	0.051	0.051	0.118	0.191	0.051	0.118	0.049	0.051	0.118	0.049	0.118	0.049	0.049	5.31609041352642e-15	1	0.00177054367516393	1	1.91867000405675e-20	1	1.91695849054819e-07	0.0146569202544177	1
Map3k5	5.75156698973709e-19	3.50663519773739e-16	1.08265277727802e-13	0.0158522693290142	3.8659405492606e-07	0.567232243959351	6.76952648518394e-11	0.000105779791644233	0.000332945037010919	8.33568885384375e-08	0.290984522266068	0.162542113529458	0.258563135550865	0.0584700153011903	-0.12844240873661	-0.0324213867152031	-0.232514506964878	0.096021022021407	-0.104072098228268	-0.200093120249675	0.351	0.351	0.351	0.351	0.106	0.106	0.106	0.218	0.218	0.118	0.106	0.218	0.118	0.281	0.218	0.118	0.281	0.118	0.281	0.281	5.84129143477699e-15	3.56133870682209e-12	1.09954216060356e-09	1	0.00392624922182907	1	6.87513109835281e-07	1	1
Crem	7.16428395499458e-19	3.10116978898024e-33	6.26656330948187e-05	0.862668761111964	0.081277872011405	0.000713597887500617	2.56383978908301e-13	2.53822768984201e-07	1.30134850584302e-21	0.000774709173210821	-0.204055623190551	-0.285540885223186	-0.0742595841794432	-0.00664543219246409	-0.0814852620326348	0.129796039011108	0.197410190998087	0.211281301043743	0.278895453030722	0.0676141519869791	0.026	0.026	0.026	0.026	0.169	0.169	0.169	0.203	0.203	0.08	0.169	0.203	0.08	0.028	0.203	0.08	0.028	0.08	0.028	0.028	7.2760467846925e-15	3.14954803768833e-29	0.636432169710979	1	1	1	2.6038356897927e-09	0.00257782404180355	1.32164954253417e-17
Sec61b	7.21628177124094e-19	0.000136848595651345	3.38479741698432e-08	0.0194141776390825	2.98345865783992e-13	0.00741726427891059	2.05898060791725e-09	0.000298828295662631	0.831601105511166	0.002338048373611	0.298977006901301	0.0623375650203004	0.198463224877878	0.0204538150387297	-0.236639441881001	-0.100513782023424	-0.278523191862572	0.136125659857577	-0.0418837499815707	-0.178009409839148	0.552	0.552	0.552	0.552	0.281	0.281	0.281	0.475	0.475	0.383	0.281	0.475	0.383	0.458	0.475	0.383	0.458	0.383	0.458	0.458	7.3288557668723e-15	1	0.000343760025668928	1	3.03000061290222e-09	1	2.09110070540075e-05	1	1
9930111J21Rik2	7.38624910312918e-19	0.000190644621555272	3.07659685905403e-14	0.827270580699773	1.61379618153513e-13	0.546020454779989	1.794641164111e-16	6.40189161869592e-10	0.00668846439969995	1.75109806542125e-12	0.23533213624717	0.0430090229679724	0.231557067907683	-0.017074511317329	-0.192323113279198	-0.00377506833948744	-0.252406647564499	0.18854804493971	-0.0600835342853014	-0.248631579225012	0.251	0.251	0.251	0.251	0.033	0.033	0.033	0.188	0.188	0.042	0.033	0.188	0.042	0.235	0.188	0.042	0.235	0.042	0.235	0.235	7.50147458913799e-15	1	3.12459177005527e-10	1	1.63897140196707e-09	1	1.82263756627113e-12	6.50176112794758e-06	1
Abcc1	8.05591329467761e-19	3.06563679063314e-06	5.18284011943357e-36	0.166607865597346	2.92667329366874e-11	0.000527768666570179	6.31977026695121e-11	3.03615275675671e-36	0.00326503652899837	5.83844095697977e-22	-0.127527741517363	-0.0347078120581604	-0.262462479860586	-0.00680662540183801	0.092819929459203	-0.134934738343222	0.120721116115525	-0.227754667802425	0.0279011866563224	0.255655854458748	0.004	0.004	0.004	0.004	0.109	0.109	0.109	0.034	0.034	0.202	0.109	0.034	0.202	0.01	0.034	0.202	0.01	0.202	0.01	0.01	8.18158554207458e-15	0.0311346072456701	5.26369242529674e-32	1	2.97232939704997e-07	1	6.41835868311565e-07	3.08351673976212e-32	1
Plp2	9.02083126836354e-19	0.0231590075003809	4.33909580659685e-16	6.36054293442978e-08	8.30756045140685e-17	0.832128486621618	0.000365238955835927	4.46247446084596e-14	5.80646186083689e-06	0.000540417533983719	0.330127245002956	0.0466497719016181	0.334472122624887	0.158189651068931	-0.283477473101338	0.0043448776219312	-0.171937593934025	0.287822350723269	0.111539879167313	-0.176282471555956	0.559	0.559	0.559	0.559	0.302	0.302	0.302	0.517	0.517	0.289	0.302	0.517	0.289	0.397	0.517	0.289	0.397	0.289	0.397	0.397	9.16155623615001e-15	1	4.40678570117976e-12	0.000645976740420688	8.43715839444879e-13	1	1	4.53208906243516e-10	0.0589704266586595
Gcc1	9.20735687513679e-19	1.7753241966908e-06	0.00977413736742191	0.869013957960466	2.12137684664069e-10	1.27701799587748e-05	2.53405538886364e-14	0.466541382761979	6.15605155646025e-05	0.0143655307693462	-0.194860662649959	-0.0674699238460897	-0.045947646727516	-0.00426222853335703	0.12739073880387	0.148913015922444	0.190598434116602	0.0215222771185737	0.0632076953127327	0.0416854181941589	0.044	0.044	0.044	0.044	0.204	0.204	0.204	0.096	0.096	0.084	0.204	0.096	0.084	0.042	0.096	0.084	0.042	0.084	0.042	0.042	9.35099164238893e-15	0.0180301925415918	1	1	2.15447032544829e-06	0.129693947661317	2.57358665292991e-10	1	0.625208596074103
Sash3	9.66415655851049e-19	1.23761327913492e-07	2.91959289094172e-13	0.0484119621258926	1.20738403513585e-11	0.198129428601401	1.44426650577107e-13	9.89713321593113e-08	0.0614859289254511	3.19238133170433e-09	0.208673269304331	0.076333940192318	0.197396700313378	0.0412516282148749	-0.132339329112013	-0.0112765689909534	-0.167421641089456	0.12106276012106	-0.0350823119774432	-0.156145072098503	0.213	0.213	0.213	0.213	0.014	0.014	0.014	0.138	0.138	0.028	0.014	0.138	0.028	0.168	0.138	0.028	0.168	0.028	0.168	0.168	9.81491740082326e-15	0.00125692004628943	2.96513854004041e-09	1	1.22621922608397e-07	1	1.46679706326109e-09	0.00100515284940997	1
Twf2	1.14591328562608e-18	0.00116374528728795	6.64758586666478e-20	0.0123830331937771	1.72932139280101e-14	0.092903441884374	5.34829397663353e-11	5.90821767926764e-16	0.72660837433051	3.91411340918538e-13	0.258163734707648	0.0637499517298993	0.295818512344399	0.0615546536023848	-0.194413782977749	0.0376547776367504	-0.196609081105263	0.232068560614499	-0.00219529812751446	-0.234263858742014	0.32	0.32	0.32	0.32	0.082	0.082	0.082	0.264	0.264	0.049	0.082	0.264	0.049	0.253	0.264	0.049	0.253	0.049	0.253	0.253	1.16378953288185e-14	1	6.75128820618475e-16	1	1.75629880652871e-10	1	5.43172736266901e-07	6.00038587506422e-12	1
Zyx	1.25322057935163e-18	4.29315146692833e-49	5.10222095956923e-37	0.00935121316985508	0.236802573372835	6.57951823843667e-07	2.07883759272373e-09	1.90718043537687e-06	4.94169943619838e-21	2.01461561587974e-24	0.299163967405079	0.319798183657506	0.506178136789405	0.0631913358304161	0.0206342162524273	0.207014169384326	-0.235972631574662	0.186379953131899	-0.25660684782709	-0.442986800958989	0.941	0.941	0.941	0.941	0.839	0.839	0.839	0.76	0.76	0.714	0.839	0.76	0.714	0.927	0.76	0.714	0.927	0.714	0.927	0.927	1.27277082038951e-14	4.36012462981242e-45	5.18181560653851e-33	1	1	0.00668215872295628	2.11126745917022e-05	0.0193693245016875	5.01878994740307e-17
Abhd17c	1.36091332033075e-18	0.231266127352572	5.30574070289694e-05	0.00833821212326871	1.12073457406501e-29	0.000704008047596768	3.07613941897931e-08	0.000100115452123979	0.031007840317275	0.147344953197889	-0.182884345175407	-0.00830344356826017	-0.0528576716037365	-0.0272239624200853	0.174580901607147	0.130026673571671	0.155660382755322	-0.0445542280354763	-0.0189205188518252	0.0256337091836512	0.02	0.02	0.02	0.02	0.153	0.153	0.153	0.028	0.028	0.07	0.153	0.028	0.07	0.045	0.028	0.07	0.045	0.07	0.045	0.045	1.3821435681279e-14	1	0.538851025786213	1	1.13821803342043e-25	1	0.000312412719391539	1	1
Zswim4	1.42645595184768e-18	5.05653697853381e-24	1.63250521031343e-14	0.803925618193924	0.503813182039512	0.48430418091088	3.55656729404251e-14	0.764859188365707	1.83891151070919e-16	1.52632774493915e-11	-0.189830587736781	-0.164620990057355	-0.155217251152418	-0.0078528966640856	0.0252095976794257	0.0346133365843627	0.181977691072695	0.00940373890493695	0.15676809339327	0.147364354488333	0.039	0.039	0.039	0.039	0.193	0.193	0.193	0.183	0.183	0.178	0.193	0.183	0.178	0.036	0.183	0.178	0.036	0.178	0.036	0.036	1.4487086646965e-14	5.13541895539894e-20	1.65797229159431e-10	1	1	1	3.61204974382957e-10	1	1.86759853027625e-12
Cmtm7	1.78226646481373e-18	0.0127664775367163	2.16199121133624e-09	0.0092934251798862	1.29923677004181e-15	0.0228643975902132	1.99865787764349e-10	4.27394577956238e-07	0.288684779557484	0.000167624153006293	0.269941645980955	0.041986547886238	0.208365731683952	0.0601970529526509	-0.227955098094717	-0.0615759142970032	-0.209744593028304	0.166379183797714	0.0182105050664129	-0.148168678731301	0.33	0.33	0.33	0.33	0.093	0.093	0.093	0.285	0.285	0.15	0.093	0.285	0.15	0.259	0.285	0.15	0.259	0.15	0.259	0.259	1.81006982166482e-14	1	2.19571827423308e-05	1	1.31950486365446e-11	1	2.02983694053473e-06	0.00434061933372355	1
Sat1	1.85335978073592e-18	0.480750376614455	3.01920622948154e-12	0.00267606199961176	8.48335659090826e-21	0.393191231977353	1.20375891733314e-07	1.73464458723783e-13	0.000136107235761132	7.28625640494775e-05	0.29373438895231	-0.102526598041528	0.254607622751621	0.0932280406298045	-0.396260986993838	-0.0391267662006884	-0.200506348322505	0.35713422079315	0.195754638671333	-0.161379582121817	0.948	0.948	0.948	0.948	0.877	0.877	0.877	0.91	0.91	0.885	0.877	0.91	0.885	0.917	0.91	0.885	0.917	0.885	0.917	0.917	1.8822721933154e-14	1	3.06630584666146e-08	1	8.61569695372643e-17	1	0.00122253755644354	1.76170504279874e-09	1
Ddx3y	1.87332813675781e-18	6.08785228308969e-26	5.40137303382565e-14	0.0166032307918616	0.0950442980470076	0.710148177168441	1.00576082827917e-21	0.343848268371674	1.30652744186151e-26	1.54894312918955e-17	-0.333538410125555	-0.24517089977986	-0.304416839869	0.0346670215963187	0.0883675103456946	0.0291215702565546	0.368205431721873	-0.05924594008914	0.279837921376179	0.339083861465319	0.186	0.186	0.186	0.186	0.42	0.42	0.42	0.387	0.387	0.394	0.42	0.387	0.394	0.132	0.387	0.394	0.132	0.394	0.132	0.132	1.90255205569123e-14	6.18282277870589e-22	5.48563445315333e-10	1	1	1	1.02145069720032e-17	1	1.32690926995455e-22
Apobec1	1.9409761092321e-18	5.94840563416129e-10	3.15447553802762e-13	0.0202806732321942	1.30752480189542e-09	0.428140765196841	1.97161877012744e-11	2.20577378966848e-06	0.0320087833643415	5.44387849951583e-08	0.251510684295898	0.0995372047444738	0.226843479444988	0.0551812029434977	-0.151973479551424	-0.0246672048509098	-0.1963294813524	0.127306274700514	-0.0443560018009761	-0.171662276501491	0.273	0.273	0.273	0.273	0.052	0.052	0.052	0.174	0.174	0.066	0.052	0.174	0.066	0.211	0.174	0.066	0.211	0.066	0.211	0.211	1.97125533653612e-14	6.04120076205421e-06	3.20368535642085e-09	1	1.32792218880499e-05	1	2.00237602294143e-07	0.022401838607873	1
Aldh3b1	1.97741125128384e-18	4.67798906770927e-05	8.92061395277717e-11	0.0123866980646422	9.04240285677251e-13	0.0561860749180101	2.98249111302969e-11	1.4828143884207e-06	0.762440482299762	7.47253975275513e-06	0.23665224319534	0.0702071493125019	0.199983067910677	0.0598385874229254	-0.166445093882838	-0.0366691752846635	-0.176813655772415	0.129775918598175	-0.0103685618895765	-0.140144480487751	0.281	0.281	0.281	0.281	0.054	0.054	0.054	0.212	0.212	0.094	0.054	0.212	0.094	0.217	0.212	0.094	0.217	0.094	0.217	0.217	2.00825886680387e-14	0.475096569716554	9.05977553044049e-07	1	9.18346434133816e-09	1	3.02901797439295e-07	0.0150594629288006	1
Fabp5	2.1843441830497e-18	0.000194975236581534	1.24930025298298e-13	1.59273019169239e-15	1.2362451065964e-13	0.545306336480688	0.0616472012322557	1.45317052348664e-09	1.58437514568915e-10	0.269019076797793	0.376367771233358	0.0953132083728891	0.326109593680699	0.303532363332855	-0.281054562860468	-0.0502581775526588	-0.0728354079005025	0.23079638530781	0.208219154959966	-0.0225772303478437	0.383	0.383	0.383	0.383	0.136	0.136	0.136	0.322	0.322	0.153	0.136	0.322	0.153	0.182	0.322	0.153	0.182	0.153	0.182	0.182	2.21841995230527e-14	1	1.26878933692951e-09	1.61757678268279e-11	1.2555305302593e-09	1	1	1.47583998365303e-05	1.6090913979619e-06
Il1a	2.19461549627248e-18	0.120594399232584	1.89213843574448e-23	0.954555729400376	4.4267290473884e-35	0.297609615290426	1.59792011176234e-12	4.2897760338403e-46	0.225708544115849	6.77051157984646e-16	-0.386766141529161	-0.00783479380706412	-0.273072658972601	0.00103655205918784	0.378931347722097	0.11369348255656	0.387802693588349	-0.265237865165537	0.00887134586625195	0.274109211031789	0.004	0.004	0.004	0.004	0.106	0.106	0.106	0.009	0.009	0.136	0.106	0.009	0.136	0.004	0.009	0.136	0.004	0.136	0.004	0.004	2.22885149801433e-14	1	1.92165579534209e-19	1	4.49578602052766e-31	1	1.62284766550583e-08	4.35669653996821e-42	1
Csnk1e	2.27422092830315e-18	0.744179843859199	1.7992626021969e-23	0.544027739700831	1.24008231848289e-20	0.00307410377688424	1.49193320632781e-14	2.38849711892639e-25	0.638387517906295	7.05428465912595e-20	0.275131367080636	0.00304013368148992	0.346492609479012	-0.0080628303448988	-0.272091233399146	0.071361242398376	-0.283194197425535	0.343452475797522	-0.0111029640263887	-0.354555439823911	0.345	0.345	0.345	0.345	0.104	0.104	0.104	0.343	0.343	0.042	0.104	0.343	0.042	0.318	0.343	0.042	0.318	0.042	0.318	0.318	2.30969877478468e-14	1	1.82733109879117e-19	1	1.25942760265122e-16	1	1.51520736434652e-10	2.42575767398164e-21	1
Oaz1	2.57299292657128e-18	0.0155953499883797	0.0099566810116549	0.394927853665053	2.22973830245162e-14	9.75141749987244e-08	2.73577912444244e-17	0.257455821149971	0.00264523621515374	0.00372938967913731	0.274637256615959	0.0453142094178061	0.0993449686411192	-0.0464982358083981	-0.229323047198153	-0.17529228797484	-0.321135492424357	0.0540307592233131	-0.0918124452262041	-0.145843204449517	0.888	0.888	0.888	0.888	0.779	0.779	0.779	0.823	0.823	0.882	0.779	0.823	0.882	0.913	0.823	0.882	0.913	0.882	0.913	0.913	2.61313161622579e-14	1	1	1	2.26452221996987e-10	0.000990353961287045	2.77845727878374e-13	1	1
Arid4a	3.05261301318493e-18	2.44842999519085e-17	4.71226107081498e-19	0.428805668811362	5.38088578553016e-06	0.331250578836948	2.43218776620009e-13	2.00277621670335e-07	6.57362440851023e-09	1.80027500663018e-14	0.306262231854691	0.191449195000018	0.355716883264803	-0.0167120414807826	-0.114813036854673	0.0494546514101117	-0.322974273335474	0.164267688264785	-0.208161236480801	-0.372428924745586	0.463	0.463	0.463	0.463	0.193	0.193	0.193	0.315	0.315	0.167	0.193	0.315	0.167	0.423	0.315	0.167	0.423	0.167	0.423	0.423	3.10023377619062e-14	2.48662550311583e-13	4.78577234351969e-15	1	0.0546482760378443	1	2.47012989535281e-09	0.00203401952568392	6.67617294928299e-05
Ywhah	3.80476804627401e-18	0.760504289969495	1.28984789862505e-07	0.000846779596972926	9.70341172240021e-22	0.00547630503645611	1.05812183194777e-08	3.59056379039915e-09	4.08150640839621e-05	0.010798357725028	0.274823457862804	-0.00351425580367731	0.162132693784165	0.0938432298808425	-0.278337713666482	-0.112690764078639	-0.180980227981962	0.165646949587842	0.0973574856845199	-0.0682894639033226	0.351	0.351	0.351	0.351	0.106	0.106	0.106	0.359	0.359	0.181	0.106	0.359	0.181	0.261	0.359	0.181	0.261	0.181	0.261	0.261	3.86412242779588e-14	1	0.0013099695258436	1	9.85478494526965e-18	1	0.000107462853252616	3.64657658552938e-05	0.414517790836719
Atp1a1	4.05622086744967e-18	2.16886980833233e-36	3.3324630754938e-34	0.00682612759934682	0.0516148326726259	0.000917103341500846	9.11508422581754e-08	0.00907159286397791	4.24883577343118e-17	1.70224807753634e-17	-0.238751564909212	-0.273782537484921	-0.470062781375871	-0.0454101151862015	-0.0350309725757091	-0.231311216466659	0.19334144972301	-0.19628024389095	0.22837242229872	0.424652666189669	0.035	0.035	0.035	0.035	0.183	0.183	0.183	0.231	0.231	0.282	0.183	0.231	0.282	0.067	0.231	0.282	0.067	0.282	0.067	0.067	4.11949791298188e-14	2.20270417734231e-32	3.38444949947151e-30	1	1	1	0.00092572795397403	1	4.31511761149671e-13
Pla1a	4.257219136125e-18	5.42534343799073e-17	3.48797324760849e-17	0.644406472549268	0.376913035252839	0.899866194577267	7.96410263369975e-12	0.533461648909687	4.86194071893371e-11	3.11752278157732e-11	-0.12877074975696	-0.0934917749786053	-0.117522977922101	-0.000206456180409167	0.0352789747783551	0.0112477718348592	0.128564293576551	-0.0240312029434958	0.0932853187981962	0.117316521741692	0.002	0.002	0.002	0.002	0.101	0.101	0.101	0.087	0.087	0.098	0.101	0.087	0.098	0.004	0.087	0.098	0.004	0.098	0.004	0.004	4.32363175464855e-14	5.50997879562338e-13	3.54238563027119e-13	1	1	1	8.08834263478547e-08	1	4.93778699414908e-07
Ogfrl1	4.30670867455219e-18	0.000810344421329493	3.43170700295194e-19	0.778253421288888	5.64677553529554e-12	0.425562052694181	1.44878451693452e-13	6.8596447704851e-13	0.0199121306630105	1.03909319218206e-14	0.301199467212259	0.0107238145875402	0.359915629811153	-0.0363832577807583	-0.290475652624719	0.0587161625988936	-0.337582724993017	0.349191815223612	-0.0471070723682986	-0.396298887591911	0.69	0.69	0.69	0.69	0.45	0.45	0.45	0.598	0.598	0.429	0.45	0.598	0.429	0.664	0.598	0.429	0.664	0.429	0.664	0.664	4.3738933298752e-14	1	3.48524163219799e-15	1	5.73486523364615e-08	1	1.4713855553987e-09	6.96665522890467e-09	1
Itpripl2	4.33210812169392e-18	5.02566547560377e-14	1.4270722732611e-09	0.0183897454707409	1.27013169338879e-08	0.00700326831735511	1.17274411658512e-22	0.00356988269879332	1.93846535260596e-21	5.50044937815659e-13	0.233269704637428	0.130930455200164	0.176632071981007	-0.085592829375674	-0.102339249437264	-0.0566376326564207	-0.318862534013102	0.0457016167808431	-0.216523284575838	-0.262224901356681	0.218	0.218	0.218	0.218	0.019	0.019	0.019	0.117	0.117	0.059	0.019	0.117	0.059	0.269	0.117	0.059	0.269	0.059	0.269	0.269	4.39968900839234e-14	5.10406585702319e-10	1.44933460072398e-05	1	0.000128994574780565	1	1.19103892480385e-18	1	1.96870541210661e-17
Ppp1r10	4.49073542921777e-18	8.98394042796006e-09	2.4727962777778e-12	0.698490234172895	2.85452351944977e-08	0.387199324395377	1.84910818844122e-15	0.000170054998753033	3.70743509147229e-07	4.62017142123903e-11	-0.268323036149927	-0.106904160484818	-0.235489265975856	0.000208051597546388	0.161418875665109	0.0328337701740714	0.268531087747473	-0.128585105491037	0.107112212082365	0.235697317573402	0.176	0.176	0.176	0.176	0.406	0.406	0.406	0.278	0.278	0.373	0.406	0.278	0.373	0.166	0.278	0.373	0.166	0.373	0.166	0.166	4.56079090191357e-14	9.12408989863623e-05	2.51137189971113e-08	1	0.000289905408635318	1	1.8779542761809e-11	1	0.00376527107889926
Traf4	4.63331657112308e-18	0.357050254859148	0.000122099212084375	0.389552076338537	4.42538667148159e-55	0.000335783321919109	1.64017631164426e-13	1.34193149283009e-11	0.724291775732769	0.000144882653758075	-0.138148811739118	0.00336053945913767	-0.0280271276048094	0.00424846113455148	0.141509351198256	0.110121684134309	0.14239727287367	-0.031387667063947	0.000887921675413812	0.0322755887393608	0.005	0.005	0.005	0.005	0.109	0.109	0.109	0.003	0.003	0.035	0.109	0.003	0.035	0.002	0.003	0.035	0.002	0.035	0.002	0.002	4.7055963096326e-14	1	1	1	4.4944227035567e-51	1	1.66576306210591e-09	1.36286562411824e-07	1
Tank	4.90116220952447e-18	8.35975751238626e-08	2.31256218412134e-20	0.000330953036789849	1.12508365931803e-08	0.354833727262656	1.54579376496621e-24	8.88855899132789e-11	6.95211756117143e-14	4.60573929247631e-27	-0.242629358963692	-0.0829615688599436	-0.292973095268529	0.0537586832867471	0.159667790103749	-0.0503437363048366	0.29638804225044	-0.210011526408585	0.136720252146691	0.346731778555276	0.09	0.09	0.09	0.09	0.281	0.281	0.281	0.167	0.167	0.31	0.281	0.167	0.31	0.038	0.167	0.31	0.038	0.31	0.038	0.038	4.97762033999305e-14	0.000849016972957948	2.34863815419363e-16	1	0.000114263496440339	1	1.56990814769968e-20	9.0272205115926e-07	7.0605705951257e-10
Zfp263	5.21886631989292e-18	8.58554058519376e-12	1.28012101222127e-43	0.150346572393133	6.26243843950472e-06	5.49114240529735e-07	8.55478997875985e-11	3.90781679685321e-29	3.17026438225086e-05	3.41665517444246e-29	-0.301667766838823	-0.135854151081651	-0.599791798171291	-0.0409140050806924	0.165813615757172	-0.298124031332469	0.26075376175813	-0.46393764708964	0.0949401460009586	0.558877793090599	0.126	0.126	0.126	0.126	0.332	0.332	0.332	0.239	0.239	0.502	0.332	0.239	0.502	0.154	0.239	0.502	0.154	0.502	0.154	0.154	5.30028063448325e-14	8.71947501832278e-08	1.30009090001193e-39	1	0.0636013247916099	0.00557680422681999	8.6882447024285e-07	3.96877873888412e-25	0.321972050661397
Fgd4	6.44837296145258e-18	1.63239508733766e-25	1.90061583928791e-16	2.84467201588534e-05	0.00122247974562941	0.541035087034859	3.05710471711457e-06	0.000433722204288578	0.00202314927411489	1.64349229789246e-06	0.309894988749935	0.220927968249714	0.325264171838611	0.10914529314879	-0.0889670205002207	0.0153691830886762	-0.200749695601144	0.104336203588897	-0.111782675100924	-0.21611887868982	0.408	0.408	0.408	0.408	0.155	0.155	0.155	0.23	0.23	0.136	0.155	0.23	0.136	0.283	0.23	0.136	0.283	0.136	0.283	0.283	6.54896757965124e-14	1.65786045070013e-21	1.9302654463808e-12	0.288904889933316	1	1	0.0310479555070155	1	1
Arid5a	6.86835721056283e-18	0.000729281708977724	4.18526220474576e-06	0.104032339986518	2.95024478601653e-38	0.00602822584649194	4.19217358699809e-19	3.20092167723426e-14	0.43648973906867	6.38478855279387e-08	-0.305883079118068	0.0594800425728684	-0.184669942684942	0.0310626783078231	0.365363121690936	0.121213136433126	0.336945757425891	-0.24414998525781	-0.0284173642650453	0.215732620992765	0.303	0.303	0.303	0.303	0.545	0.545	0.545	0.246	0.246	0.436	0.545	0.246	0.436	0.257	0.246	0.436	0.257	0.436	0.257	0.257	6.97550358304761e-14	1	0.042505522951398	1	2.99626860467839e-34	1	4.25757149495526e-15	3.25085605539912e-10	1
Arap3	8.17836043307788e-18	1.09696765928839e-07	5.26674419399469e-12	0.0172335275218319	1.42036489644168e-10	0.283807431241647	2.75770757634745e-10	2.38001674778104e-06	0.179754828991639	1.32248162663315e-06	0.264273442737293	0.112913150012764	0.237246824987685	0.0546754937951133	-0.151360292724528	-0.0270266177496075	-0.209597948942179	0.124333674974921	-0.0582376562176509	-0.182571331192572	0.325	0.325	0.325	0.325	0.093	0.093	0.093	0.24	0.24	0.118	0.093	0.24	0.118	0.257	0.24	0.118	0.257	0.118	0.257	0.257	8.3059428558339e-14	0.00111408035477329	5.348905403421e-08	1	1.44252258882617e-06	1	2.80072781453847e-06	0.0241714500904643	1
Il10rb	9.56897935733178e-18	9.8391412819364e-49	8.71379008513093e-28	0.010575081085468	0.316307892450491	0.00518453439159482	6.40007798539567e-21	0.00314617559199361	7.80554290414989e-44	1.21778224155736e-29	-0.385135086892128	-0.376923708319346	-0.509613336154963	0.0363877081750488	0.00821137857278231	-0.124478249262835	0.421522795067177	-0.132689627835617	0.413311416494395	0.546001044330012	0.352	0.352	0.352	0.352	0.569	0.569	0.569	0.61	0.61	0.641	0.569	0.61	0.641	0.271	0.61	0.641	0.271	0.641	0.271	0.271	9.71825543530616e-14	9.99263188593461e-45	8.84972521045898e-24	1	1	1	6.49991920196784e-17	1	7.92730937345463e-40
Fam101b	1.01953289096881e-17	3.17880516848006e-44	1.71687228702815e-19	9.82631805378163e-07	0.197009756118791	0.0993137294860777	1.52369614372268e-05	0.00259876828850942	2.73417496465525e-07	5.28061808955325e-08	0.293053146847383	0.264100359326969	0.335629281433525	0.148001765961677	-0.0289527875204141	0.042576134586142	-0.145051380885706	0.0715289221065561	-0.116098593365292	-0.187627515471848	0.372	0.372	0.372	0.372	0.128	0.128	0.128	0.154	0.154	0.087	0.128	0.154	0.087	0.243	0.154	0.087	0.243	0.087	0.243	0.243	1.03543760406792e-13	3.22839452910835e-40	1.74365549470579e-15	0.00997960861542062	1	1	0.154746580356475	1	0.00277682809410387
Fnbp1l	1.12445382916745e-17	0.749327148109799	2.79668882855009e-15	0.743917371254865	3.13246050020526e-46	0.701580707849606	9.53018915353826e-13	1.69448212345418e-37	0.897121675528436	2.6409547966466e-11	-0.158981574593098	0.00156077408252651	-0.157816780168093	-0.00308684429930599	0.160542348675625	0.00116479442500533	0.155894730293792	-0.15937755425062	-0.0046476183818325	0.154729935868787	0.007	0.007	0.007	0.007	0.114	0.114	0.114	0.006	0.006	0.105	0.114	0.006	0.105	0.006	0.006	0.105	0.006	0.105	0.006	0.006	1.14199530890246e-13	1	2.84031717427547e-11	1	3.18132688400846e-42	1	9.67886010433345e-09	1.72091604458007e-33	1
Mkl1	1.57954758097619e-17	3.36464261238719e-27	2.6474329640494e-14	0.382080413416392	1.31745794970336e-05	0.957079010526441	3.78760379891853e-15	9.82908817620816e-05	5.48493503487138e-16	1.87331929020686e-12	0.211054117360913	0.149681997799853	0.211495624692879	0.0284360730541008	-0.0613721195610598	0.00044150733196629	-0.182618044306812	0.0618136268930261	-0.121245924745752	-0.183059551638778	0.196	0.196	0.196	0.196	0.011	0.011	0.011	0.07	0.07	0.01	0.011	0.07	0.01	0.178	0.07	0.01	0.178	0.01	0.178	0.178	1.60418852323942e-13	3.41713103714043e-23	2.68873291828858e-10	1	0.133801029371873	1	3.84669041818166e-11	0.998242195175701	5.57050002141537e-12
Rnf130	1.62011392631341e-17	3.63858918317295e-09	1.62648887394113e-13	0.00187153164021147	7.39408319381711e-09	0.735883899786579	1.85833023370126e-07	2.04289790476235e-06	0.357154419420742	8.4231903011827e-06	0.307258266244885	0.133219792680579	0.292652311347396	0.0775306860679232	-0.174038473564306	-0.0146059548974892	-0.229727580176962	0.159432518666817	-0.055689106612656	-0.215121625279473	0.516	0.516	0.516	0.516	0.27	0.27	0.27	0.42	0.42	0.279	0.27	0.42	0.279	0.415	0.42	0.279	0.415	0.279	0.415	0.415	1.6453877035639e-13	3.69535117443045e-05	1.65186210037461e-09	1	7.50943089164066e-05	1	0.001887320185347	0.0207476711207664	1
Hlx	1.6580033860187e-17	0.011131671841694	0.132767166733101	0.152136412686085	7.02371075028715e-16	3.55018386136915e-07	2.97883211756398e-18	0.97933967682694	0.000273597547173577	0.0119032999656016	-0.275846334354879	-0.052956925487347	-0.055475967472542	0.038514150458286	0.222889408867532	0.220370366882337	0.314360484813165	-0.00251904198519509	0.0914710759456329	0.093990117930828	0.167	0.167	0.167	0.167	0.384	0.384	0.384	0.205	0.205	0.202	0.384	0.205	0.202	0.138	0.205	0.202	0.138	0.202	0.138	0.138	1.6838682388406e-13	1	1	1	7.13328063799163e-12	0.00360556672960651	3.02530189859798e-14	1	1
Usp32	1.7466125743175e-17	1.3462024325089e-32	2.92126452839769e-15	1.77843215480537e-07	0.0241890136800153	0.909320353829709	8.97530366819349e-05	0.0300033520059126	0.00139374213352444	0.000180936874314498	0.287742091778022	0.247025570026689	0.293176887763979	0.150735022730349	-0.0407165217513336	0.00543479598595686	-0.137007069047673	0.0461513177372905	-0.0962905472963398	-0.14244186503363	0.453	0.453	0.453	0.453	0.193	0.193	0.193	0.253	0.253	0.192	0.193	0.253	0.192	0.312	0.253	0.192	0.312	0.192	0.312	0.312	1.77385973047685e-13	1.36720319045604e-28	2.96683625504069e-11	0.00180617569642033	1	1	0.911531840541731	1	1
Nampt	1.77088495299987e-17	0.010676238747591	0.00507917960712472	7.97938313734762e-12	9.58877846523158e-32	6.81662106458448e-05	6.49478655125988e-37	2.65066257211279e-06	5.53994541716006e-09	1.5422736899575e-14	-0.49333691219888	0.0415950929166979	-0.236672541559561	0.22605285591712	0.534932005115578	0.25666437063932	0.719389768116	-0.278267634476258	0.184457763000422	0.46272539747668	0.361	0.361	0.361	0.361	0.569	0.569	0.569	0.312	0.312	0.411	0.569	0.312	0.411	0.184	0.312	0.411	0.184	0.411	0.184	0.184	1.79851075826667e-13	1	1	8.10386151429024e-08	9.73836340928919e-28	0.6922960353192	6.59610522145953e-33	0.0269201290823775	5.62636856566776e-05
Plgrkt	1.91343813425679e-17	2.61294153626749e-25	1.43724970622751e-32	0.0485449269227828	0.497813761194691	0.000497014340745071	5.0297208603081e-09	3.28011236671519e-07	1.94747703685204e-11	2.56381871162007e-19	-0.262052316966726	-0.303551278511222	-0.509751785978661	-0.0576480781296878	-0.041498961544496	-0.247699469011935	0.204404238837038	-0.206200507467439	0.245903200381534	0.452103707848973	0.112	0.112	0.112	0.112	0.311	0.311	0.311	0.287	0.287	0.422	0.311	0.287	0.422	0.148	0.287	0.422	0.148	0.422	0.148	0.148	1.94328776915119e-13	2.65370342423326e-21	1.45967080164466e-28	1	1	1	5.10818450572891e-05	0.00333128211963595	1.97785767862693e-07
Hbegf	1.96482856446325e-17	0.741145508668037	0.000360457550980766	0.42764305432317	1.08248847399323e-49	0.000130250097504793	2.99075566643908e-12	2.39435954496002e-07	0.340946553906385	0.00110757032555137	-0.167490416155711	0.000346307212764848	-0.0216037847006581	0.00249376687840246	0.167836723368476	0.145886631455053	0.169984183034114	-0.0219500919134229	0.00214745966563761	0.0240975515790605	0.001	0.001	0.001	0.001	0.093	0.093	0.093	0.002	0.002	0.021	0.093	0.002	0.021	0	0.002	0.021	0	0.021	0	0	1.99547989006888e-13	1	1	1	1.09937529418752e-45	1	3.03741145483553e-08	0.00243171155386139	1
Enah	2.15646273790708e-17	0.284501819067365	0.58904415371655	0.266903696785106	3.76467920002159e-34	3.3227492587584e-08	1.62662798432794e-13	0.256686120255352	0.066653083931485	0.685652528713868	-0.15915308450965	-0.00517739927889814	0.00274453106194429	0.00424846113455148	0.153975685230752	0.161897615571595	0.163401545644202	0.00792193034084243	0.00942586041344962	0.00150393007260718	0.006	0.006	0.006	0.006	0.109	0.109	0.109	0.01	0.01	0.003	0.109	0.01	0.003	0.002	0.01	0.003	0.002	0.003	0.002	0.002	2.19010355661843e-13	1	1	1	3.82340819554193e-30	0.000337458414719503	1.65200338088345e-09	1	1
Mthfs	2.47674425129232e-17	8.47776999323982e-23	1.13466600899376e-12	0.0100171156608356	0.0773614158929193	0.529412156942592	2.2599250929856e-21	0.449644034772146	9.41572450277163e-25	5.30877271409397e-17	-0.259256714389543	-0.211163855823805	-0.238750043044924	0.048053066706181	0.0480928585657379	0.020506671344619	0.307309781095724	-0.0275861872211189	0.259216922529986	0.286803109751105	0.175	0.175	0.175	0.175	0.392	0.392	0.392	0.351	0.351	0.369	0.392	0.351	0.369	0.121	0.351	0.369	0.121	0.369	0.121	0.121	2.51538146161248e-13	8.61002320513436e-19	1.15236679873406e-08	1	1	1	2.29517992443618e-17	1	9.56260980501486e-21
Rdh12	2.48306090279301e-17	1.25364337894231e-11	2.52751228813156e-05	9.47396575616117e-16	3.51194722359445e-06	6.94020619415439e-21	2.06674998166974e-40	4.88211164715528e-16	5.28344830593452e-40	0.0242851822609907	-0.518565466864731	-0.281220556983896	0.119266472425932	0.25486103815545	0.237344909880834	0.637831939290663	0.773426505020181	0.400487029409828	0.536081595139346	0.135594565729518	0.401	0.401	0.401	0.401	0.597	0.597	0.597	0.5	0.5	0.247	0.597	0.5	0.247	0.184	0.5	0.247	0.184	0.247	0.184	0.184	2.52179665287658e-13	1.27320021565381e-07	0.256694147982641	9.62175962195728e-12	0.0356673360028253	7.0484734107832e-17	2.09899128138379e-36	4.9582725888509e-12	5.3658700995071e-36
Timp2	2.64400093343006e-17	0.000309075678433969	8.15109341384667e-19	1.47894741031704e-19	6.68950044652072e-30	0.36095272529975	0.608510391078138	8.21579629950869e-30	1.02019268572451e-36	0.143952161710165	0.330041760519595	-0.130229513935318	0.407126014821066	0.313316793140092	-0.460271274454912	0.0770842543014715	-0.016724967379503	0.537355528756384	0.443546307075409	-0.0938092216809746	0.488	0.488	0.488	0.488	0.232	0.232	0.232	0.543	0.543	0.213	0.232	0.543	0.213	0.249	0.543	0.213	0.249	0.213	0.249	0.249	2.68524734799157e-13	1	8.27825047110268e-15	1.50201898991799e-15	6.79385665348645e-26	1	1	8.34396272178102e-26	1.03610769162182e-32
Hnrnpll	2.68124395152767e-17	3.6548927942088e-16	1.32043865425576e-16	0.367297335469325	1.12392752644775e-06	0.262201591726973	9.01039242171875e-18	2.11122947381454e-07	2.58497465876416e-15	4.1502284692798e-17	0.240430238519326	0.137989556900141	0.258462459342246	-0.035587403436774	-0.102440681619185	0.01803222082292	-0.2760176419561	0.120472902442105	-0.173576960336915	-0.29404986277902	0.26	0.26	0.26	0.26	0.049	0.049	0.049	0.14	0.14	0.031	0.049	0.14	0.031	0.273	0.14	0.031	0.273	0.031	0.273	0.273	2.72307135717151e-13	3.71190912179846e-12	1.34103749726215e-12	1	0.0114146079586034	1	9.15095454349756e-14	0.00214416465360604	2.62530026344088e-11
Hmgn2	2.82477945406255e-17	1.46827950725671e-34	4.69693521162908e-18	5.7611668432595e-07	0.256470421714381	0.257298279673692	0.000649447999551372	0.0186462858267206	0.000296816112171549	2.90727000748323e-05	0.358935184174576	0.296339454555374	0.395622523664637	0.14384158146904	-0.0625957296192022	0.0366873394900614	-0.215093602705536	0.0992830691092636	-0.152497873086334	-0.251780942195598	0.546	0.546	0.546	0.546	0.316	0.316	0.316	0.335	0.335	0.275	0.316	0.335	0.275	0.395	0.335	0.275	0.395	0.275	0.395	0.395	2.86884601354592e-13	1.49118466756991e-30	4.7702074009305e-14	0.00585104104601435	1	1	1	1	1
Ighm	2.91366538636587e-17	3.71082396241265e-23	3.87858276445749e-12	0.246098009672961	6.46673245727645e-05	0.331966030633827	1.11398672763473e-18	0.00847745040278329	4.50380983913201e-23	2.06558133225357e-13	0.281933533076818	0.191479126478315	0.26620161953965	-0.0512241220347243	-0.0904544065985036	-0.0157319135371684	-0.333157655111542	0.0747224930613352	-0.242703248513039	-0.317425741574374	0.271	0.271	0.271	0.271	0.057	0.057	0.057	0.13	0.13	0.077	0.057	0.13	0.077	0.294	0.13	0.077	0.294	0.077	0.294	0.294	2.95911856639318e-13	3.76871281622628e-19	3.93908865558303e-08	1	0.656761348360996	1	1.13136492058584e-14	1	4.57406927262247e-19
Gca	3.0998382416584e-17	0.930188808527395	0.237598179589217	0.356142462979142	4.86052767849585e-29	2.61452755231048e-07	5.38172256058933e-11	0.160105892406261	0.237215837599524	0.718848966787785	-0.230142636491163	-0.00180733647789098	-0.0220189808868179	-0.0231601827839228	0.228335300013272	0.208123655604345	0.20698245370724	-0.0202116444089269	-0.0213528463060318	-0.00114120189710488	0.066	0.066	0.066	0.066	0.234	0.234	0.234	0.065	0.065	0.087	0.234	0.065	0.087	0.079	0.065	0.087	0.079	0.087	0.079	0.079	3.14819571822827e-13	1	1	1	4.93635191028039e-25	0.00265531418212652	5.46567743253452e-07	1	1
Stard7	3.16636399440666e-17	0.0336286784300507	2.47978052434796e-38	0.546719555009823	3.21968269217866e-18	2.2578975381805e-05	5.88125876998582e-15	7.02472607171314e-49	0.0168289454730649	2.5697830169712e-31	-0.220883311078366	-0.0234007411434689	-0.436549164776819	0.00750977670356294	0.197482569934897	-0.215665853698453	0.228393087781929	-0.41314842363335	0.0309105178470318	0.444058941480382	0.082	0.082	0.082	0.082	0.264	0.264	0.264	0.109	0.109	0.408	0.264	0.109	0.408	0.073	0.109	0.408	0.073	0.408	0.073	0.073	3.2157592727194e-13	1	2.51846510052779e-34	1	3.26990974217665e-14	0.229312073977611	5.9730064067976e-11	7.13431179843186e-45	1
Adam19	3.98081656639422e-17	2.7566913374859e-58	5.32809562607273e-05	2.50039039294531e-05	8.33838650450609e-123	1.47387389273724e-20	1.87444027434353e-26	8.01972080221473e-07	5.79707242354613e-14	0.511271050453614	-0.349650825580048	0.274071344110518	0.112100188503528	0.110110158938994	0.623722169690566	0.461751014083576	0.459760984519042	-0.16197115560699	-0.163961185171524	-0.00199002956453387	0.312	0.312	0.312	0.312	0.529	0.529	0.529	0.091	0.091	0.178	0.529	0.091	0.178	0.2	0.091	0.178	0.2	0.178	0.2	0.2	4.04291730482997e-13	2.79969572235068e-54	0.541121391783947	0.253939648307525	8.46846533397639e-119	1.49686632546394e-16	1.90368154262329e-22	0.00814482844672928	5.88750675335345e-10
Mtpn	4.28173110171952e-17	2.71280144353724e-11	3.9028734207203e-16	0.470450502328446	5.21681418462587e-08	0.50243048446329	1.45618954764132e-13	3.40981523751053e-08	3.86648845160046e-06	2.93100240059813e-13	0.292795381670031	0.159311219892798	0.307690368906938	0.00990265239666976	-0.133484161777233	0.0148949872369073	-0.282892729273361	0.148379149014141	-0.149408567496128	-0.297787716510269	0.396	0.396	0.396	0.396	0.155	0.155	0.155	0.292	0.292	0.136	0.155	0.292	0.136	0.377	0.292	0.136	0.377	0.136	0.377	0.377	4.34852610690634e-13	2.75512114605643e-07	3.96375824608354e-12	1	0.000529819648590604	1	1.47890610458453e-09	0.00034630083552157	0.0392680567144542
Cd101	4.52820024055496e-17	0.00122300083988244	6.25270209394357e-16	0.0875557863880778	9.9017952731977e-13	0.510642081105506	3.50005425163916e-11	5.38856122150685e-12	0.570062816002241	5.64383952608369e-11	0.239974985345178	0.0465324049970972	0.255969541546137	0.0227662387484243	-0.19344258034808	0.0159945562009593	-0.217208746596753	0.20943713654904	-0.0237661662486729	-0.233203302797713	0.315	0.315	0.315	0.315	0.087	0.087	0.087	0.255	0.255	0.073	0.087	0.255	0.073	0.263	0.255	0.073	0.263	0.073	0.263	0.263	4.59884016430762e-13	1	6.35024424660909e-12	1	1.00562632794596e-08	1	3.55465509796474e-07	5.47262277656236e-08	1
Tiparp	4.55034995088652e-17	2.15384632003374e-38	5.28348151904131e-11	0.00709675974122991	0.319654119723285	0.369709068703777	4.47038812580978e-21	0.047212245356096	5.62399207629646e-36	2.58693620470534e-15	-0.401647639423714	-0.418198299985463	-0.401394202179755	0.0470162599777407	-0.0165506605617484	0.000253437243959209	0.448663899401455	0.0168040978057076	0.465214559963203	0.448410462157496	0.157	0.157	0.157	0.157	0.36	0.36	0.36	0.389	0.389	0.321	0.36	0.389	0.321	0.103	0.389	0.321	0.103	0.321	0.103	0.103	4.62133541012035e-13	2.18744632262626e-34	5.36590383073835e-07	1	1	1	4.54012618057242e-17	1	5.71172635268668e-32
Tceb1	5.44817632987356e-17	4.03544661869625e-10	7.9509922827876e-07	0.0465641738785404	5.62145921772769e-07	0.0226044656398931	1.20350814236477e-19	0.181876004734021	5.06914287935351e-13	1.52640018751292e-09	-0.307975355998504	-0.127294376295939	-0.20645368114005	0.0544097338810541	0.180680979702565	0.101521674858454	0.362385089879558	-0.0791593048441112	0.181704110176993	0.260863415021104	0.238	0.238	0.238	0.238	0.455	0.455	0.455	0.351	0.351	0.369	0.455	0.351	0.369	0.194	0.351	0.369	0.194	0.369	0.194	0.194	5.53316788061959e-13	4.09839958594791e-06	0.00807502776239908	1	0.00570915398152424	1	1.22228286938566e-15	1	5.14822150827142e-09
Zfp740	5.5455656853637e-17	4.22512934788776e-21	1.18061849237308e-16	0.555665475420262	2.17104322273939e-05	0.152920852123012	1.49228894208758e-14	1.31866804235086e-06	6.19583602428259e-13	8.6051989014035e-15	0.22991430510322	0.147782661996201	0.248489894650236	0.0129633265726725	-0.0821316431070194	0.0185755895470152	-0.216950978530548	0.100707232654035	-0.134819335423528	-0.235526568077563	0.242	0.242	0.242	0.242	0.041	0.041	0.041	0.113	0.113	0.021	0.041	0.113	0.021	0.227	0.113	0.021	0.227	0.021	0.227	0.227	5.63207651005538e-13	4.29104136571481e-17	1.1990361408541e-12	1	0.220491149701412	1	1.51556864958414e-10	0.0133923926381154	6.2924910662614e-09
Nudt4	6.35669685926305e-17	1.31320595936662e-06	7.30128934944869e-39	0.378128363020036	2.24374043920986e-30	8.22873532147807e-07	1.2840612462417e-12	6.25403507118408e-53	1.76726752266968e-06	9.78780650601768e-32	0.263322691675854	-0.165231239471091	0.514509866975468	0.00952702230307101	-0.428553931146945	0.251187175299614	-0.253795669372783	0.679741106446559	0.174758261774162	-0.504982844672397	0.844	0.844	0.844	0.844	0.649	0.649	0.649	0.823	0.823	0.495	0.649	0.823	0.495	0.846	0.823	0.495	0.846	0.495	0.846	0.846	6.45586133026755e-13	0.0133369197233274	7.41518946330009e-35	1	2.27874279006153e-26	0.00835710359249313	1.30409260168307e-08	6.35159801829455e-49	0.0179483689602333
Jdp2	6.81050271698323e-17	2.82602738525971e-48	4.45960825508402e-06	2.27643284330821e-07	0.101164610566005	0.0122659987282141	5.72867877830984e-29	4.48003113397492e-06	8.12160411042995e-58	2.4353530108801e-15	-0.426263180674415	-0.479648148676545	-0.249478263678721	0.126925107802339	-0.0533849680021293	0.176784916995695	0.553188288476754	0.230169884997824	0.606573256478884	0.37640337148106	0.335	0.335	0.335	0.335	0.537	0.537	0.537	0.578	0.578	0.443	0.537	0.578	0.443	0.198	0.578	0.443	0.198	0.443	0.198	0.198	6.91674655936817e-13	2.87011341246976e-44	0.0452917814386333	0.00231194519566381	1	1	5.81804616725147e-25	0.0454991961966493	8.24830113455266e-54
Fis1	8.40125756529262e-17	1.43460336237053e-41	1.16810767064603e-20	2.04261614992964e-15	0.586352509437814	0.121891713717858	0.278114706036933	0.0127654739373911	0.345076541141374	0.00866590303385809	0.292600088241034	0.301465023332236	0.374443730374062	0.232621701433418	0.00886493509120229	0.0818436421330282	-0.0599783868076166	0.0729787070418259	-0.0688433218988189	-0.141822028940645	0.617	0.617	0.617	0.617	0.368	0.368	0.368	0.398	0.398	0.321	0.368	0.398	0.321	0.399	0.398	0.321	0.399	0.321	0.399	0.399	8.53231718331119e-13	1.45698317482351e-37	1.18633015030811e-16	2.07448096186854e-11	1	1	1	1	1
Ralbp1	8.7743410175356e-17	2.04726411665776e-10	1.1491756820841e-16	0.0707367234982481	5.19400327478081e-08	0.254790456526357	6.51508241942736e-11	6.09266767235624e-09	0.00305870711619606	1.06853312271549e-11	0.28412732450108	0.132130356259993	0.2993902094233	0.0425477327285529	-0.151996968241088	0.0152628849222194	-0.241579591772527	0.167259853163307	-0.0895826235314396	-0.256842476694747	0.318	0.318	0.318	0.318	0.095	0.095	0.095	0.215	0.215	0.07	0.095	0.215	0.07	0.269	0.215	0.07	0.269	0.07	0.269	0.269	8.91122073740915e-13	2.07920143687762e-06	1.16710282272461e-12	1	0.000527502972586739	1	6.61671770517043e-07	6.187713288045e-05	1
Mthfsl	8.79879478017871e-17	5.18948359326323e-16	6.98093064223156e-20	0.805577729093766	0.00182953828408918	0.214815524318048	3.11649755539617e-14	9.15326747323392e-06	6.00801943997557e-12	5.24450579557365e-17	-0.27173745946865	-0.166515244959949	-0.335295534969644	0.00737901843618516	0.105222214508701	-0.0635580755009945	0.279116477904835	-0.168780290009695	0.173894263396134	0.342674553405829	0.174	0.174	0.174	0.174	0.384	0.384	0.384	0.315	0.315	0.422	0.384	0.315	0.422	0.168	0.315	0.422	0.168	0.422	0.168	0.168	8.9360559787495e-13	5.27043953731813e-12	7.08983316025037e-16	1	1	1	3.16511491726035e-10	0.0929605844581637	6.10174454323919e-08
Tnfrsf1a	9.26566700881831e-17	0.165373519757073	6.60881013544596e-20	0.0269505655626369	1.33757998416822e-15	0.178431366355303	5.82971230658686e-10	1.5335373160149e-18	0.202860276929253	5.98563845375201e-13	0.266636857625876	0.0142347289470455	0.335120971197936	0.0586748523832709	-0.25240212867883	0.0684841135720602	-0.207962005242605	0.320886242250891	0.0444401234362254	-0.276446118814665	0.758	0.758	0.758	0.758	0.545	0.545	0.545	0.703	0.703	0.498	0.545	0.703	0.498	0.739	0.703	0.498	0.739	0.498	0.739	0.739	9.41021141415587e-13	1	6.71190757355892e-16	1	1.35844623192125e-11	1	5.92065581856961e-06	1.55746049814473e-14	1
Bid	9.43616899544968e-17	2.64171754414207e-09	2.55443854185652e-09	0.0215756810355509	6.45875702307156e-09	0.0510493348308536	1.59291066077361e-10	0.00072211112570697	0.0419880826857999	3.3870334727041e-05	0.236216913331461	0.110865723968344	0.19129291737536	0.0589501699980876	-0.125351189363117	-0.0449239959561017	-0.177266743333374	0.0804271934070153	-0.0519155539702569	-0.132342747377272	0.262	0.262	0.262	0.262	0.054	0.054	0.054	0.172	0.172	0.094	0.054	0.172	0.094	0.208	0.172	0.094	0.208	0.094	0.208	0.208	9.5833732317787e-13	2.68292833783069e-05	2.59428778310949e-05	1	6.55951363263147e-05	1	1.61776006708168e-06	1	1
Nisch	9.52236543962821e-17	0.796582055553787	1.81553054188339e-18	1.09956430331618e-06	2.52257847820586e-20	0.239540432776008	5.35417038656997e-27	2.06374578431392e-21	3.68008326501155e-08	1.98402262128727e-27	0.331829115401029	-0.0187841243185952	0.386901892478758	-0.257621057704553	-0.350613239719625	0.0550727770777283	-0.589450173105582	0.405686016797353	-0.238836933385958	-0.644522950183311	0.537	0.537	0.537	0.537	0.278	0.278	0.278	0.531	0.531	0.24	0.278	0.531	0.24	0.613	0.531	0.24	0.613	0.24	0.613	0.613	9.67091434048641e-13	1	1.84385281833677e-14	0.0111671750644791	2.56193070246587e-16	1	5.43769544460046e-23	2.09594021854922e-17	0.000373749256394573
Psmb8	1.02093225513014e-16	0.454569848421131	1.0068863969187e-09	0.000528874456488733	6.84140897745706e-17	0.0921525422955542	1.37633019911482e-07	2.00399919782799e-09	0.00091021602501783	0.00104980569918859	0.273481035633552	-0.0363211094017745	0.233045377553412	0.106952650521311	-0.309802145035327	-0.0404356580801403	-0.166528385112241	0.269366486955187	0.143273759923086	-0.126092727032101	0.351	0.351	0.351	0.351	0.12	0.12	0.12	0.328	0.328	0.167	0.12	0.328	0.167	0.263	0.328	0.167	0.263	0.167	0.263	0.263	1.03685879831017e-12	1	1.02259382471063e-05	1	6.94813495750539e-13	1	0.00139780095022101	2.03526158531411e-05	1
Gm21975	1.03871169283384e-16	0.356042685146136	2.74239850137237e-16	0.550940286981054	6.80123645166113e-18	0.427556580863319	1.05934341988873e-12	4.79849691806226e-17	0.991837184891513	7.73933780711047e-13	0.266092004903442	0.0260429549694113	0.294164252248372	-0.00537235754566612	-0.240049049934031	0.0280722473449296	-0.271464362449108	0.268121297278961	-0.0314153125150774	-0.299536609794038	0.385	0.385	0.385	0.385	0.147	0.147	0.147	0.374	0.374	0.125	0.147	0.374	0.125	0.352	0.374	0.125	0.352	0.125	0.352	0.352	1.05491559524204e-12	1	2.78517991799378e-12	1	6.90733574030704e-14	1	1.075869177239e-08	4.87335346998403e-13	1
Far1	1.19942608771524e-16	6.16757281068352e-42	1.39127711407447e-09	0.0541296418686613	0.0736095248878724	0.090323159246163	7.02396482657648e-11	0.64197398493223	8.82290710286761e-19	8.7888458459497e-06	0.263304953159326	0.239257478758421	0.212832117206986	0.0567970335598074	-0.0240474744009049	-0.0504728359523391	-0.206507919599518	-0.0264253615514342	-0.182460445198613	-0.156035083647179	0.285	0.285	0.285	0.285	0.071	0.071	0.071	0.101	0.101	0.108	0.071	0.101	0.108	0.235	0.101	0.108	0.235	0.108	0.235	0.235	1.2181371346836e-12	6.26378694653018e-38	1.41298103705403e-05	1	1	1	7.13353867787107e-07	1	8.96054445367235e-15
[truncated: 8,195 more rows]
[truncated: 1 more columns]
