# Supplementary material for: The neutrotime transcriptional signature defines a single continuum of neutrophils across biological compartments
Source: Nat Commun. 2021 May 17;12:2856. doi: 10.1038/s41467-021-22973-9 (PMC8129206; doi:10.1038/s41467-021-22973-9)
Supplement: Supplementary file 5 — Supplementary Data 2 [file 41467_2021_22973_MOESM5_ESM.zip › Supplementary Data 2 ImmGen class means.txt]

SC.LT34F.BM	SC.LTSL.BM	SC.STSL.BM	SC.LTSL.FL	SC.STSL.FL	SC.MPP34F.BM	SC.ST34F.BM	SC.CMP.BM.MM	SC.CMP.BM.DR	SC.MEP.BM	SC.GMP.BM	SC.CDP.BM	SC.MDP.BM	MLP.BM	MLP.FL	proB.CLP.BM	proB.FrA.BM	proB.FrBC.BM	preB.FrC.BM	preB.FrD.BM	B.FrE.BM	proB.CLP.FL	proB.FrA.FL	proB.FrBC.FL	preB.FrD.FL	B.FrE.FL	B.T1.Sp	B.T2.Sp	B.T3.Sp	B.Fo.Sp	B.GC.Sp	B.MZ.Sp	B1a.Sp	B.FrF.BM	B.Fo.MLN	B.Fo.LN	B.Fo.PC	B1b.PC	B1a.PC	DC.8n.Th	DC.8p.Th	DC.4p.Sp.GR	DC.4p.Sp.ST	DC.8p.Sp.GR	DC.8p.Sp.ST	DC.8n4n11bn.Sp	DC.8n4n11bp.Sp	DC.pDC.8n.Sp	DC.pDC.8p.Sp	DC.4p.SLN
Lypla1	449.17496	242.87263	279.13344	259.94134	362.54771	545.45586	554.45325	292.6739	425.89262	590.30959	332.8687	611.9718	655.61788	458.13697	552.77992	422.58062	340.76298	461.22891	545.7709	445.26638	317.425	473.18244	487.4349	524.74865	540.08057	406.9467	337.4591	318.06372	350.48795	386.84993	589.99529	311.54141	499.72869	289.72126	408.7635	294.46077	231.3875	373.05625	372.72679	679.88155	677.83871	497.30733	306.33306	381.49808	349.64423	415.6273	218.67632	455.74341	469.40778
Atp6v1h	231.11928	136.04743	204.1862	188.40201	240.49411	216.61389	226.72449	165.94398	259.00293	279.72769	182.6481	272.53706	275.83505	233.92523	289.85518	201.90262	172.07359	261.31272	247.95876	241.93387	227.22855	264.68473	270.48472	272.72813	306.1051	245.82684	213.55184	215.56941	242.30316	244.26775	296.74092	246.18869	184.79676	189.31191	215.98314	183.91349	153.14446	175.0748	145.1483	380.00477	333.60766	285.52942	234.46949	297.1851	266.0608	239.36147	204.82951	346.66437	342.95838
Oprk1	15.18067	15.88481	14.78005	14.56905	14.68697	16.71634	14.82655	19.31527	26.14358	15.06067	14.00743	13.9197	13.12515	14.86016	14.62966	14.67553	18.13812	15.2162	13.88116	16.14668	17.19726	12.77461	12.86378	15.93595	13.29472	16.18684	16.84553	14.63395	14.61717	14.22295	15.09664	16.53809	15.96978	16.73323	14.89543	19.20341	18.31314	15.12462	17.03787	14.2835	15.37236	16.68841	16.11036	13.70421	16.9752	15.03262	21.30304	16.01081	14.983
Fam150a	8.48846	10.79625	8.96929	12.2549	8.89812	10.78632	9.40124	11.52974	15.59919	10.85177	11.52585	11.47265	10.54117	10.51391	9.60286	9.58935	10.57316	10.74122	9.55618	10.81765	11.52118	9.38154	8.86945	10.8105	9.30419	10.00007	10.96972	10.12787	11.51023	10.57294	8.68935	10.95695	10.45448	12.96949	11.85502	11.4898	10.74175	9.43184	9.7303	8.89963	9.25681	9.47552	10.15695	11.03134	10.41784	11.89673	12.37594	18.29537	17.76971
St18	29.40783	38.30393	36.88535	43.32909	34.83646	39.57608	31.77302	46.8147	40.61186	37.95442	48.53704	43.92212	46.00374	35.31015	37.90313	36.63665	44.51588	38.67708	33.33097	46.89044	41.58014	42.4214	46.71006	38.66078	36.91788	38.96292	41.53137	34.60336	37.15214	37.7573	36.31872	35.18667	38.37592	39.85677	40.26948	41.48254	42.11695	38.9983	38.53029	38.38268	34.14955	54.5491	45.33341	40.58356	46.01424	47.21704	44.64604	38.1966	39.93973
Pcmtd1	385.00671	234.77733	290.93118	218.47339	324.06648	241.61723	266.19654	52.42943	199.56604	126.06003	47.07664	104.94247	97.1151	168.05702	92.2686	205.98838	196.01496	628.51445	477.68658	409.31508	322.74446	159.8176	254.98501	437.58372	747.3808	375.68036	400.47116	471.20099	482.98442	510.78947	493.40815	328.37799	571.70437	407.9678	385.16843	347.97936	660.51686	1058.31944	1285.10009	144.68715	169.31876	194.05554	199.79541	208.14204	191.53229	198.95538	152.55678	330.49831	336.71931
Rrs1	259.69857	206.81734	217.63204	188.11172	224.41767	362.56806	365.01411	450.35985	462.89364	878.912	561.83683	322.69504	551.08289	392.81414	687.12493	337.29167	242.66069	416.17844	450.94542	172.61773	233.95069	576.84134	588.60087	623.41622	280.94802	340.37997	195.75361	229.24337	203.09212	237.53509	494.09443	218.98035	305.72159	205.52477	222.68366	85.74415	153.50821	235.01925	247.57537	280.07318	255.17236	192.97671	150.84274	153.10747	138.96108	208.00561	132.88002	159.43063	158.53004
Adhfe1	40.52328	46.76204	40.89471	57.36473	46.01519	39.11738	40.94775	48.5549	54.16832	40.08174	46.08756	41.57316	47.43235	39.41819	45.06368	34.85062	43.77312	35.72978	36.77872	40.36815	42.27575	56.18139	41.34861	43.20373	38.86805	43.88787	40.96142	41.9914	48.20871	46.52085	242.95437	42.53517	43.76032	39.7548	48.08169	48.4412	49.82023	40.0263	44.33371	44.07689	43.30619	41.01677	46.8585	39.71765	42.9329	44.56375	45.48853	38.84865	44.20894
3110035E14Rik	22.80945	20.604	23.12501	35.02977	24.75037	23.6813	21.80326	23.29765	28.57838	21.70519	23.87827	20.98417	27.50165	23.33813	22.93491	24.5843	30.88647	23.04677	23.69743	26.27179	26.97203	26.60485	23.83563	25.21664	27.49129	24.55116	24.08272	23.38934	24.9812	24.10622	26.37543	21.17485	23.53041	25.51555	27.24321	23.76002	32.614	22.73365	25.29971	22.36399	20.1765	24.82976	29.10154	26.21328	29.08225	29.1602	33.67125	23.80634	24.7519
Sgk3	494.54694	374.51991	502.34017	377.54564	463.56582	643.26224	566.81261	271.78643	308.44644	306.60547	310.41879	1181.43995	862.04498	867.51108	532.60302	899.97952	640.6442	297.62764	218.68321	236.4261	458.44808	674.8465	654.65071	332.92602	215.56449	514.17667	678.85016	637.49667	621.67357	635.7149	435.34504	375.08483	561.89659	505.32495	467.00328	434.96121	461.34571	758.79645	787.53208	1006.6248	916.03092	1051.94225	1083.25571	917.32039	919.58523	1129.71564	951.91246	719.59647	748.45913
6030422M02Rik	24.32932	24.46837	22.30436	30.37349	27.50095	25.75883	27.59496	24.61233	39.30401	27.67192	27.39898	25.99058	22.46165	26.36914	27.94936	28.2949	24.86592	31.26712	23.24788	29.6361	31.15045	26.88067	25.28337	25.28016	25.73851	31.11741	35.76689	31.22808	34.19829	37.50781	26.95582	28.04986	32.88174	37.47068	32.95877	32.19373	29.4099	32.3102	34.41909	55.23437	44.90411	25.40925	33.32684	32.46394	49.33029	37.9437	36.57179	46.19148	41.79913
Prex2	61.71558	50.22723	44.57063	55.13173	69.18046	26.98557	30.98048	22.4711	25.86373	19.00831	21.67421	18.16024	20.20628	21.06353	23.99133	19.31715	22.19714	18.13516	17.59679	21.14093	20.87079	18.98386	16.83442	20.17424	15.91742	18.36515	19.12759	17.52331	18.515	18.6623	19.13413	19.09969	19.33133	18.75094	22.30826	20.59235	21.29973	19.08206	18.74946	17.21325	17.37872	18.87232	19.47168	20.46264	20.24294	20.50927	20.19957	18.79111	19.44937
A830018L16Rik	16.96489	20.56057	17.79067	19.77265	18.34977	19.3206	17.33093	18.56877	21.40836	20.43703	22.70551	19.9969	21.76526	18.28535	18.0821	18.94028	20.97388	17.40547	17.57656	20.43435	18.95011	15.98482	17.02269	18.83366	17.81581	18.43967	22.01306	18.67831	19.21848	18.43225	17.6356	17.85052	20.09572	20.43372	20.54831	18.37771	20.6451	22.4075	19.01151	18.13305	17.9943	20.78307	20.94163	18.21256	18.05953	24.26259	27.47861	19.90489	19.07182
Sulf1	21.46304	28.43088	28.05487	29.18027	23.20891	25.54163	23.89175	27.69543	34.57211	23.40377	29.12505	28.307	26.53301	24.57817	23.21099	24.93582	27.33575	26.01245	25.65414	26.73431	29.20902	24.95244	24.36075	23.61828	22.77843	27.82257	27.00036	27.38931	28.61272	26.62417	26.06964	27.13635	27.05589	28.38799	27.88981	27.99057	32.41666	26.91063	26.93583	22.51343	21.18605	25.78113	29.32142	25.84523	26.62285	30.80975	34.99109	26.16056	25.64351
Xkr9	12.27079	13.29543	13.25576	15.54594	12.84793	15.23379	11.5027	12.94988	19.00841	12.45127	14.16825	12.24147	14.01363	12.43105	11.74136	13.30526	15.09359	14.21778	15.10893	14.24887	16.54659	14.26699	12.05545	12.52665	14.78666	14.26349	14.64244	13.30133	14.15152	12.67631	13.17304	14.00253	12.0809	13.63624	14.04667	12.51729	14.61912	12.79175	14.56776	11.91105	11.84353	13.44036	14.06396	12.55862	14.47154	17.32915	16.47829	17.2755	15.40927
Kcnb2	25.79613	26.70347	31.66475	23.87968	23.29443	28.60875	29.62546	31.36907	40.02573	26.99612	34.77173	30.08028	28.33141	27.47045	27.18006	29.18816	34.70209	24.12847	28.46899	26.98398	29.07751	24.78804	26.53624	31.43602	29.73818	29.55546	31.39037	30.16405	27.39232	28.98906	29.50424	31.10213	28.73371	33.4377	28.47372	37.45093	36.89362	29.10827	30.8469	25.27236	24.74604	30.1859	30.35668	28.28384	33.03805	35.82612	34.07506	28.89292	30.668
Terf1	450.48251	281.12737	307.56715	443.74362	471.43257	549.53897	433.07055	173.44818	460.41431	471.0888	190.48205	488.21817	522.69347	353.91189	420.71588	406.35442	418.66092	509.71381	747.53879	416.35235	274.32849	569.68137	814.41872	643.01531	557.35381	334.02343	318.1874	355.21028	385.83292	489.3003	502.48375	367.73426	328.59456	323.10678	412.91745	253.79474	297.07628	315.16845	290.58503	377.66742	332.11157	334.12751	329.51509	257.73305	286.58769	229.15486	193.50772	388.73091	390.22348
Gm7634	86.55716	63.67015	65.64428	51.95613	59.1532	73.11016	84.36621	114.63064	106.5929	81.61034	102.77715	78.96736	69.72671	58.26535	64.59994	65.09873	91.66484	64.77437	65.96392	82.18253	53.90264	62.77101	66.85646	71.19765	69.15645	65.81422	73.7405	72.53804	67.2023	82.75909	68.10834	96.75145	105.26566	76.96192	115.23554	148.54707	100.58461	92.05269	96.2072	64.23884	75.16244	73.76973	78.95854	100.95684	81.72847	79.38484	77.2544	79.06012	70.57962
Rdh10	246.40785	196.2752	195.67316	229.9801	242.69314	146.40365	166.91064	172.66354	163.10258	303.76849	148.03436	202.72126	171.103	187.9095	212.02245	153.67426	151.2609	180.69549	205.25091	207.7546	201.74018	189.76975	189.11373	207.33347	279.23564	223.4753	195.60562	233.08511	240.60226	238.20779	176.33869	266.75089	206.5412	230.04854	178.64576	145.32171	177.4231	201.29195	195.93763	193.68657	182.37462	233.80959	196.31972	192.96904	168.95363	168.89303	158.04266	251.71982	230.08193
Tmem70	322.26483	208.15354	265.30678	251.19925	240.79474	379.9646	292.59823	269.82916	338.043	714.15193	275.78162	300.99071	343.21328	310.06549	498.06661	272.52743	202.07012	215.20148	255.89828	161.32277	168.00406	366.71009	357.74271	356.60702	201.64736	178.0202	163.18598	165.83896	184.35529	186.08148	191.57862	223.10639	250.23044	162.92407	175.76073	163.40439	132.52989	214.29016	211.12786	328.06738	356.80904	239.01611	199.74394	296.77507	288.42794	191.33716	144.81408	222.40576	233.0161
Ly96	55.31795	18.48514	37.22088	22.6648	48.46217	34.30122	41.67622	42.78141	34.84602	29.14635	36.30624	47.89496	34.52188	29.98261	55.8529	26.10858	21.83309	28.61802	51.49506	33.87614	31.4391	37.68648	49.30931	92.2343	47.18225	38.57692	48.51177	43.64112	35.0448	35.10219	90.9041	165.79227	184.65658	24.45187	35.68564	36.60896	24.54912	112.20503	135.61825	133.7012	131.74036	87.43791	26.96874	96.25347	52.43331	38.15359	22.63444	75.95571	75.63114
Gdap1	13.52238	17.08549	16.45342	15.53162	14.52736	18.12432	13.93152	16.52733	26.5436	15.44084	18.12566	18.55662	22.72192	16.64	16.72579	16.86099	17.46221	16.08528	16.89106	16.12524	16.17241	14.39972	14.78425	14.83871	15.38162	16.52292	14.36353	14.44392	14.67306	14.23592	16.20183	15.5538	16.94429	18.31299	16.22991	15.24036	17.92267	16.43914	14.86542	13.85411	15.24228	18.20856	17.12357	16.09179	15.70278	17.7647	18.85341	15.62949	15.6835
Pi15	13.54602	17.81843	16.45621	17.06778	14.11141	15.99492	14.29308	16.96285	22.82879	14.67606	18.22233	14.68948	16.17798	14.44893	13.7539	15.89138	17.67331	14.15082	14.74549	16.23941	18.3553	14.79532	13.57303	14.37042	13.59427	16.47803	18.55317	16.86692	14.70289	15.10457	15.84714	15.92957	15.41708	18.36111	15.014	18.90745	17.28785	15.35725	16.89467	14.50923	16.19466	16.87325	16.36578	15.81087	16.94049	18.64341	19.57364	15.20106	14.70244
Crispld1	441.27239	152.41412	321.16948	120.68787	127.14574	230.68196	313.56586	90.88034	83.87778	49.27306	47.57817	41.53973	50.44615	85.17755	68.12358	71.73739	56.63502	42.0002	44.47846	54.75989	48.30497	42.63337	40.14307	45.01549	41.81495	49.21912	45.53221	49.7072	46.29414	47.14962	48.921	49.62077	45.62017	51.74123	48.93387	57.16717	62.29889	48.04802	47.6084	42.01404	41.39368	41.16672	55.47	52.27394	62.73633	51.22341	58.78665	47.27911	44.72018
Tcfap2d	24.29309	26.90858	25.24139	26.4673	20.75965	25.19837	21.47183	34.81695	31.534	23.65375	29.78493	27.25685	24.69453	24.63731	21.8212	26.8766	29.5703	26.40479	24.64929	27.20248	29.96048	23.40462	20.36479	26.65186	22.04082	29.01178	28.19424	24.5636	23.88032	26.7467	22.06001	27.76766	25.34317	28.52979	31.91702	28.31529	33.09892	26.7509	25.81327	25.15781	22.27047	24.9351	30.24862	26.05101	29.38607	29.41471	41.5522	23.73781	22.73468
Tcfap2b	27.87519	31.45381	30.35997	36.98995	29.00308	30.88737	27.91307	34.08721	37.31838	29.6052	32.60432	30.55559	34.12871	30.46194	31.08059	31.54987	36.82222	30.9074	32.14028	33.80209	39.58944	28.62619	27.58773	33.48685	27.91718	32.62918	34.29421	31.07572	30.93564	29.36255	33.26166	28.46583	30.88321	36.88425	35.05368	36.29402	37.77428	29.61214	31.03433	26.46725	27.83431	29.5544	32.0591	30.88773	33.99267	33.35395	47.78698	28.23737	32.48015
Mir206	6.62087	8.00803	7.05135	8.69421	6.86192	7.18067	7.33501	7.19886	11.11964	7.52913	8.15801	6.88392	7.33486	6.98105	7.26477	6.81452	7.25331	7.51457	7.27867	6.94525	7.7407	6.80462	7.20486	6.84917	6.90172	7.3176	8.1526	7.5089	7.84081	6.88361	7.1867	6.9772	7.25155	7.25506	7.20758	7.19075	8.00575	6.9481	7.31717	7.45001	8.58565	7.63181	6.53463	8.06461	6.65093	7.85093	8.0229	7.23591	7.98415
Mir133b	53.14683	71.82662	61.84074	72.93852	58.09321	65.89423	66.8244	86.21	82.72168	62.21003	77.13996	71.30146	78.24611	59.23516	65.51875	63.97626	74.79118	61.89679	57.5876	71.12238	68.36504	58.33322	65.89416	81.7038	57.61162	64.76588	67.23371	59.70688	59.64851	63.39391	70.74379	63.89094	64.32928	76.84524	83.28163	69.64837	75.11601	64.84317	62.30259	49.53154	64.40977	58.54758	68.14485	65.66866	76.59873	74.80383	73.76078	59.85381	60.12858
Il17a	55.00881	71.60988	57.88863	63.98098	56.77639	61.3552	60.28573	68.14052	61.75039	58.67333	79.52725	70.69085	74.07403	60.56616	60.58086	65.63959	66.94621	62.70501	60.24563	74.69289	79.37185	51.81823	51.81711	66.63649	60.64996	64.37579	65.31945	55.621	60.28077	60.8518	56.94922	65.60222	61.52206	71.18693	74.31731	70.19842	71.51264	62.53949	55.19546	62.04806	49.35529	62.84642	70.8965	63.2332	70.73903	74.76362	96.59628	60.47752	71.22297
Paqr8	163.93828	109.69786	195.14303	95.35037	90.99068	154.75793	156.93141	123.611	134.1469	71.97552	106.24807	91.05614	90.48999	115.58092	82.8417	123.37862	118.70508	75.45424	54.58685	59.72743	67.38507	70.18813	65.34637	65.27796	66.24155	54.79199	62.68497	62.95035	64.80601	74.01366	52.29335	75.57915	54.69766	78.58658	78.77464	78.72046	80.89802	64.18729	56.19886	83.40045	74.41689	106.11088	91.14486	83.31599	73.18553	83.23621	92.6496	69.15115	75.22225
Efhc1	65.87192	60.11667	60.74982	60.74466	56.55917	57.12555	55.429	66.75504	58.97067	44.40072	68.71159	53.1691	60.39775	54.75254	63.56878	56.64067	65.80101	56.58476	59.56721	61.90463	54.55905	46.55201	44.83198	49.48231	53.42944	50.67893	64.60799	47.19928	53.76319	45.60499	45.13914	55.05652	54.82977	57.92702	55.27016	61.93687	56.21276	54.83037	56.3851	54.31423	57.22419	60.03749	70.00692	53.60504	60.15914	62.49569	72.14831	70.24044	64.25729
Tmem14a	75.05461	60.67453	62.9034	63.13143	71.487	69.06203	74.79966	65.46864	89.20437	58.63852	45.10903	52.67518	48.10466	66.72104	58.36957	58.20656	51.48056	44.1736	40.52424	45.72929	56.20278	53.69439	54.22539	44.32664	38.50042	49.7959	45.82774	48.62429	54.7962	46.80187	39.61184	52.95828	52.54221	45.72853	46.40242	47.88826	53.27046	44.08575	51.24638	52.36637	54.22666	107.14347	83.07053	65.48962	53.49117	83.17647	63.55853	51.45961	54.03189
Gsta3	44.81894	42.61324	45.02628	42.08684	39.17594	46.20803	42.00158	43.14048	56.81567	39.8788	45.87588	42.41369	41.15634	39.4677	39.50407	40.89671	41.06071	40.29418	37.26092	38.76172	48.61203	37.14023	40.57738	40.0287	32.5726	39.40881	46.70752	40.28116	39.76056	41.64689	37.76454	54.75646	41.92767	44.52859	43.00941	48.3695	42.63548	43.00886	40.20768	38.96791	42.53369	58.38986	66.45629	38.88172	38.78818	61.16293	69.74588	35.75332	38.80521
Khdc1b	26.32369	32.48463	28.69086	33.8862	33.6661	37.22038	33.78685	38.46621	54.93814	35.35333	45.49495	34.75021	35.67879	32.34008	29.68123	32.64943	35.95461	30.49716	30.98667	34.65387	36.35074	28.93743	26.91485	30.82013	31.3428	34.28088	32.9922	30.92521	34.5305	31.71144	31.54438	33.5563	34.16756	35.51428	40.5279	35.40525	37.7447	29.50313	35.25429	37.03892	41.83173	38.25153	34.2274	35.29201	38.50692	32.84824	35.26593	34.97773	33.61605
Mir30a	34.01312	27.88645	25.59592	28.64135	25.10517	28.20509	23.84966	34.12105	33.45047	26.99102	25.05181	29.80638	30.23545	24.53185	25.92051	24.89862	26.32109	26.80635	29.35401	25.59334	33.63877	27.5952	28.02527	30.60547	22.30551	26.40655	29.35396	30.05707	27.584	28.79078	25.1135	27.85443	26.89247	29.89484	29.96396	28.48702	31.28368	28.91349	25.05813	27.13995	20.3058	33.56495	27.15362	29.9763	31.28331	26.6504	26.74089	26.99679	23.56677
Mir30c-2	13.5898	14.63358	13.11193	12.77406	13.04777	12.90275	12.16728	14.60768	17.76848	13.15964	12.48579	13.41897	14.88861	11.68143	12.62143	12.59507	14.55157	13.08641	13.30657	12.68658	13.61166	13.41646	12.41091	12.95922	12.09379	12.69482	14.55884	13.92529	13.67825	12.17606	13.08417	14.31191	12.9779	15.46505	14.21685	14.31703	17.48286	12.95416	13.58527	12.36826	11.21484	12.68832	14.54378	13.88993	12.67321	16.63254	19.97073	12.78799	12.46206
B3gat2	51.73437	68.34288	67.262	67.66218	57.03622	64.45008	53.41281	68.1405	79.9435	61.65163	63.23984	62.56076	76.20567	72.25143	53.11363	64.49743	69.54764	65.39586	63.34156	77.92732	80.09516	67.24091	56.083	63.58804	68.66002	78.13033	80.52257	70.68208	74.00241	79.37297	73.97665	73.59167	69.62838	80.31921	66.27043	73.08978	91.31476	74.0284	74.00393	57.62629	54.69656	63.30303	89.69013	65.2198	84.49442	74.12608	85.81749	67.86571	59.64044
Col9a1	67.4561	92.92334	76.88791	84.08998	69.13172	75.73664	65.17192	77.45372	76.52711	76.36192	71.00966	70.06939	71.90578	66.88876	60.11792	79.53247	102.28934	73.43989	75.41665	83.27408	99.76214	65.94742	67.12677	72.05512	70.64427	85.47654	99.11053	78.18705	77.24695	85.71079	77.50849	85.8215	73.9807	93.72079	94.92216	100.57815	104.51177	75.19702	82.04417	63.38883	61.47594	86.15186	92.20678	81.20159	100.37461	81.9569	120.44321	72.86069	69.90921
Lmbrd1	268.61251	134.66464	177.35545	146.29852	195.21967	164.71923	183.47989	117.29505	181.79465	172.46271	117.09775	200.06426	176.56676	162.37529	144.63251	172.84168	124.71128	205.81892	171.30655	378.62529	627.7795	143.13871	161.75242	174.89545	416.21083	703.98544	720.15247	720.40338	812.58352	1089.59101	611.45853	512.85568	770.54853	911.3627	1009.72128	886.28124	792.56952	909.75362	827.41651	334.63637	328.98478	315.26762	220.09561	372.65747	325.8313	191.48991	124.65907	268.24958	282.91818
Gm6462	12.33604	11.71434	10.81888	13.58981	10.22397	10.76223	12.77913	15.85018	18.49047	17.24817	16.29709	13.53482	11.9057	14.0532	14.73606	10.78476	10.87821	11.60216	12.03116	13.13576	10.70728	13.64053	12.14445	14.74884	10.40205	11.69536	11.80681	11.68609	12.19288	12.12704	12.60753	11.85409	12.66741	10.84472	11.98618	13.35516	11.58475	11.60388	13.05998	15.06577	15.00917	11.79422	11.14057	12.761	12.46476	12.94241	11.87903	11.15479	11.79634
4930521A18Rik	9.39665	9.76881	10.93274	13.01818	9.65801	9.65553	9.14929	9.42204	13.65702	9.53158	9.01163	9.91954	12.9239	10.58869	9.34225	9.35658	9.77213	11.50328	10.28095	10.64236	10.54113	8.66897	9.40541	10.12573	9.5229	8.81088	11.59741	9.40017	9.76597	9.02556	10.93792	9.38769	9.44077	11.42562	9.7551	9.45586	10.89414	9.08022	10.41792	9.41644	8.56684	9.4938	9.19719	11.06249	9.16142	9.38871	10.09673	9.41453	9.64603
Gm6489	33.84128	42.64622	37.67765	41.48314	34.05995	33.57293	34.99781	40.16345	43.0279	34.09205	41.7905	42.85948	39.38595	34.1783	33.72656	34.72011	38.99002	44.4697	36.58617	39.06145	39.79871	34.04526	35.16391	39.09567	36.31353	35.95697	41.06368	37.18811	38.17653	38.52219	39.0358	35.22351	37.86198	35.54486	42.40026	37.57893	45.69631	37.24123	40.51862	35.4825	36.16337	34.49864	38.53863	35.9636	38.00387	35.49205	45.33359	35.94234	34.64913
Khdrbs2	15.55329	18.02837	15.01576	17.22873	15.98997	18.40139	15.44617	18.69367	18.58884	17.12371	18.60746	16.48036	15.202	14.78989	16.68691	15.12932	19.40202	16.87571	17.19446	17.42923	17.31994	16.39188	14.68254	17.37706	14.85418	17.03321	18.76945	15.98874	18.01172	16.63808	16.67742	17.03224	17.04339	18.49691	17.37974	19.39458	18.13876	17.73718	15.96346	14.9688	15.63225	16.50557	17.37469	17.95371	17.01433	19.89362	23.52329	16.3405	16.34206
1700001G17Rik	82.76022	72.68488	63.42009	62.97671	49.86989	73.66049	72.61313	103.71808	64.53434	74.50779	103.10468	73.70863	88.55294	66.54828	62.6846	64.66251	78.79346	60.56941	63.68856	74.87593	61.21443	67.52321	55.44806	72.69128	66.96628	63.33198	65.03521	55.6788	63.12821	61.43459	63.83376	62.66943	62.15849	61.7491	83.21076	85.66018	76.80618	54.96606	57.31361	56.0053	61.20157	67.9433	77.01414	65.8224	82.62157	78.06658	86.38475	64.69091	60.31143
Rab23	143.13292	106.23691	108.94802	117.70153	135.17539	81.97828	92.99892	65.18447	96.02619	72.46195	57.24175	82.64159	89.1898	80.24383	108.28936	81.54974	72.84462	64.05597	89.54658	65.86177	58.28425	99.69388	100.92409	110.97129	100.67489	68.10142	49.96202	64.93731	66.3622	77.11806	118.8758	78.84737	79.83427	75.26478	65.08127	55.7337	72.67533	104.34484	80.85119	86.07805	73.53538	70.00235	58.71104	70.64808	53.43769	55.89796	56.67989	47.83006	52.02882
Dst	285.2321	318.94639	284.92258	161.64487	144.17861	115.16023	180.2875	58.05031	94.90168	45.2844	50.8809	44.96395	43.73229	80.17312	52.39821	74.17178	68.13595	88.26216	52.73266	53.65575	45.27531	51.5983	58.55441	82.59273	126.35407	65.27399	44.37266	40.27805	39.18664	39.11574	43.76868	46.4172	50.45741	48.34701	41.88545	47.07357	49.94028	43.76636	48.38408	101.288	84.60718	105.11287	104.77952	57.66447	54.77348	66.4549	81.41078	86.21945	85.51277
Imp4	580.42227	347.32566	412.16972	380.0955	490.3846	579.43866	591.66386	955.00334	785.78871	1054.10219	1113.02239	606.45135	800.45271	554.18357	839.31115	384.41366	323.30897	468.74186	498.37083	387.62676	410.41725	636.43658	604.36163	703.68319	432.60081	431.27367	379.79836	395.39022	423.99823	423.31024	512.74207	438.72787	566.38506	404.00361	503.27937	487.70706	333.46402	422.23586	432.68479	511.78469	534.27022	430.22927	296.15126	442.45709	278.15793	301.12909	235.87092	379.68504	402.88172
D1Ertd448e	243.02742	200.25748	216.86706	281.82015	263.23163	225.72035	235.46673	202.04569	307.97554	311.79158	197.25524	185.41699	213.20796	212.3235	253.38428	238.29183	182.63881	182.83184	205.33201	222.24005	222.06517	265.14788	281.07946	227.11214	262.9186	272.42355	259.74964	240.88717	253.21217	272.90351	218.67698	301.422	312.75088	254.50705	202.74726	236.58933	198.11291	257.43588	270.01303	164.83101	174.99746	181.31084	138.3032	170.41701	153.54486	152.44631	95.9341	185.99079	168.93844
Ptpn18	196.13042	159.22399	181.00544	126.81872	123.6647	142.97461	139.82958	139.44713	121.8456	77.7344	103.68315	92.79356	96.60154	120.96939	106.22957	116.5801	114.09045	88.59704	76.01752	86.221	97.07475	97.4588	89.06833	88.44223	79.40772	89.81767	92.33548	90.62595	92.65215	95.93353	96.6614	140.71589	106.28251	125.45755	119.1305	113.96629	100.17848	121.02926	135.6208	191.53179	217.65991	126.39807	130.71972	218.0685	220.65944	166.52877	116.04442	99.61579	92.2324
Prss39	36.50605	43.15385	35.31292	40.52468	40.76552	40.1033	35.30318	40.6201	67.28195	33.81184	37.09516	41.68913	36.76094	39.33852	31.08482	44.2459	45.07878	42.8138	38.83225	45.86928	46.46846	38.73298	38.41378	40.37801	42.21739	36.67953	48.87997	41.72175	35.60754	40.93647	53.93957	44.38469	39.20036	45.53471	43.61759	44.10093	46.83091	44.09431	47.18916	37.00685	36.9172	27.0472	41.98871	49.06483	48.5646	43.65348	54.49268	36.16969	39.46282
Cfc1	58.07403	66.43776	70.51477	77.07262	65.59588	71.01628	64.78796	82.96243	114.07871	65.80755	86.36095	62.92926	62.84507	61.83212	58.0409	78.49487	76.20199	64.43936	63.41675	79.38898	81.23502	54.73946	63.23928	61.77187	52.26568	58.50643	69.24403	68.72601	63.45489	62.31082	60.89005	71.89872	69.03969	81.79689	76.34874	67.6732	70.50618	67.98192	71.34587	48.12675	57.30945	73.54258	79.38327	64.03902	74.87382	59.65892	79.38681	59.61705	61.23825
Fam123c	34.1018	46.99411	38.87095	54.68511	40.71832	42.50915	39.48145	57.64806	42.30475	47.70051	58.36998	48.44377	48.00392	39.32267	43.56184	39.86128	47.16297	50.79575	54.73094	49.38124	52.8157	42.54336	36.2974	46.8068	42.41805	54.03018	38.01052	42.08369	39.86869	39.72853	38.74468	44.13686	44.97834	49.35282	47.08288	44.25747	55.73714	40.01931	49.15859	34.7678	40.72248	43.16638	55.55414	53.31961	59.17584	48.22397	63.64248	38.34219	38.02781
Plekhb2	527.59635	367.63092	531.2822	246.28875	357.83557	517.93707	566.01488	541.96257	487.32214	272.15152	443.79318	700.65793	383.10594	395.56805	410.54988	356.28454	252.71392	323.54207	225.8657	257.76008	274.18036	355.65791	341.71289	320.91681	398.46544	285.51818	283.01513	314.64302	362.01682	446.87885	529.95446	441.11881	679.3424	420.245	420.97884	493.85008	379.96864	873.89522	942.26329	1127.45393	1267.39814	876.22752	604.82723	1419.21365	1119.86981	597.63426	377.28847	973.79162	1011.41628
LOC280487	652.46481	290.60014	338.20906	292.2816	440.06079	381.9471	432.21454	332.28741	128.72952	335.43584	362.42138	367.80924	341.26227	346.11011	416.66218	635.52137	444.58838	541.92652	409.49606	740.41744	224.16962	406.26605	428.73204	272.1018	568.80565	287.77582	574.20008	556.30817	602.76282	632.32547	441.29	403.26916	485.6714	295.74781	449.96479	368.24077	590.35125	459.78387	402.25184	159.37127	192.25269	273.1335	267.2612	225.27943	356.93359	217.25346	160.19849	362.57532	345.06512
Hs6st1	141.90975	155.07169	209.47315	150.71685	186.1727	146.55423	126.45039	207.75413	152.73445	304.56604	191.13576	204.48809	161.96629	225.15881	207.65048	192.08494	197.54215	246.37542	158.50853	155.39814	236.45546	243.71893	257.02154	263.09625	232.25072	320.0222	319.62971	248.85785	218.49051	202.62162	240.69955	277.38149	206.07549	190.50417	166.62758	177.28801	170.1225	374.90959	275.83503	126.67188	150.16727	249.93014	227.56798	261.8929	240.77772	270.09819	249.94383	232.58796	217.43393
Arid5a	234.9689	132.56207	256.85445	153.92122	176.2021	286.56606	193.61416	251.05098	211.50957	85.15366	301.3111	312.60856	288.31928	296.14515	199.56467	290.18113	286.20553	420.14402	277.66861	562.90004	398.1793	245.9081	292.36197	282.33116	626.62592	286.90686	361.00636	332.96137	345.27204	335.74315	148.74626	252.42263	222.08971	317.16121	339.58922	368.69246	364.78655	354.12186	252.93917	144.26373	124.11637	188.32101	166.74552	164.53743	149.78235	188.04055	192.69757	340.53711	334.30951
Cnnm4	135.73455	173.59167	183.98599	141.21379	186.79894	140.85766	136.42615	183.09918	101.96564	81.61932	196.50628	269.36843	181.27099	160.26507	238.42351	136.83	107.55761	153.78932	149.72286	118.51702	145.81337	217.02605	184.15153	217.83055	169.92915	186.65865	187.95125	165.76689	190.7654	171.73741	210.92698	133.63186	116.26373	154.03504	122.40221	135.23765	127.30046	150.26291	127.31905	213.43978	196.81442	201.99809	176.57355	155.79132	112.73319	140.06217	134.29016	168.89089	174.45829
Cnnm3	211.72252	264.42263	299.27025	245.63283	260.06334	206.39951	223.53049	323.11911	243.84562	200.04224	303.57207	230.23591	223.30407	315.86244	252.59973	267.44627	232.72374	290.12966	230.61904	257.51195	205.42538	283.64019	246.6819	220.32744	269.39196	191.17372	238.7597	231.15948	276.1873	242.66578	175.73228	209.30724	225.24468	215.6621	154.76277	209.90433	236.05586	229.41383	233.97083	220.26856	223.42076	165.00967	171.26777	227.28507	188.82454	186.52457	173.38688	251.65179	242.672
Zap70	50.29806	52.2141	45.05477	49.8998	39.24501	58.23644	39.40648	54.20528	49.98355	50.89474	53.57038	56.99167	61.43257	59.78617	44.25195	94.32515	93.95168	96.31442	153.13349	62.2046	56.89744	62.62158	63.82474	54.56595	55.60133	60.12556	51.91811	48.66901	47.52098	45.18562	51.52787	69.69838	54.35	44.08257	56.62486	64.40649	54.3046	46.20139	46.85911	46.44114	50.36419	44.64505	53.31691	52.91278	58.56578	69.80114	62.58427	42.21345	44.28289
Cnga3	30.75115	37.71675	35.22269	43.70122	34.1613	39.67705	37.87434	37.6866	52.23138	36.79496	41.94623	39.34343	37.69981	32.77581	35.14838	37.32196	47.6262	35.59962	34.70981	37.71485	45.99906	29.05498	30.05096	34.36924	34.23112	34.57933	41.19008	35.94075	39.27221	38.64411	35.76657	39.25527	37.78992	45.87899	41.70184	44.66764	47.26414	36.98065	35.83244	37.74189	34.51749	45.79376	49.93963	38.33357	42.65198	48.77731	64.80955	36.3848	37.16863
Inpp4a	263.86222	291.85339	348.11006	312.26882	365.44732	229.07618	233.56675	181.96925	209.71093	90.03336	144.81244	858.18442	320.28351	243.59097	225.66741	363.03072	394.89202	204.01797	98.9309	106.70629	196.57393	232.24491	274.56081	113.70101	184.56659	195.88207	255.47841	232.98168	197.21689	230.95114	326.22572	596.68268	401.18761	240.52997	159.48068	182.93829	252.40477	760.3332	551.8657	455.99552	476.57121	413.74961	386.59648	590.47402	471.60606	422.14814	327.51143	1684.93654	1687.85644
Unc50	308.71404	176.19807	245.29629	173.22216	260.64528	262.10393	252.01619	250.38231	260.15251	354.25975	305.46206	263.9861	261.97512	254.77062	318.3643	221.03747	181.79321	197.53277	224.09017	236.87328	210.47702	254.59099	262.78754	233.06382	276.70684	221.01005	247.89807	266.85638	280.84372	338.61361	254.34138	343.14566	339.98204	275.30972	301.9139	263.49053	243.18642	330.52375	323.12945	325.11668	295.71611	296.79615	235.31014	323.21807	255.3009	217.38794	190.89939	289.47851	304.03989
Lipt1	66.50449	67.71418	70.41102	63.02287	76.90575	54.26624	69.2385	76.34898	92.91893	103.57681	67.6616	41.76405	59.40497	76.20729	109.10441	62.04256	52.09498	47.37573	50.2004	42.03902	52.83726	69.74438	74.1655	57.66277	41.99636	52.40898	59.99074	70.67974	61.29392	77.42079	45.48588	65.3005	70.22147	62.12094	61.77416	48.51987	65.78839	67.21639	56.07555	43.05533	42.2686	42.60277	44.63114	43.14232	41.20945	45.46703	52.25649	35.75146	36.98362
Mrpl30	310.97084	239.17751	265.56729	287.33994	288.40619	349.16665	348.41401	407.2432	480.52186	679.56049	541.80197	404.15918	456.7612	368.36233	479.83049	318.39233	314.7348	355.44849	373.93933	252.42146	253.43704	368.95275	384.25629	561.4041	373.6719	369.6634	298.53614	310.18255	342.37621	343.60681	323.61175	383.05254	365.9835	309.8701	377.76132	346.07474	250.04946	334.45556	314.85755	358.51028	400.7889	326.85007	292.09802	352.26547	328.10454	460.96007	276.12261	335.98587	333.65831
Eif5b	334.1051	295.60853	269.71299	498.16046	438.40721	318.01208	366.39121	98.87762	417.49193	607.99368	129.21105	253.27712	392.09183	371.25866	305.67322	355.58779	285.11879	363.23651	463.12093	266.29415	295.77824	539.02425	562.58681	386.79346	349.65454	443.01049	353.5622	446.21691	415.59072	376.05207	516.57568	339.55574	324.28132	281.86442	339.86197	266.7876	344.91056	446.42518	430.00854	454.18444	461.64241	379.10646	388.55322	426.82831	500.16712	346.95958	288.58244	282.39749	287.19057
Nms	42.60942	42.6601	41.66923	46.45656	32.19604	46.47083	39.72403	55.79848	70.58438	41.79077	50.51601	44.48854	51.40041	40.48384	47.55886	40.44665	48.34962	46.46218	44.1585	48.26854	46.20079	38.35848	34.40903	43.27771	40.54505	41.59681	46.51899	38.96604	39.52166	40.29758	39.34526	47.19778	43.67098	48.53339	44.28252	44.29971	55.90158	39.49571	39.42758	39.8181	37.19567	40.9084	47.21031	44.2212	46.22137	45.85059	57.36422	44.94095	42.3804
Pdcl3	170.38458	137.44526	197.7341	165.62445	208.76405	179.02342	162.8952	136.55213	207.02224	205.73529	174.65428	245.64171	216.6066	225.21484	315.56524	222.94805	195.35927	202.76561	206.13474	166.80908	151.60065	258.91043	256.07157	291.42836	192.13632	166.33242	138.05598	149.11376	158.38139	147.18874	210.90724	174.6017	184.37907	138.75961	111.36372	99.89583	127.29463	197.8601	197.57122	322.33039	306.99889	170.07821	159.21632	182.85625	194.02191	197.05027	110.28685	170.57729	161.93083
Npas2	47.57075	47.06795	66.62995	37.18749	26.2572	41.10568	33.43664	27.71274	39.15073	25.69278	27.55999	24.59057	23.33763	30.4518	25.99876	32.07836	30.99453	28.64113	25.85638	29.29015	31.16748	24.51776	23.41169	27.5558	24.59552	28.25638	33.90188	28.04454	28.93013	27.0616	26.48702	28.54111	26.64416	32.18868	26.20503	36.47383	32.11801	25.46107	30.95756	26.43744	23.42516	27.25677	30.27861	30.36227	36.44168	34.64652	43.45953	28.9168	31.25741
D1Bwg0212e	465.93463	427.0823	563.27622	507.88984	580.24302	425.96466	476.51304	458.72003	453.91482	428.0293	440.39274	421.16646	434.8502	494.50904	651.66539	500.42262	418.46088	529.65373	596.09171	479.38598	535.15568	629.80164	610.10181	531.5399	517.76811	473.44232	516.02274	480.57007	519.05044	466.5722	646.69419	393.99106	416.31026	448.78412	351.88461	423.90854	399.19265	428.81493	414.36027	382.88643	399.23506	345.25959	391.80848	333.58544	327.97365	350.47286	320.46151	400.5384	409.9426
Map4k4	411.92014	283.1193	591.48584	387.55556	664.2536	513.46556	363.88289	241.29192	356.54375	135.92788	186.38164	443.01391	373.61575	579.80751	472.10182	760.56359	707.76431	621.86537	586.10898	461.67476	407.14873	672.43726	812.92003	528.98588	547.32309	466.9669	431.76334	522.02958	608.29423	562.69753	373.11528	319.48322	361.80534	538.99576	428.189	379.1578	462.06435	403.69777	419.35386	676.48729	613.25954	202.68608	197.406	488.20656	586.9437	355.27231	259.73492	634.41185	626.87548
Il1r2	42.6433	50.66746	51.0077	43.42285	40.02224	49.86908	40.44704	43.88771	42.24666	30.51006	47.01398	48.67465	41.6574	50.97322	44.34158	102.13173	98.08683	30.46991	36.2084	39.75871	35.49155	47.12336	86.67967	36.50533	29.88144	33.85169	35.92256	29.94345	35.94159	31.62977	37.64688	30.71035	37.27503	41.44747	44.20007	47.52145	44.90822	37.76665	33.51579	82.99515	70.91989	360.53694	110.42811	61.47321	38.42415	68.99534	91.03589	41.31313	34.40574
Il1r1	87.0847	55.97557	211.6335	34.26894	53.12331	353.39308	66.75012	88.43163	72.07409	32.37836	36.30214	52.19575	83.38027	338.12034	57.621	255.6677	81.69165	44.47766	24.97606	22.9555	20.99067	73.88311	73.34666	20.8558	20.98327	23.64487	21.88766	18.82321	19.22904	19.63967	23.34632	23.57196	21.21583	20.97597	21.81979	19.5579	24.68811	19.93085	19.97734	64.65236	72.02172	21.81861	21.52297	24.29407	22.10442	29.59954	30.34455	19.75741	20.31834
Il1rl2	88.88987	48.9488	91.52452	67.01576	89.73753	81.27537	61.12717	50.09477	37.88023	44.18027	100.29225	71.24089	87.85458	62.35658	56.20437	59.03034	38.5797	29.7664	33.22775	20.05817	24.03565	46.75672	50.38568	28.65437	21.6936	20.87522	18.56486	17.85297	22.28115	17.40163	22.16617	18.69247	19.66807	16.65921	19.65903	18.96767	21.70364	16.55139	19.03951	103.51225	119.30539	21.01161	20.88339	40.58896	25.85775	36.32612	26.95911	163.53019	183.59865
Il1rl1	100.89939	31.13268	27.97626	30.83787	29.20143	27.49926	38.73828	72.54725	170.1772	455.06308	58.06103	25.36268	26.5893	47.9207	45.83894	37.29863	33.87255	27.08113	24.57514	28.49138	29.6946	42.7601	29.48794	23.86361	26.42142	28.45582	27.86914	27.66694	26.08521	28.2537	23.75246	25.96396	27.54821	32.07752	28.09188	33.09082	32.03429	25.77088	24.46767	25.89145	27.03185	27.1143	31.26274	28.56447	31.59758	33.61423	33.76872	26.89964	25.5854
Il18r1	62.75294	43.15319	70.88313	27.32364	23.49816	60.58891	44.70369	32.85131	39.36127	34.16849	33.60188	47.58056	34.80485	50.63932	21.79556	205.80778	238.04204	28.17854	28.87698	30.02534	34.37055	33.71375	48.27834	24.5695	22.99574	27.25191	32.59868	30.71019	30.13701	26.50217	25.43065	25.01469	31.00552	35.1699	23.18702	33.49179	37.74723	28.58718	32.66468	28.61623	24.5352	27.27626	33.43234	27.06537	30.22592	43.58532	34.68844	26.9386	24.83105
Il18rap	246.82554	184.2622	423.59509	293.66295	507.06681	472.60931	213.45873	150.42748	116.79952	32.62199	88.68112	184.88963	204.03695	570.50833	315.56654	1700.65802	1209.23957	55.9657	49.36372	49.22558	48.12297	458.68901	526.64916	51.25216	35.68667	46.10679	37.34083	33.89893	40.90273	30.72116	33.25088	38.69883	41.52202	48.1291	37.45568	41.12234	39.75813	32.95455	39.80875	42.49894	35.08395	59.62677	62.75479	47.86655	43.37973	57.1691	67.14597	32.5351	31.42279
Slc9a4	48.48553	51.72072	51.64329	55.23332	41.8915	52.1339	48.67352	56.4863	59.96663	50.70604	59.08674	51.11496	55.43891	45.8236	49.74402	48.86311	64.04655	44.17121	48.02609	58.83189	52.6028	50.42136	42.91071	50.00393	45.34584	49.26218	60.82182	53.0586	50.93276	49.06979	47.43653	52.3528	50.89257	56.39284	62.23537	57.46812	58.95508	51.83669	51.37513	44.49586	51.50414	52.20009	57.98058	61.23054	60.95829	53.99483	69.44495	49.87516	53.24492
Slc9a2	45.72393	45.92568	40.07911	43.0312	38.02721	43.77039	44.46643	52.28367	71.53356	51.26461	50.29473	51.22852	50.44922	56.6356	36.50053	81.56117	110.16366	49.80774	39.93203	39.67237	46.86772	39.00443	39.50056	45.99136	37.34457	43.07659	44.0181	40.23642	39.96287	40.08345	42.64023	42.17933	41.51878	43.49762	49.92013	45.20817	49.26221	44.37523	44.32143	37.59483	37.44166	88.86038	65.38603	75.10563	53.53438	62.64808	68.10672	46.19678	60.89945
Tmem182	51.59556	59.71266	48.37631	63.55558	52.30237	56.91169	51.64022	67.57049	66.57631	52.6432	69.32785	52.65785	63.50879	46.53647	46.8197	50.9254	71.45927	47.89452	49.57723	57.09447	63.20938	43.83702	43.03985	51.8278	51.02208	50.52132	61.552	50.0173	50.16407	47.44148	47.93032	56.16966	53.41963	59.89163	60.82612	63.41152	63.50069	51.17066	55.3182	53.03882	47.664	55.344	54.32261	63.89789	60.20173	65.06118	76.07268	53.39828	51.38
Gm9915	33.08374	42.48203	30.56439	39.61578	32.37636	30.16964	32.12098	36.06993	44.41246	30.52954	35.36461	36.1763	33.51141	32.98061	31.9016	33.9286	38.66801	34.32995	38.85993	40.61346	38.63378	32.77791	31.38508	37.22913	34.29628	33.14128	34.63815	35.79292	36.38258	35.58548	32.62763	39.77203	38.23386	40.71706	41.4718	40.04108	42.86597	35.4901	36.2765	32.72192	23.00654	35.46296	45.0182	36.9984	44.45001	44.65308	47.24319	37.17504	31.01163
Pou3f3	65.76058	94.4026	69.26047	79.05554	68.67086	75.20768	66.38482	97.32503	84.53527	77.41482	95.43172	75.26873	87.93253	68.59764	75.1834	62.36808	99.59489	67.46649	72.04782	84.95002	77.54119	72.18796	68.77168	86.70273	69.48503	66.86627	91.25026	75.53619	72.62245	71.25952	70.33542	85.02809	77.97422	89.83362	85.02258	83.32991	94.41146	70.13576	73.0465	66.96442	55.88426	80.65265	83.05697	81.46027	84.15172	84.59683	153.85081	71.54849	66.43323
Mrps9	242.68566	260.41666	248.34229	269.48646	296.85005	256.88751	272.90005	216.56414	309.51142	361.25922	263.69962	256.04939	288.2841	323.96651	406.45897	283.04556	252.80741	319.37706	475.81595	332.88886	253.66907	395.58115	363.49314	403.30062	383.45176	307.97091	235.95146	255.75982	244.54838	256.95598	312.74687	255.01613	244.17272	222.89162	239.75719	188.98438	205.76584	237.93401	244.31726	251.51365	242.72195	180.14473	204.30231	208.56535	224.87206	214.83864	217.69298	243.79568	238.82202
Gpr45	36.86613	46.0972	40.20438	43.38375	41.81894	43.6618	37.13507	50.07695	55.9282	38.99667	48.58451	42.6582	45.51745	42.62331	43.31959	47.18778	53.529	43.77082	38.05968	41.78538	43.09472	43.49911	39.22286	47.76851	36.84426	40.3053	41.61739	38.45633	42.39864	38.06203	39.75812	45.01476	38.79078	43.16742	47.88727	47.87342	49.18245	42.06699	43.43883	31.24386	35.74135	45.92696	45.81907	45.02761	49.02036	44.24885	57.47512	35.64263	36.48911
8430432A02Rik	47.88058	43.91441	48.51015	44.19747	40.19502	43.32627	44.76136	47.17298	53.22799	38.50973	41.20705	34.4187	33.83671	38.19137	32.27971	46.36339	52.06349	40.07475	44.91626	43.75785	41.59618	35.15675	38.96713	32.45999	48.30099	45.40215	55.5343	51.92617	55.97731	50.21333	39.43064	65.96366	51.91053	48.45787	61.1019	57.23617	58.26383	47.64044	53.14115	31.14763	32.23821	48.12864	53.63327	46.26916	47.5786	41.61804	51.84212	44.91796	47.43742
AI597479	202.66752	167.61289	184.6529	197.16354	201.65035	196.99321	207.63382	172.88686	229.23603	273.35065	162.49952	175.92125	192.83118	181.70988	248.82118	150.43227	165.71471	134.62673	188.0223	166.71903	176.3686	234.21955	228.49903	195.38861	201.75181	172.00574	174.38409	175.31745	187.25267	177.48067	176.9514	173.97745	199.02436	154.06241	163.66084	144.92608	148.83236	176.98893	168.92908	152.15184	158.14781	146.97946	150.97561	147.89808	132.27029	128.69776	135.33566	148.52057	151.7322
Gm8580	3771.22557	2075.35232	2136.1022	2033.92254	2320.31849	3465.60859	3338.61555	3783.71079	3664.16359	4526.54953	4204.15889	3603.55608	4165.73289	3040.80964	3492.17356	2051.77878	1961.66323	1780.68564	2277.65019	1432.52927	1191.05551	2955.08533	2830.81471	3045.23618	1981.0037	1668.00397	1205.29407	1372.61958	1555.69617	1921.57437	2169.94151	2397.73961	2828.18022	1430.8037	2806.95112	3205.88147	1395.48233	2166.2024	2458.96353	2375.51964	2508.29879	2578.38935	1723.47371	2623.19159	1765.17104	2526.8435	1551.44246	2365.39342	2332.98184
Tpp2	542.32608	417.62865	463.01339	534.21617	751.84317	500.32161	570.06705	145.85344	547.69055	690.79513	161.82688	380.57586	480.01784	499.31457	450.03956	523.15715	384.53019	632.93726	736.75912	527.67168	423.27284	720.54197	768.75954	706.29181	753.53535	607.4026	526.58394	611.13123	596.56175	644.18186	795.58583	473.22131	416.42284	482.81884	547.54118	498.53523	453.90089	495.58714	438.94255	507.87857	486.69769	576.19258	597.24863	488.94279	471.77019	490.5172	417.07334	366.36006	385.14574
Bivm	232.55069	145.0274	198.44938	150.22295	197.09557	142.74412	198.56822	107.58932	137.92599	102.49395	73.31481	122.56963	136.40161	120.27591	140.444	119.67529	79.40478	87.19607	85.0082	43.46227	38.11247	123.4134	125.8393	88.82108	81.95501	57.06116	44.50937	50.01699	50.71332	60.81176	35.74762	96.93106	55.12602	56.16617	50.12781	59.33132	57.95496	136.47295	111.31054	130.7774	115.37929	121.67823	97.9757	134.2141	98.17889	89.38758	76.36354	99.78703	98.76319
Ercc5	201.98376	170.65299	196.47034	215.29385	241.17644	171.46679	173.88606	108.95853	181.48824	232.0765	87.19384	222.48593	166.33653	177.37238	151.12859	204.08664	187.65384	186.0381	207.55766	262.3839	240.3318	199.353	237.52906	151.74739	321.95288	306.00486	230.76635	224.11313	218.38023	226.57366	134.16603	254.23854	203.54451	214.28444	212.32002	177.57951	214.88985	289.61127	249.04373	226.62752	228.52508	271.84105	277.02352	230.80023	241.81888	206.09485	213.26448	448.89586	484.33544
Gulp1	32.81677	24.39501	22.19955	24.13952	25.23682	14.50631	26.14189	13.60158	22.12739	10.04954	11.09188	9.91315	10.93325	13.4188	13.62556	10.35692	11.28417	10.55283	9.38758	10.54155	12.1002	11.57115	10.02276	10.02518	9.62255	9.95614	10.32445	9.8669	9.08175	9.92826	10.04329	9.47242	10.11655	10.50793	10.82287	11.77173	11.02203	9.67945	9.8653	10.49229	10.25516	9.82623	9.6006	9.74921	9.91475	10.21282	10.61276	10.1347	9.9145
Col3a1	69.37836	88.67913	78.31954	77.26366	70.49623	81.73976	73.62386	103.54177	106.77627	79.01044	99.43929	77.15772	78.6856	75.95724	73.24912	82.25941	103.41807	67.15937	77.07186	87.15183	90.9346	67.61499	61.50681	78.40481	64.72359	80.59624	89.6528	78.34648	73.96167	74.35843	72.21262	87.71017	80.67064	101.96915	91.27406	102.41727	104.20355	83.56212	81.14648	61.36668	67.05989	74.71411	89.76781	75.58183	87.74515	96.80943	111.85317	69.42794	70.47867
Wdr75	414.42045	247.48088	297.25987	399.27147	435.85126	384.16638	408.78976	209.01706	404.13818	820.86365	226.51289	298.20303	427.44675	397.76737	565.18118	303.98274	211.11969	270.46463	350.65443	190.56535	243.85397	565.75679	540.34886	511.07831	271.24432	384.2018	245.86737	332.70897	323.33912	350.00869	308.52448	325.8689	335.50409	242.25778	280.77995	228.36639	251.18947	322.21659	311.15219	274.24309	276.29488	194.03414	195.85813	231.30145	195.41479	213.64824	139.86332	194.29131	213.02422
C230029F24Rik	10.31353	11.01079	9.83513	11.475	9.80523	11.62042	9.89726	11.45333	16.50627	10.80827	13.78133	11.29884	11.5411	9.79456	9.66049	10.49264	11.137	10.92882	11.10772	10.25836	9.73585	11.2392	10.39265	10.90165	10.23614	10.01417	10.64354	11.02798	11.20328	10.84951	11.55246	10.88426	10.30361	10.33063	10.73671	11.08768	10.80434	10.35609	11.62653	11.14735	10.99967	11.21052	9.77009	10.74675	10.4994	12.7699	10.29437	10.36613	10.58445
Tmeff2	29.17262	32.97132	33.89853	36.36012	34.34709	34.33885	31.86014	37.05341	48.12914	32.38747	35.58582	30.67306	33.28642	32.19287	31.03583	32.42323	36.44073	33.88341	38.34613	38.12818	40.68039	37.9195	38.26766	35.56917	34.18327	34.80617	37.97816	37.41629	34.60367	36.76863	34.0363	36.82309	34.4942	35.82378	34.66576	38.12769	43.43993	40.05641	29.82149	27.35808	28.89852	36.02279	37.10029	31.30099	37.10857	35.0849	40.03668	33.31107	31.69544
Sdpr	66.46905	216.5021	34.72636	76.98609	56.29422	23.70681	34.44139	52.15458	63.00797	25.6947	28.12224	25.4017	22.55623	53.00504	24.28345	40.36666	29.63871	24.86246	21.05889	23.65658	25.06887	35.45421	50.47664	20.97522	19.98502	23.17666	28.48122	24.61457	26.61738	23.12336	21.08239	23.80591	26.48599	26.65875	23.68476	25.58935	28.45901	21.08701	24.22975	19.82554	22.68236	27.34726	26.44632	24.79654	26.67475	31.08086	29.85171	24.7914	27.04604
Stat4	1477.18324	739.75015	1108.50453	884.52139	1350.33149	1003.2634	1007.77559	309.73717	518.22968	34.50412	201.57953	305.15293	364.52494	633.84005	594.62429	721.44516	598.40084	671.50862	170.01625	131.03701	75.76102	537.37847	708.92027	533.3658	650.58774	138.47392	121.74701	396.38563	971.35393	1498.45149	171.99796	610.14751	288.58747	794.84937	1183.52989	1067.34028	1510.75825	619.16255	360.10695	221.98595	176.09874	703.28647	674.07989	311.38802	146.53648	690.76444	469.00569	156.04042	208.93553
Stat1	769.61694	656.68617	884.81493	368.43193	390.52253	717.79291	679.18645	339.32681	599.84939	414.27807	268.81862	851.33574	478.3067	578.77505	321.2514	745.00889	724.71673	751.39118	542.67835	825.26248	1387.66613	341.1858	397.21001	277.98487	1211.67419	1983.85488	1890.91559	1861.77417	1775.65833	1714.47094	946.0044	1781.93812	1270.21749	1203.70055	1503.14997	1562.12473	882.63229	795.93093	750.8222	2494.09736	1827.8139	1357.33616	1484.8546	1315.91369	1473.36067	1004.69958	1053.54203	1744.58882	1604.05649
Tmem194b	243.73315	194.42345	214.63906	253.10531	337.04963	280.5945	246.09732	172.52334	207.68257	114.73262	120.48573	497.30304	332.2438	250.68268	207.97714	309.50488	308.28184	342.58309	534.00132	503.61834	503.0309	239.48048	341.10651	291.5509	452.52066	460.26792	588.08568	624.69245	567.69463	634.41397	465.30539	813.76305	526.44276	573.47557	628.05786	414.8165	445.77115	509.41873	448.88925	304.39612	285.32258	374.24426	360.85398	323.45989	264.87844	314.92309	232.76867	560.89296	612.65828
Hibch	240.06023	112.87183	142.08431	144.01266	161.80885	184.66085	178.15917	91.90716	120.90225	348.14082	126.54106	104.83941	221.18023	200.68244	245.96774	132.84598	88.56258	94.80581	146.85859	87.74427	70.14477	226.2116	203.02226	120.32246	94.81887	74.0842	76.38458	96.16835	107.58069	102.13086	86.0618	89.74305	96.44245	72.74676	76.51493	60.13606	62.93238	97.08166	88.8134	89.17319	85.92555	82.41574	69.97841	63.51165	53.12498	56.70454	40.40451	83.96886	83.48166
Mstn	16.32373	20.90122	20.84704	25.56492	18.8368	19.0892	18.37233	22.87308	32.31658	19.84576	18.7705	20.69618	19.89053	16.04012	20.39341	20.30957	23.15751	19.68411	20.11963	21.56005	21.71612	19.97056	18.8221	18.27626	17.99444	21.74596	23.16575	21.30784	20.65842	18.52286	19.31387	21.45995	21.21061	22.48913	19.06554	19.89765	25.19767	19.83482	18.33607	18.14998	15.40676	21.15427	22.42002	20.5781	20.59331	22.4513	25.43207	22.41388	19.97291
Ormdl1	149.47047	99.997	125.65314	138.18741	148.52343	180.96806	213.51484	130.92448	221.72148	232.07488	133.39627	194.71595	141.47729	148.14974	185.13615	156.53446	126.50775	167.8312	175.58416	213.34586	209.26053	193.23324	202.8904	171.72552	191.51004	244.02215	235.52783	217.17422	226.03062	213.04886	265.69097	207.01224	210.29613	174.79437	221.77396	143.68657	140.26235	188.21226	174.25004	168.45911	183.58459	178.83507	132.11577	161.99501	126.80692	109.76697	65.559	125.10567	131.54177
Osgepl1	104.81702	70.15158	84.56342	84.82983	94.99156	90.25607	103.33835	66.50228	72.83683	241.90646	66.27009	73.68492	96.20795	86.81632	97.49817	84.09903	62.78054	78.0767	120.39689	92.03928	105.08905	100.42289	98.58116	94.34774	97.98713	114.74244	116.93429	134.31363	146.68153	154.73385	165.46484	144.469	137.09606	114.19851	148.76539	102.81895	104.51621	132.13293	108.52425	88.12429	80.94775	90.90903	78.07472	75.03698	69.07422	79.44491	81.66827	91.57737	92.0195
Ccdc150	21.46079	20.89034	19.37687	24.5838	21.87614	22.08177	20.238	22.87631	30.02782	24.8138	20.27167	24.84113	28.7694	18.45354	21.0169	20.20366	20.49716	20.43536	22.22213	20.03371	24.09209	20.13938	25.02751	19.88942	21.81439	21.57801	19.58515	20.7379	18.30309	20.33461	21.24457	18.52225	18.81417	21.18932	19.987	19.27581	18.60816	19.48556	18.68802	18.54287	18.05061	19.17364	21.35042	20.07388	20.62737	22.42259	24.56754	31.66736	23.05833
Mobkl3	361.85174	184.18421	242.52936	185.14875	318.97693	303.19908	302.09852	107.17619	323.87591	267.88424	114.82266	274.02636	232.17733	215.40254	301.46379	303.50903	210.92715	521.98483	366.19205	484.47537	250.95985	312.83933	411.48015	434.5905	836.97811	330.16643	338.5625	353.51719	357.27877	471.38824	281.60712	304.9867	324.06541	253.60613	332.2718	260.38041	288.58057	319.65233	302.85963	276.31845	274.00532	334.20792	224.84607	259.56147	195.5558	179.09476	129.02494	298.01452	294.64058
Gm10561	10.33933	12.76087	11.71049	11.25705	13.82558	16.2665	11.24266	11.42091	17.34772	9.6744	10.80005	10.65336	13.56404	11.88822	10.9234	13.73218	10.70652	21.74372	15.35508	15.63067	17.57599	11.32731	13.52104	19.12257	21.03134	23.61375	25.56292	23.41493	32.18307	33.74588	10.39577	16.99215	165.25623	19.78059	26.19463	24.33938	25.48751	12.71856	34.31385	11.09013	10.74893	10.78069	9.87414	10.0334	9.76457	10.40749	13.3687	9.9192	9.48611
Plcl1	185.37895	127.12696	96.69672	135.52128	105.67772	60.94811	82.47802	50.5256	71.78999	48.48725	52.08832	56.82707	40.82418	49.52637	50.98253	58.4375	58.94452	60.99888	87.25165	87.26849	78.04379	49.15251	53.26829	54.97168	66.01748	79.75241	69.24618	61.67216	61.53203	48.59957	42.58486	46.24726	46.62914	54.27164	62.15224	56.20297	56.01799	44.33448	39.97848	66.03276	60.4724	104.27051	78.84597	89.95842	71.61113	76.58272	96.87034	54.60745	54.06338
1700066M21Rik	143.96228	237.66751	194.21615	179.04498	167.36551	188.48037	190.5969	249.55948	194.3923	201.35967	219.89203	167.88097	201.3856	177.60623	164.00612	174.54697	212.68192	176.54855	189.27927	235.59897	198.82327	169.91537	158.56286	174.82265	181.09219	209.2192	212.14734	204.8643	201.02995	185.62239	184.10392	184.62419	173.00581	207.09407	195.56706	200.50546	230.56375	189.37695	155.02684	174.37858	192.20458	176.32786	211.94238	176.95334	184.92726	227.34504	287.38825	167.75555	184.61914
9430016H08Rik	83.41862	55.89314	64.00577	73.07457	91.70905	77.63512	71.04318	69.07814	56.32643	133.52279	80.44821	88.1134	81.79566	90.75988	147.89099	78.66703	63.71889	74.55128	95.36895	69.97431	55.11002	126.06614	143.15037	130.81932	100.38917	75.6302	58.47846	69.51736	70.5767	70.47053	84.45797	77.34556	70.62002	52.58469	54.52118	57.07361	37.06819	70.34125	67.94231	89.75064	82.46579	68.23709	50.65684	59.68807	52.3203	66.73151	45.72869	67.9945	66.23421
Spats2l	53.33477	54.51376	55.78836	59.26945	60.18466	54.34308	53.32302	69.96339	70.95053	59.32599	69.45104	51.25784	58.46234	52.36037	50.01358	56.47825	61.80848	49.13169	51.24903	53.65275	59.74375	47.75541	47.37192	49.65205	45.98317	49.15583	55.67139	52.14012	53.95774	46.81027	53.31067	55.43689	55.83544	57.05086	57.46843	55.22908	60.68162	54.69576	57.37289	45.62098	54.48521	59.00195	63.48146	48.89006	62.84346	58.1577	77.11687	52.70906	54.876
Sgol2	82.25195	143.87097	75.92792	246.68815	311.22249	218.76835	178.21629	81.9302	143.36982	302.45141	120.56832	335.2066	315.33214	156.63556	238.55678	241.18605	245.49978	307.49496	861.82903	282.79236	92.25544	369.17653	494.96469	504.42434	381.89901	213.88298	50.96178	44.86628	55.52521	45.42341	392.58368	50.21398	48.30223	50.07654	54.03859	56.01386	43.17734	38.6694	45.59328	285.60577	290.97748	109.02149	133.77192	55.51918	86.62328	133.86672	97.59946	42.19059	40.53826
Aox1	39.55779	49.95249	50.03282	46.29099	41.53554	45.47618	48.06646	55.51284	63.18618	45.01998	52.62761	43.99504	42.9666	44.37305	39.85657	50.37569	58.18298	49.41212	45.95594	52.85732	66.34738	41.08749	44.19974	45.72524	47.68564	47.53618	55.58464	50.81507	48.8813	46.47792	45.4736	52.76966	47.67551	62.34586	53.59565	57.54947	65.68486	47.49847	60.90483	41.10404	49.39977	50.87382	54.85084	47.87019	56.17139	60.16966	67.64537	54.11061	46.70146
Aox3	20.88633	27.25641	24.67804	29.85472	22.48765	24.71244	22.52353	24.17913	31.83203	26.26021	29.99807	23.32517	22.6302	23.48481	24.21016	24.58328	29.39784	25.55769	25.91152	26.33586	32.23061	24.67081	22.44275	25.84459	24.22219	26.23382	32.0549	25.99349	27.93743	25.82101	26.59528	27.43053	24.6369	29.85277	27.81459	25.76247	32.00022	26.84922	28.60045	21.48181	26.48297	25.01413	25.71857	30.31264	32.15776	28.81261	26.83735	23.2402	27.43354
Aox4	39.94794	48.53625	44.98476	59.26295	43.17639	46.60435	44.16085	57.02601	71.19845	38.28011	55.14837	45.6632	46.50806	45.34691	43.54644	44.57481	50.26428	41.18466	44.65294	48.92224	46.41752	39.49099	40.52896	41.98869	39.91846	44.31283	46.62276	48.08838	45.74884	43.56483	43.42353	49.40242	45.19427	46.6317	50.21341	49.66937	56.91417	47.19073	45.81765	39.44632	40.85486	41.96213	50.18748	47.56356	49.28254	54.31305	61.79423	42.79434	43.42648
Aox3l1	32.51234	38.77359	33.95252	40.17885	29.78193	35.22525	34.95391	36.40189	56.03721	36.33499	35.76421	42.65457	42.6635	33.01218	28.05257	33.08566	44.04842	34.99061	37.58398	35.41667	40.00218	29.41779	33.73634	32.86808	35.53048	41.4046	42.0395	38.13678	36.34273	34.28292	35.647	35.31983	34.2418	41.07603	38.31277	42.80852	41.89906	34.35349	39.27619	35.70454	31.35639	34.16663	39.96284	36.09033	41.45167	39.78459	53.00057	51.29858	54.87493
Bzw1	1963.28626	1269.02445	1403.45577	1619.22529	2202.50845	1813.91792	1817.32888	910.23322	1977.20843	2568.27224	958.92323	2584.85885	2209.05725	1626.17211	2222.0224	1730.88751	1580.47372	1989.92449	2549.79961	1930.17186	1760.50884	2255.1707	2690.14381	2789.24817	2242.27741	2302.75355	1795.51612	1803.23604	1732.70771	1696.5873	2509.9563	1358.85915	1649.83755	1298.07553	1604.27318	1570.58825	1241.7545	1431.73659	1441.74873	1580.08818	1544.4605	1223.50553	1121.41801	1345.23374	1280.74967	1064.2883	756.89813	1859.32093	1721.73432
Nif3l1	306.53513	183.63793	214.26816	251.87963	279.43696	262.98126	323.83583	327.75752	395.85414	548.82758	353.14746	234.0854	291.09867	251.55049	450.80225	165.16635	153.27182	138.32836	198.76388	146.01911	120.69995	284.31301	275.49216	266.37154	157.92499	149.9154	102.90449	132.0457	131.46735	140.57991	189.51518	156.15868	179.07475	121.63748	152.3807	116.92345	118.55123	202.23579	170.43711	188.63161	188.72907	168.42317	149.41244	151.8489	119.58113	147.9133	136.86162	144.24361	143.57432
Ndufb3	120.38357	77.67531	96.3329	105.61991	113.38554	107.6028	125.28045	164.56138	91.73974	226.30053	224.97764	201.61883	192.3017	114.31868	217.42346	102.67944	114.04236	96.26569	161.08173	99.44087	76.52088	167.6248	157.97685	240.92761	125.19585	88.1876	79.87418	84.23496	82.85141	86.71466	122.53758	89.95654	105.96359	77.29112	87.09161	82.04397	65.56677	97.83139	92.58902	167.46593	184.76725	147.01675	81.03501	106.57418	94.80178	121.3129	82.26759	111.33168	126.91073
Casp8	882.57064	472.10025	708.12875	648.57143	802.69698	899.54265	842.88586	499.75041	778.89097	401.60488	559.84873	1084.58355	912.96845	958.59527	891.51776	997.49675	890.04976	689.91752	648.54812	556.77296	499.65666	880.33724	936.93131	654.99421	591.37834	438.43322	566.45135	641.74041	674.13073	841.21952	659.14033	662.01333	657.01052	558.61142	777.62119	703.63409	571.09657	728.68628	625.16132	515.88454	446.9966	511.7802	499.25974	435.01961	358.36762	431.72432	379.39072	555.20482	536.8881
Stradb	174.67983	141.90466	169.12388	206.91765	226.82685	171.58121	189.56403	186.04631	151.76158	385.99383	193.36061	192.62217	154.67274	177.44996	293.23917	155.08199	125.79868	191.43963	216.97962	251.5862	336.06326	230.80598	195.19786	197.8803	185.30708	289.04464	471.56527	351.89275	349.46627	252.52681	213.57365	214.67493	294.1165	237.50391	261.60547	246.81712	205.02736	294.59961	255.84857	153.85719	169.27752	130.80647	124.14207	163.14131	142.83405	124.87332	84.21337	166.27586	180.2619
Cdk15	28.10921	31.84854	36.91394	32.29857	33.92251	32.85181	31.15977	41.17663	52.98572	30.92794	34.40229	35.16521	33.1837	33.14935	31.07063	31.77749	40.09377	31.12136	31.1965	36.7192	34.64977	30.04026	30.68565	34.87856	37.28894	39.91752	36.33651	32.3264	30.90168	31.93522	29.73535	36.8793	29.98607	41.15532	33.77877	33.96083	43.25235	36.31119	34.49587	29.40647	27.42976	34.58964	39.40103	34.20084	37.56027	31.78369	47.33071	31.53948	31.96932
Fzd7	88.41434	107.84609	138.73024	114.99508	99.64497	67.92167	87.09522	114.49862	98.5613	196.30074	105.49879	73.03895	70.41867	90.7109	125.32708	53.46854	52.74578	49.10918	40.73671	41.99015	48.00077	84.04114	70.30997	64.4976	48.11515	36.70397	36.15703	32.59963	34.09203	38.68817	38.26418	34.10386	35.17541	38.31267	39.45403	39.65489	39.13274	33.01845	38.68231	266.27861	266.10453	81.56674	96.31557	144.85072	102.78527	91.10782	110.19179	40.60922	36.7879
Gm973	59.6732	46.69547	56.55499	48.84383	36.60222	32.92403	35.83145	33.79405	33.55924	27.3276	34.02916	28.37561	33.09624	29.03419	29.37593	28.31455	33.90804	27.65552	27.02194	33.47056	32.65605	26.34036	24.53208	28.30016	28.76753	29.31212	31.88538	30.34852	27.61278	27.05422	31.19103	31.35416	28.7151	34.81883	31.53171	32.7444	36.172	27.48303	29.14694	31.57843	28.50467	30.58295	33.28836	29.95862	32.27426	32.1706	43.18554	26.36414	28.2241
Nop58	1421.74607	847.51755	804.61841	1132.81955	1354.67529	1412.27582	1623.76838	349.43594	1761.69008	2302.27618	384.84725	720.33637	1440.34902	1173.85047	1086.01432	989.64014	745.91822	752.44992	1037.39175	348.60139	309.34036	1528.86587	1653.68117	1427.60824	603.47406	858.04715	345.27899	520.07736	494.28512	469.61894	855.89807	530.41602	615.03657	294.58025	533.04557	509.23524	330.45041	622.54196	578.43668	778.0452	745.93502	515.83169	321.02853	548.58095	380.94796	413.59554	248.1436	344.49542	343.70164
Bmpr2	476.96453	512.58696	681.04416	622.40301	757.86262	289.62136	369.0287	107.21314	264.32329	107.48906	77.98703	327.68974	222.34918	348.97135	329.4349	351.87516	256.72832	162.50296	90.26959	95.7131	79.80161	362.90476	374.25462	213.53696	317.82664	150.92521	50.19991	51.20243	53.37311	55.31701	37.12527	43.07883	54.70649	61.88104	42.12775	44.54518	52.07075	63.71133	54.47715	409.96275	362.82196	408.65708	418.83008	367.44629	377.82273	380.11013	348.9581	309.39856	299.10173
Fam117b	299.00726	392.85747	461.37142	342.37413	345.05471	268.32565	271.51325	222.73087	299.94217	359.04135	255.72537	427.59376	321.60988	397.3067	300.36898	374.38593	303.33469	247.70018	192.33738	271.09841	433.66397	323.35321	281.87203	223.72606	281.63688	380.31525	515.92452	551.73195	625.84589	630.11081	501.96718	383.73687	395.50537	611.87379	474.9819	574.31903	590.10035	545.98043	486.44626	417.47227	449.6709	376.60396	417.23464	456.43172	434.46585	446.68292	488.87127	464.22798	483.47717
Carf	123.00211	131.90701	135.56501	132.07614	162.78445	106.8231	111.87871	54.11806	123.01056	105.54772	53.47099	76.89851	74.40059	112.32926	89.20832	109.14643	86.11234	85.70901	106.29045	89.54125	96.25703	128.53089	122.3195	87.07971	130.96213	110.66374	108.47169	109.69986	103.73691	139.20193	66.99283	103.95239	93.66653	98.99045	107.64006	91.51676	93.37198	122.57151	113.51933	79.37829	67.61448	89.29219	99.06634	71.51152	73.27924	81.74983	92.77379	104.99144	105.53021
Cyp20a1	239.44719	138.38165	169.80304	195.01968	233.72142	221.3527	210.43665	214.16867	232.09669	393.50228	247.06158	261.36749	258.35187	222.97223	305.47808	133.99096	124.07624	111.97322	129.89793	107.08634	115.42043	210.65417	216.10191	173.73999	133.77499	130.12037	115.84832	126.67109	141.83232	150.49579	225.64826	143.12604	202.00647	122.68079	143.31768	112.38469	135.36084	201.85067	197.95674	274.86294	266.19844	100.40737	87.22134	148.90773	163.60407	111.56264	91.51372	128.73934	122.8328
Abi2	311.58644	306.00955	329.46069	301.02628	357.72248	279.77967	283.85478	134.4894	241.06343	99.6193	101.79957	249.12594	246.0494	301.47405	288.45157	389.5759	270.94621	254.78965	119.49074	89.18261	58.03038	360.63716	353.37327	233.34465	164.52104	69.06485	55.04393	48.46887	73.2556	72.49018	194.01218	51.25113	78.94336	70.26676	66.2546	72.84964	76.14738	65.99509	90.70841	223.72985	240.42013	205.88971	191.22182	227.9279	192.57528	257.53821	179.08065	145.85969	150.93974
Cd28	46.03984	34.54629	32.71314	46.68797	43.81165	30.15892	32.55125	43.94124	51.08183	43.42444	45.59401	88.89196	81.20566	42.79991	51.87801	130.74974	134.47375	44.58693	34.31073	38.56769	43.43568	121.29955	228.78163	43.65728	31.0845	39.73783	43.21887	36.65349	42.13547	30.02312	46.88028	40.33606	41.53846	41.3068	34.42416	35.5629	44.48803	39.25582	38.31099	57.62071	58.80802	36.61794	38.1077	33.83959	36.44772	52.53853	49.13011	255.4062	218.83309
Ctla4	32.06213	32.97133	33.89166	39.5736	32.66161	33.34153	33.19519	38.50295	50.58031	34.07227	38.13516	30.22445	28.55258	33.48989	33.80513	47.63775	56.26035	35.94648	30.45225	40.77704	43.43764	35.62995	34.96797	33.90117	33.41234	37.24753	43.9119	39.33376	37.45596	33.91789	54.9067	38.8178	186.91739	51.10335	42.3392	50.55062	46.4932	212.07203	446.36983	53.12381	57.65649	36.13242	35.88858	60.44868	46.19872	56.75315	47.09677	36.65222	39.2694
Icos	83.92628	42.7845	50.8496	52.03668	51.9072	80.59965	51.61884	63.79662	68.64737	45.3719	57.12115	45.4721	46.67645	91.05436	98.1362	163.11114	124.12968	48.03986	50.27705	45.76321	54.33086	158.44363	179.93874	59.7978	44.95019	43.67224	56.06436	50.32405	51.14674	48.03437	43.49245	51.4363	52.32389	61.34502	48.18534	47.09367	61.20867	47.98091	57.45877	164.90141	167.40492	333.11027	328.15595	327.21609	264.21446	308.34665	196.20665	50.95464	51.90269
Nrp2	47.19684	58.04745	48.51913	53.83966	74.7055	47.06106	45.27781	60.10144	68.91731	41.48811	73.44739	57.65463	69.43439	52.53518	49.11871	51.96499	63.10847	49.26585	51.23207	57.93397	56.86831	50.36163	47.83901	50.08073	52.20485	55.7032	67.34919	55.82691	50.78465	50.44806	54.09378	211.79796	161.15868	66.01674	51.27902	52.93769	57.53956	274.0015	389.0677	105.24478	107.15658	80.09024	73.34069	57.84859	66.86951	58.36576	82.05064	49.90803	48.0761
Eef1b2	1751.41587	1186.73302	1340.57269	1653.74891	1763.09152	1978.05559	1688.07382	1679.97294	1814.18475	2249.09513	1966.66687	1856.81614	2128.52547	2212.41722	2322.74006	1984.59682	1540.72263	1057.9315	1578.67975	714.27865	624.68652	2301.23593	2096.09207	1945.04138	934.53897	952.75311	610.64541	806.12097	893.93057	879.79446	1340.07624	1500.64377	1520.88103	810.04178	1045.32363	792.74811	718.32437	1333.19092	1448.31649	1754.17387	2123.62944	1062.16386	1086.75447	2233.1817	3158.01394	1824.04885	946.08779	968.34626	891.49515
Snora41	77.33628	46.28117	57.23833	50.79675	76.44269	77.29687	62.2698	54.84967	86.23836	142.66499	61.25116	52.21156	64.37631	70.50191	86.77995	79.4664	52.29703	58.44428	77.62593	40.14362	52.78005	99.61866	86.21324	81.8794	48.64806	68.29273	60.86315	83.51202	71.46669	84.30146	70.43698	108.70242	97.49666	55.78845	56.99322	48.54195	45.29627	75.88212	65.26181	93.45061	97.48	49.95602	37.56559	107.59894	114.84066	67.60174	32.37179	64.53571	59.44563
Zdbf2	19.32254	28.82622	18.99602	51.38393	47.09286	18.22964	19.0184	22.89168	24.38333	22.15974	26.33003	19.47503	26.29626	19.35303	20.06217	20.66588	24.09823	23.41738	17.48471	23.29737	20.76692	17.79452	19.69592	23.6436	19.19196	20.89257	21.61213	20.89184	18.6894	18.54865	20.97024	19.90932	21.23626	21.41506	22.7809	24.36442	24.03804	20.09217	21.44607	19.57301	20.43621	18.56603	25.089	18.97753	23.05853	24.31941	25.99448	19.9006	18.91972
Adam23	32.5697	29.50627	26.12814	29.39456	33.68808	31.24514	29.13944	33.29393	36.3665	32.56677	34.86505	32.06135	31.36608	26.41555	28.46703	30.99075	33.7064	27.05183	28.09699	32.89319	28.85349	28.83156	28.14901	30.77923	28.09563	32.47088	34.84599	30.20178	32.35123	28.77221	33.53385	34.36582	31.53033	34.76452	32.18589	28.11404	39.26357	28.79458	31.12714	1615.63601	1597.66518	2339.84897	3132.12279	1971.97387	2332.84199	1954.36683	1865.76179	49.99374	59.64201
Fastkd2	162.63706	111.60761	142.31094	221.73293	219.28318	141.58479	163.50738	120.88785	152.30051	345.88356	140.35634	132.99057	180.99763	176.6628	282.04218	119.44798	73.15578	140.41471	173.95774	99.92021	106.44689	265.22345	257.30101	261.38709	148.85453	170.41183	112.93722	133.89365	130.49334	140.00137	179.48097	125.13926	143.38832	90.76352	104.9944	122.51003	78.40157	118.41068	106.96562	138.54221	126.36833	102.86979	91.75252	107.2977	92.63861	96.44906	61.69224	80.68488	72.98391
Gm13749	13.84534	14.46995	12.82078	22.40408	13.71069	13.80737	14.23101	13.62546	21.60863	15.96755	15.71095	13.60943	14.36029	14.42013	12.6541	14.09543	14.4985	15.77168	13.1257	15.80115	17.6458	15.38783	15.01183	14.17773	15.79546	14.97956	16.82596	13.9963	13.83464	15.58646	14.72498	13.05519	14.07068	16.73606	15.45239	16.21589	18.04973	13.79392	15.61967	14.97647	14.09311	14.66876	15.72419	15.69587	16.51725	13.43397	15.81476	15.63918	15.08341
Creb1	684.45799	594.86203	675.68166	627.55821	694.89696	732.02832	769.99587	245.83623	772.23643	555.07684	271.05653	685.06647	676.77656	678.40219	524.43269	735.23177	618.47104	812.5486	770.06312	1024.72096	918.77646	718.42856	828.04903	636.40154	967.88936	825.14577	937.54675	1007.286	982.83714	1022.92701	741.40533	613.87433	577.71388	896.59112	748.30595	650.57024	835.87522	692.09848	707.48647	758.56273	716.18037	693.52187	743.8452	703.86339	627.63967	688.59771	508.50205	516.75027	502.19231
Ccnyl1	178.21713	174.2815	238.51106	119.16397	176.62912	117.97055	153.65554	48.33171	98.01227	50.09737	52.06865	153.93616	80.3466	116.34867	124.30341	140.71578	112.94345	160.92911	115.04652	177.31287	338.3178	121.26704	115.94734	97.86366	278.84408	568.62816	477.59381	436.60807	353.0548	335.53464	106.92711	426.99693	207.25841	179.40929	247.3616	320.25241	195.4852	323.57557	278.84561	438.67742	349.62352	180.84326	227.21935	291.35025	332.22982	179.45765	129.95137	517.28036	543.23884
Pikfyve	229.94158	246.96123	254.14421	250.01427	289.26683	210.35092	252.03262	89.59126	272.00085	311.08379	103.89487	216.43982	225.54254	276.25298	234.30282	257.11915	206.19575	255.74424	240.80976	323.29765	346.01165	303.28157	315.05072	238.38374	324.60106	373.92935	449.31304	597.91786	708.28572	824.23047	495.0635	559.28841	642.96452	627.5144	489.23551	393.48451	796.0835	445.75952	407.82686	319.16103	285.95786	313.98798	317.67773	307.52316	325.09661	213.48691	226.22774	290.90871	277.9382
Pth2r	22.99411	24.92963	21.40721	28.66227	22.46308	24.1735	21.53521	23.90381	35.61793	25.23137	24.59155	24.76678	28.71311	20.66997	21.68139	23.95886	26.65417	20.42454	28.10418	22.81713	27.17701	22.33616	21.5294	25.13694	23.40653	24.51926	26.65677	22.38274	22.57062	22.94337	24.20547	27.51795	26.908	25.46386	24.80571	29.41661	25.51287	25.37773	25.68156	21.83056	22.2402	23.48187	26.46294	27.59934	27.08754	26.85543	29.77978	22.80802	24.6406
Crygf	37.34168	49.60765	47.06867	40.67708	42.69831	45.51186	38.94571	48.33108	50.0649	50.23333	59.71289	48.9341	52.60048	48.57172	42.96014	48.08959	51.6934	52.55872	49.29754	51.51308	54.50485	42.31113	45.11842	45.87959	46.25904	47.07057	48.03063	46.9944	49.17984	41.0502	48.9227	47.90441	44.5418	48.74545	47.48444	43.33228	54.49884	47.79909	48.31911	48.4301	50.69473	44.49295	54.30064	46.36632	47.84997	59.3364	59.20502	48.18158	57.44712
Mtap2	29.742	37.15642	28.69992	33.36009	32.22129	29.2493	33.05186	32.69082	39.83296	28.39415	35.28299	27.78345	29.4537	29.16907	29.94865	29.43431	32.66164	34.32352	48.4871	63.71389	107.55775	28.41762	26.42245	29.41007	33.97166	43.63699	99.22751	55.52624	37.50743	32.3614	65.96297	34.12724	32.6979	33.69178	33.10865	37.25103	42.95334	30.67375	31.449	28.87727	33.76752	31.54602	32.30274	29.14655	35.70727	35.32385	37.83866	36.63998	33.83401
Rpe	277.16697	218.64901	219.7958	234.6989	271.72783	286.47553	312.78019	111.60045	355.30557	469.78284	201.07361	360.84468	376.29768	303.94264	279.81857	290.8221	240.21445	336.24985	319.32955	359.88284	358.15751	321.95946	331.801	314.70397	351.84786	420.34171	393.64274	387.23862	361.79176	361.13788	373.17084	316.55882	277.09096	336.94539	356.71643	299.57775	272.84113	300.12616	273.31141	383.28689	381.9687	370.67326	374.87111	405.96013	348.19236	330.40856	291.62033	378.2393	399.13223
Cps1	35.98659	43.64378	38.48376	45.53383	50.17401	39.0403	36.74591	48.47662	59.61029	42.56568	44.4113	41.04301	42.23072	39.11096	38.15745	41.05618	43.06858	44.1214	38.4424	48.67689	44.39092	35.97408	36.96723	39.94557	40.48673	42.2099	43.83662	41.52803	43.64152	41.65293	39.67523	43.91764	40.0861	46.35038	44.75909	50.06976	48.01072	40.2761	44.49585	40.13792	40.88744	39.90106	44.81741	42.72395	46.69881	45.27788	48.61006	38.4509	41.58668
Spag16	11.92954	13.70325	11.93958	15.41853	12.19454	12.62547	12.178	15.04918	16.37452	12.67598	15.69837	12.26089	13.29755	12.13801	12.08566	12.31892	13.61802	13.27921	12.30414	13.75497	13.59752	12.72617	12.39196	12.0582	12.13056	12.35697	13.13816	12.71567	14.14174	12.70268	11.75446	12.71201	13.54758	14.42223	13.1838	14.24058	14.50973	12.64197	12.75556	11.84467	11.88875	14.41916	13.07134	12.59089	13.66646	13.7697	14.57324	12.73133	13.23329
Vwc2l	29.653	33.19395	32.14166	44.58628	30.57604	34.50907	28.26197	35.05171	47.07941	29.30327	30.54639	33.33447	30.18309	32.23224	32.10774	30.35982	39.11749	33.70015	30.17951	39.59119	37.65552	27.71852	30.08605	30.278	30.37932	34.79592	33.94101	34.40811	34.99233	35.34378	38.62093	32.0779	33.94734	36.79445	33.20476	38.96169	41.32849	35.42975	32.71703	33.89175	34.75207	31.42755	37.39994	31.9745	40.63461	38.14173	46.38103	33.89515	34.92923
Atic	1290.43292	1018.47295	1154.19604	1352.12461	1414.17407	1151.23091	1181.85683	1775.93575	1350.25608	2069.65609	1748.65183	1348.54939	1523.81932	1451.71418	2247.90311	822.67365	637.3378	879.59442	1222.54872	291.70942	607.31908	1681.8956	1519.65013	1639.09156	499.61821	1001.57942	539.38162	601.66848	639.87388	579.19246	842.72374	793.6492	935.83251	496.06533	461.13524	362.81643	464.01884	886.51707	846.79364	943.89143	979.68473	384.22813	302.15542	583.63276	635.15788	405.45324	281.30989	704.40623	666.88896
Gm15456	43.01198	60.74345	53.37696	89.96593	51.5521	59.86191	58.95253	79.17668	60.0204	67.96471	74.3155	69.3163	65.99385	55.97897	57.14922	53.83743	73.65177	61.72099	58.0918	65.29442	68.83737	52.63267	45.4445	63.21973	52.40546	64.20262	64.80958	58.63629	58.99704	47.73629	57.34072	57.44301	58.27012	68.46356	87.41763	82.76521	74.6304	55.02853	56.78147	50.15515	49.98139	60.87993	68.24453	53.43742	62.44777	86.87555	99.59046	61.62792	59.9789
Tmem169	39.00894	52.98992	41.32096	47.38489	43.50892	44.84242	43.94632	45.88349	78.03457	39.75593	47.82916	44.22427	50.59155	44.37147	42.62298	45.9732	52.96401	43.86948	43.80258	51.93122	51.26919	41.00442	39.21302	42.2405	41.94121	46.42921	46.71805	44.59877	40.62413	44.78269	44.25293	50.85206	44.14773	48.3196	48.02715	46.11836	51.12283	42.01472	45.44917	45.08855	43.90577	48.62001	55.02698	45.93513	55.90773	48.36033	47.47583	50.50514	45.59304
Xrcc5	653.23713	369.20412	484.7122	379.36895	586.39666	394.05374	468.13333	253.28526	321.92911	883.28786	66.95082	32.22292	44.66079	252.41453	431.95423	299.64852	179.01601	259.1902	427.52527	181.91191	200.78834	422.41288	478.86543	508.59738	253.85465	310.79861	234.49484	327.11457	392.29057	429.04474	467.21696	496.33029	533.64566	284.1279	421.3721	425.96047	265.42563	432.15605	444.7493	37.76448	33.08177	107.59668	73.95694	35.75061	23.82324	81.86934	54.0971	39.27678	43.37621
Smarcal1	258.28941	264.90831	324.53004	345.61834	390.62338	252.32819	288.59265	282.01106	315.12196	258.43287	302.37361	283.59293	256.48468	288.80664	396.61524	275.93098	220.15198	303.16139	379.54989	283.41884	347.38965	376.71834	355.08646	309.96451	368.41926	352.36472	318.80496	327.9383	318.75612	306.06757	321.13903	352.10163	285.10343	294.39167	254.61882	241.30637	246.51198	294.63099	301.0776	244.37032	245.76733	250.49367	246.9807	234.43431	195.91816	226.79025	196.95327	260.05124	266.79628
Igfbp2	52.31629	69.5604	65.27602	75.20642	59.42384	67.33338	58.33905	97.6046	76.65552	67.63453	82.9437	66.80167	71.29224	66.01333	69.94014	63.89851	81.68729	62.43795	60.64974	68.06458	77.32814	62.98617	61.17197	71.21909	58.78923	69.71677	70.33166	61.48567	57.77366	62.32729	67.89899	81.73899	69.31215	77.23588	74.0893	68.27819	75.5445	67.81353	70.90774	48.30903	56.42154	58.77665	77.04568	63.31332	80.38435	75.50198	84.68297	66.36691	59.94711
Rufy4	51.4989	75.23167	52.61799	50.41256	45.32465	52.48715	45.8901	58.87705	69.76238	46.82949	57.04246	48.32754	46.89872	49.09437	42.92565	54.62993	61.23363	47.61476	45.30242	53.30685	59.44029	44.97616	40.64923	45.01445	43.58662	50.29587	54.86149	48.33902	45.57292	48.69784	41.40684	52.43508	48.3895	62.34017	57.42226	55.5535	68.09977	45.66926	48.72542	41.7894	45.28549	43.02595	54.32739	53.67999	53.92014	59.39445	69.13397	50.3675	48.50566
Cxcr2	17.9088	276.60298	114.12155	23.92032	22.28239	20.86561	28.30836	41.10598	74.58266	12.74011	66.2081	13.45426	34.0454	119.55506	160.26379	465.60989	183.53839	28.954	32.09389	22.25217	32.53184	91.93591	36.18334	13.56148	12.61317	18.39171	12.20756	12.23774	13.0121	12.722	12.03433	14.54309	15.20996	33.64018	14.15794	14.70018	12.64092	13.22297	13.02789	14.84343	12.2054	13.27543	15.32229	15.62391	14.63997	16.23369	16.89304	13.9007	13.21303
Arpc2	1555.36265	1418.88126	1605.904	1430.50804	1517.7124	1552.16238	1340.37154	1321.26029	1768.53277	1158.21788	1642.46506	2559.40879	2137.70827	1873.16847	1824.1011	1861.66588	1660.46076	1393.28737	1398.55415	1332.34017	1740.53302	1607.16172	1493.72253	1269.99208	1123.63063	1706.63382	1647.23796	1868.85427	1839.96765	1860.7136	2459.06159	1696.32674	1985.091	1850.59821	1756.30065	1466.09041	1483.38089	1880.53247	1924.18815	3108.05669	3208.14837	1994.95841	2137.74007	2506.43357	3117.38926	2335.91073	2008.04877	1794.40039	1531.56969
Gpbar1	108.97207	134.0421	127.68708	120.47209	121.00679	118.94523	112.76733	125.75658	161.91707	100.51359	118.29229	113.49943	115.82275	117.89662	105.75469	122.27155	156.11396	117.15688	113.37353	127.01249	140.81036	101.17447	105.73367	111.04305	120.32545	130.22417	147.7411	148.33034	137.75861	121.42295	122.07983	143.17455	132.19729	150.02248	143.23231	145.863	186.38706	126.99062	137.27993	130.39742	127.15315	126.11528	156.86001	127.47307	174.77239	155.17702	164.09298	136.78845	123.38826
Gm216	24.1616	33.23751	30.96	29.54888	27.1959	30.11551	24.82183	33.63574	34.11482	27.33758	38.95331	31.68065	28.48123	28.00549	27.19321	25.42281	33.46179	28.93731	25.05278	31.69525	33.75599	24.61245	24.68775	27.72102	23.81031	27.85019	30.16098	28.69878	30.48357	26.41459	28.80444	29.10465	27.6131	31.40603	28.95157	30.84208	34.10183	26.17013	28.47594	22.3735	27.10217	23.85616	31.13697	31.48958	32.85722	35.50991	40.95336	26.06804	26.79079
Slc11a1	56.0493	77.13362	65.57914	64.1591	50.59749	54.94162	56.27206	73.37129	60.5684	53.35877	70.10103	52.46018	53.63127	54.0553	45.51465	99.59295	112.21546	53.85023	50.4551	66.9642	70.11786	53.18629	47.96107	53.56853	46.98667	56.71648	61.78823	56.95011	49.71551	48.59878	52.59031	64.47592	62.88778	67.99207	69.17318	71.42735	63.13692	53.4705	62.24896	170.49343	327.35639	103.99277	103.47352	611.94741	468.10668	129.40865	119.65744	69.36178	63.90094
Ctdsp1	376.30758	636.70534	705.08409	592.4554	533.67192	382.9057	434.11952	714.23379	429.4854	304.52368	670.50568	614.06397	506.85356	687.44233	587.76153	551.08615	535.66314	585.21195	597.49854	590.74814	585.46502	514.58131	455.1225	496.18003	504.0209	530.93661	617.53178	589.83396	696.65305	737.44563	692.86782	424.26256	578.50715	871.78521	575.60014	959.98624	601.83634	539.70485	566.85926	437.49455	449.07142	384.71631	449.58195	446.98225	391.99768	423.76166	432.85883	451.91157	435.06655
Mir26b	48.50022	62.3384	54.30986	52.11597	46.32261	54.88168	43.956	65.69242	63.15955	48.51957	60.48556	37.21736	45.3827	46.76106	40.88178	57.40674	62.26924	45.13947	47.62085	58.20757	58.4074	43.57813	42.50429	50.5885	48.70886	52.05058	66.26053	66.46769	77.05513	86.16533	57.12602	72.65062	69.89407	70.92035	69.04744	73.02383	84.22795	64.42618	77.75406	62.48377	57.94524	66.24453	61.74584	57.32177	64.93995	68.87488	79.6895	55.65942	60.44803
Vil1	29.46028	32.99914	31.72306	28.11624	32.22535	31.05758	27.77717	33.93613	37.01956	30.07499	34.11976	28.03007	32.40038	27.55879	25.63456	27.73513	35.06395	29.68956	27.71596	32.01476	36.57465	28.3779	27.02653	30.63947	29.36055	32.09277	37.66107	34.28087	32.02667	33.4442	30.46905	34.44944	30.21466	37.57885	36.31991	35.18129	41.07911	33.2861	33.10899	24.82375	27.22682	32.355	33.13779	30.00281	33.65713	34.09885	36.81892	27.53659	29.77898
Rqcd1	475.09759	330.15499	380.96129	402.53082	532.56002	480.51998	514.31089	646.70661	554.83567	821.73857	710.04054	609.98474	645.14691	487.68845	822.01517	465.66941	355.74525	452.19066	753.20355	332.09812	232.80684	703.01273	691.095	763.59739	430.40482	339.47377	226.36691	247.90336	285.42345	263.07276	581.52769	249.00061	279.78901	228.09755	241.63456	206.41476	175.73414	266.07425	267.42063	357.26892	366.5046	299.62804	223.16479	249.61347	214.57573	245.46818	205.52613	264.59533	273.51446
Plcd4	34.25386	41.71447	37.18668	40.41622	33.21841	36.16852	32.48921	37.88814	54.99365	31.4032	36.67705	33.80018	36.70659	35.36737	33.19017	32.73206	37.82684	39.29931	35.49776	39.82614	36.77125	32.54906	33.10556	34.17459	33.54728	40.96669	39.22977	40.1497	41.88803	35.24119	37.56697	34.62453	37.04948	40.52875	38.17627	37.42412	43.50631	38.4208	42.39496	30.71573	30.798	34.91133	38.47683	35.32447	41.22152	36.58622	50.72442	37.83617	35.76866
Bcs1l	382.30648	220.10341	319.11184	276.71737	245.21523	367.32408	444.09602	537.19258	326.93164	505.29779	604.70918	269.45649	365.72515	367.03004	450.9338	271.06493	171.78351	184.73223	222.08822	128.45381	150.54895	342.73031	308.65261	271.2231	172.26083	184.14024	152.90875	165.93128	184.45712	174.96065	161.34329	196.05014	240.12088	150.00895	156.68582	175.42742	130.16515	198.45033	228.81435	175.24135	202.70667	139.46432	127.31111	162.33299	120.2964	144.69333	123.58002	152.6356	167.55092
Stk36	71.36014	73.4116	82.12904	82.80537	70.46388	72.11674	68.86409	89.17556	87.39692	68.22385	69.95951	65.52167	63.58615	68.71314	63.34535	76.41366	81.93443	65.12003	62.04757	76.61767	71.51198	61.81857	67.37717	66.78474	62.72023	64.3169	72.2784	62.68164	57.53133	58.77118	63.33593	68.66894	62.93619	83.67843	69.77819	68.4621	81.69338	64.37007	60.60089	65.81944	67.80376	68.88694	82.68416	81.25702	91.19588	69.2102	82.90229	66.843	62.09624
Ttll4	378.91317	513.82921	505.88055	641.27537	741.74356	405.79106	436.97073	293.77054	447.50071	490.17914	251.36177	275.89867	348.62885	501.39361	725.05683	417.30468	338.8078	376.68956	525.44437	280.33332	437.8388	787.84568	705.46375	523.02495	414.60247	483.26845	449.12645	522.874	451.48391	413.68902	451.02354	364.22415	265.88501	336.16624	279.4762	344.08788	376.57712	363.28447	298.44996	577.08	551.90227	218.70603	231.25692	550.31598	569.54738	302.72863	216.16566	368.83574	395.10349
Cyp27a1	126.9384	102.1037	152.03907	195.75404	257.28577	96.14796	90.75378	114.19203	112.90336	68.68237	131.4047	301.38599	152.28073	95.74763	152.52383	87.25657	105.53899	82.86719	67.32876	108.9844	124.92891	97.57915	79.34813	84.41286	71.14494	95.66993	163.54588	167.48976	142.29655	224.80223	145.25102	214.29593	78.28365	257.20958	215.37753	205.65681	254.4341	166.33479	79.31546	1114.23092	1132.20042	1358.24445	1408.05386	1771.08297	2007.73739	962.10002	869.57742	1072.72358	1090.73106
Wnt6	62.06105	77.64124	68.40113	85.71837	68.76598	67.25983	75.49377	103.34144	100.25948	71.76409	99.19638	77.39397	82.4395	69.64603	81.76135	77.97137	108.23701	84.08844	70.6799	85.1539	89.31615	69.23638	66.09244	87.51451	70.18253	72.45502	70.58719	59.73121	68.15894	60.71143	67.16847	74.62489	71.68019	83.98285	81.42199	82.69756	88.12432	69.0414	65.37238	60.43844	65.68788	88.44699	89.36653	70.88438	91.80466	104.50717	122.90972	70.94084	68.09869
Wnt10a	96.12507	120.9785	103.22165	127.19668	90.36449	117.23566	99.89513	114.43192	141.74146	100.95082	124.42466	92.89534	114.28838	103.67525	96.47113	111.11977	151.77281	110.79478	110.56737	123.95799	270.76532	95.98658	99.42654	123.36436	100.05262	164.28594	149.43052	139.94669	137.30936	109.0607	122.53578	111.5761	124.75865	157.516	126.09483	130.32631	148.70004	111.56737	108.67427	81.34391	92.82443	113.73883	136.2718	108.31344	123.54413	150.67824	192.27615	113.93024	109.27668
Cdk5r2	131.2935	177.16488	143.81112	149.26581	127.84769	156.18721	143.61691	211.09873	181.35592	153.23855	179.21214	163.11761	155.9416	128.21285	129.35873	133.93809	177.13984	121.97181	142.14095	140.78425	167.93531	129.89119	120.59029	157.79667	116.62499	149.60579	166.95121	157.73175	134.54933	142.15317	145.11504	152.86216	149.76608	162.99778	172.6425	196.31699	207.73477	145.40971	148.57097	104.2426	125.19405	150.28448	168.66315	151.02246	165.49475	174.8634	225.81316	136.88102	139.05765
Fam134a	392.43048	377.06492	372.01391	272.27433	286.48528	319.30098	382.07248	546.76935	364.50785	518.31195	517.09119	353.20328	319.5703	347.02516	288.64633	304.59652	268.555	273.3632	344.58823	243.1813	284.93793	254.39141	232.14478	248.23392	250.90397	254.84494	320.12488	310.69979	382.5133	345.56294	311.53727	285.98043	345.11002	313.32591	287.07682	370.82402	314.84969	297.18387	305.47621	265.06043	286.32553	281.41908	211.45048	264.8116	192.53068	210.08143	213.16629	289.98575	282.30531
Zfand2b	193.55907	173.13409	178.4878	171.84923	162.93435	172.5665	179.81984	266.15563	235.62357	230.10098	245.10292	189.39112	174.54933	169.09775	176.01306	160.70338	162.29352	195.83248	191.14521	217.83358	239.90235	156.70802	147.96155	167.30952	180.48636	210.00144	245.36618	229.08582	230.45956	199.33055	183.59913	189.44568	202.18182	234.46282	234.01434	236.32337	211.32334	194.32505	186.3357	196.98517	182.76618	159.46532	143.85441	179.05772	166.24479	152.22938	123.63488	174.76265	182.62499
Ankzf1	223.99466	152.74771	197.86232	179.17025	187.897	188.80396	195.53959	162.0146	206.68743	160.10491	164.30723	144.60565	139.57182	160.28715	153.87844	171.59462	141.06156	146.56529	155.10772	169.94812	153.20013	150.29764	177.00725	131.11855	203.95402	174.35061	173.22724	184.69348	195.0028	186.39419	113.43691	269.20364	227.09039	166.55165	193.80375	157.76838	172.77361	261.72987	253.95438	162.09153	156.51644	163.70293	170.99016	179.95675	177.07656	143.72653	156.13731	192.59978	202.99241
Stk16	564.85383	438.70356	453.44926	363.88711	335.51647	566.83904	645.80985	783.82811	795.5669	624.63064	1081.70594	569.09711	703.73481	600.09588	723.75054	536.82516	401.92857	402.281	399.12683	323.07452	296.65998	573.42237	470.37238	408.49752	305.28573	262.00597	273.6084	313.14038	306.97295	259.25437	266.19441	268.3854	257.99456	249.87986	246.86159	297.49496	239.37335	270.1613	231.26828	316.59869	304.88815	241.4834	188.23521	268.64344	204.78273	236.00144	167.28573	275.7303	269.3175
Dnajb2	92.96888	74.51425	77.60874	58.31611	50.63711	71.89536	78.59122	75.5235	80.09939	79.65208	62.63642	45.25972	50.06798	54.64116	48.80306	53.90231	52.24867	47.37054	41.56218	48.01085	62.01792	47.91772	47.91704	48.57007	38.02607	60.61267	63.38774	65.09749	87.14871	109.79032	46.2642	89.19912	77.9406	94.06906	88.22214	80.38242	97.90728	100.14565	81.3083	67.11117	61.81066	65.49679	54.20526	68.71846	61.74193	55.18987	64.56926	71.6251	71.0214
Des	43.69877	52.77032	44.03138	67.09327	42.17672	46.72676	44.76784	52.04857	48.84012	42.69451	60.56395	48.54464	59.06127	43.95732	49.12739	46.5744	61.28877	46.0518	47.94086	56.0912	59.019	47.75533	44.47579	56.64265	46.14417	53.23584	58.99015	47.78365	45.47439	45.10603	48.94784	51.16688	46.87091	55.07008	58.11823	49.74097	82.67076	51.81217	45.46577	44.14618	43.58906	45.96242	61.37071	47.40051	53.01872	65.02529	90.22576	56.49414	46.41613
Speg	60.77295	70.5096	67.92185	76.00112	66.36145	57.26804	58.01804	72.39356	77.88517	52.84824	69.5686	55.57141	57.94083	54.43061	53.65519	55.95344	68.97287	58.57614	53.3968	60.43543	66.78639	50.57369	49.62661	56.68519	53.32447	60.53578	66.13794	59.25811	58.38432	66.42343	59.01703	61.56778	58.37057	66.56083	64.48547	80.06293	82.15904	59.16585	62.58983	48.56365	45.85952	57.57401	68.30807	55.92634	70.98885	73.14568	79.70958	55.19707	54.9924
Gmppa	418.25074	275.63895	346.96446	224.79165	265.644	328.01873	369.12313	502.53955	425.67406	340.96248	671.17782	460.31721	456.31699	346.61338	364.60053	286.06193	228.30735	218.68298	284.34237	264.02387	284.47846	283.37088	297.74577	242.18204	252.10068	297.91212	248.35319	255.26996	273.89258	224.54627	325.10577	347.49451	381.19449	225.85619	241.49788	251.25274	195.75801	380.49067	363.75065	509.24823	482.5403	332.61491	292.77158	406.78086	343.11417	285.17794	256.79043	535.06537	575.92894
Accn4	63.24213	93.47283	77.7928	99.61752	71.14157	79.72111	75.9256	100.62955	100.34371	82.40194	88.30896	75.54518	85.24517	72.99547	72.62566	75.2551	100.31566	81.33632	74.13976	91.96288	79.11093	65.94693	68.98921	74.6448	71.83208	82.31667	90.7047	80.81271	76.68781	75.56796	82.7212	82.23215	78.34892	84.30704	94.20466	89.61022	110.20827	77.67341	79.19812	74.07296	78.7284	77.03665	92.86921	76.05539	89.11691	102.04864	123.59545	75.43591	72.56387
Tmem198	43.69765	60.17551	51.97428	51.80921	44.85022	51.01738	51.07702	60.87515	65.71526	45.80829	63.0678	47.54183	53.26935	51.50336	48.86704	49.94935	66.22216	49.20817	52.57328	55.99962	69.5168	41.7848	45.42388	52.7835	44.59841	56.40241	64.63158	54.06803	56.83568	58.13758	65.55482	61.09795	55.82521	62.56484	58.88302	63.86413	75.97187	59.44266	60.34643	53.38371	49.55927	50.75385	56.99363	56.3425	60.75289	60.87803	68.53329	50.94407	43.17625
Inha	83.63811	94.38387	71.87503	78.55388	71.24008	53.58741	55.96986	60.04315	70.66599	42.89969	54.64983	46.01044	43.50044	52.63706	48.60422	53.15944	61.79202	54.83862	46.73549	52.55149	60.01439	45.825	43.71693	48.97942	48.79049	53.13093	56.32668	50.84234	49.46204	48.54309	43.76659	46.94973	47.59175	60.20242	56.0362	54.51403	64.15974	53.95071	49.65875	43.54664	44.34967	54.28839	58.46849	48.37786	59.12503	61.33699	70.91787	45.3213	48.69682
Stk11ip	202.91878	181.24304	218.02884	193.88736	251.50341	192.53126	179.97418	328.785	211.9485	143.2289	280.88541	219.63001	186.8481	200.67113	267.72335	187.14531	161.68017	214.7971	332.13747	256.24006	343.63711	233.64711	250.94687	246.82791	282.7085	365.79075	349.67496	333.75934	320.78874	302.60334	272.64588	279.24719	238.78137	304.4966	293.30617	356.50332	263.40816	280.65131	217.5471	158.84084	163.52532	236.91397	177.33351	206.81293	143.28336	179.39514	171.98296	293.06786	320.11346
LOC100504876	13.83538	19.53799	14.16093	15.57283	15.49798	17.02273	16.75437	20.89921	20.15602	14.3847	19.29515	15.44759	18.68532	13.90577	15.42084	17.40274	21.70083	17.87426	16.04646	20.1979	20.29379	14.77825	14.91774	16.04499	16.50122	17.39336	16.65665	15.57317	17.63895	15.83669	15.45208	18.18178	16.19054	20.03901	18.54498	19.88687	20.23893	16.51748	17.83179	14.24235	15.33672	17.50096	20.40401	18.08314	23.26722	20.59309	23.60352	16.63589	17.67502
Sgpp2	44.35653	63.10169	53.482	58.85146	55.27567	53.02235	48.27056	67.84085	66.95479	55.2446	69.04619	53.29041	59.29754	55.98367	49.76603	53.89272	63.13355	54.78749	53.12365	64.97633	71.40998	50.57686	48.48574	60.92934	51.18483	60.8985	65.29523	62.98459	65.84713	56.06914	53.62001	58.46386	68.26605	80.34611	68.263	63.83048	85.74568	75.63051	69.3914	48.39406	46.61548	58.0781	67.80586	57.9923	65.70926	77.25854	77.19422	50.49281	57.46341
Mogat1	22.49222	27.88289	21.74201	27.9578	24.14568	21.20895	22.18779	21.68404	34.02856	29.27761	27.34804	20.60474	24.80666	24.23549	24.9924	23.31378	25.14958	24.32296	23.84382	24.09105	26.21088	22.66929	22.74855	24.74983	22.00414	22.93775	22.79651	24.95357	20.98771	22.38411	24.03581	23.61153	20.7578	27.82204	23.28732	27.63932	29.66216	26.35926	25.86881	21.74227	21.77811	21.49616	24.62322	23.58589	29.38315	25.06056	29.4161	26.37082	26.00678
Acsl3	339.92168	241.47246	285.01595	169.68384	201.81908	280.5779	367.25151	102.12728	243.75651	248.19605	75.10137	176.72632	227.01257	216.12768	279.70843	177.72079	109.35427	129.87501	153.17948	110.81951	84.06594	299.23573	283.77708	225.65957	154.39624	117.96307	141.45427	185.34789	175.73767	205.59946	321.64086	87.67906	81.14722	127.05778	152.96079	148.7192	135.49391	84.81364	54.3216	97.11887	89.66161	61.75475	47.78941	55.04953	46.39339	54.62084	49.95696	32.2648	30.04865
Kcne4	26.60519	35.08961	27.03251	31.30477	30.00618	32.33598	29.53916	36.18293	46.12764	27.72529	33.32833	27.46429	27.96314	30.2012	29.79874	31.3705	37.8811	24.92382	29.41757	32.42009	38.28522	30.07816	27.30499	31.86004	27.97282	33.44946	34.22306	31.83163	32.43907	33.60543	31.56352	35.61081	33.6086	39.39428	32.29597	37.32882	34.1399	36.04209	35.3945	24.98719	26.07381	29.69675	36.76207	29.41822	37.61642	33.26445	46.8676	30.30996	27.1038
Gm10555	11.38142	13.21977	11.93562	13.31864	11.86329	12.84663	12.05544	11.37748	16.7987	10.8256	13.87072	12.73671	12.70318	11.29664	11.3701	14.02435	13.06742	11.89261	15.47518	17.44332	13.71635	10.87265	11.1461	12.61872	13.34882	13.51158	15.03822	13.76824	14.55039	13.39707	13.64008	14.30822	13.44442	15.00849	13.24826	14.291	15.71252	14.04067	14.87457	12.53204	12.63722	16.23951	12.87076	15.58373	12.5306	14.47783	13.80682	12.95391	11.73629
Mrpl44	260.59713	149.77114	163.36563	177.81072	193.4073	318.83563	280.48333	392.45686	277.00777	486.24224	587.05766	292.39599	358.47112	235.50801	364.11182	190.20939	169.91658	174.04404	188.53461	152.68872	142.8333	292.61634	272.24345	290.32323	165.1345	148.31062	147.70874	135.44217	157.99337	146.62695	202.47569	144.56044	239.2769	124.47383	175.38362	157.66017	113.3987	156.75923	163.69854	199.25338	224.57665	173.07794	122.35108	173.98838	118.90435	172.22301	152.69355	149.11779	169.66774
9830004L10Rik	7.1431	8.66656	8.43744	12.75537	7.97602	8.47057	8.02628	8.15342	12.8766	8.84407	8.99783	7.78841	8.61412	8.85066	8.11268	7.62274	8.09547	9.27757	9.35387	10.18937	10.02004	8.13746	8.10202	8.34322	8.35632	8.2779	8.31376	8.32405	9.80767	8.12858	7.74008	8.54017	7.82653	9.47425	8.08416	9.68482	9.35096	8.87703	9.50325	8.23596	8.66426	8.10619	8.28684	9.431	8.70992	10.08252	12.06802	8.57329	8.16328
9430031J16Rik	18.1931	18.58602	17.62486	22.44808	16.91653	18.38286	18.09957	24.87389	23.21361	18.41195	22.40421	19.77068	20.63861	18.07544	18.69031	17.78589	21.83142	22.54107	17.73308	20.30851	23.11936	17.18072	16.41634	18.01779	18.09498	19.89455	22.25968	18.35868	19.29407	17.84784	18.74861	19.97912	19.22608	21.89783	21.32818	19.81636	24.18419	19.84759	18.85546	16.49042	18.89964	18.40457	20.99572	20.63625	21.37022	23.59713	22.96608	19.16322	17.6117
Rhbdd1	217.84533	193.68254	237.59336	172.81127	162.86818	200.24245	227.05495	188.59289	177.47768	215.4604	251.36765	225.50345	216.11973	194.65752	168.0203	172.39598	166.32294	170.84426	180.86728	235.69474	227.09002	159.51161	144.64119	142.6516	240.88622	206.98693	208.06163	215.57	229.6812	210.23136	194.87149	213.70939	242.11885	230.95524	242.15397	275.96159	189.81707	200.75692	214.46621	276.95277	275.55536	273.8038	226.70539	257.37847	200.32165	218.75441	225.62217	363.45254	402.77302
Col4a3	66.63379	86.03268	77.14221	92.14061	67.42837	77.01285	70.42652	90.49724	72.72461	72.90417	89.82007	73.99155	86.63617	76.0641	72.69946	76.40154	103.34579	80.77789	76.19142	91.05529	90.20446	67.31767	65.52026	76.85495	72.60687	87.20419	90.93045	73.12373	81.74572	78.11032	72.09057	83.1872	76.24925	97.28113	90.85206	92.32831	106.31179	79.53873	82.98262	67.64383	70.8248	80.25186	91.89295	83.51944	88.52184	88.9752	115.54041	77.80624	77.95852
Mff	401.88975	351.36131	423.9389	499.85693	479.42344	410.93053	436.15662	284.26619	473.53655	517.90109	284.05862	387.90315	366.75399	389.69824	488.64392	383.88646	336.71474	441.18267	440.69132	511.2931	438.25914	453.46616	453.5526	470.16979	556.33034	483.10106	495.87508	481.63176	508.12303	477.40483	446.63752	410.05774	422.24999	431.40578	452.17823	384.20984	416.2472	439.41027	407.99393	377.60907	345.54887	406.9498	362.42765	380.85386	307.56577	362.13396	305.07634	375.07259	367.23649
Agfg1	927.45097	945.36117	935.10479	1147.41774	1348.3861	837.4526	883.63678	497.11525	889.85753	962.01457	475.79235	878.4741	758.35683	899.57492	1043.57852	928.6092	805.14578	1296.8405	1547.90525	1482.88903	1291.14174	1180.30419	1142.02855	1342.37663	1500.79259	1463.08594	1351.67035	1411.72296	1417.31449	1489.31536	1737.58742	1239.88052	1269.77747	1254.4197	1136.3463	1277.51641	1244.10022	1421.20455	1495.42978	972.07507	961.24435	971.92595	953.99126	1006.86902	950.52751	893.46547	705.68852	752.39781	782.0819
Ccl20	42.1758	39.2134	37.37822	34.57128	44.25221	36.45442	40.64744	38.11733	60.14249	34.60028	37.04891	34.64869	30.88331	36.91424	39.66265	45.34968	41.59038	34.66817	36.67151	46.30762	47.76259	40.91554	39.52701	40.16238	42.86587	44.54491	44.47499	45.82566	42.97126	47.32284	37.48643	45.05644	41.95401	49.1092	42.95931	50.01624	58.74394	46.24927	48.63352	44.92249	38.28021	41.64589	44.87021	45.42426	44.5327	39.27009	44.15254	43.86235	37.97195
Wdr69	11.49979	12.03949	11.31737	13.99328	11.99873	11.23032	10.80971	13.99746	15.53043	11.20005	13.70593	11.91725	13.22237	11.77971	10.80936	11.45649	11.96275	11.19822	11.62622	11.90076	14.0613	11.2214	11.65431	11.40951	11.55183	12.33135	13.08878	11.77677	12.09196	12.242	12.5194	11.83628	12.67991	12.44437	13.68338	12.1668	13.72115	12.34977	12.60789	12.21923	12.62532	13.09568	13.11339	13.46634	12.53776	15.46889	14.4511	11.99397	11.75676
Fbxo36	122.06325	126.2359	125.3234	150.51153	111.84905	117.93277	109.52664	175.63363	144.18181	229.98674	182.49606	134.50576	151.25562	131.84795	159.1964	121.68733	120.41772	113.80685	135.25811	109.31026	113.70383	152.04701	135.12305	183.57053	103.89888	109.72102	99.93741	92.48079	89.36061	93.83032	123.74018	120.07632	104.46878	106.46372	107.37897	126.17656	110.65892	103.65708	109.20992	109.39779	113.2494	130.0105	122.46325	125.03212	126.61669	115.41245	143.64981	119.57829	135.51027
G530012D18Rik	57.83837	94.73181	114.64444	81.83745	70.22572	59.06023	62.3486	37.42325	132.00924	43.59892	41.33055	49.96946	40.35717	81.66928	59.80552	130.00961	123.93594	82.08054	68.47532	103.40121	161.21729	99.43387	94.34556	53.40522	82.77689	165.11093	168.85618	216.96048	201.39475	169.52743	129.39677	133.8123	110.3278	133.09512	92.86913	86.52683	136.95088	172.38267	200.22161	54.37763	47.77176	59.50021	95.70216	64.13506	99.19957	100.98862	84.28394	57.59333	63.31776
Itm2c	411.54691	245.3713	252.43548	187.5734	166.86962	305.71236	336.93678	520.09567	231.76118	196.13334	808.75646	760.21844	568.36826	378.86477	258.83157	204.18779	204.19909	208.65361	96.18529	73.31029	120.60371	197.70703	159.95276	154.87858	144.94628	109.95172	100.20156	80.6335	85.41405	94.87779	243.53297	184.60775	342.72096	121.4514	87.47862	92.10594	102.45861	240.23113	263.32284	1442.82606	1436.0778	914.288	578.56025	1291.488	979.82635	661.79439	456.06126	1035.32422	1037.73401
4933407L21Rik	62.82537	60.69611	46.88357	50.7621	58.33763	56.11272	58.84534	47.63349	83.92719	50.27402	45.47563	44.59462	41.88223	50.43805	41.88728	61.08232	67.68412	51.49565	52.85952	67.27236	68.43528	48.72929	53.26332	46.99629	57.80876	68.44514	73.62373	67.85408	70.64436	64.23145	51.37164	60.49007	59.73189	59.51453	67.1062	62.4078	72.37123	61.3005	66.57101	60.82837	55.04441	59.25227	70.67828	63.74675	84.12247	54.11673	74.64381	56.23686	58.12409
Spata3	20.95665	25.05246	22.25429	33.90556	24.93546	24.16631	23.16624	26.83094	36.71063	22.75567	26.78922	27.40365	25.68538	23.66075	23.75921	23.80784	30.01575	24.04623	22.90476	28.0433	28.37945	22.13112	21.23234	23.96131	22.86701	23.81788	23.88383	25.54635	23.61389	21.16571	24.70425	25.62315	24.79488	28.41242	26.63303	31.46622	26.7011	23.45461	25.1276	21.05152	22.75822	28.72914	28.27781	23.49537	28.45932	26.67002	31.7985	25.35446	23.92181
2810459M11Rik	31.97428	42.73013	38.81272	42.03262	32.86781	43.99971	39.31823	42.15558	54.02623	33.62564	37.07674	35.85882	38.78007	35.31681	31.78084	36.67142	45.07887	36.64787	36.28661	42.88524	48.34088	35.81617	31.78342	36.27085	32.02518	38.21889	37.42181	42.38402	38.66962	37.28531	39.60488	42.98482	42.07152	47.67875	49.40214	51.14289	50.05787	34.67719	43.35431	37.72898	36.79483	40.46428	44.77457	42.15996	44.81519	43.08671	62.08231	37.17644	39.44191
Psmd1	789.3969	482.68746	564.62064	797.76487	876.18698	704.25761	782.70804	466.92817	971.50297	1415.83295	569.39512	869.96686	1145.34291	755.53228	1128.77062	596.27959	438.70788	723.68401	1107.55114	518.83486	467.34897	1089.62174	1088.49895	1180.83178	731.68597	679.60479	416.56231	473.08789	426.55659	461.95189	853.76152	410.32044	527.32635	364.35952	394.96471	345.42052	320.52862	450.99759	442.35074	839.60048	789.1008	481.00237	408.90944	609.36234	489.6374	399.58824	288.42289	513.77168	510.20135
Armc9	98.88686	69.09451	76.67565	73.70709	70.95452	77.82551	87.2351	76.16627	112.10636	173.40941	77.81766	55.01977	55.63187	76.4703	74.32762	79.2315	73.91987	80.51049	91.65256	68.89901	68.44355	78.60475	88.05321	79.86528	77.02158	73.11173	74.33156	75.88796	71.39196	64.85906	66.04523	70.53759	59.14745	69.35172	74.39616	76.61024	64.09481	67.61044	68.19519	58.97817	56.23732	75.85263	75.94642	66.23178	63.6531	73.65714	71.30406	81.49864	87.39206
B3gnt7	98.17064	119.30646	110.40661	144.37031	108.98462	101.58614	102.35134	155.95271	142.65931	85.94553	118.47846	95.53181	107.29879	113.35122	116.03184	117.3393	138.6059	131.93807	98.12664	106.7764	120.25962	135.59424	126.96609	111.85999	91.50125	101.22218	115.15305	93.95504	111.34217	111.16258	103.47375	103.1228	97.85108	130.6335	122.8962	126.24601	145.35818	103.02746	96.98064	74.63383	74.63115	91.70576	110.94877	82.45345	110.34357	126.61006	138.45562	85.82312	85.10605
1700019O17Rik	93.13706	113.86177	100.33147	101.18922	98.17604	112.60652	102.7576	125.9988	139.76677	122.40363	127.28231	113.12191	130.92585	100.4903	98.26037	98.15269	127.17342	113.75269	106.19803	122.01606	131.235	99.15702	95.50046	105.65954	108.59802	106.34025	120.24299	116.60275	116.6186	105.81015	108.52668	117.3759	113.24318	117.46413	123.02516	140.73793	151.3277	106.49638	124.85902	95.69857	109.25132	112.84014	129.64106	123.96335	134.86753	134.83754	130.38652	112.56693	117.08791
Rpl30-ps6	77.99475	43.80831	45.56056	44.66411	46.36481	67.112	78.77238	102.85265	93.03555	78.51763	120.83615	75.73025	96.67709	58.1062	77.44756	58.21193	52.86975	42.02912	54.3396	46.44729	46.91706	52.76728	57.96779	73.93783	46.54098	46.06244	47.05591	47.97437	48.13366	54.97194	59.86081	73.841	85.40924	52.79302	76.39353	93.63085	58.17784	57.62196	60.2335	76.92607	69.4323	99.32988	56.38564	83.55124	57.08021	70.0404	52.96879	58.56061	56.48698
Cops7b	321.24253	241.0791	305.12529	301.32774	343.45244	325.80998	350.27995	455.01854	379.46419	408.17569	465.96419	365.60966	398.7075	310.42733	450.57763	252.46742	215.73418	333.04954	386.59118	341.20181	289.34988	387.37061	391.73502	440.72482	378.11598	341.18838	296.25347	315.5045	328.96544	289.7767	373.54512	267.34866	323.76344	266.17888	305.39335	321.98869	248.49299	275.42697	296.25315	274.70035	282.06039	252.01591	207.02526	286.04622	184.30074	193.23127	168.68265	200.9697	223.40514
Dis3l2	299.69593	242.3399	284.83668	244.01713	318.07836	259.89587	261.13762	303.20931	256.72339	311.29872	254.73733	230.61235	239.28798	297.66858	305.96647	249.23644	195.54129	251.79864	265.01658	261.07882	279.86534	296.81709	284.96705	253.67737	306.46588	307.62991	253.78878	279.44956	277.221	240.17032	199.03017	260.91186	239.16206	210.91522	225.8799	244.42987	174.30294	245.67812	238.06012	239.69054	242.27525	249.30317	198.14253	255.73389	193.44825	194.1719	155.68064	303.50146	320.00759
Akp3	70.87275	88.0188	79.79705	94.09129	69.64008	76.24474	73.29598	101.63079	126.16615	89.54585	95.2788	87.85284	88.29808	76.89677	77.69028	79.15134	100.05486	74.02393	80.7894	89.79192	103.02709	74.89482	65.4081	79.88199	73.48981	79.88952	89.52035	84.48659	85.21233	81.32952	83.80413	83.43201	84.97871	92.15144	84.62182	87.43205	99.81222	77.86713	84.31393	65.84158	65.8948	83.46712	97.65041	89.21932	100.29162	81.7395	117.68432	73.42583	74.99639
Chrnd	41.60185	50.65357	43.30293	53.98236	39.90294	42.98527	40.76601	47.14723	65.75616	47.38523	51.14222	41.8152	47.53128	43.46272	39.54266	43.85773	55.34978	44.61881	45.47451	44.82265	52.43756	43.51628	41.36099	42.63018	45.06973	45.2524	52.23391	51.45382	52.00109	49.27438	45.49246	46.54188	47.40186	50.42232	49.60134	56.25377	52.81931	45.39074	48.43684	36.31709	43.61593	51.23572	54.37217	46.00519	54.82587	54.11999	60.56598	46.74971	43.89203
Chrng	51.1393	69.5649	60.81713	63.55823	53.49442	65.60522	55.91348	69.19161	74.90226	54.31993	64.99496	63.78537	63.79513	57.99786	58.3674	69.6443	76.70393	58.66338	61.69907	66.38423	79.03427	56.31036	54.14381	61.15211	56.16088	64.75483	70.64877	64.88071	65.17721	63.48649	61.93233	69.50202	62.47276	74.74829	70.18043	80.78921	83.56274	64.20335	72.66737	55.06818	53.15462	70.60989	79.74181	67.70804	90.52249	68.16242	97.54819	58.43048	58.03698
Eif4e2	335.81077	269.67776	328.64463	290.16413	343.97053	289.87724	312.04445	330.14966	347.02815	469.79124	396.30099	333.26158	359.21736	323.15639	507.95297	309.53297	270.86654	310.17439	373.46935	331.6396	310.44457	416.81525	375.22247	420.45221	383.7334	354.01094	332.20524	330.66692	367.86637	358.64689	395.28736	329.64591	373.18314	320.60173	286.69099	269.7465	283.86232	347.26469	334.99716	358.50371	356.99314	345.76318	290.33089	324.31974	339.09909	362.68268	249.39713	286.04697	283.38427
Efhd1	38.3032	38.2954	36.3357	39.4455	29.22353	31.96516	32.17081	40.33157	33.99924	33.45198	37.1541	33.402	31.16881	37.46017	31.87558	44.17284	42.35797	91.32544	42.20272	38.31063	39.13014	31.45581	29.44705	31.59138	31.08837	34.69297	36.48947	30.62666	28.3442	30.09361	33.13597	33.08632	33.12542	36.89324	37.05575	39.30709	38.01607	32.78335	35.25293	30.97105	35.90665	36.36186	40.63939	37.65645	44.29332	39.93233	55.41654	32.96499	33.39826
Gigyf2	481.38943	396.37771	431.32936	484.75661	467.27104	409.58554	411.91381	225.89411	423.14685	448.48833	208.64064	340.35316	374.87445	386.85351	364.41549	396.32633	344.49374	400.47036	414.53761	411.82294	382.14143	432.2248	452.53906	352.47894	456.33598	445.95388	446.21063	511.39407	517.86359	517.46069	357.52105	446.7856	399.48837	412.04468	426.19458	351.1047	423.72029	468.67702	447.60411	331.14444	342.15388	351.52101	302.1451	343.5603	309.0936	276.05298	292.46251	392.6697	389.59331
Neu2	23.79671	36.80794	32.59783	30.55563	26.411	30.04171	34.26775	27.52375	44.83232	28.54155	29.63301	27.49664	26.00216	26.58251	24.74559	30.9616	34.01445	37.69355	29.72414	37.4495	37.15192	24.88806	25.90231	25.28426	29.43421	29.63413	38.84145	38.00046	32.40012	34.9381	29.17229	30.63228	32.81094	39.26502	38.89263	41.6032	43.64663	31.90708	33.90735	29.46377	26.52901	34.86775	33.86308	31.8744	33.47954	38.41587	39.78809	32.076	35.22531
3110079O15Rik	50.06596	69.66875	61.81396	69.25699	58.72674	69.65378	58.03511	80.22531	87.82044	63.19717	82.84482	66.05426	70.13862	59.42673	56.46494	60.38398	73.80604	61.56334	61.68148	66.67157	85.33862	54.34915	58.82074	68.21008	62.88696	72.72152	69.01652	60.85193	70.25116	64.04409	63.49792	71.12309	64.8161	84.93178	78.77016	81.40789	74.00834	64.86189	69.57708	61.30568	60.14827	67.16597	75.9696	68.66106	82.52164	78.14993	102.43911	67.64093	66.2181
Inpp5d	1200.0705	1193.41903	1879.41395	1036.044	1508.98165	1342.10439	1205.67054	1258.58594	1105.03265	649.74894	992.7439	1701.24269	1231.53834	1526.51567	1210.8719	1929.95111	1901.13325	2795.55862	1932.63038	1985.63564	2063.48662	1686.3208	2033.12189	1989.72549	3238.47911	2542.05632	2100.54129	2209.72131	2323.13373	2252.73118	2136.65766	2039.39125	1839.18902	1898.9344	1719.31636	2152.59368	1730.65334	1914.76367	1769.00963	2944.10153	2926.62777	1947.7255	2085.96711	2963.45516	2832.2431	1906.7267	1751.65901	2130.23336	2094.62939
Atg16l1	279.01499	212.58715	222.32484	220.06109	222.32404	274.81253	260.41889	212.09016	310.08376	341.29568	224.20654	282.49861	238.6526	239.95664	233.74851	226.867	216.91745	224.61905	257.85565	286.85099	308.60957	251.59269	263.93096	226.01455	275.20854	315.70341	317.48242	375.94434	366.81154	390.27389	264.28804	316.87182	333.72416	316.79345	374.74446	277.32866	263.12485	344.52115	313.41669	413.56114	340.31046	267.24923	263.7869	311.38595	265.36101	251.57488	213.64393	304.73362	302.72693
5830472F04Rik	77.5909	60.5637	63.37367	64.01287	63.27396	55.45362	60.98056	49.34027	70.97614	82.14218	54.69236	55.88332	51.50337	54.7809	50.05557	64.20645	52.88409	57.98699	66.00549	87.5193	101.9172	61.1453	61.27502	47.77649	80.37773	80.32656	93.7137	127.96885	102.06891	125.67228	67.99758	113.14312	109.48437	87.49018	99.44953	73.1155	82.12382	119.07594	104.54979	73.70063	69.37665	65.91306	60.95995	69.85264	75.52239	62.46143	62.14013	68.93371	72.32718
Sag	43.58503	47.82137	47.07472	47.02344	39.39329	44.25502	42.12882	48.35149	58.8292	44.0925	48.24643	42.44173	42.16129	43.29456	40.39438	40.21949	50.63102	41.09678	44.37	55.84106	62.26289	39.80414	39.02146	43.00105	50.40524	52.16713	60.59334	58.92682	52.66514	62.23352	44.25002	55.6701	57.7962	63.6587	58.24617	60.17534	62.17797	60.02386	56.21544	45.44046	40.90431	40.31907	48.7416	45.51502	48.56652	53.52767	53.41737	46.59392	43.30988
Dgkd	361.0871	420.28507	401.29034	381.00847	498.08957	418.76185	334.63944	523.34036	446.79866	330.84394	563.79641	555.52738	562.08277	617.75437	555.52554	740.5669	718.16932	1781.33826	1452.5489	2843.82991	2402.56548	680.07097	848.86338	909.18806	2554.8848	2495.82413	2484.17773	2063.29435	1920.21404	1939.66923	1083.51819	1075.02573	1410.78414	1875.57693	1504.62129	1432.82224	2115.99392	2477.87939	1914.1098	319.31648	266.79561	543.72301	499.16958	345.11445	226.1146	387.27451	382.37484	1099.9541	1113.45073
Ugt1a9	102.48051	84.32456	132.44237	88.73029	138.94458	138.68763	92.99007	73.97291	96.68606	36.04851	97.60546	100.96831	113.08043	140.15676	88.02326	116.54753	104.96694	72.90252	47.915	37.97636	46.83104	124.52805	107.73143	55.67124	49.78338	38.09302	38.90898	38.28692	36.8496	36.02015	34.89646	36.31729	35.80703	42.50898	38.30905	38.24998	43.27148	36.19772	44.48387	152.46568	162.67043	108.69267	105.13825	138.25771	151.29765	94.60891	86.13287	85.71387	90.80899
Heatr7b1	72.53235	128.32558	116.99666	121.99849	101.2171	85.60996	92.22212	90.37551	147.38527	91.04048	67.36455	95.19383	75.69113	85.23848	71.36115	127.2371	124.55161	219.54725	217.88234	175.0753	112.34983	100.92135	90.17421	85.10317	147.13019	91.52438	102.00065	88.28493	98.94007	73.80501	230.72946	75.57734	65.12602	78.52522	61.01807	71.12384	72.74796	66.05271	79.98753	70.93544	71.82647	70.59985	103.23189	65.30647	79.24086	101.31919	126.27459	71.85758	74.18197
Trpm8	28.72307	35.63381	27.87704	37.71363	27.66441	28.93843	31.18266	36.755	43.38099	32.37396	34.11045	27.85594	26.98725	25.44907	30.22586	28.43566	38.73704	30.4513	29.78142	33.34546	39.40936	28.00006	25.23914	30.3411	29.41867	30.63226	30.76458	29.58649	29.81834	28.70778	30.09381	31.5346	33.47443	35.11108	32.54459	32.20665	45.05833	28.90746	33.63574	30.05738	30.9187	31.81302	35.32228	32.52222	34.51661	33.52077	39.29826	27.47034	33.81944
Spp2	18.3033	22.84628	20.60974	25.82476	18.9894	21.91498	19.45712	24.37448	28.18146	22.19378	23.37271	22.6863	21.92716	23.08091	20.39856	21.12752	22.15674	20.82819	19.63885	24.95572	22.11421	19.67617	19.11803	21.65676	18.76983	21.98936	22.72298	21.3586	19.05747	19.33438	19.75133	22.40713	21.81764	23.58753	21.74915	21.35624	25.87433	21.85795	22.17063	18.29935	18.61471	25.05041	22.09876	20.49519	24.1187	24.19301	30.45013	22.2252	20.26767
Sh3bp4	70.92761	99.54529	85.23232	108.54958	82.90323	74.94708	71.23223	88.24346	76.16691	71.5263	81.77619	111.56942	75.35006	73.49812	73.8358	78.85114	106.66577	90.5374	72.11738	102.55918	94.78458	78.9917	65.43196	75.36429	69.73534	83.82882	78.34256	73.74294	78.61647	77.15075	83.67573	75.10669	77.18324	87.51161	85.63603	100.74327	107.5498	75.74648	77.20136	181.22614	176.63868	171.01183	148.91221	216.91916	207.50747	145.46772	172.09448	480.53568	447.60366
Agap1	154.06746	277.78626	285.7999	251.594	233.18785	163.5937	209.88892	182.45289	209.36918	273.32307	158.04505	136.65656	143.03834	218.46154	188.5493	203.41677	176.14908	108.53814	99.29646	71.66444	83.72222	169.82943	145.1595	109.10799	71.08407	69.56136	67.75129	63.186	63.48096	60.94062	61.94936	59.66624	58.14726	75.45323	64.18573	71.58079	77.93269	65.81012	62.78924	145.83843	136.12483	192.57263	188.64166	184.35433	153.36749	131.86811	174.59789	72.85636	61.04415
Cxcr7	29.77871	36.98959	35.31148	34.31862	33.13943	33.29508	31.58071	32.81373	55.86597	30.85339	38.35256	29.97027	32.5576	30.10486	33.18393	37.61553	38.77711	37.18006	36.1723	40.12057	46.031	29.11444	30.55502	31.31361	42.69757	44.55772	44.42741	42.37426	35.25295	37.72934	37.01136	122.7286	64.27131	37.03552	34.08624	34.377	38.58543	36.34327	43.76755	31.29383	30.57416	39.35551	40.70095	35.13655	39.17488	35.94304	48.60643	36.15313	32.65826
Cops8	712.33375	379.91983	435.74557	452.17931	500.73436	660.90908	714.62894	758.16421	754.59207	914.06932	790.06233	630.01806	643.22759	509.69089	778.11584	359.18117	303.14027	381.96552	469.52644	377.0157	361.81401	590.88818	590.39623	672.27563	497.66398	448.44542	367.96965	406.11232	402.18079	424.74633	463.4019	420.8416	488.04923	397.80631	486.46899	472.09478	339.94729	426.20088	439.91984	678.4032	634.47829	564.12426	354.34158	463.71724	337.60317	374.34851	255.51718	496.17224	502.34326
Gm9991	41.94838	49.81348	45.45685	42.02439	41.5127	41.10127	45.25095	44.85713	63.28289	41.66554	42.36614	37.54575	37.55655	41.98518	38.23001	38.47867	56.74114	45.14028	43.07042	46.33267	50.93731	35.75607	34.72014	42.17232	40.9396	50.49607	46.296	47.50417	34.73541	45.67463	41.01488	53.58017	45.02463	51.1036	42.76278	56.25316	59.24069	46.50787	51.22519	36.97338	38.61033	40.05643	52.23386	44.02113	57.88468	47.82593	51.2583	42.12791	39.65679
Mlph	127.66286	184.49094	130.44166	108.33918	89.99187	99.47563	110.50436	116.62947	138.66954	90.38269	113.39901	86.83177	99.19108	86.90819	87.93189	96.57339	110.07251	97.3736	101.09255	111.91723	111.10838	82.04817	84.38085	92.79447	83.0931	97.97173	110.00507	98.68218	104.86854	92.61616	90.62114	99.23987	91.835	120.89053	109.28472	116.85199	127.30952	95.15421	90.52769	81.1584	84.88217	95.57328	116.77289	93.6714	111.94255	115.2191	137.50179	94.40664	88.74612
Prlh	104.31618	148.5582	116.60469	115.57433	101.03449	114.04901	109.17112	108.315	170.09899	98.17015	102.25977	81.80607	85.24617	93.02412	83.87761	111.36999	142.68446	107.00474	97.3504	123.13212	148.98718	86.12081	95.11058	103.11289	112.51938	119.97389	146.52351	138.42116	130.23099	135.70051	112.73387	136.37454	114.73366	151.30349	147.35315	170.32005	169.28781	126.50443	132.812	98.81508	96.17243	132.65884	152.62834	118.89864	158.17365	135.33056	164.86494	107.30879	110.25836
Lrrfip1	205.55653	221.99312	240.41807	214.48076	220.75858	196.44935	181.17081	89.96868	176.84734	76.97343	81.25779	224.01248	160.72653	210.60428	146.62081	250.01934	231.71536	173.4588	166.41876	176.67333	203.60029	203.70168	211.10141	118.80956	176.75643	222.56584	235.66227	239.34137	256.59454	267.71228	199.36402	208.00427	201.12243	210.42718	220.39592	219.65611	286.49091	290.09223	264.63866	243.61126	224.60013	249.30978	264.91369	224.42216	218.52818	233.5365	284.81609	241.85657	237.4715
Rbm44	23.75509	29.27413	23.65222	30.39008	35.54045	30.21907	28.84942	23.99392	34.48738	31.21998	23.61034	41.63477	41.63759	26.62684	26.76368	26.77309	36.016	33.98077	72.91176	31.03042	25.5033	29.2295	38.01294	41.48197	40.41801	28.54707	24.90789	23.42605	21.45409	21.7295	55.75561	22.47136	22.0123	23.22745	24.89174	24.66679	25.17398	22.44486	23.75511	28.78564	29.03777	24.65145	25.10203	22.83379	23.9952	26.76008	29.07417	21.29842	21.07041
Ramp1	362.18669	198.26025	420.87971	172.49175	199.60851	529.87999	339.90644	454.01291	292.67614	129.69867	627.90372	522.92139	545.17573	645.86194	430.65054	771.67128	509.9804	186.51742	282.48865	81.6867	64.81767	474.2978	493.01608	139.69149	83.58948	74.45257	60.44973	65.03263	57.74381	58.00262	57.68445	67.16474	57.3925	59.08844	64.93694	61.7156	66.27892	58.79284	59.87489	209.22338	244.16637	199.75166	179.57356	202.85423	225.62231	188.33437	163.29519	383.99927	337.5844
Scly	212.01501	240.41082	282.3282	169.69492	204.69626	178.39047	212.95347	279.31335	224.73319	341.83205	302.29149	199.6733	194.44853	209.56432	209.52774	163.90781	149.93014	199.47947	297.85928	194.08233	256.0581	165.09196	149.51299	132.3523	149.80514	203.14938	243.35125	263.07831	254.97025	227.20664	264.09762	255.49531	259.33278	231.13849	202.57148	251.70718	171.11715	294.74396	247.36862	199.26486	194.001	194.83795	156.65376	191.7333	154.17716	155.80632	153.12498	260.98938	243.60172
Espnl	106.91786	140.56434	120.71756	111.50701	113.53554	133.27482	110.84111	139.89189	147.02044	113.78294	143.0167	111.81537	128.64618	104.10132	117.68122	126.78925	156.65127	99.5903	104.68495	127.96038	152.39092	108.7602	102.14354	117.51492	106.1941	122.06196	146.00563	123.94152	122.1274	119.09177	110.65782	129.2772	120.14976	156.92131	132.31591	152.92865	165.27352	129.06295	119.78681	98.48827	96.93526	116.78734	147.05725	117.94911	148.88627	136.39906	185.85682	126.49473	121.00562
Klhl30	34.82943	48.65795	37.44568	47.49385	31.37151	45.69036	37.58681	49.52144	59.79551	41.24016	42.91442	44.44036	41.8334	52.24726	39.25794	71.34611	83.83383	37.32997	38.76068	47.12185	61.85128	51.75032	75.17918	42.60029	38.25185	48.50691	43.61444	42.02471	40.62919	41.09959	38.4922	46.80329	44.17864	49.78884	51.05918	45.39243	51.56721	46.10386	46.3208	41.3029	31.54352	43.23361	52.04749	41.40114	49.30187	45.0941	58.98108	45.66749	42.42315
Fam132b	50.92352	64.86093	58.76037	59.55503	56.25072	57.10246	51.41704	61.95914	78.55787	52.19087	59.452	44.16509	44.41235	52.23939	51.47067	57.4054	69.55571	58.4177	56.21066	65.93183	73.3304	48.64862	46.25459	55.14413	54.14033	59.64957	71.00268	66.2161	72.10373	72.97489	54.27672	65.26608	61.44107	73.52926	70.42047	75.36092	72.97016	60.47375	66.93232	48.56617	45.36831	51.91651	65.93705	56.51839	69.12231	54.47958	80.05513	57.32805	60.57963
Traf3ip1	88.25412	77.42499	81.17972	90.98392	97.27437	88.71158	92.81885	74.30152	111.96446	132.7307	71.15284	83.66968	84.70519	86.72854	109.33765	74.59724	72.58022	94.64199	93.37153	75.92884	88.84283	107.38185	102.94112	106.94792	87.4452	102.23746	94.85724	104.84937	118.35336	124.92097	108.79507	88.11955	90.17264	93.16722	94.62977	84.30044	104.68282	93.87118	89.70487	61.28582	60.38401	78.39997	63.25162	73.19842	57.31365	68.52528	66.91698	50.30265	48.83198
Asb1	105.8136	115.92976	112.34455	103.62523	82.33429	94.21118	109.89546	157.77066	195.72829	193.232	158.77711	120.2638	126.31069	98.88679	105.22601	95.77484	106.99102	117.52419	140.54995	139.31587	160.85322	92.21308	90.62374	111.85596	136.45204	138.27675	146.6734	133.69035	121.69404	137.17429	135.84537	128.27871	144.85903	135.18278	158.08489	135.14597	131.49382	142.44395	143.65419	143.39978	144.5513	123.72354	112.72469	123.74803	111.7513	124.26653	125.64962	135.81617	140.84675
Twist2	66.69624	81.84316	72.63257	67.29372	63.3641	75.99635	75.35424	96.85216	106.5879	68.65632	87.73596	76.33245	73.89712	68.72862	65.234	67.91721	91.5787	81.05626	68.25884	73.42314	86.64108	67.53075	62.96869	77.01286	68.42946	86.27288	94.88287	86.32009	73.25627	76.02323	67.20121	78.11685	76.07228	94.24089	90.44882	96.40694	102.26622	79.8537	73.42933	58.23051	67.45862	80.16648	94.73081	87.81225	98.33365	91.29144	106.26919	69.38492	64.44206
Olfr1413	54.64139	62.79815	56.56824	73.10361	61.50116	70.66694	55.98832	65.01217	92.64379	61.19077	78.89309	50.14908	69.21757	52.14998	52.94366	65.60815	68.644	55.02975	59.1613	67.24044	78.17254	53.63021	51.48215	56.19149	59.07251	61.24046	67.76579	65.90581	57.30823	63.40226	63.4252	75.39572	62.87665	75.37149	69.24707	70.95098	74.77707	61.18328	57.94449	49.92051	54.56907	54.64295	72.48686	62.45365	73.21508	55.09653	62.12566	61.35192	61.87564
Olfr1412	38.20292	49.0354	42.42598	55.08617	45.25195	50.10127	41.38091	43.88566	70.96149	45.50767	51.07144	41.77002	44.91902	39.78053	35.89603	45.82835	54.56175	50.28629	47.63022	50.21107	48.87639	41.22729	40.25319	44.48123	56.41991	54.82344	49.58607	58.56235	50.13062	53.83963	46.55695	59.84215	47.62028	58.54444	63.59497	64.68719	63.77571	55.96703	50.62862	44.83841	42.36083	51.84697	66.53263	63.22557	65.69948	49.2662	50.29829	51.20226	47.169
Olfr1411	32.30781	39.02243	35.3236	32.99662	29.27585	34.34413	33.25407	39.25243	59.46868	34.65993	32.91657	29.32883	29.18457	30.95473	29.98592	33.77749	40.32562	32.43704	35.09338	27.84244	45.22722	30.33145	31.43663	37.14672	33.87151	36.73272	42.92478	40.49671	32.43921	44.24748	33.65364	42.02331	33.91859	42.61507	39.5945	43.88511	44.95714	41.66962	45.05121	27.78719	29.49017	33.5833	42.02971	31.73284	43.3562	35.59509	39.67183	33.41906	35.8613
Olfr1410	79.9505	110.72884	85.62477	94.52113	94.78813	99.30732	84.21673	84.8945	150.17971	87.71539	99.75876	70.29608	63.36266	87.54548	74.82302	85.95028	98.46007	91.26125	89.15246	104.63759	114.87255	82.57236	79.47067	92.68761	87.55763	85.13798	107.21937	106.6052	94.41665	108.28317	93.84668	105.31575	91.85597	125.83399	119.06604	118.54131	112.44247	97.18939	108.64766	91.85968	74.82314	82.77284	104.59522	98.64251	114.47348	102.32628	108.66628	100.27378	91.84003
Olfr12	37.16451	38.14924	39.87723	33.41535	34.97037	43.25535	37.97903	41.10175	68.20409	38.25593	41.08566	35.57065	32.38416	36.76192	35.69814	37.13599	46.12024	35.34704	35.8772	37.54537	47.53755	32.75412	35.41017	37.26408	37.45991	39.41436	45.71645	42.92261	39.0357	40.6547	36.52359	40.43402	39.86467	47.22903	45.85644	41.76207	47.48752	37.74501	43.90665	31.19751	32.63993	45.24946	46.4597	41.98178	48.44296	40.89399	47.73916	39.67559	38.20918
Gpr35	53.34628	71.91895	61.88421	78.97929	63.86905	72.69527	62.49966	79.58522	85.62373	60.141	77.66153	132.96968	73.72923	60.68669	59.52241	71.51696	84.51246	65.14987	60.48806	74.14882	83.72844	61.23189	64.36743	56.81963	55.6982	68.72372	76.79452	68.30234	65.94219	60.18477	66.07342	68.82045	68.13821	78.2183	78.22039	81.60073	83.91013	69.31969	77.32715	322.6191	313.66829	481.40983	376.92289	334.60681	246.58124	281.07575	289.67747	394.96162	396.85836
Gpc1	117.04451	131.80014	134.17811	103.14272	92.17867	107.19129	120.72568	202.19613	133.93639	106.40216	640.33146	170.68826	256.28201	198.54224	151.95158	139.14897	152.52321	103.90453	102.16595	101.4019	102.75721	118.80358	80.44963	123.7278	87.91707	111.35096	98.26258	86.02337	98.06891	83.05298	101.57189	115.9433	106.34563	112.86981	111.06144	113.76186	100.94228	102.5334	109.3508	104.03853	103.73773	146.31493	137.67056	146.74425	133.22841	157.91654	157.34846	105.58744	107.94864
Mir149	81.67599	93.56645	78.59678	97.3103	75.97251	95.78711	84.40047	147.65873	131.73127	104.97607	153.20188	82.10238	93.91909	80.14883	80.11972	89.4121	117.82818	74.69369	81.69101	90.1052	100.59838	66.00772	64.36238	83.2859	80.42478	83.64442	77.32492	81.95762	76.03764	72.94108	76.29732	87.18104	87.89421	99.16504	90.31258	97.44172	109.57772	75.71877	82.41812	91.41971	77.1748	98.0236	108.0084	99.72209	124.09612	88.00172	115.10364	93.20028	83.96523
Dusp28	102.30779	93.32284	96.40942	86.8499	87.86044	103.21617	102.48986	158.36049	129.42797	113.30455	131.47369	113.39396	91.63044	89.19672	103.27435	87.83162	97.84682	83.63573	99.52752	105.91637	96.0276	71.12364	73.25184	86.42005	87.22892	88.15981	79.89484	85.45989	76.09181	85.02387	83.82227	89.684	99.07503	103.84509	107.82804	113.50209	95.24993	83.64589	87.1902	74.03237	81.32579	78.33775	87.6964	81.5199	92.23831	82.53835	94.64344	139.77388	130.41169
Rnpepl1	272.87676	339.54783	386.81525	238.58044	292.45406	228.89702	272.3991	488.07543	293.63471	311.53456	385.08771	272.01655	203.21293	312.10252	272.54667	264.68693	228.6071	418.40635	404.81416	480.90344	590.60935	239.25127	217.10811	241.11039	420.88139	448.63962	624.51942	647.84843	673.9892	641.85556	431.58129	484.67664	523.25811	632.86616	394.84922	555.50378	587.89651	669.68019	664.28739	403.88089	439.30542	346.80256	271.04773	405.39864	281.31751	262.70326	263.80295	535.73749	541.34659
Aqp12	64.17149	80.85003	75.02745	79.3404	70.95836	78.75377	75.18361	89.42289	91.87162	76.59302	80.24967	61.6166	68.63293	62.22612	68.32779	75.58213	84.85809	80.26388	71.26957	72.67659	105.5825	61.66186	62.01108	70.4068	71.39757	80.17795	79.41229	78.77385	70.56517	73.47663	71.17022	80.2926	76.86509	91.185	81.14189	87.83475	101.60934	68.25247	74.32011	62.168	62.2713	78.09766	88.20036	82.61533	102.17804	80.79968	110.38479	81.18401	81.93872
Agxt	29.9788	38.46104	34.12078	46.45227	30.83428	32.85635	34.99766	38.01642	45.41832	31.30008	37.1425	33.92725	35.24752	32.92811	35.09131	35.61653	39.7792	38.77592	36.9967	35.78473	43.08939	35.07498	32.03865	40.97245	32.92361	34.33907	38.96919	37.75676	38.65157	36.02297	36.69954	37.51115	36.61343	43.18447	35.62814	38.57477	44.48967	36.37251	35.84639	30.77001	30.77061	31.36192	38.80216	37.5187	40.24955	36.80841	43.07038	33.73916	35.56935
E030010N08Rik	71.20934	91.3475	84.36687	89.19694	75.00072	85.57939	63.60229	97.77939	131.37306	80.50016	88.35146	81.99957	104.16972	74.58223	74.73656	90.73671	112.02941	83.61968	76.62036	94.9859	96.81372	77.70799	76.19403	82.03775	77.39809	101.5954	107.00638	89.76381	87.62817	93.64751	85.25284	105.63975	89.78244	103.71614	106.22296	119.69306	126.22606	86.57011	93.86052	73.20481	65.90711	87.98706	107.95664	95.37119	107.10147	102.60784	136.2	82.57274	85.43528
Sned1	59.36573	75.94541	69.05964	88.54583	73.19968	64.19515	63.90339	68.08878	94.55318	64.09016	69.00983	57.15599	61.26703	62.33782	55.85527	66.68028	87.92618	59.66432	64.24426	75.02743	87.36674	53.98898	56.59713	58.33095	67.42444	60.49729	79.65606	72.93809	69.80165	71.79865	62.94889	76.04908	78.63133	81.8738	76.82502	81.23576	85.11715	78.10939	90.06871	104.49175	139.69918	77.37718	81.30015	129.00478	123.50722	81.82264	90.00423	78.77075	80.0009
Ppp1r7	527.42907	307.20824	389.93361	379.11693	526.35948	422.38239	498.50937	252.54242	437.52846	679.19904	325.05328	427.7845	560.34608	408.84913	589.14908	328.17496	315.44092	328.49289	598.66311	279.61645	254.9033	544.92899	623.88084	614.15719	452.63851	343.03343	257.5791	301.89763	342.85075	378.42963	494.30877	317.67704	361.24482	260.37771	335.27993	322.66105	247.83347	313.43964	313.33724	356.79614	344.04505	344.80681	246.23604	265.3447	203.40661	267.79955	173.9139	309.7033	292.54718
Ano7	43.45906	59.54117	51.93307	48.33258	52.68134	51.68926	53.39037	60.00038	51.08758	48.76102	58.70771	52.84567	54.06139	53.98587	42.61241	56.14252	63.45195	57.84129	58.27208	67.53912	64.31601	47.67586	43.21451	52.64184	49.95474	56.72687	53.63401	58.84258	58.23686	53.31269	51.14554	56.87283	60.0679	72.19486	58.38219	77.37937	70.32599	58.22326	56.12797	40.40295	48.66738	49.84598	60.45506	58.88037	66.68212	63.68946	59.61051	54.65723	49.63155
Sept2	1359.7029	896.42774	1030.18496	1051.55766	1421.67245	1117.9562	1274.38216	619.86949	1145.33495	1492.84239	686.62955	1445.80807	1367.3441	1045.59988	1345.85812	983.08104	784.99581	860.51897	1027.30814	594.88968	482.37145	1482.69172	1521.0283	1253.85431	838.91937	735.88287	568.66539	636.22036	665.44505	728.93039	1146.24017	616.54252	860.66184	475.50248	540.0176	471.16603	646.2718	990.23124	1014.59349	1221.37749	1215.76492	869.42854	790.73903	1113.68725	1049.83804	735.51822	541.45666	834.50528	829.86755
Farp2	65.86456	67.22387	65.53116	48.04977	45.28723	50.65984	60.99103	56.45673	78.44125	73.94979	48.77385	53.0758	50.95291	52.65833	43.93252	47.6469	47.03191	41.10522	40.66297	39.59455	49.21957	41.80007	43.58686	44.05048	41.19383	45.92793	54.48619	46.03071	47.61496	60.06488	49.47999	51.98602	54.82875	67.14481	60.87505	67.02166	56.93034	54.66421	55.02618	121.7707	120.40788	51.70864	57.31234	158.6711	171.5035	72.27678	65.73849	57.27091	57.37467
Bok	110.10256	138.43833	116.39578	144.88443	156.37671	129.77952	121.91951	187.34027	138.86352	123.54494	168.54765	105.2237	124.73479	120.87774	148.39288	131.25711	156.97642	173.71975	125.4443	126.75015	146.16139	115.72042	114.12064	159.80692	110.83436	125.95412	127.40836	104.41223	108.24131	106.55155	103.09271	127.4432	113.18926	137.807	131.45297	143.91692	151.27618	116.83577	118.44137	96.42448	106.82061	120.75984	139.26464	116.88439	157.89238	141.34458	211.18739	130.74777	104.57188
Atg4b	355.65963	232.98566	343.57715	232.09181	357.60962	315.3689	380.81022	500.68708	320.38786	460.13604	489.02164	368.55454	311.8712	327.17136	423.26429	286.93009	205.59573	247.90424	297.25068	222.09841	265.79943	370.96198	303.81748	284.89427	301.54757	294.6351	305.84184	326.36988	353.99267	383.23674	330.55891	334.7604	315.43868	302.37621	354.08474	367.18453	258.36162	311.33248	295.76429	264.77747	301.09805	277.00821	242.05791	298.06388	240.84158	198.99928	158.41588	269.90381	280.86274
Ing5	375.32888	246.74636	321.99028	291.3095	323.51694	376.98267	392.79658	336.61834	437.05854	386.38681	280.80413	339.53293	293.66572	316.61505	391.50035	274.63908	202.8133	205.40212	306.44174	199.11612	237.7442	311.42134	322.95603	321.58989	259.5132	231.04361	263.04292	325.69305	339.14638	385.62327	316.24949	264.66032	376.51671	304.18	359.40926	342.43874	259.37698	334.5037	320.10067	306.33763	301.9631	309.24662	200.74196	277.06001	188.08906	196.28675	178.70298	236.58633	262.25031
D2hgdh	161.87434	106.68869	163.50249	93.41115	125.91336	127.33205	142.32569	129.29337	146.52966	122.05485	139.87513	104.42713	96.47953	127.36678	131.59021	124.35472	108.14146	92.09381	111.91552	114.0833	132.46088	118.24302	127.91077	92.08457	112.64321	105.27465	126.0686	156.95883	154.97472	161.53957	97.65119	154.20932	156.53852	149.51485	130.5366	121.78663	150.49339	168.06307	166.28346	102.94811	88.1825	129.79044	101.17151	111.35857	85.96054	91.44738	72.94923	138.73459	136.14135
Gm6086	66.07682	73.81229	68.21626	69.17936	50.77076	68.54508	60.30563	81.52389	96.81473	81.01932	108.01856	69.26033	74.11834	55.82245	51.59432	66.29574	76.32193	68.70379	60.68223	64.46075	91.73686	53.39164	52.19063	59.28242	52.97321	65.76747	73.97498	67.42295	78.8764	73.1348	59.65799	66.02699	64.49745	64.92576	95.31551	101.65727	88.67302	61.4867	68.4881	56.8585	63.24711	84.13604	72.73603	48.60438	65.88039	74.41947	85.92012	65.27222	63.34347
Neu4	60.03578	69.28334	63.46606	78.77357	64.1779	70.82573	57.32952	69.91123	107.65813	68.69577	67.83772	48.99531	59.13394	60.76005	63.88463	71.19462	83.72043	61.02988	70.07981	73.43617	84.36517	58.98619	57.10676	64.413	61.76804	67.26124	75.93225	68.0359	71.00185	68.9662	62.39077	76.01444	69.24206	83.79899	75.00462	83.10242	91.01671	68.24533	71.07722	51.21307	58.66104	54.9292	84.63511	59.52356	88.83691	61.88149	82.82718	64.80779	58.0952
Fam174a	154.95422	92.36728	140.0181	107.57248	148.03735	139.92534	131.1559	126.32798	154.96002	128.14983	125.51906	145.82563	118.42248	134.80022	134.16591	111.3293	110.02601	98.24771	89.54919	97.33412	102.68255	120.61412	124.62717	92.02358	97.78226	87.75124	109.79535	128.21502	130.84849	152.48109	102.66224	151.91408	147.05864	127.67271	110.88907	102.03279	107.02716	169.48869	133.49517	228.35255	211.72091	267.30615	177.58302	233.33461	261.82694	186.30546	131.33522	478.6443	455.57353
Gm15427	10496.70922	8509.90427	8842.26881	8568.07718	8710.28849	9080.73843	9111.12982	9296.38708	9209.91732	8552.99732	9365.17217	9623.68188	10066.82864	9208.52328	8688.27163	9080.38627	8048.51072	8252.47358	7939.84615	7853.7506	7166.80289	8440.93895	7987.49826	7818.08752	7575.60985	7837.18436	6668.94398	7550.56912	8405.79096	8616.16518	7517.89109	9692.4387	8693.74189	9174.83671	8902.35868	11233.80291	7938.74754	8919.80255	9644.98287	8110.29213	8284.24557	8541.10144	9017.38285	7777.71603	8923.28913	8348.60589	7801.48991	7470.43111	6947.54144
Gin1	102.08422	112.81595	112.64382	101.39474	122.1987	111.10454	116.09714	70.24234	123.8117	218.60086	78.81679	112.86731	108.32411	110.58035	122.18487	125.65313	100.95154	145.51098	181.98101	145.91304	142.96571	135.50912	142.22429	143.00266	184.50273	173.04772	124.47167	133.89953	128.12098	135.54252	165.76602	126.77111	142.29572	112.88519	107.1969	97.37863	109.73834	128.50465	111.09803	97.5627	96.91039	90.33688	104.10392	100.08031	98.41371	92.94336	85.88744	94.86284	99.29844
Slco6d1	8.02814	8.83252	8.4607	11.40014	8.75646	8.79225	8.18223	8.43975	13.0376	8.33429	9.76311	8.5761	9.40526	8.20151	8.21775	7.68524	8.74143	8.88031	8.86873	11.16509	8.94258	8.18666	8.75186	8.80765	8.42878	8.81856	9.21805	9.0524	8.15487	8.3755	9.22576	8.90589	8.9532	10.05036	10.27832	8.34677	9.61749	8.50653	8.68554	7.86541	8.8137	10.70955	8.99026	8.83371	8.32145	9.76991	10.12767	8.53698	8.93207
Cntnap5b	14.70458	17.5246	16.7946	18.95841	14.78594	16.78908	17.1296	18.33356	25.52076	16.39351	16.45396	16.39021	17.3038	16.32149	15.359	14.63561	18.12714	16.58751	16.54011	17.3816	17.66167	14.36133	14.17442	15.76342	15.83099	17.46483	18.27019	18.90379	17.57323	17.5955	15.52786	18.82364	17.28188	18.78643	17.50331	19.2767	18.49566	17.14444	15.83698	16.86873	19.49884	18.22737	18.4375	18.07996	18.24308	17.1319	22.72404	17.50585	19.08269
Cdh20	30.23899	34.52285	30.93395	30.2624	30.3579	37.81152	29.83751	37.78811	46.68345	31.56441	37.81164	35.85454	37.28141	28.9744	32.60869	29.89474	37.25223	30.33378	32.85612	33.59843	33.4552	30.01993	29.90664	31.49097	30.40049	33.86199	36.94584	35.68703	30.93156	36.09597	31.85014	32.89133	31.6176	38.93983	34.1803	41.96874	40.03552	33.01785	33.79605	24.05476	27.11307	34.12737	38.17193	34.40563	38.05636	34.1629	54.31921	31.68603	29.30065
2310035C23Rik	367.23933	346.09279	346.70335	327.17597	345.27122	290.51242	342.64796	128.0156	349.52233	291.37953	119.29065	307.23502	305.11913	324.82158	238.3513	362.70531	265.17434	428.2757	364.46671	486.36939	440.41174	316.74123	333.70784	233.09462	571.19774	447.39242	493.67307	551.02531	536.11816	578.87004	339.29083	510.33392	415.24282	469.19569	419.29133	323.73666	399.13874	530.22676	489.64579	493.8651	457.93149	428.12808	477.57016	507.33953	582.14819	400.05743	384.83664	654.85051	659.1563
Tnfrsf11a	62.14377	58.90322	69.16895	55.18983	64.34288	65.67822	56.55666	60.10764	84.45103	61.08397	64.51282	91.43443	68.03153	58.03293	55.1693	63.99874	69.58174	57.6482	57.44161	58.74889	69.2922	57.87887	58.00049	55.27914	55.00286	58.26169	60.54327	55.28775	59.03754	54.26286	55.21623	61.2883	57.73705	68.99444	54.89896	60.84433	70.25067	61.70348	62.3559	267.96823	232.78594	461.00742	257.53797	285.61999	236.20706	154.75689	190.47879	92.0901	92.52352
Zcchc2	323.34823	479.7901	410.66523	410.94873	418.89543	298	339.75399	199.66659	298.51141	238.76939	187.61411	217.13714	216.95381	381.76491	276.19739	346.58479	306.2107	535.67758	411.01653	454.638	527.50763	309.49066	316.53661	367.12228	554.08498	542.31661	719.8599	739.29745	763.59053	755.24232	430.35192	543.85184	448.30416	519.25612	498.70179	584.07856	561.49665	582.06791	507.47671	266.14529	249.54097	426.54936	433.51317	279.32386	244.4658	339.18303	384.03242	320.74649	318.63479
Phlpp1	100.84349	106.34249	146.17913	134.06642	164.94893	89.11722	84.45791	82.18574	92.66829	65.16183	41.11204	74.44356	45.83314	116.31585	110.55081	126.83555	98.42459	243.39452	249.09023	253.58091	210.14103	111.77101	122.64917	200.64442	368.07894	152.35965	222.72311	226.21751	245.55626	306.79199	190.69873	267.07202	167.57458	199.42382	141.27631	176.24672	572.4398	599.04778	362.18594	243.16011	223.96628	360.11119	252.78386	273.14825	295.55917	192.82828	163.08492	114.2701	120.30856
Serpinb5	12.88859	13.56465	13.89485	12.29056	13.3951	15.8564	13.3024	16.78029	22.76238	14.37302	14.94691	13.99455	14.06988	13.14811	13.68844	12.79972	15.17936	13.89828	13.47375	15.61633	15.58743	14.16056	13.08813	13.54745	12.88706	13.27936	14.68873	15.0755	13.90326	14.00639	14.81533	12.51071	13.88486	13.34357	16.71267	14.34393	14.23184	14.88052	12.89913	13.65513	14.29432	14.47149	13.15243	16.0664	13.71746	14.97932	15.44788	12.20499	13.47845
Serpinb12	9.95383	11.54174	11.87151	13.32658	10.35812	11.45512	10.36813	11.80843	16.06306	11.19784	12.59835	10.77941	11.20754	10.85889	10.90533	10.64944	13.41727	12.1968	11.14562	11.84158	13.18739	11.42637	10.95265	10.55627	10.563	12.13766	12.34288	11.2087	11.29794	12.26436	12.78207	10.63638	11.16543	14.14843	13.32058	11.16935	12.41999	10.6798	12.27818	12.00208	11.03962	12.5857	12.05959	11.50463	10.34356	14.0766	14.77629	12.06675	11.18626
Serpinb13	14.72863	20.33447	16.3961	21.75388	14.6108	16.55543	13.94475	16.53959	26.21891	16.74561	17.49063	15.36698	15.48562	15.82435	14.48948	15.81986	18.09982	17.80211	15.84622	14.46764	17.98655	13.80778	15.59269	15.64598	14.51498	16.02333	16.51774	14.55058	14.55386	16.12881	15.91747	15.37505	15.80134	16.95834	16.72305	18.48107	18.43887	16.0923	16.0927	13.81572	15.10473	17.19144	19.47802	17.007	17.46668	16.89887	25.48508	15.46943	15.07343
Serpinb11	9.58341	10.60938	10.97459	14.75494	10.9523	10.32113	10.37112	12.54484	14.28468	10.1358	12.40775	10.96192	12.03352	11.05085	10.06438	10.47661	11.59832	13.93685	10.87767	14.36997	12.46823	10.79433	11.48584	11.11701	10.09754	13.05411	11.56767	11.09942	12.2492	10.56891	10.97869	11.06711	11.13991	12.05628	12.40152	12.24637	11.17199	12.47164	12.09297	12.05323	12.19365	11.1812	10.83112	11.94354	11.69322	13.06634	13.00675	12.13346	11.65997
Serpinb7	7.19298	7.91271	8.76958	9.18141	7.01206	7.80173	6.71251	8.4101	8.77966	7.70225	9.03854	8.54425	7.9127	7.84271	8.01477	6.85043	7.66048	8.34017	8.84225	8.24951	8.89961	6.99913	7.97779	7.81431	6.98449	8.01034	8.48174	8.59779	8.35588	10.06073	8.33953	8.78525	9.03818	10.04428	9.68529	8.86124	9.56542	8.76632	8.68202	7.98674	8.58897	16.81875	10.38574	8.6932	7.9259	10.14735	10.84158	8.47522	7.96578
Serpinb2	16.92714	21.93234	18.17571	22.74274	19.7956	18.92172	19.97342	21.80359	35.11636	16.61916	20.97636	21.03286	19.55231	19.02911	19.57625	21.07209	24.37239	20.18534	17.7554	22.39779	23.1716	20.05267	18.27236	20.28952	19.28124	21.10593	22.44348	20.93911	21.22119	21.30074	20.97377	20.46989	20.52929	24.16441	21.99668	21.7211	22.03301	19.86789	19.08724	23.20253	19.66693	50.99737	61.2664	87.89584	144.12477	56.3172	34.36756	20.62757	21.92081
Serpinb10-ps	9.68891	29.84887	18.11766	19.29707	11.89679	10.60608	12.11125	14.53272	17.79487	9.93756	22.35365	99.12524	15.10837	21.58948	17.97373	43.86102	25.05369	13.12963	10.96382	10.17199	12.69626	16.2742	11.09671	10.48369	9.589	10.88376	9.78052	11.39411	9.40541	10.28723	10.28575	10.03562	11.19597	12.46261	10.66351	10.76502	13.86082	9.75049	10.72289	18.08151	12.69033	75.63847	53.54069	144.69479	117.3921	159.33825	141.57636	11.5145	12.12505
Serpinb8	51.19009	57.19372	39.96239	48.10453	37.44772	33.55571	33.40746	36.8718	40.00991	29.07713	31.20963	26.41589	28.98554	28.54228	29.41355	26.79239	36.19696	26.93167	29.71614	32.16291	29.33863	26.88363	26.44181	25.91275	27.47832	31.15586	30.64271	29.00204	28.3707	29.07944	29.41852	31.83107	29.87908	29.96385	30.96907	30.23763	29.50909	33.01269	44.44477	159.87868	188.4874	27.07272	34.00829	286.08088	378.61393	96.00911	54.11759	39.17234	27.04541
Cdh7	24.91439	30.24701	28.3017	32.41469	25.26072	28.61285	28.64309	32.5984	44.93557	26.33088	31.75537	27.44188	29.173	27.76357	26.61903	29.55219	30.46986	30.3975	29.37795	33.21367	35.47476	25.36753	25.65643	28.19306	27.43371	31.27359	34.65727	31.0915	32.59597	30.94739	30.55969	31.13431	31.14128	36.78782	29.70741	32.27016	35.5445	29.53878	33.30451	27.14552	29.29482	30.21676	31.76288	30.75397	34.39282	33.93984	42.18996	28.95198	30.25512
Cntnap5a	17.50192	22.77355	19.60834	25.14214	17.94378	20.00433	20.99371	23.30455	21.44455	19.74927	21.37164	19.32739	20.4462	19.9346	18.485	19.99851	23.3505	23.01294	20.52381	24.8886	23.94718	18.34178	19.27235	19.37096	20.21852	21.74495	22.777	20.70015	22.83274	20.60505	22.98904	21.64785	20.72562	23.60072	21.72589	24.0476	24.36467	21.49074	23.1065	19.24008	19.78031	22.53602	23.80017	20.58437	23.34611	23.56313	27.53885	20.75938	20.93981
Mki67ip	751.81086	454.48846	541.44217	655.8476	695.65278	726.97702	893.99645	733.28105	871.94024	1324.40712	806.77383	720.53817	938.37775	825.80653	1099.47288	513.7455	354.76791	552.36264	638.48172	274.47454	320.97373	952.17324	887.47786	899.7071	445.92228	611.97423	332.64612	399.21524	376.70679	354.78152	488.62015	344.6944	510.65957	244.45694	352.86773	355.07442	233.37776	396.80124	415.76017	449.77256	483.07149	367.55825	215.43868	387.10866	263.07282	263.89645	173.052	338.93686	342.29345
Clasp1	375.0329	401.69649	478.26445	456.49507	644.07961	414.53779	424.23766	232.23889	376.96212	548.35056	220.29655	418.47863	384.5985	457.31641	530.56553	501.38447	413.55988	743.6432	919.5485	761.4607	795.21321	663.56547	709.08961	721.9957	982.11001	941.47858	894.54673	864.71769	821.88641	866.18588	639.08004	583.82416	822.47874	722.78666	635.50583	638.58049	656.47713	916.3384	916.67907	763.91247	730.33296	428.74236	410.73382	671.12607	615.34161	401.10884	303.1468	342.36772	334.82976
Tcfcp2l1	55.59224	62.29901	63.01898	54.30598	52.80103	62.21909	59.43515	72.12833	68.59044	52.05459	62.98949	46.56121	53.28219	61.3972	49.63001	53.68021	57.74651	44.49412	49.55442	60.04898	69.62225	45.96166	43.35098	52.7428	53.73046	52.6948	56.0213	62.25405	51.968	53.64242	62.09413	52.62725	50.82861	58.35957	63.90099	67.4641	63.91182	54.35075	52.76244	41.5548	44.92057	47.961	59.66516	52.30248	63.80992	67.13465	66.00413	57.28492	58.66577
Tmem185b	217.954	164.10693	166.54915	147.68629	170.53686	195.84138	185.92012	318.53553	258.12283	203.01914	326.74038	245.47697	231.26465	212.83722	258.90445	149.26017	128.45259	154.89748	123.07313	136.88717	160.11526	189.45779	173.42959	187.93084	167.58492	173.2986	176.73084	178.12257	192.80787	192.60137	154.84203	203.36541	224.91056	160.73761	181.52537	143.11483	162.14269	208.07104	188.61879	244.16344	249.85735	331.80743	194.31003	219.96128	164.563	174.26458	175.20042	174.10567	179.31008
Sctr	61.12467	72.68854	71.33818	81.83964	69.33159	65.4245	59.86023	78.67338	99.4021	62.24327	78.43201	67.3894	70.22652	70.26317	64.71401	74.11112	82.40638	69.52877	71.4817	86.4618	83.49274	68.95758	55.34444	70.49274	70.11486	70.89446	73.69606	70.85219	71.76787	62.72347	73.45368	79.74569	74.19844	78.64476	74.62184	71.33359	81.32735	74.53573	76.14695	67.98031	61.8091	79.30097	87.69921	79.77113	96.8296	71.30418	103.62024	68.73129	67.70603
3110009E18Rik	60.58232	62.59248	60.58606	49.18682	54.77966	65.83241	68.42347	79.10801	64.13519	79.99593	93.00199	70.54159	71.95067	72.60596	82.88434	64.47963	56.24034	66.93854	73.75863	74.76581	96.96341	77.02798	80.60323	83.6192	62.98598	80.1608	86.23562	96.83081	82.30164	96.18567	79.7774	97.27022	82.85608	79.211	95.88872	100.99372	74.41774	88.43463	80.48151	66.85223	63.47685	64.55124	59.53785	64.8364	60.25235	69.53955	73.34571	65.93143	73.31563
C1ql2	78.48286	103.17458	82.14191	92.81245	75.89582	86.56134	81.03784	114.71996	113.41532	84.31427	114.64215	87.1072	96.7185	82.01398	82.4346	87.62643	109.50113	84.39916	80.14389	86.08246	95.76431	67.30934	70.98843	96.37082	74.47403	71.92576	81.71396	77.9452	67.91229	69.58274	73.45557	82.07943	83.88209	103.95809	107.2862	79.70709	96.31303	73.38562	80.86458	71.20499	73.51481	85.14978	93.89857	80.66927	101.65154	88.12814	152.02407	75.70925	74.24871
En1	47.71732	66.08118	55.79517	67.20366	52.40891	53.65629	49.31869	60.34155	69.34738	57.25403	63.15587	58.91537	57.69038	57.68015	54.69081	56.10103	74.45377	54.5363	53.46571	66.28664	66.91319	50.90901	47.17093	56.43277	52.6959	60.63792	69.82233	67.36447	53.25911	56.54056	51.93496	65.61791	58.92237	69.90524	68.47448	68.45825	82.89823	58.97774	59.56167	46.1634	53.86167	57.90565	72.39994	65.2346	73.89855	69.93981	91.01984	62.30244	57.38091
Ccdc93	177.45634	166.44596	173.80196	160.08026	157.92741	161.3218	165.52714	130.80587	215.01054	170.65782	163.66769	159.7333	171.37207	181.18934	183.99268	170.48357	142.1411	153.38283	141.33568	160.48998	216.65915	193.08168	159.75868	130.88199	166.30568	197.70073	236.7119	240.82028	250.46125	275.86858	190.23035	224.25083	222.03746	234.66861	246.88004	240.27409	215.19129	234.87886	211.39709	138.21808	149.83539	155.58469	136.38028	186.62013	168.95039	149.82457	128.53766	129.61844	133.61922
Slc35f5	326.08793	200.55839	285.61119	185.18872	225.73786	286.5945	320.74282	242.28431	209.06822	155.75451	305.08297	265.0578	284.35766	252.5238	313.43443	200.01069	148.87221	196.90419	152.7076	117.36186	74.06646	206.50937	168.74825	122.74048	228.69704	93.68542	86.26615	98.96986	126.40937	125.64543	83.12053	155.71328	124.04548	112.14284	108.43116	89.23247	114.42577	116.65365	117.20565	307.33983	279.61738	186.7142	148.36619	261.38003	200.02668	141.71635	114.8891	213.90534	223.11564
Gpr39	27.3159	31.04521	26.72077	25.72425	29.50782	26.30643	25.74605	29.9976	42.49376	29.67771	28.53542	30.12431	24.24347	28.05164	28.76949	25.7523	29.35742	31.88622	25.40609	33.77713	33.035	26.9809	28.65617	29.13826	26.60361	33.65284	29.33456	30.13834	28.54831	31.99147	30.16543	34.82323	28.20952	34.47072	29.47735	37.86979	34.01006	29.62753	33.31284	24.51676	25.34307	29.31287	31.32412	32.10219	33.55961	35.80414	34.61083	27.43187	27.12998
Mgat5	468.73409	553.53462	505.32765	201.23805	240.47014	540.74694	504.53925	700.50172	590.03942	222.81167	948.56113	467.96796	914.41317	936.37268	436.17817	853.89306	600.47828	570.34029	509.13058	391.58507	272.97236	393.67912	291.15439	277.25665	494.48412	245.20345	277.06757	291.68127	282.73154	255.68653	243.10422	282.70567	276.73729	225.46998	186.59318	174.35866	210.80144	286.85259	255.37357	144.6818	154.38822	241.50843	203.55353	177.03727	149.12217	189.73547	175.09551	286.6381	305.78565
Acmsd	17.23761	20.65424	18.4301	24.45099	20.58191	20.09494	17.86311	21.11912	31.80098	24.5122	20.52654	17.7514	20.36588	18.28922	17.66042	18.93826	22.64057	21.63526	20.74395	21.67062	23.31361	19.58401	18.32939	19.78236	19.62013	23.46873	22.05156	20.47928	20.07233	18.00631	18.71282	19.70353	18.48121	22.37347	22.254	22.0883	21.5845	20.09719	23.30949	17.11994	18.44342	19.5289	20.91047	17.957	23.38308	22.16804	25.15465	16.71598	18.17236
Ccnt2	554.12187	338.01848	364.84701	315.69246	505.54481	455.57688	482.21803	185.83853	524.13302	566.35436	153.36032	387.73535	320.3841	384.97268	361.36051	367.77459	285.64116	406.47623	415.98801	527.12215	462.21907	459.60896	513.61235	371.50809	618.03736	627.32716	678.98209	729.95196	696.05617	753.08568	669.38248	640.05863	513.75246	476.90312	631.49033	520.99767	519.14864	574.98163	566.77931	563.3187	505.06915	652.82544	619.10919	625.5998	627.76712	439.56422	390.19005	612.05501	624.53512
Rab3gap1	441.54345	288.44778	432.43096	333.7803	411.68922	415.05724	371.76205	253.16752	360.15572	363.85344	202.56182	416.49667	328.63839	383.59081	372.04393	430.21062	320.71479	369.07096	375.97351	367.00775	409.47737	391.27045	425.82232	299.32793	438.99633	419.23178	456.73031	534.09274	620.84822	682.34196	433.12424	487.17194	526.70805	534.08541	531.53429	430.88004	541.2268	558.98808	530.02128	326.50925	316.45246	313.69915	308.36548	282.96445	272.97489	278.74485	212.27872	547.00251	580.2183
R3hdm1	377.86958	607.27975	491.77443	595.91797	565.05394	389.52594	403.19674	155.80641	480.65653	432.06842	133.7635	278.13723	319.02428	545.59379	374.88858	534.99404	455.74741	527.52705	619.45266	512.39389	433.6658	573.78131	580.1489	385.75608	545.52261	497.05885	496.72326	570.44192	572.38105	558.66854	469.71692	527.63216	393.27363	452.93819	359.53497	365.79251	498.00034	576.59252	555.03392	375.20437	341.90318	371.7189	504.38707	400.01987	467.42384	455.00821	418.29247	452.75768	455.08902
Mir128-1	54.52892	54.20416	55.34163	65.70944	65.71833	55.79627	57.1529	35.86112	60.38808	64.33569	35.5063	35.68265	42.36772	54.46178	48.41937	57.00355	51.98881	63.85413	72.18011	58.43326	63.33124	68.14345	71.31091	56.72409	81.34058	76.7762	69.87092	77.00273	71.65612	90.1951	62.67071	90.92695	64.45163	68.0512	58.401	46.7998	66.4157	77.30683	67.8024	83.07962	66.70988	64.56155	67.92479	70.05541	70.16996	55.58219	71.13155	82.69551	76.94452
Ubxn4	745.32893	551.10134	715.63474	590.47611	579.87812	737.61213	747.27407	233.96094	798.21183	781.28518	231.49102	548.61519	537.96085	638.25394	544.847	563.42199	469.48556	535.62257	493.54076	486.26415	468.70914	645.08085	584.68944	491.82305	581.49887	536.08582	518.02715	531.3508	538.54247	564.35885	559.3078	512.91633	496.97162	450.13237	443.56255	369.2537	429.76356	574.77174	559.48527	597.45826	569.3561	542.30765	489.88981	556.39987	505.11452	377.1867	384.93553	890.86992	885.52044
Thsd7b	38.02469	48.43154	46.46384	49.44795	41.19199	47.43795	44.51426	67.02332	69.43037	47.36781	61.33807	53.06617	50.59944	46.66388	47.63684	44.97778	53.83189	41.33393	47.05172	53.00795	52.14965	38.53126	41.9242	48.14605	46.08576	50.55471	46.18546	45.09925	40.9162	43.84808	42.73167	49.36403	44.07421	49.45639	53.04378	50.52375	56.86147	49.02008	49.65694	43.70277	45.55366	48.44787	52.59998	48.17979	55.3931	48.93584	59.24184	42.70759	45.50489
Yod1	141.90463	130.9905	140.69576	164.09708	126.9818	107.63556	141.52941	104.11085	130.82542	202.08945	89.17492	116.83177	125.42723	112.60527	119.93056	116.16573	102.9764	147.94224	159.59375	165.07698	154.93819	138.58322	136.80063	139.62081	170.75796	177.75193	154.8307	157.94137	161.40685	176.44745	170.57968	132.39531	132.37415	155.76379	161.10635	129.81705	119.02274	140.90484	140.61154	119.40568	132.39864	108.89378	119.58359	118.65065	109.75693	108.19942	130.96485	139.90575	129.9663
AA986860	66.36746	95.81684	77.99413	86.34811	72.2417	66.57884	67.65819	78.76719	95.72462	68.73909	63.00574	66.84205	67.85763	62.33927	61.91999	72.4646	88.07843	73.68131	65.78456	80.71635	93.75419	66.18515	60.01239	68.10415	63.32827	82.4208	81.27041	84.81123	75.5781	83.82154	69.07976	76.28777	73.05499	89.62977	86.03605	87.43238	93.1137	77.35874	82.14515	62.44029	57.42075	71.93315	87.2923	72.75707	90.89229	81.09877	104.08462	75.39348	74.4739
Fcamr	32.21079	40.13782	36.51611	44.53657	32.22211	36.1081	31.55934	40.09228	44.05793	34.6958	38.50138	33.25279	34.94719	31.90694	32.60997	35.76982	44.49543	44.86879	35.65029	41.60643	54.69848	32.52036	31.31332	33.95114	35.94003	45.65374	52.20634	56.99478	64.53133	52.69767	39.88282	55.90117	67.08453	56.95429	57.83324	49.85459	66.56597	44.21429	65.33922	27.86273	31.58841	39.01209	41.6542	42.7124	43.20898	40.074	47.26546	35.51259	36.72327
Pigr	32.30958	42.27647	35.95703	39.12907	33.0256	36.02394	33.76324	37.89222	51.23189	34.75239	37.31083	30.13152	37.4187	32.87263	32.75785	32.32267	38.13365	33.62582	38.31557	38.48891	42.69919	31.90725	32.26496	33.53222	30.95199	35.4973	41.10024	38.70848	41.93059	41.7962	37.31203	45.4629	165.31673	50.73752	47.04241	41.60011	51.75647	40.9519	122.85774	32.00938	30.00827	35.97936	40.09634	33.23123	39.13636	45.46468	47.99084	39.8859	30.7387
Faim3	65.95509	67.00003	51.6113	52.9272	40.50097	45.96334	43.52035	61.05578	49.73407	45.77612	55.57988	44.79347	53.61986	43.41319	43.88162	58.62359	69.03016	170.71808	90.4386	578.4131	3490.48111	40.56012	39.6155	46.50413	85.51244	1221.16138	3040.02897	3788.1763	6205.99547	4924.42676	1632.85636	3143.07766	5652.80636	3780.3407	4072.70799	4842.75224	3519.66019	975.96332	2772.11989	39.22963	41.86879	58.49766	60.83856	58.5004	57.84403	58.31416	61.90428	62.01966	59.29178
Il10	15.38264	16.82115	15.74696	21.28223	15.46037	19.03324	16.68877	21.42562	18.35836	15.3453	22.34134	20.32834	24.87789	16.24583	17.67852	16.28643	18.25615	16.62487	16.21468	21.45801	19.67817	18.24595	16.2331	15.75815	15.32374	17.31394	16.12215	15.93432	16.64747	15.79981	18.66439	17.97148	29.96	16.15937	16.55512	18.87646	19.06325	16.71574	18.81587	19.83118	15.63611	16.77412	17.62164	19.70735	18.01701	18.16055	24.81173	13.94926	15.99463
Lgtn	256.19795	219.29533	234.37505	205.6743	265.30066	234.5951	248.1768	309.1075	301.92087	363.14615	336.41212	251.99144	219.29079	232.3945	293.44691	200.87061	170.70711	218.42374	302.47315	234.50987	206.64244	263.76457	252.76796	257.89594	248.0643	213.20367	212.11797	222.51406	234.44727	229.43989	320.98074	219.14798	226.15941	228.26824	211.63981	187.4673	238.37397	234.62195	228.68786	180.19965	185.53706	153.80602	156.24286	161.27606	156.49913	170.73499	144.5443	252.41879	255.93599
Fam72a	22.60509	25.62516	20.46259	43.34589	39.6676	32.20368	26.28245	30.68996	37.01096	39.73416	39.72421	35.66995	50.20127	30.93961	65.1798	35.4255	33.89474	43.9958	133.04115	43.06325	24.77306	75.99294	131.83795	147.55672	57.18616	44.08722	19.78217	19.97517	23.3096	19.57313	104.76934	20.14754	20.25101	16.25038	19.20368	19.20696	19.38098	20.2547	18.81833	45.74603	41.4578	21.15324	21.84036	26.99941	27.61738	36.23064	31.45974	19.65545	19.06947
Avpr1b	40.04888	41.05115	40.94035	39.98934	34.1117	41.268	37.79995	40.39703	59.98576	42.78384	44.17145	38.04701	41.9146	37.58487	31.51283	35.51779	48.87665	35.71627	40.95784	40.73732	48.97379	33.75106	34.39453	37.2028	38.90731	43.14302	44.38538	43.25208	38.95377	44.69621	40.27359	44.85695	41.50103	46.8744	43.11857	45.46045	43.24556	39.82528	42.31046	35.45604	38.40836	40.59748	49.42826	38.38319	55.45866	40.05385	54.04846	41.23769	35.36447
Ctse	231.54684	191.58564	317.43995	236.32375	309.75227	127.2166	164.16501	245.17981	224.37383	2675.89644	127.07695	122.53978	103.70932	222.77561	206.2965	215.26709	186.51671	179.73475	160.43709	184.45914	175.48423	166.3419	182.06568	164.69961	326.77746	182.57237	190.63745	169.03589	197.65496	149.28437	195.96739	175.76259	347.82774	209.15599	174.09234	159.42157	193.94167	316.73066	438.50832	163.80889	174.11407	55.66442	153.36852	106.23028	197.04681	90.47496	170.21455	430.2669	469.92469
5430435G22Rik	30.49635	33.68537	31.54228	37.24125	33.57863	46.26211	33.83358	47.8043	55.53697	35.82844	159.79071	165.64529	132.82631	78.84361	60.81974	119.61651	81.18558	38.5832	37.66137	35.68951	36.16134	116.44509	97.1456	42.06059	37.78299	35.09384	35.81611	34.47047	38.23334	34.27799	31.71363	38.84342	37.08321	36.88617	38.63579	34.75181	36.2298	36.90599	32.46049	2236.98572	3586.24903	44.01357	51.20097	2029.72359	1950.21907	398.72856	114.42915	65.21053	50.86632
Slc26a9	33.05947	42.69802	36.46314	45.84054	37.19181	38.66648	35.46684	45.17913	61.03346	37.47595	50.33673	32.29206	37.57004	37.13225	40.49033	38.60281	47.122	40.15423	38.80437	41.14128	45.29226	36.6106	33.32438	41.22913	37.16113	39.96976	45.78882	46.4111	37.77427	38.77365	39.95131	39.61021	41.21452	47.51665	42.38364	46.41712	47.78729	42.61099	47.36605	35.12897	33.83217	36.41672	44.18904	39.87633	45.42547	40.92891	47.87983	43.15974	43.82115
Pm20d1	34.88149	45.74776	41.51196	49.91022	35.32952	33.81401	38.94403	40.34727	51.08942	35.05449	44.07811	34.85767	37.31815	40.36241	39.03632	38.27049	44.50312	39.6664	37.37931	39.23402	40.01101	33.92821	36.22008	37.04391	35.88365	38.43539	42.9095	38.08018	38.75322	35.87368	41.25908	41.36622	43.79357	43.71421	42.69339	43.89788	41.92994	37.54106	35.87877	37.56188	35.80897	35.37412	40.72418	38.49977	43.52588	46.35906	48.22184	36.98867	37.18942
Slc41a1	206.35404	225.67054	283.52015	174.76575	210.67248	146.81863	174.84315	184.84565	180.26294	89.22049	144.23958	137.62951	120.24691	205.30702	172.11831	147.94045	133.06936	174.93741	138.61584	203.8106	220.80898	152.43939	152.00323	142.52391	220.93187	201.99487	243.6423	260.79928	282.12734	264.71478	325.86829	294.3295	355.66567	266.87144	164.68213	210.86277	228.33981	333.74162	357.76264	238.07398	224.43161	244.38837	209.75057	233.2871	187.16587	225.338	202.53424	160.96806	169.3467
Rab7l1	246.63727	154.48564	171.43612	168.42137	163.78418	226.94254	223.84263	209.17875	235.36892	192.0779	277.57592	327.04489	179.70678	157.70961	223.48118	136.58255	145.1075	162.60272	169.36249	157.45337	205.56673	161.1793	185.25144	194.92802	179.99537	223.01842	218.22383	199.56268	202.54442	185.80862	112.23284	201.84041	237.30748	154.9941	192.83769	167.07994	149.42342	301.59134	305.16833	307.31682	315.63996	268.10471	212.82071	239.81961	187.81914	218.48667	170.25333	237.73528	237.66621
Nucks1	1370.74055	1385.64373	999.74362	1711.68638	1975.86662	1587.45573	1571.60703	842.54289	1888.02832	2323.62464	863.38572	1922.69719	2086.08661	1406.41192	1768.54776	1675.31258	1575.81967	1872.97634	2827.08707	1429.18507	856.942	2280.45839	2532.53465	2447.90389	1991.24172	1453.96234	634.89321	761.37061	834.97893	866.2792	2051.22323	781.36652	991.68789	763.60818	797.03571	727.89063	703.46813	1463.67313	1511.36254	1227.80491	1205.67547	819.85527	866.63517	746.33485	768.0234	907.68657	784.50686	800.95182	841.59756
Slc45a3	62.96207	69.71682	63.47864	59.49091	72.05828	58.35333	70.53959	267.16709	324.30123	257.9282	171.64784	48.84619	54.1291	88.17839	72.77711	64.2682	68.85497	58.60571	59.46695	68.26247	71.21791	66.78743	55.10468	99.41976	251.9817	62.29611	74.61114	72.15079	54.38501	74.36157	60.93205	70.00958	62.25366	75.42425	66.22798	76.11835	78.46722	65.23399	71.42764	53.29057	49.39503	64.70712	70.30672	62.2597	72.01382	60.65419	85.41224	65.43119	59.21574
Elk4	491.77853	421.39758	534.24607	399.82909	577.68515	400.15401	385.46514	214.23884	411.47591	296.73885	159.01517	352.04709	304.09588	423.55533	300.74403	544.28363	524.52129	1272.9419	626.62896	1104.07506	947.14468	398.28901	473.29264	714.92517	1694.068	893.49953	892.36107	881.37934	939.97186	847.21267	497.04879	653.91372	833.58862	744.65984	719.7051	772.68451	759.90563	919.50353	962.18802	315.03981	302.55588	312.82891	278.95505	334.2306	286.90311	286.17035	204.21251	423.33309	422.76755
Lemd1	10.31079	11.61482	10.89731	11.98433	10.67922	11.48901	10.42654	12.09959	16.37964	11.98556	12.27398	11.30908	11.39989	11.43567	10.7802	10.64868	12.77381	11.07808	11.2712	12.27335	12.91251	10.76982	10.38072	11.2871	10.8167	10.364	12.09099	10.25853	10.93226	10.37551	11.08574	10.69115	11.12066	12.13636	11.26025	11.45621	11.19643	11.07125	10.73973	11.51061	10.94643	12.23823	11.77991	11.72211	11.36145	13.36481	13.57411	11.23186	11.74512
Mir135b	20.31573	26.3076	21.33544	21.69585	20.43774	22.76092	19.51195	22.84609	30.53441	20.6678	20.81152	18.33615	20.55849	21.14966	18.54936	20.97715	20.50908	19.90607	21.31672	26.55745	28.16221	19.43475	19.28288	21.00985	21.02034	20.67524	23.78622	25.10423	21.4716	23.80188	24.44429	23.22928	22.15438	24.23371	22.6927	24.12701	28.33169	23.87003	21.86781	20.48912	22.0197	22.75239	23.71231	24.5177	25.24794	23.74053	25.30142	20.43067	20.19235
Gm7241	46.3039	41.14108	46.4618	44.99473	44.81201	53.83276	60.94829	61.55583	60.99036	47.07803	57.51492	78.34569	73.99198	47.65914	59.40284	45.93668	54.86929	51.25173	58.77144	59.29854	48.17178	52.73983	51.06115	51.35098	52.74217	54.67853	63.80816	56.70486	48.17307	58.66406	65.26235	54.70399	54.6052	54.61066	47.76039	50.09402	62.98421	49.47044	56.06349	70.48719	59.47209	54.36868	65.55553	68.68151	76.71874	80.78802	60.98478	68.23978	75.39417
Klhdc8a	36.9224	43.83688	43.84517	45.2371	38.29213	44.17495	38.70211	47.54398	69.317	38.34687	50.5925	40.42791	36.80722	39.6857	39.09578	43.70983	49.24383	45.77246	40.60437	51.50343	63.6135	40.23023	37.42867	36.84894	41.64647	41.29149	46.33352	46.77207	49.04847	44.87833	43.86626	48.42284	48.06233	53.62539	51.02406	47.65164	57.08748	50.02351	48.99658	41.21128	41.40599	38.99669	48.98917	48.67472	61.22151	55.95957	53.49846	43.86056	39.30771
Nuak2	153.06088	106.35987	143.71289	77.2673	67.24495	199.5588	175.33521	323.39178	186.18212	146.87346	573.73162	404.94139	417.05468	306.52133	164.73909	209.76387	178.09228	150.17308	145.28003	252.70185	606.56812	126.93312	91.15796	81.89984	90.09087	260.70586	757.37977	698.46017	614.01825	693.94741	277.26694	414.19736	482.47146	614.21311	537.10904	544.89473	420.97164	611.34736	559.58652	546.35302	437.62256	586.6801	395.93744	447.53936	332.46355	438.4255	358.93433	224.30542	204.144
Dstyk	292.55514	245.16213	395.00463	206.39872	225.01396	245.60376	241.65042	176.6129	224.39201	117.42837	208.60574	328.53729	314.27746	274.97818	177.21053	273.01857	198.66186	175.24339	108.25997	168.22852	236.02966	149.43872	119.03408	79.66967	127.40015	145.50324	210.86613	177.64575	174.69088	208.07757	56.90064	154.4273	139.05564	209.76191	172.9841	147.18107	144.87022	238.38197	173.45765	165.09715	154.98927	259.88286	285.90633	186.91024	167.36977	194.43748	232.47183	218.75006	221.49672
Rbbp5	387.24681	344.36658	405.80182	413.40723	433.9272	384.88944	434.94016	441.39001	405.17082	443.6041	402.20125	488.91899	467.40571	431.69174	459.85462	410.02156	360.46592	411.92358	498.02624	445.67121	404.49415	463.69209	469.53825	551.33624	468.29971	453.51714	445.85526	436.44667	413.01375	426.0664	466.43796	434.02448	384.27281	398.21169	435.9442	481.09192	352.70403	395.45201	382.56675	360.72144	334.49341	378.56842	359.23693	360.05833	338.40314	390.34006	327.05179	332.3183	362.44199
Tmem81	134.35969	96.34316	132.90703	90.35405	119.67527	133.41652	124.30397	101.29138	125.98828	116.66839	92.47025	119.94738	105.58401	109.7813	126.80502	135.36156	116.17645	131.53655	148.64708	159.45809	138.71103	139.59951	154.07096	112.07887	153.20396	136.88591	151.07653	169.44979	190.18188	185.78966	135.38441	151.93615	134.128	160.50664	140.34763	109.03827	138.34863	139.12808	130.35032	102.77002	105.14906	117.61189	122.14347	88.10087	100.79233	95.80496	83.27772	116.42194	119.72596
Gm10538	43.35504	56.31314	47.6244	48.45577	46.77444	47.04401	49.91126	57.2299	56.73236	52.2464	55.08518	45.22551	45.5812	44.01893	39.73251	47.80992	64.28719	50.00841	48.67098	53.32321	54.19053	44.75263	39.17879	45.77675	52.78709	57.09142	64.26154	59.56248	56.49706	62.40838	53.56227	59.87347	48.44653	70.4042	66.217	60.97643	72.78703	56.67505	62.46681	46.08554	46.8507	44.07691	74.60824	51.02497	68.71812	51.81373	82.7389	51.78122	53.08528
Lrrn2	79.40124	103.61274	87.79276	85.07449	76.42294	89.18285	83.14079	108.4221	104.2622	90.61286	103.7515	87.44622	89.33569	78.17681	81.75419	79.62613	121.21129	82.54321	75.5293	94.26637	101.46805	67.70719	72.43055	81.46644	74.3575	89.97392	101.56381	78.72914	82.19307	83.30278	78.69333	87.78678	88.16721	109.55405	107.2079	116.04466	112.1122	86.29434	87.17664	73.12666	72.77928	88.2021	107.1612	89.39098	112.44574	100.00152	151.4	80.95141	81.47221
Pik3c2b	172.75069	181.94358	236.93963	270.87092	368.21169	178.434	176.32267	174.29172	173.55062	93.7937	127.3731	78.91174	99.43981	163.93142	245.25563	141.90934	144.03852	328.71154	384.25369	672.18111	1576.06291	195.90621	215.32588	275.20638	484.40736	1669.47775	1826.37707	1788.83801	1479.44454	1274.15025	1506.74228	1204.43281	1224.46138	1291.68408	897.41313	958.90958	1015.84664	1992.72307	1875.62444	85.27907	100.64178	68.33715	83.21423	99.0768	94.3263	85.54645	99.64855	74.4583	65.43997
Plekha6	44.58914	66.08842	80.27602	58.83959	51.85735	66.94869	50.36588	71.16969	71.19729	75.21587	59.08246	60.80877	50.58561	62.4999	45.1326	75.01502	72.49454	54.03875	45.345	50.73756	59.16604	55.69265	57.17708	43.95485	44.19073	50.47777	59.61327	55.79955	51.30258	50.12945	44.99355	54.02077	49.11518	57.16247	51.85143	53.35925	64.96823	56.6753	52.02947	47.22428	44.28291	48.92293	52.98197	48.41264	64.24239	58.8162	72.3659	62.65645	69.40901
Golt1a	62.22437	82.42413	79.11156	89.21436	81.42258	80.5999	81.0169	76.97659	115.78237	74.10901	70.2285	74.59246	79.89218	79.11161	71.5446	88.01254	112.42879	72.76899	76.4228	91.73751	92.84593	77.12274	75.02852	89.15505	76.87451	84.77476	96.46079	84.86653	76.46554	82.11135	74.60477	86.89548	87.00451	88.90109	85.79943	98.24358	103.19001	84.47788	99.13348	65.01223	62.92732	65.59463	102.77692	84.06173	112.30688	76.25573	98.64554	78.25172	87.55429
Kiss1	85.49837	94.40829	83.19601	103.63069	80.4328	102.36927	95.91344	126.0242	122.42349	95.68884	129.35382	104.99242	115.93711	86.33871	80.54234	93.76986	127.01844	92.24755	88.79651	105.74019	106.73658	79.74764	83.14227	96.96572	77.12721	90.12766	110.61613	84.8584	85.52856	79.46388	91.84885	93.96688	98.04692	114.21366	116.23423	119.84073	106.6284	89.50637	89.95387	78.67852	78.95938	99.32871	107.5485	100.67158	111.43686	107.92257	150.3792	82.75035	84.91825
Ren1	41.84082	47.58079	49.73361	49.7792	39.09785	52.26408	47.42535	62.89983	76.44323	45.10163	56.81951	47.86158	52.89418	43.92477	46.2296	46.63558	59.18477	55.04398	46.46133	83.40123	60.5061	40.71593	45.02706	47.62641	58.88761	54.05069	53.89207	49.45393	46.70676	50.49441	46.43527	51.79209	49.62701	56.81728	58.67779	64.74455	65.46147	48.35539	54.21031	43.94187	42.39993	51.99475	56.23328	51.91242	55.14629	59.20077	71.67942	49.81652	51.98492
Etnk2	21.00818	21.54424	22.03042	26.41316	21.49662	19.06388	19.25885	23.37213	32.72122	22.10803	22.73392	20.75964	21.51949	19.2881	20.81405	20.76998	25.25115	29.22179	25.63628	39.4905	32.02651	19.61902	20.79582	24.04124	36.78158	22.42481	25.39069	20.52806	23.79861	21.68079	22.09026	23.90369	23.78276	24.36429	22.48615	22.36552	26.37166	21.92727	23.2455	20.66034	20.63435	21.50051	24.39704	22.81213	23.68985	24.77248	29.47507	22.28802	21.42005
Gm10537	73.00175	78.96357	71.19977	70.84063	62.48781	81.65809	80.00958	66.77971	104.85555	67.67314	76.27026	69.54983	73.74016	65.46379	57.62578	76.23285	70.30017	62.79939	69.92732	80.23828	76.04936	62.79546	62.64405	60.82154	67.2188	70.32273	80.79136	77.13854	75.08509	86.88333	63.82185	105.61967	82.00232	86.85251	78.76122	82.77502	94.65918	101.56958	97.50707	61.4255	62.34484	71.98926	83.80713	73.22718	82.23918	73.91797	80.24792	77.397	76.24716
Fmod	33.70928	38.93088	33.60534	36.27132	32.17955	39.8403	31.56263	35.70519	43.23055	31.05784	37.11561	38.12932	41.22877	30.78909	33.95103	34.52852	37.4036	31.8521	35.79066	43.60501	41.72474	31.15988	32.98178	34.4002	31.37691	33.51611	43.71686	36.34173	36.80574	41.34184	34.15458	38.0228	34.12468	40.53629	47.90491	38.21963	38.71974	37.7311	39.00548	32.80661	37.49471	40.4394	40.61044	36.45159	39.43249	46.79823	41.40981	39.0967	34.84386
Gm8618	28.78512	33.99231	28.06816	43.85744	27.61651	31.27519	30.22921	50.77415	39.36274	34.02107	47.86363	37.3283	43.6018	34.54711	37.44112	34.58691	35.53715	37.52115	29.89305	35.59925	36.5313	32.16971	33.45989	41.5979	26.13828	34.32315	30.23496	28.17272	30.73351	26.58043	32.06053	31.01593	31.52977	38.92891	32.11254	31.59379	32.81088	30.28246	28.77927	29.23802	28.73548	29.94576	31.06984	34.3983	29.7349	39.48424	42.49911	32.24535	30.98268
Chit1	22.31953	27.07067	26.10295	31.08193	23.67752	21.45547	20.57156	28.54767	32.73662	23.7359	32.06207	23.47831	23.35753	23.72027	25.52593	31.59264	33.41042	22.63648	27.88543	26.15654	27.65651	28.74157	36.32239	24.4649	23.3298	27.43816	30.63442	26.40228	26.05686	25.12941	24.58497	24.58523	25.76965	27.71663	26.81609	31.18901	30.71447	28.97932	38.15545	20.97377	25.71528	27.29339	30.63336	30.30036	30.00865	28.74906	31.21915	26.42456	24.58612
Chi3l1	38.54101	213.22633	189.21532	55.74027	46.76825	47.93831	42.14451	51.39131	56.67756	40.37965	49.49401	38.7605	43.91486	76.59683	35.42602	496.45758	239.7602	63.81352	74.21043	63.57059	72.64229	48.52151	39.70732	45.38934	41.64666	56.49276	47.78438	41.24152	45.21662	40.21377	44.23533	53.93413	45.46498	68.39578	39.6091	44.89137	54.65518	49.80817	53.33056	37.17121	36.67956	49.19751	51.13586	44.44884	54.50683	46.81679	60.77296	45.88495	40.51029
Mybph	71.53573	97.76774	84.01606	86.61569	74.99347	69.54131	72.6556	86.82811	77.96406	68.70052	86.88648	71.17678	75.49389	72.87135	73.08423	80.60648	99.83087	79.06923	71.65055	84.51553	89.82728	71.602	69.18897	79.1963	69.08845	81.68575	101.28555	90.3991	87.02563	78.04211	76.7222	93.33092	76.89421	92.67769	96.08263	93.88549	105.90614	80.59632	81.07546	62.85779	60.04427	80.60178	90.35759	76.77707	93.1065	85.20695	99.33022	65.48122	73.66032
Myog	47.88158	60.40966	49.72801	62.83604	45.25168	57.24843	43.65703	79.39927	67.74226	60.87696	72.05135	59.55589	61.40249	53.34407	56.49876	64.51323	69.42991	56.56337	53.34383	56.85634	50.67386	49.58463	55.71267	54.68454	50.21594	55.00721	55.97545	48.35976	49.3033	51.28027	53.8858	58.39369	56.21883	62.51942	54.60977	65.0288	67.68074	54.12653	53.93212	51.99267	48.38142	54.6773	65.63481	49.127	67.82295	51.84685	78.36239	53.11017	49.78804
4933406M09Rik	27.9126	34.98609	29.36194	36.39346	27.30086	31.56673	30.72256	29.90042	57.76774	31.78622	32.12914	25.6855	31.88226	29.41255	26.74032	31.65851	39.70529	33.90812	27.93678	33.99178	33.76687	34.313	28.81553	31.35307	29.08802	32.57046	32.67944	34.24602	36.30349	30.61427	30.18987	31.98848	30.10043	35.36783	30.66956	36.13908	36.69938	28.1935	34.49386	29.4828	30.1265	29.72634	33.32925	28.5887	35.31784	44.95389	40.958	30.15741	31.50572
Cyb5r1	303.53458	223.45834	223.86079	257.35131	250.52341	287.65659	373.59543	307.16674	282.93304	297.0964	406.4085	260.28794	266.93853	253.52469	245.91183	200.5439	148.79657	153.11518	202.65951	137.60274	133.52405	225.88801	195.95387	201.20671	144.84772	147.60813	105.86633	91.95271	105.10947	157.01853	208.1225	115.34221	130.78779	158.06564	191.04291	181.53504	144.33516	149.45792	144.08219	755.81163	797.57697	198.04994	138.7141	576.4274	404.48539	190.87232	137.37747	113.82163	139.06354
Adipor1	641.9387	542.59897	564.99202	544.50051	603.55502	566.651	594.92078	684.92701	698.70665	593.12998	803.59698	608.38576	607.33916	596.11779	691.61371	584.09619	543.3383	484.88651	488.63673	511.97452	482.91213	623.14208	564.24702	615.78711	705.04229	531.32447	486.90493	496.57956	549.32025	620.49828	689.38457	626.4659	752.98347	586.52382	589.04625	643.67206	568.1545	661.82008	735.88335	701.46585	737.42664	767.97608	506.88014	731.81897	556.64492	466.83958	453.16731	526.51803	519.99401
Klhl12	119.47783	80.15901	98.90816	90.34345	102.37476	98.58281	120.1315	87.20787	148.65863	411.66981	80.86754	39.31383	63.81099	93.87305	106.86858	87.50531	70.45592	97.47426	139.54458	98.20629	101.25862	112.99263	120.04317	129.27501	126.52097	117.49558	90.23206	112.43478	105.37761	122.13686	132.40119	103.05286	112.89319	109.77654	115.39069	90.50596	88.8999	95.69968	95.60374	27.64699	32.09197	28.56709	29.26455	28.41993	29.17501	35.22621	35.97863	40.99699	44.08264
Kdm5b	788.32566	829.97547	1517.735	1385.36987	1629.33365	680.39159	714.64307	498.38224	948.75929	591.76025	324.57195	191.74083	317.45395	896.15045	915.32537	1013.41755	669.46503	770.38778	134.04771	1013.20189	648.38296	1120.90799	1103.68906	494.46475	1436.51519	725.28387	541.97329	538.39334	714.4227	625.88133	72.20772	494.0693	448.85431	636.98049	352.36133	369.17631	510.01253	453.66514	423.64386	131.57014	127.52393	305.95062	320.99071	212.99378	166.54344	338.06103	232.33888	325.25151	355.29752
Syt2	51.77412	74.03118	63.57389	63.08126	56.48342	57.38982	52.64397	67.45005	83.59383	62.83947	64.35059	56.05183	63.11855	54.34779	57.89131	62.33582	78.85476	56.75177	55.71141	75.37831	74.21501	55.7606	53.73852	61.76074	55.9998	63.65948	67.90578	65.46385	59.65093	58.40962	60.92242	69.33265	56.21277	69.00364	71.12945	81.20879	78.69064	61.36613	57.68617	51.81421	47.30641	56.10882	64.67226	57.83891	68.83217	74.37395	87.14264	62.69143	56.70798
Ube2t	88.82295	76.9812	69.03168	90.09506	88.19976	98.3003	109.22355	124.74584	97.31778	157.74784	131.34188	128.73184	124.83983	89.23267	132.83477	76.15221	91.27479	90.91066	202.26818	103.37313	59.39921	126.26759	123.9688	163.16621	97.36783	67.82929	56.95487	46.33804	55.09277	48.90168	170.85403	51.3081	55.21496	55.32243	60.31898	49.9943	59.67398	48.07666	49.86421	87.5738	107.34535	72.37475	62.21834	58.60121	61.25332	71.9618	64.04523	44.33014	48.31968
Ptpn7	419.95172	370.64028	431.49468	411.4901	430.57283	481.26987	556.33006	416.26281	667.29755	482.1084	433.32661	492.66061	574.89525	520.18485	651.27534	386.98979	301.59859	355.81941	275.63616	132.13508	122.40917	514.03778	452.87698	422.56918	251.87739	151.48813	92.5712	120.25093	210.82885	232.16982	271.37954	207.35375	258.24046	202.05569	238.46224	267.20688	174.70174	203.41995	223.44527	266.52521	314.81951	64.38109	83.6301	147.74405	137.74899	127.4086	96.543	68.98996	68.83424
Arl8a	318.23087	543.84667	580.2293	349.06013	412.35353	221.42726	271.42308	321.61941	262.14135	147.35619	307.1701	486.09695	335.32836	482.42767	378.3804	439.59019	383.68969	538.17654	315.6884	588.92379	883.22798	469.40866	429.00534	356.32245	497.96907	671.79349	906.73965	861.18455	917.37476	818.82557	552.35473	592.48894	643.82281	851.82323	506.7888	908.9982	931.1704	826.25377	777.29345	656.35839	634.98288	633.32921	762.73108	668.15835	692.21872	753.97184	716.84805	533.66877	567.75928
Lmod1	43.84914	56.28947	53.42815	62.52648	50.61563	57.8309	55.4589	79.43936	68.67268	67.3295	79.62033	52.1349	58.34203	55.60426	54.5871	59.97273	73.16269	50.17177	61.28303	74.07476	67.25448	48.65676	42.80169	54.53193	50.29145	58.17642	66.3921	58.0657	56.69622	50.76707	50.45178	65.6763	58.62747	71.07961	62.50497	62.91355	71.94484	52.52272	56.0735	44.38719	46.91972	57.82515	72.76045	55.00663	70.84256	73.65623	77.99803	56.72695	55.23493
Csrp1	1116.53773	1052.31309	859.31294	914.94623	1016.29688	1640.61587	1425.0065	2292.26365	1726.30464	1056.04635	1958.58605	2447.14297	1799.29759	1672.28235	1412.45133	1572.18095	1212.02349	1492.86507	1364.78438	1005.14887	668.54637	1060.49551	864.71674	1494.47185	1064.64481	525.3572	417.77094	351.25853	393.54263	423.50096	914.75776	329.67522	349.07748	447.62908	470.10525	545.03052	428.90872	349.77246	341.94292	1716.91313	1602.77188	1147.14927	663.08275	1187.12822	878.12466	596.55253	547.30899	540.55738	542.20179
Phlda3	80.49511	89.0365	82.78269	79.58622	92.07438	107.97648	91.50308	132.33228	129.68217	130.05989	93.23681	90.06407	90.53977	96.75115	90.68303	107.65964	140.82606	99.22742	76.03796	83.29405	93.49106	98.22223	89.87655	94.54041	87.05165	97.99668	95.07398	91.6632	84.45423	85.16831	72.29057	87.80733	89.35878	104.89368	91.12544	91.45479	114.24021	91.37727	95.57225	81.05807	87.24683	96.42561	100.1475	86.61981	106.76891	85.38097	121.25657	85.78835	81.32504
Tnni1	76.25323	92.92539	70.82349	90.08408	75.82603	73.53149	70.40888	80.14944	109.41218	71.00633	75.18811	69.49296	71.40968	76.92928	87.78224	105.16862	126.62524	76.59391	74.20395	80.71825	92.00595	104.9845	153.82636	75.1721	77.99728	86.49483	88.24692	78.54586	79.14038	76.19745	78.80494	79.2288	71.35619	93.38345	87.90454	88.01609	97.02625	85.1532	85.46629	71.61744	66.04442	83.98399	96.45069	79.82813	97.24356	80.69795	104.04078	84.89885	80.53548
Lad1	56.22398	70.38282	58.39897	62.98499	54.4598	60.44857	69.56399	91.4768	77.89704	72.81225	106.30065	73.48254	71.48827	61.50626	66.17285	64.73407	82.68593	70.66781	60.17113	77.00081	70.8517	62.81112	59.17231	71.52972	60.26842	72.45872	65.26245	67.62762	63.25784	58.67452	66.61866	65.26602	67.23463	78.53997	82.9791	85.07067	87.76273	69.15927	58.833	224.95455	189.90024	205.62942	170.18366	202.40269	221.46664	143.62512	184.34274	61.80821	69.13467
Tnnt2	77.81945	72.70524	73.44464	83.56196	68.45871	83.72763	77.7809	88.20391	93.39742	83.12145	84.11829	85.70644	87.55719	71.44393	75.9608	74.6287	84.07303	97.01588	138.90443	102.97741	75.16713	67.08905	69.28681	93.84127	79.7899	79.0911	80.83924	71.24811	74.99413	72.96487	75.63974	73.50337	72.94909	76.37075	97.67572	106.45009	84.70551	69.20468	69.2044	73.06641	75.89521	81.59236	90.37816	93.13571	103.71957	84.5287	98.66276	75.11283	74.98833
Tmem9	203.7004	124.64491	134.33111	149.19755	147.00738	152.31403	191.52837	296.87962	174.9515	322.08757	197.31247	107.51811	124.358	140.57951	180.28563	100.99457	96.82753	126.33124	113.86951	115.87398	115.03206	120.30169	122.22734	131.9436	133.00785	104.1901	99.71547	94.56797	94.26211	74.26483	107.62086	81.27591	101.14987	91.96943	96.7488	98.46729	72.21701	75.19972	86.47291	58.62629	64.46412	63.27503	66.8287	67.34863	69.30158	68.77865	86.23882	94.6599	95.09747
Ascl5-ps	77.41669	89.12192	91.21995	104.27338	86.18714	97.73682	78.65274	124.5877	111.47074	90.17945	126.94276	90.35345	118.26759	80.3878	90.83026	84.28648	107.34089	88.97146	94.82613	90.3213	97.32636	82.33922	76.64927	98.55776	82.57553	88.29405	95.69724	85.8612	81.21607	90.92906	84.98725	90.67466	89.65808	109.46685	94.24153	102.33721	115.36147	78.19024	87.7145	79.41839	72.39255	92.17854	98.5008	87.45998	111.69324	95.86736	127.71037	99.94288	84.33823
Cacna1s	37.8993	46.61022	44.27456	45.67589	41.63448	43.50088	40.34114	52.83364	65.277	45.41335	51.24161	43.59376	42.38023	39.20228	41.63113	41.08524	51.42719	39.59608	40.75833	45.83775	50.60792	38.18046	37.62185	41.64605	39.09909	43.2569	45.4928	42.85744	42.44315	41.46104	41.85646	47.13451	43.71037	51.39462	47.95813	57.47449	52.34563	45.9262	47.64309	48.17501	50.15684	47.19301	51.66491	49.99851	54.98058	52.33928	51.95066	42.85936	43.63034
Kif21b	262.10283	368.59244	573.03826	331.13651	449.70843	230.24296	181.97746	269.26789	221.86241	95.82635	196.17885	324.70111	168.07743	375.16628	366.05667	554.68205	521.63718	857.80291	599.725	1241.34359	1037.23315	482.35003	592.42341	418.14882	1187.72604	766.97013	1352.76831	1477.44827	1611.28658	1527.16187	657.09697	709.08788	815.65604	1796.50508	977.07921	1290.19125	1826.84434	1470.4791	1176.10085	421.44311	427.26187	516.63769	573.47122	613.78423	601.83021	715.0019	672.86278	688.67385	683.44102
Ddx59	107.47346	105.05293	115.85737	123.04336	123.40122	118.32907	103.96718	113.90177	119.24291	146.30981	121.64305	135.84757	130.0597	125.24112	141.57156	147.37076	129.36618	135.67182	174.35501	172.23531	167.64603	142.31434	153.63335	166.76176	168.40836	169.64305	183.36135	187.71579	205.93898	190.15299	143.07024	184.40109	177.39551	171.76053	146.86343	148.65942	160.54658	176.62111	154.32025	108.42663	111.43296	135.22297	121.6711	104.80495	101.28503	117.19872	103.45641	119.27496	113.71081
Zfp281	362.36403	283.8558	315.17235	304.388	349.54575	276.57888	311.50029	94.71594	303.12105	350.60534	104.13551	240.23549	262.49616	279.87225	281.51378	314.37137	244.98075	322.66041	315.0087	284.18597	272.68916	369.764	355.81109	282.34745	371.29705	340.05496	294.50751	310.1287	333.98346	326.22823	269.16803	269.39866	270.98514	263.15846	262.77054	200.97466	239.01011	282.17012	287.53188	300.86996	332.9071	314.50484	259.7745	298.15792	228.56282	235.03118	214.47818	328.50915	321.03052
A130050O07Rik	53.08871	34.84534	54.31697	36.15555	58.22646	104.15459	51.51848	34.97026	79.28466	29.3765	27.48343	84.00219	68.73161	120.43947	38.40035	218.65915	201.88304	131.53682	208.56951	155.96848	66.88536	164.9885	203.23281	49.80824	146.27666	87.35944	57.23523	66.18467	59.53734	47.60338	24.70237	38.15606	57.4742	39.02568	38.53315	33.94839	42.77217	96.12364	102.13161	27.90682	24.87081	40.43085	41.27902	29.04794	33.87795	45.59226	33.1852	160.41663	142.25259
Mir181a-1	13.73473	10.97381	12.5325	14.58562	12.17712	12.43806	13.26493	10.56762	19.75077	10.55567	12.20527	12.01713	10.18572	12.58054	11.78649	13.30985	11.8718	15.40658	13.07562	16.42644	12.0049	17.58076	18.60819	12.48706	12.63901	12.53834	13.16906	12.18832	13.63474	13.08277	11.3668	11.61636	14.53779	12.51334	10.75208	10.65284	13.64832	17.98783	21.18039	10.46684	11.92657	15.3775	11.34772	11.39224	10.93838	14.17775	13.71056	16.04703	15.98784
Mir181b-1	58.78351	14.83449	19.00701	21.55078	21.57801	63.93429	27.40419	18.59675	40.21745	22.6808	15.87036	20.52923	18.47251	18.50387	27.17281	23.85524	22.06549	15.43737	23.38495	23.18188	21.39267	50.92897	63.63859	23.12671	35.46922	22.67282	26.04837	26.79049	29.01855	24.12087	12.99362	22.57987	39.72468	16.92014	15.50286	13.40575	28.32996	62.95624	61.98666	17.16228	19.39916	29.91176	17.52512	25.26246	16.49532	24.17981	21.32041	88.72343	98.25969
Atp6v1g3	25.35241	31.60231	28.91861	32.96023	27.67172	29.18201	25.80656	34.14879	35.73128	28.00563	31.50566	27.3044	33.16495	26.46537	27.90846	26.26891	35.2246	28.0983	27.92043	36.85023	32.04751	25.57927	25.84645	31.64606	31.73822	29.65597	34.41548	32.332	34.22942	35.68556	31.557	34.9743	35.36256	34.79046	35.35032	33.66728	29.48779	35.74127	36.46668	29.50604	28.29823	32.74872	31.64573	30.51727	39.40424	29.87708	38.08823	31.11974	31.4742
Dennd1b	334.44534	274.91738	359.63567	212.87245	286.51329	324.40827	323.78565	163.99684	250.56969	183.32946	116.19483	221.43703	167.25216	293.83013	217.79039	343.0475	278.88477	387.5289	301.32518	445.14284	588.09409	289.65691	306.10465	252.07723	458.92798	543.27789	655.51373	711.90698	660.8191	545.72918	678.80426	456.43986	529.88004	456.91635	514.24206	394.53205	395.23892	502.01861	500.3796	688.03153	615.08285	324.11035	391.27135	617.4248	821.58759	349.34748	271.72501	415.16704	418.04759
Zbtb41	240.03135	154.93602	191.28805	213.71163	217.17377	222.38871	247.7757	61.57146	191.98012	224.1389	51.56556	172.94193	173.85642	185.07564	122.7219	200.34517	141.68922	204.21968	240.70615	169.74812	142.21155	212.80055	241.7675	188.61607	274.15941	207.45648	189.98568	208.206	218.26093	242.1241	245.22081	159.64899	197.78947	179.21569	205.4199	190.97449	192.71354	244.39078	287.23361	172.84732	177.18856	188.11557	147.82265	170.19953	115.16521	151.50868	105.93477	194.70463	195.5488
Aspm	56.59818	98.30257	70.00187	238.64021	250.5884	231.59308	152.54807	52.36009	164.41512	312.5449	59.98271	245.74483	202.4334	85.77045	144.8365	160.10804	178.22146	247.44871	731.18393	260.19033	76.68905	306.53202	462.60029	387.66453	324.82994	158.33028	35.65722	29.84628	27.56331	23.64866	341.7392	25.93293	33.79757	35.0212	26.81501	31.5017	30.75655	28.47472	40.64647	191.7374	196.87684	59.44461	69.4261	32.63271	53.86552	67.99953	61.27607	26.14892	23.18941
F13b	10.87602	12.61649	11.30964	11.92612	10.88169	11.30599	9.9749	15.94347	15.56422	12.61001	13.96233	11.19372	12.16264	10.89435	10.51339	11.03994	13.37151	13.08507	10.35565	13.7167	12.56098	10.80473	10.38972	11.06304	10.53999	11.52875	12.04746	10.81721	11.46138	10.70586	11.07878	11.46236	11.60536	12.0955	11.61081	13.64183	13.4305	11.37799	11.26858	11.63976	11.02766	11.93239	12.44007	11.58717	12.59597	11.11574	15.82094	11.96155	12.03347
Kcnt2	11.78871	13.27392	13.35526	13.03986	11.98995	13.69841	13.21672	15.58861	16.30372	13.73049	15.94225	12.29691	12.69142	13.41807	14.70369	13.05933	13.57306	14.41358	13.09008	15.49681	15.42334	13.28114	12.56869	13.14192	12.52137	14.27456	13.89404	13.9032	16.61608	12.69616	17.18877	14.06433	14.48511	15.17032	15.7506	13.64342	16.94044	13.77456	15.0315	12.64908	14.13273	13.12349	13.73049	12.99691	13.97291	15.43837	15.43938	13.19988	13.10211
B3galt2	28.99363	32.41719	33.07811	35.52402	28.55243	28.12091	25.99452	19.85977	25.83512	22.78875	14.84301	22.33884	25.7711	28.39823	17.95204	26.5613	25.49652	28.89412	32.69861	37.1565	35.66448	29.9073	30.12495	22.62523	38.02679	31.03791	44.04074	45.63348	49.63084	55.21591	29.9872	34.37696	28.30801	34.28352	36.22425	28.56607	35.31286	38.89698	29.29041	20.63573	21.50934	34.62881	33.09482	31.68061	29.61585	33.95589	39.49904	28.26216	30.21278
Glrx2	949.52308	365.42172	452.98888	421.32676	499.21965	667.45396	810.88522	777.81825	871.17345	1129.91518	836.13588	780.80564	850.08976	520.4422	763.47363	437.51797	362.69034	422.79048	517.19885	435.18091	373.57044	545.55699	556.12271	552.79694	505.6874	425.93345	362.30786	347.83077	364.29479	341.05621	364.88349	409.24753	528.80631	324.99578	466.25548	545.45207	247.508	404.34092	400.29023	731.16409	703.62315	662.95449	368.53951	630.64541	393.0729	534.76666	268.58456	590.10317	547.75563
Uchl5	527.83097	366.76085	342.08439	482.33335	540.85094	623.61922	658.32171	282.30022	709.59964	913.052	338.80562	590.23872	808.97764	569.78818	681.70495	524.39747	383.8168	445.88912	676.13636	260.33285	223.49599	822.98954	781.35518	713.07234	333.3903	313.96826	212.32047	235.83724	246.26589	228.82217	506.32183	200.79107	221.93439	172.24823	197.28021	187.80818	144.89398	190.66206	184.36656	446.41004	425.93573	291.54878	237.63197	251.79502	241.21493	297.88842	195.55113	305.63685	284.75574
Fam5c	17.75398	24.17399	19.91204	25.04245	19.13812	19.65869	20.27443	23.68766	22.40008	18.67995	25.03445	17.29915	19.10628	19.66522	19.97268	21.01638	21.42127	19.9805	19.66105	24.88945	23.4326	19.24588	17.99062	18.58353	19.51473	20.23031	23.25016	21.84238	21.95334	22.43145	19.03214	21.88171	20.23585	25.84897	22.2141	23.48931	25.49916	21.5245	22.4955	18.13166	20.06788	18.13321	22.48699	19.69272	22.43025	25.97408	25.17658	18.45648	18.94031
Ptgs2	39.07514	84.87507	53.91344	57.36298	42.37205	51.11143	41.22642	47.69557	63.63625	43.24394	49.08952	51.38767	52.01956	49.01804	40.94999	89.9892	92.44329	52.89903	43.37731	48.87233	53.49032	40.76967	41.84954	44.90955	41.49666	46.47689	47.57862	46.62319	53.31164	38.7788	45.09295	43.38522	44.34585	50.03954	55.79351	56.29094	53.94475	42.27826	49.65251	199.94244	106.69997	513.7316	572.76346	111.74264	85.15217	998.17312	1009.01892	62.82853	54.84327
Pdc	16.27276	22.21564	16.4834	22.5621	19.48248	18.82146	21.57041	19.76732	26.07622	18.67793	19.15381	19.15578	20.12017	17.70139	17.8338	18.99191	20.17573	24.44997	18.00072	21.72704	20.85441	17.12752	18.10831	19.02612	18.36335	19.78356	19.58816	19.63575	18.95346	19.52252	22.45485	19.57978	19.05373	22.63764	21.57566	19.93192	22.23089	19.29664	18.95606	19.39115	18.37077	22.88098	21.25805	21.32546	21.5834	22.70109	26.20328	21.32668	19.35848
Tpr	879.40935	866.26376	734.05639	1205.32987	1375.91499	886.63427	940.81393	120.63443	797.14509	1290.5453	168.73399	597.44101	782.00109	796.06483	430.4053	1028.30417	858.82737	933.37767	1161.24748	722.42502	690.59754	1151.38898	1234.31563	639.7651	1088.54164	1068.37145	945.85746	1197.02205	1147.80794	1233.03098	817.13401	738.25858	599.30368	820.38338	906.61663	766.04026	1130.15261	1216.9667	1159.50855	885.70834	861.94946	793.77455	895.24732	731.03894	851.77506	797.99958	834.21757	590.39074	594.76005
3110040M04Rik	56.11026	76.76329	64.59909	72.70374	64.08706	65.90607	64.37641	75.68577	110.0106	66.54434	74.47698	66.4294	69.88344	65.34205	68.53545	77.54368	84.14796	78.08522	65.89263	76.27438	103.34432	81.50719	68.30511	72.62527	70.52137	83.32586	78.61186	74.67952	68.33401	69.4745	66.19604	63.18767	63.57968	79.60001	80.09526	79.05812	98.90391	69.25355	91.18855	53.69947	57.80285	64.37794	77.5744	58.19072	69.8835	85.60124	105.74747	53.90464	60.41923
1190005F20Rik	438.49959	234.46125	341.97127	294.8083	357.32944	378.60667	415.3653	226.14441	412.73548	460.45235	189.98958	375.06055	337.88522	338.68004	409.41307	307.90916	239.74174	329.90137	372.21126	313.71067	286.46864	413.31427	426.24999	344.06911	404.46351	329.21931	355.37118	387.90233	438.74138	460.0267	444.02463	441.88556	440.13743	356.90139	377.29021	421.90259	323.6218	420.8466	384.12637	426.55693	406.32862	489.67147	379.82763	439.50039	329.44629	293.77684	237.71217	295.35281	300.04048
Fam129a	212.56314	223.1993	299.2758	100.44856	135.74222	166.93774	174.93297	109.09855	112.97435	51.24043	142.65859	503.49618	133.9415	147.11387	126.95857	266.40479	168.67963	117.01267	65.86099	81.23745	65.12166	94.98471	74.84675	89.27914	136.75503	47.97975	37.37587	44.49027	40.18238	35.92463	53.70083	43.09176	60.04889	59.85232	48.55974	55.44995	46.5982	62.63129	35.97112	1098.68191	1227.37294	920.58917	726.88874	1231.84722	1381.14566	801.502	601.2538	440.29077	409.62845
Edem3	280.08272	227.92044	268.13202	259.15402	351.97281	315.98357	306.93786	135.77277	351.25199	438.8803	193.86889	300.21425	362.13826	359.75146	329.74743	382.55792	301.21795	802.6695	642.85285	2099.87213	1269.12991	396.08433	429.07094	437.919	1617.88817	827.81274	737.37825	503.94948	476.46496	432.49691	467.99721	335.7379	303.76491	379.63346	338.08391	316.53201	360.81325	433.90238	312.94258	279.32615	249.75977	287.21608	287.61086	258.3355	205.51897	232.33397	222.10371	687.20127	617.07539
Glt25d2	27.5479	27.13415	25.28944	27.79135	24.07848	28.74182	26.30529	37.5699	34.58214	27.83817	33.32811	30.83551	35.92916	25.51904	25.8227	26.35073	29.72577	27.74407	27.91712	26.172	32.73323	24.10593	24.75877	29.5843	26.28356	27.49384	28.08221	23.39902	28.33811	26.06608	25.6256	28.24117	27.22323	27.59739	30.64031	29.84057	30.20157	27.08915	28.99363	26.90391	28.0958	29.17212	26.69711	26.32846	28.04114	28.8615	32.24118	27.59822	25.88903
Apobec4	9.74391	11.43601	10.09002	11.26207	10.96577	10.24409	11.43354	11.73935	13.15823	10.51761	11.36606	11.772	11.93809	10.32058	10.81006	11.23339	11.05907	13.47163	14.35612	11.70983	11.90915	11.069	11.38696	11.27433	11.13195	12.09331	12.33855	11.31	12.14074	11.10992	10.81131	9.61282	9.95038	11.26931	10.71336	10.09265	10.82853	10.40166	9.97081	9.61306	14.80662	12.95062	11.37145	12.34642	10.19729	14.29544	14.29379	12.3536	10.95409
Arpc5	1113.92014	651.18221	813.50362	693.39078	933.853	897.28677	865.19857	786.77635	1400.68214	1282.29072	892.71311	1819.02295	1242.10392	863.49577	1124.08403	1178.25349	1018.60482	1478.36855	1259.24032	1633.40512	1505.86172	1009.98963	1145.0053	1378.3211	1945.32338	1592.79407	1488.80255	1563.93527	1595.52414	1401.87547	1600.61308	1233.10376	1712.88957	1103.0346	1344.84074	986.09401	979.76528	1383.11951	1404.48837	2252.76888	2102.66222	1759.18226	1607.36183	1935.76973	1807.77676	1406.65945	1024.19405	1309.64333	1204.96871
Nmnat2	72.20523	93.07771	73.67383	79.69727	71.99852	75.49401	71.07056	75.1291	109.80711	86.75086	76.63438	75.78384	72.42226	72.64897	63.94526	76.64842	93.22015	84.2598	70.60688	85.67965	91.64389	69.1944	71.54349	77.20105	74.73838	91.82801	103.74908	87.94858	78.86998	82.93772	76.15307	93.83374	85.49639	98.58901	94.29461	96.31796	115.93731	76.86324	82.76722	63.42101	72.26754	76.03363	89.64321	80.75445	91.19439	87.47605	117.04466	77.17067	74.20602
1700012A16Rik	21.04565	20.86791	22.26735	22.4189	18.9396	22.7107	20.97044	22.26066	27.20996	24.62932	21.49688	19.47292	20.23045	23.18909	21.06094	21.34746	22.91649	23.58299	21.7404	19.29063	18.57679	22.27085	21.18933	24.19899	17.58872	22.43806	20.27084	24.18977	26.92443	26.76325	23.67024	22.73765	24.47069	25.66561	26.98674	24.32849	26.06082	23.39895	25.6678	24.90985	21.5833	24.34538	24.33074	18.48527	20.9412	23.86422	26.06971	20.61429	18.95158
Rgs8	36.12211	49.27031	43.86937	34.57834	44.6159	51.98684	44.23442	49.45722	60.43933	39.3116	52.90288	33.6337	38.82049	49.8512	40.40869	88.77953	117.2759	83.8953	43.63462	51.2944	51.92767	50.34308	56.24063	39.99253	54.71947	43.98697	52.80063	45.79695	45.30149	44.42901	40.73338	49.14056	44.04076	52.0332	46.16337	56.85275	60.05952	46.46065	46.76559	36.52266	33.28024	47.74922	49.7016	45.5818	52.98196	45.97356	60.47465	49.10161	47.02911
Rgs16	67.79055	94.38894	95.32166	95.62584	77.22853	80.33155	80.59621	95.7472	95.97436	78.48163	97.2399	75.017	73.01432	74.11289	72.97342	88.31482	91.52746	103.01721	88.22952	129.24823	91.7966	61.1873	63.96452	73.44801	130.01621	78.23601	87.66168	66.24852	83.71518	72.96407	78.98746	83.58157	76.76908	94.97874	85.17462	97.35085	93.94018	69.97947	71.3812	65.93684	72.29086	76.81843	88.68198	73.61903	89.24728	79.72625	119.35031	81.44546	69.49798
Rnasel	1010.95197	523.81958	902.38285	569.0645	891.65078	624.08485	591.12321	123.13874	408.80005	242.6485	123.76347	183.86955	257.40978	551.82003	381.29023	648.30126	409.79062	330.47706	148.15051	306.64862	127.91979	443.78577	450.12046	162.88993	415.85493	101.49133	152.98015	128.64497	125.91422	130.20626	30.64018	277.06902	227.05145	140.86471	101.52372	85.5295	123.14114	311.52422	332.32923	64.42791	41.06129	152.62109	153.13582	46.50706	46.02256	80.45582	95.48592	570.3757	587.63851
Gm5531	70.79312	96.83694	75.99506	76.3517	66.95822	101.87461	86.58769	105.2268	123.06263	87.6035	104.24066	79.76605	88.51513	59.26402	75.97927	71.94027	105.33904	62.48099	62.60175	67.43615	91.10713	61.71619	66.69592	71.16214	65.05281	69.43855	84.2556	82.0022	80.32229	90.8812	70.25219	83.94524	82.08088	76.7332	101.4127	93.49034	111.66122	71.0478	86.80145	68.4155	65.78654	75.5286	80.94525	73.36423	76.69864	74.12523	84.94885	72.67975	73.89979
Teddm1	45.19739	53.21702	49.67035	56.13458	41.19948	51.68933	41.31814	53.32058	65.06007	45.03952	50.62259	51.89327	45.833	49.61174	42.77726	47.87111	55.63433	48.6378	46.83825	52.02938	61.79899	44.5053	45.45884	49.54804	47.53276	49.31453	56.90937	52.46854	49.8035	52.44237	49.30215	51.35404	50.1629	62.15168	55.45726	57.21751	65.8355	51.64791	50.1544	50.61373	49.43175	56.72641	55.57559	51.66354	60.76596	48.60126	73.95722	59.28928	56.20421
A930039A15Rik	386.24404	168.86883	252.82912	158.23349	186.09957	159.2536	160.36472	116.18988	192.76588	103.25298	75.94811	82.24499	67.03895	96.69054	93.85054	82.42414	96.49481	133.64485	103.99439	149.83869	129.76628	79.57812	91.21044	93.9508	126.90786	88.87754	110.84713	118.42043	100.97763	100.04501	93.61012	100.35825	92.62607	117.44998	86.84095	75.92112	120.71287	107.36654	99.83657	104.00527	90.77102	95.7276	104.17299	88.10534	94.5563	80.79119	90.74563	194.75077	174.84615
Stx6	291.17066	289.21653	325.87719	266.49039	335.39893	221.01364	270.92498	362.72937	188.84966	197.83664	305.006	310.22253	266.01094	284.43418	265.47718	261.35042	226.42397	296.5314	244.72334	289.05972	313.20053	254.98335	271.03521	257.39257	322.40002	323.37225	266.22415	259.96026	299.5211	222.2931	251.56786	236.39182	269.02472	260.04296	226.76646	262.54103	219.02362	248.75765	242.60044	308.67393	300.7645	313.40229	281.14703	360.05679	305.71389	279.67655	250.58787	384.46531	380.11507
Acbd6	227.00484	164.15788	196.71283	152.26076	200.28319	174.22373	211.69162	219.78592	230.47875	324.77397	257.17684	172.19687	191.12432	201.35221	315.70965	173.4515	126.55127	188.14998	186.5183	126.23004	108.76576	250.54482	252.8151	268.27526	190.50389	157.90842	111.03199	115.2967	144.71403	140.23921	167.26977	141.90914	170.66059	122.01004	118.14126	110.48784	78.75569	135.92707	151.46714	201.86782	197.94933	136.80949	122.83308	141.56131	166.39514	161.86457	88.49784	144.73012	142.7016
Nphs2	32.2815	44.8011	34.64754	43.84708	35.26474	36.9656	37.27262	42.76167	47.8373	38.57163	38.07909	38.08945	34.91827	36.07982	31.22574	35.07898	40.82519	35.20742	31.26622	38.52004	40.59838	32.34101	32.55496	35.17421	32.14213	32.82006	36.83151	39.11003	34.90678	38.41104	36.41188	39.85676	37.51051	41.69036	39.40613	41.58899	41.31803	34.27892	41.46412	31.61312	33.80406	32.9951	39.29114	34.72112	47.71707	41.24275	51.37669	37.14032	36.51532
Abl2	373.04335	325.20057	370.80239	300.24114	361.96441	278.18074	297.55957	261.64905	263.38279	232.25878	220.27383	248.64005	268.61089	313.89768	368.68113	278.38865	226.48077	339.2374	339.47705	297.70142	300.6497	372.53144	357.96318	352.21788	345.6688	336.28983	405.92491	422.24675	438.03492	459.15514	619.78198	462.12464	304.43306	397.1597	385.6575	410.67946	363.96497	320.44212	250.67812	231.10687	200.28381	208.03901	200.35838	207.34406	200.06545	213.97526	206.33895	268.13612	236.05247
Angptl1	26.09026	47.42213	39.33237	36.53481	34.2449	29.42806	34.52071	24.20022	44.54135	25.77879	28.03239	24.51078	23.99304	27.35046	28.30494	25.70391	27.68897	47.70271	68.72116	155.47045	280.28784	38.47162	38.11031	33.61375	74.91591	197.84449	448.21494	483.84553	435.75536	546.56818	113.6919	224.9492	106.03545	299.79273	274.23666	242.52664	309.80247	280.57512	137.38215	22.49664	27.62246	29.58174	24.35631	28.85287	26.23401	28.00342	31.35879	36.45663	42.79516
Gm10531	17.46161	17.07834	17.44576	17.44394	19.56786	17.93087	17.81155	17.13031	27.22754	17.4304	20.51207	16.99285	17.50341	16.80395	15.93322	16.42024	19.562	20.08213	16.84095	18.04257	19.83655	15.96223	16.15351	16.07795	16.54805	16.57591	19.04358	21.37943	18.39772	21.55701	16.37473	19.75471	20.15513	20.19574	20.31001	20.89999	22.29862	21.02944	18.24727	16.04639	16.67551	17.1814	19.08465	17.73824	18.72079	19.69196	20.81247	20.33109	17.94636
2810025M15Rik	158.49248	187.86742	161.31857	239.86741	261.28958	173.39387	168.94443	252.38118	167.37644	178.25464	259.39538	194.95392	194.72037	197.90269	332.07809	191.64779	199.65644	178.1347	161.888	145.92734	168.88691	240.03488	238.77298	320.40075	245.42599	171.0591	140.09056	126.98845	129.52805	136.19349	119.35286	160.85324	137.48851	153.63287	139.16236	156.69349	163.81053	151.15338	149.7624	165.68242	175.21561	272.07991	205.42054	203.39233	222.01375	257.97023	179.12449	167.8085	159.13181
BC026585	372.94082	222.78724	329.51682	189.20063	186.07645	313.21445	261.87959	310.20041	190.62122	172.51738	306.71248	134.02229	165.22243	226.26375	207.61499	148.62263	130.63693	99.00129	81.55248	63.81306	71.51768	158.90622	151.52812	103.49955	136.41412	87.28171	74.82689	88.75134	81.5787	81.84393	52.47513	122.98459	118.50358	93.99369	92.49129	93.43921	78.47449	127.20872	124.78535	131.18228	158.86194	155.16522	113.52748	162.85559	121.59071	109.12186	94.78129	140.68864	142.57057
Sec16b	42.45523	57.82974	54.12874	39.60166	37.73922	45.68943	40.1958	48.41229	57.99454	42.61652	51.18536	43.09975	42.5407	41.7988	42.70631	40.03671	41.96401	35.41347	38.28384	46.99935	43.53958	33.78845	37.99141	36.23318	38.88432	51.67149	39.62254	47.19558	46.93136	42.90437	48.38549	46.92265	40.1079	48.31456	46.80317	58.75924	54.16824	54.31974	50.67391	31.88334	32.10606	39.40353	42.2038	38.51513	43.12661	42.176	51.08599	37.28938	40.46141
Astn1	51.38139	55.61052	52.36474	54.61471	47.55817	58.60323	51.44318	72.35137	60.1414	52.45692	64.01006	55.49698	58.39319	48.40278	51.0871	51.58697	65.73393	52.77017	56.14733	58.25433	59.47769	48.48658	45.83949	54.61084	47.87525	53.42272	58.68463	54.71627	50.26213	52.81798	52.60443	51.70549	55.0844	61.24421	58.96373	50.94556	66.61842	52.66966	49.97816	49.60788	49.78886	55.86044	60.76917	54.67577	64.75496	65.20279	76.17342	54.07046	55.41276
Mir488	7.06614	8.69295	7.41373	7.78052	6.90797	7.68597	7.31318	7.61287	10.96027	7.19861	7.55322	8.11707	8.6975	8.06766	7.80432	6.886	7.08675	8.13872	7.93074	9.02674	9.52685	7.23008	6.93337	7.13901	7.37094	8.08149	8.17975	8.07681	7.63923	6.67835	7.69449	7.69777	7.55912	7.69064	7.7825	7.42528	8.88345	7.49024	8.08287	8.91218	9.4756	8.50659	7.73655	8.67794	7.56551	9.68885	9.56544	7.78463	7.92769
Tnr	28.4666	36.69365	29.19912	36.38365	30.64597	32.66493	32.43533	30.51091	41.92212	29.07359	32.19879	33.13545	34.26171	30.47111	28.69067	33.87474	34.09749	32.16749	32.01788	33.72268	38.05112	31.23692	24.57059	32.04907	32.40232	31.93689	36.54073	31.40148	31.83341	30.53723	31.86026	34.33321	33.14765	41.04274	36.54161	40.18148	43.42122	33.72914	32.65155	29.95662	27.79238	34.62942	38.09227	32.26041	39.36848	34.751	41.03678	32.17905	31.41163
Gm10530	32.0107	49.4773	38.78905	34.68617	36.25774	44.64631	40.12378	41.60319	66.67766	38.32486	36.7489	31.37835	26.4809	35.80528	36.17375	39.1381	44.62499	42.05768	43.43436	44.99095	46.55769	33.83368	36.49787	36.91729	39.98821	47.22087	51.11899	51.25212	50.74743	49.0665	45.28669	41.08746	39.8889	44.16812	42.44156	51.92513	59.13228	47.90337	43.3414	36.31741	31.51566	41.48473	51.11861	41.49691	50.55711	42.95298	54.31158	42.47861	39.10255
4930523C07Rik	189.8626	162.8904	194.12497	199.85579	183.19621	188.18739	159.19528	192.00903	229.02755	245.16475	260.69131	309.98946	291.24841	229.36267	199.45686	263.41949	267.99514	549.69537	851.3082	1186.68542	1174.85318	203.89355	231.0406	328.51865	829.13022	786.29666	1184.32161	1106.98806	1304.7404	1314.54377	422.16294	1311.94382	964.31324	1388.43194	1381.60684	1317.37819	2148.40388	1382.9531	1398.03219	367.01452	328.51699	650.892	536.35365	500.11295	375.78577	498.75112	387.57389	308.21359	341.22381
Mrps14	209.8665	136.86923	172.1231	163.57114	201.85338	258.56017	228.59317	252.52479	241.79822	415.98069	279.92015	211.95961	221.81905	223.47344	378.39234	183.07043	157.61008	196.77957	260.20257	157.65138	128.91889	270.34685	271.18606	348.98312	210.44515	173.99851	132.71775	158.61904	147.45443	161.39442	203.54002	162.55061	206.51486	154.45805	157.68498	122.15776	112.24372	151.69408	149.26429	268.38223	218.32531	175.63621	121.93748	171.30255	147.27497	176.8527	109.66882	160.6461	142.35228
Serpinc1	34.29851	45.83604	39.25242	38.60882	37.58678	40.46434	41.50827	42.44184	68.97014	40.58183	41.53194	37.58768	38.93014	35.08685	33.06574	37.81018	43.91509	38.72105	34.92429	50.96949	60.54186	37.03077	39.51506	38.96029	40.73158	49.71555	49.57043	50.82945	46.94857	46.01324	40.83318	46.93863	86.81431	47.84042	47.27762	45.18102	52.92982	43.15567	66.37315	45.32735	41.11868	46.48321	52.60916	54.43653	52.63711	48.60199	56.31199	134.78394	134.85876
Snord47	1453.39055	435.99348	870.09765	164.62127	357.57052	1785.85195	1507.26792	1365.48315	1676.54621	1781.68487	814.38461	521.15875	802.54692	1703.70504	1278.76153	480.80586	436.95309	235.89957	441.602	173.73357	159.85031	1089.30271	1236.97868	1382.80502	253.12495	225.56496	315.93183	571.97973	516.21086	1160.83688	380.76163	2905.33398	2087.36051	734.93875	769.29077	225.71965	470.26116	1832.13529	1740.56063	591.63355	588.77455	422.12913	281.71343	364.42774	673.24156	187.9273	119.84504	506.47146	503.52826
Cenpl	69.61832	70.7339	57.89521	90.08647	104.94025	92.83607	96.88176	108.29064	110.49674	172.76207	94.60279	165.23462	145.85584	61.77633	136.28979	89.99985	82.78376	163.79249	326.68606	112.53473	58.36625	133.70702	174.91383	212.70879	161.81959	83.81752	43.9189	51.22248	62.90489	60.81446	196.15412	44.99743	59.36743	48.50147	50.68983	39.10633	46.81947	48.74443	51.4262	122.89873	118.86049	75.00256	64.32641	43.94687	44.92347	75.57946	49.34625	42.45859	35.5713
Ankrd45	29.8021	34.5053	34.4437	40.44586	28.96446	34.3708	31.21534	41.35695	37.50091	34.13109	52.41872	29.2536	37.97933	30.85917	31.13742	28.55948	42.42777	32.78536	34.991	39.37707	44.21907	31.25947	35.89677	36.26019	27.93837	43.78406	39.93279	36.08674	29.9884	32.69217	37.04677	33.08394	36.39821	37.76732	40.21228	40.98635	44.51973	35.96012	35.02729	27.09219	28.23281	29.91585	36.55074	32.84937	36.16964	37.75822	43.42156	32.32132	32.25548
Gm6185	11.94663	12.94645	12.41286	15.26386	11.37277	12.60097	10.77664	12.99906	18.06583	14.85777	13.661	12.20901	12.38109	12.4388	12.01134	12.46067	13.34246	12.99892	12.7872	14.26864	13.16097	11.31404	12.18246	11.69817	11.27844	13.54871	13.06333	11.87389	14.29056	13.73746	12.54765	13.67351	13.89742	16.69828	14.73161	14.57887	14.72831	12.7835	13.30861	13.10332	11.74841	13.73974	13.62953	12.88725	14.50182	14.37417	15.22836	13.90484	12.38277
Tnfsf4	26.29693	24.44705	23.98121	18.21358	16.91003	18.1122	23.01179	25.01608	30.59275	19.46852	20.86246	23.00318	20.14234	17.27029	14.76403	17.76073	20.07615	17.26501	17.94162	19.2364	19.40066	16.55104	16.23678	19.02007	18.73545	22.05062	20.23606	18.68458	21.81768	19.39456	15.5689	18.74133	58.68706	23.57882	17.62498	19.99874	21.31792	18.09581	29.892	22.98067	23.81312	22.95957	21.57419	24.99145	23.06885	22.21544	24.11216	16.57827	20.37073
Tnfsf18	21.00871	20.92554	17.91781	22.68987	22.13868	21.23816	18.77625	19.97463	28.17436	20.39808	22.43404	18.36515	19.89921	20.95277	17.73291	21.6074	22.02915	17.04703	21.77177	23.26154	25.38253	19.92427	20.61379	19.10357	21.60292	22.63009	25.96682	21.89249	20.50818	21.31271	21.50122	27.99122	55.68067	26.31576	21.99913	22.4051	21.0967	24.18832	33.22829	19.92533	21.966	20.69367	21.14813	22.71333	22.89751	22.10906	22.59508	24.66765	22.53032
Pigc	93.86934	58.73331	73.89512	73.50749	88.34576	75.89173	84.2951	76.78004	89.8773	92.50435	71.5778	81.74187	76.26647	71.37405	89.42539	67.97777	53.00955	57.57098	60.96141	74.83792	75.25634	81.02033	81.01302	54.54973	69.83156	69.42792	65.57909	94.67377	90.65367	104.34126	82.18615	114.65416	105.84687	81.45087	91.83407	80.17792	68.08288	101.01097	99.51385	64.78845	67.3605	83.50002	64.46828	73.2977	54.11261	55.50623	46.96449	67.59919	66.21795
Vamp4	423.29469	294.74831	406.12393	305.28112	416.76844	307.97142	379.87122	185.98921	273.67649	250.44177	195.79567	463.33277	278.21843	296.00859	371.10339	388.25987	359.50248	517.39424	500.01798	608.64211	562.52495	476.71129	514.06374	467.8923	598.95205	635.04923	567.88615	542.55089	602.14012	731.53476	582.08481	521.58968	531.11214	588.80036	556.54946	641.7651	493.1344	591.09734	570.27867	532.64691	524.83099	730.93482	775.48094	533.61596	545.81174	740.72243	645.74002	355.97903	351.38541
Kifap3	187.98648	141.42994	192.05565	175.21483	208.88358	162.23821	179.61252	81.4882	129.23626	116.78579	81.68232	138.54572	164.30271	153.28212	171.09235	134.48936	99.33981	120.0915	139.20061	84.00719	86.40418	180.68502	154.82418	92.35237	99.11747	85.5386	67.67419	55.17835	54.56732	54.092	186.49441	43.72345	57.62437	49.43459	41.58562	42.40331	59.12043	49.50976	43.56366	121.20427	101.93856	82.78164	86.81742	84.65963	85.15869	81.23054	69.61719	81.66606	79.0648
2810422O20Rik	141.10541	52.23392	75.07121	70.49093	92.77612	115.08605	119.14379	97.58799	132.66516	169.61589	86.08779	88.85508	107.87891	80.3371	149.99601	60.7288	53.00323	57.64314	75.74649	53.99084	37.96718	108.53151	117.64451	113.51549	83.90778	58.08036	55.26128	65.26591	91.83963	124.55619	68.98722	105.78488	124.70643	68.0552	116.69235	82.72693	56.16966	90.79489	87.37731	46.09505	49.48825	63.5095	35.19054	48.38228	32.57003	44.85527	48.70414	85.62158	77.70603
Sele	62.49852	60.96648	58.57565	48.11012	52.49533	56.87671	53.0849	60.92431	94.46996	57.13839	70.64359	53.57965	72.56366	98.71746	52.92267	57.84348	64.42164	57.58862	56.57036	57.72734	61.98585	56.71647	59.45283	58.42324	55.05605	56.79567	76.93827	86.85535	92.43689	96.74485	57.65107	61.12299	67.56316	92.96278	81.90911	83.78679	184.8069	92.81984	94.07751	47.856	45.81906	51.86687	53.85185	56.7979	63.20115	49.6029	65.88461	62.68294	62.03506
Sell	815.05976	344.99944	506.54715	214.12364	291.57832	1603.23479	1296.76867	1514.59667	1837.84224	77.58131	1306.2791	3620.14565	3150.72108	2297.3653	1267.80562	3107.25144	3669.82489	1173.82408	977.67381	933.17489	608.18163	1319.05997	2008.24788	1138.29622	771.54363	403.94744	1788.65473	3230.46189	4915.84154	5177.6213	85.42685	2431.25977	2089.01879	4937.03189	4164.47188	4095.27175	5208.52335	2830.86646	2511.35095	156.64884	159.95138	78.40969	98.46818	615.16893	452.83158	694.18429	241.48296	5674.0058	5446.05848
Selp	189.2348	152.15388	107.89268	184.35696	147.53981	67.62777	129.91263	123.43368	125.73737	34.04394	61.33241	36.68661	50.23738	125.79586	134.24672	46.81248	43.89606	33.32092	33.63877	49.37826	42.25954	57.67145	34.05012	34.64481	38.14443	34.80338	42.24307	37.31525	43.4898	47.18334	34.98022	41.09299	37.26545	45.31762	41.34936	48.12634	68.75803	61.24515	46.97481	32.87662	32.13144	34.33047	42.86189	30.83883	41.96987	30.69191	58.77171	32.36677	32.0042
F5	32.16909	76.46541	44.84042	96.76675	89.87259	31.88383	31.20315	33.9309	44.07167	27.04263	37.75257	26.4135	35.00242	35.78126	42.86212	75.53843	55.41095	56.50588	30.78157	111.61835	32.00859	44.11217	41.73728	31.77383	40.57863	27.80333	29.43649	26.59573	31.05411	25.65044	26.54647	25.97554	26.22443	30.5543	27.98105	30.97065	33.64786	27.70251	25.61636	22.2016	25.5305	28.7716	32.81971	30.56445	30.5947	28.79306	40.17323	79.78335	70.99398
Slc19a2	111.90068	95.75563	95.7634	121.02403	122.34515	102.8954	136.32967	131.63709	144.92537	263.01347	158.84403	148.87111	161.95889	128.09972	180.42369	86.42032	86.747	110.64234	139.34043	127.11323	86.68808	139.82839	132.45363	143.91118	117.43634	101.75372	92.62939	85.80315	102.58203	104.21706	127.02827	98.28524	112.50203	120.28515	96.17663	99.48999	103.7466	101.53447	99.72477	127.52118	120.85723	127.71224	101.15954	149.38035	109.2952	111.92487	114.38648	127.49049	139.84505
4930455F23Rik	186.58124	136.55708	161.71825	130.8925	153.06601	153.60225	160.78439	82.82377	123.34042	134.5229	77.75646	111.02544	110.96209	151.23935	141.50749	118.29514	98.5152	93.46911	119.68497	88.10306	91.04079	112.43043	94.38821	94.71736	97.80231	92.10933	91.15864	73.99629	76.33655	87.56627	117.79028	88.56874	94.54931	76.69486	88.43936	79.47299	84.14208	92.82507	94.883	124.36172	118.81853	91.47839	101.39137	92.66035	104.50347	104.73359	94.2656	127.21367	105.02875
Nme7	183.54515	91.86477	129.05526	179.39529	224.17058	191.17663	157.19917	139.0406	170.18707	226.7213	141.56141	166.65315	178.86838	151.56162	257.31789	153.56546	118.77418	128.58283	197.60954	160.78113	87.31374	225.73215	229.7007	211.43592	216.01082	120.6843	94.58891	88.48992	95.72087	108.14935	172.99602	79.23795	108.10966	90.43181	104.39431	86.62821	91.50494	127.54223	118.49203	103.01135	106.67812	76.66731	60.98201	85.95242	64.8292	81.53094	53.66821	129.72582	126.06858
Dpt	16.10924	15.85638	16.075	20.22236	18.91428	17.41633	15.45452	18.06995	30.38828	18.62196	20.94121	15.99951	16.39501	16.69058	16.58633	16.14768	18.89004	24.1262	17.37574	31.18968	24.62928	14.47104	14.94612	18.96701	62.56001	18.46379	16.04522	17.50479	18.32359	14.9306	16.711	18.24545	16.97153	16.74373	18.66035	20.37843	17.9065	18.19715	18.32631	16.26404	15.4696	18.43531	16.81954	18.00489	19.52403	20.90789	19.89872	22.05026	16.71018
Gpr161	78.94679	91.11896	89.24673	78.40802	92.10887	68.09635	76.8088	76.82716	78.51242	37.39725	52.08706	46.22048	41.22721	65.04597	63.07836	51.05497	49.82103	36.65991	41.49951	52.08314	46.78704	52.03212	45.97252	45.43909	40.74143	42.44218	52.30096	48.60717	47.91558	47.53635	43.00373	48.93409	44.02129	46.45336	39.21075	45.8651	61.60998	48.09012	48.64836	42.90513	45.32256	85.9846	94.42556	57.64729	65.86167	69.2787	90.96558	48.7932	45.1139
Brp44	120.00153	108.36004	140.83053	97.89549	132.50442	119.98413	124.64655	130.63245	125.18864	172.68193	171.27086	116.33707	119.91696	116.60631	228.71811	160.85324	151.62128	141.46356	149.11515	190.91941	119.06534	142.08835	146.48701	149.74048	132.56977	93.61285	103.69336	99.66173	115.1319	103.57092	122.00493	118.23898	137.55055	121.31106	100.83629	89.40857	113.47546	136.91273	143.25411	219.59346	208.50541	151.31308	152.14235	167.85018	207.09109	182.01108	147.51452	138.40463	135.18695
Adcy10	16.0644	17.61204	16.33249	19.75799	16.46328	15.00135	17.4364	18.45365	23.06736	14.94917	18.82327	16.64542	16.08859	16.02669	15.45204	17.17558	16.8948	19.99764	17.20242	18.42565	19.11621	16.05879	14.07815	16.7233	14.72889	16.94798	18.03074	17.45259	16.89196	15.69934	14.8638	15.90567	15.75065	20.53235	18.88635	17.8697	19.67567	17.36579	16.94359	14.47516	16.46049	17.74377	18.2864	16.61707	18.8102	17.95875	23.32923	15.34719	15.46652
Creg1	735.84587	323.40668	405.60575	262.05144	223.616	385.30933	567.98489	516.0381	531.94061	1082.19183	650.59087	372.3468	508.54954	379.48017	376.51644	209.9569	110.47404	72.92869	99.09256	83.99848	56.54402	271.55046	183.53052	120.51488	66.3211	71.62048	62.32569	53.95124	64.68542	57.47157	148.425	94.27147	112.91025	61.55019	65.73144	50.9807	41.21552	109.54714	81.71796	301.77958	360.45592	322.82863	200.44358	646.89003	588.903	209.90673	158.37995	366.33563	336.51117
Cd247	86.93928	123.9406	124.52473	107.88845	96.08587	89.66444	76.78133	78.80063	77.09949	85.52902	78.57736	73.80065	76.03149	90.23971	71.40864	151.21274	178.06112	85.64612	79.16384	90.56197	97.16952	81.72733	72.78286	78.41704	85.36643	81.64304	93.94318	94.69453	95.96429	88.67377	72.27813	99.47974	91.65021	102.59642	103.447	116.82893	118.3468	97.05296	90.48532	73.30606	75.49595	100.24919	88.0064	94.54678	97.13289	106.25053	115.77046	86.47444	90.93941
Gpa33	44.51669	39.7616	38.88595	39.52636	34.95273	40.49569	40.03961	47.16727	49.1028	42.43058	46.88545	40.73151	44.22646	32.83785	35.88714	39.39847	46.12091	38.79515	35.7046	37.79593	42.3411	39.13422	31.21671	34.95649	35.58275	39.87597	41.95656	41.41429	39.88125	43.52368	40.65073	39.24431	40.09861	43.33333	48.45469	46.15697	47.93324	40.68923	43.33003	36.84612	40.48717	46.87556	43.67994	42.22038	40.58636	51.93824	49.67342	40.85209	34.54595
Tada1	518.78985	359.46836	352.40075	492.68899	470.36315	609.78655	618.45275	554.1304	615.96434	587.35544	573.97075	799.0715	666.60077	475.53109	501.50893	420.51994	353.88126	370.56743	528.28059	383.28113	351.13315	474.04258	390.78917	408.59542	418.25555	396.96795	317.09921	324.44899	364.82722	271.43697	396.52851	280.42721	351.7621	306.80921	360.10497	372.0085	235.16746	254.05598	241.77855	467.08533	510.91541	546.57872	420.41792	508.95368	310.42606	465.97889	288.94597	478.75357	496.00958
Fam78b	31.28764	42.37638	38.08341	36.08389	42.86886	37.4342	37.36153	36.03356	49.26332	40.82852	49.06122	42.40175	37.57287	33.35344	44.44988	37.55162	43.90759	36.35939	39.49901	43.5766	41.72696	66.96504	78.26613	54.10281	51.08221	43.05686	39.40001	36.53798	37.93548	39.49418	34.48987	42.99016	37.2551	37.36602	38.58185	44.23208	57.1633	34.89351	46.14256	33.85439	36.08567	34.28676	36.86655	35.37047	42.77984	50.0429	56.67221	38.98156	37.91649
Tmco1	340.56525	196.33854	206.77099	186.78495	205.62125	389.72492	440.55714	287.83279	386.34069	393.07853	255.89647	444.75248	416.71769	281.24242	335.73601	197.2327	170.68563	214.82053	248.9436	165.79482	146.84186	271.28824	272.14655	301.6463	212.61864	175.62441	140.12605	129.7159	129.29052	139.69458	220.97095	152.70686	193.50507	107.1643	165.61849	168.3709	92.77282	159.90767	164.63894	251.97138	261.61269	247.22737	143.01807	210.53669	131.64001	213.44868	96.84977	281.68209	257.04542
Aldh9a1	850.31626	493.14871	572.94658	438.84804	446.16913	657.77144	775.20005	836.10457	623.1126	1012.45738	965.29178	1214.92884	1158.18484	640.53737	898.11322	443.05572	353.3423	383.86125	632.60288	372.6518	454.05416	665.56311	601.18673	557.54294	389.87961	393.31721	430.10726	415.86215	377.26518	379.8943	652.60053	349.28034	430.78551	334.14967	355.6214	389.8741	324.67846	408.50183	388.54302	775.6455	908.05526	525.78251	425.10882	639.69716	529.76496	463.67922	381.25735	543.0109	514.6038
Rxrg	25.81214	24.614	22.77986	27.12494	22.94456	21.67634	21.68143	28.50175	34.38042	23.58499	25.06752	24.71662	23.07767	23.23306	23.30845	21.61612	24.61944	23.88945	22.01702	24.07473	26.605	21.89228	21.40653	23.98452	21.3623	23.5576	23.31041	22.28174	20.61008	20.48378	24.82887	22.71979	22.50318	27.35349	28.53788	26.9787	26.78152	21.25066	23.09838	21.1386	21.81266	23.90203	21.92141	25.55717	24.59583	27.15225	31.48452	23.11944	23.75054
Lmx1a	45.04691	57.01549	51.11021	59.70086	46.77119	52.26747	46.40668	59.24379	58.86115	48.16757	53.61306	42.05087	54.71697	45.24082	42.13128	51.35669	58.67803	46.10809	47.87644	55.80627	60.00546	43.48664	41.01909	47.08756	45.82267	53.12842	59.11442	59.82542	55.04947	60.46328	49.04827	59.25821	50.73005	62.17869	57.88074	69.37943	72.02838	58.70147	58.54347	40.67553	44.07335	52.44408	62.37583	53.08957	65.37168	65.65694	72.32132	54.51816	53.06123
1700084C01Rik	34.38723	32.87552	28.68925	39.17263	26.11581	30.67672	28.93835	40.70619	40.394	27.61251	38.38135	27.06067	30.57564	26.39012	28.24724	31.4405	40.16939	35.00726	30.65303	42.06876	35.85439	26.94777	26.52033	31.55748	28.52834	28.76324	34.80228	31.4844	34.51727	27.88471	67.63695	32.00343	29.21856	36.28315	34.5497	36.50079	35.12443	29.85203	29.81677	26.28682	26.23955	32.74473	32.38461	30.23659	32.77625	30.74342	39.74043	28.9538	28.34985
Sh2d1b2	9.81735	10.67869	10.45536	10.63077	9.85475	11.94498	8.71517	12.66323	6.88889	10.05702	12.72076	13.60557	14.24042	10.06798	10.95343	9.42338	10.1627	8.42124	9.68958	10.52256	11.06728	11.15098	10.39096	10.40741	9.173	9.4371	12.34169	10.39547	10.65947	8.84489	14.13205	10.30276	10.12737	9.43964	9.37961	10.11596	10.91483	12.19265	10.25114	10.22503	10.7163	14.39991	13.65155	12.029	9.77534	16.25331	22.73507	12.56056	13.41212
Sh2d1b1	15.70146	16.17056	13.23746	15.82024	11.43299	15.75643	13.54168	21.52656	22.4111	13.01552	45.77427	118.97274	40.31139	20.39999	25.48685	23.27507	26.37594	12.26502	13.63713	13.79345	13.93001	27.46753	43.1797	15.30585	13.14476	13.43805	13.37571	13.19339	13.8054	10.99488	67.35862	23.09367	17.55323	15.26181	14.77718	11.30549	12.98743	38.8504	16.38662	23.42839	18.00935	431.05783	348.38013	62.19889	27.7469	186.43155	151.3529	110.66382	135.03026
1700015E13Rik	37.12449	49.27113	43.78194	41.78214	38.17327	44.62884	39.41969	39.54189	64.03025	38.56938	41.56673	34.92045	36.06541	45.9998	33.59729	53.98172	56.42548	34.53651	34.15819	38.58728	38.51981	41.83214	38.92324	38.25364	31.7575	39.29082	41.44296	40.31051	36.84262	40.40751	39.4957	39.42835	36.93832	43.8161	43.06378	46.56223	44.77342	37.32318	38.20446	35.36194	32.33907	38.34304	40.90409	34.0877	42.90823	44.14045	49.66888	38.66254	43.92699
Olfml2b	38.12499	77.01028	62.05683	56.82043	42.67674	43.61639	44.04458	59.19842	65.18897	55.75474	56.84447	47.63744	55.57968	47.75224	47.05273	91.92303	88.76341	56.16814	68.78023	85.84821	65.47991	41.63074	38.96642	82.01464	72.43435	67.06643	45.74346	45.62965	44.70751	42.43515	41.56191	46.40528	45.17489	52.8088	54.00955	49.33827	61.20369	43.30758	43.29598	44.04759	44.58615	48.52158	50.14106	55.91168	55.66766	56.59738	75.79098	45.73119	43.22625
Gm10522	24.47003	32.51291	26.46405	31.03724	26.03088	24.51642	23.02435	24.48716	34.11601	26.76081	28.49808	24.82129	23.24192	26.04593	22.15782	26.68945	32.24966	27.98106	28.11854	29.8249	33.70897	22.73002	22.79321	25.48627	29.65641	29.85054	35.52243	35.76473	32.68831	33.14503	33.86716	32.16663	33.13726	41.43123	34.18292	36.30024	41.83832	38.44928	33.35708	28.27774	30.81831	32.43513	30.53744	34.06113	30.92197	29.32384	30.78826	29.96073	30.47392
Fcgr4	17.11258	40.04724	31.64463	25.15174	18.6744	20.68757	22.01688	25.45741	33.47829	22.78221	84.14394	23.89499	30.41424	28.28435	35.75554	55.61813	48.29244	25.25431	24.23018	21.88039	26.90653	30.02114	26.26783	21.07705	21.28763	25.40706	21.40107	21.87959	21.45427	22.53405	34.63231	28.01117	30.61888	28.29715	23.62778	23.78785	27.89942	50.51331	50.80531	30.45301	25.8093	139.02456	73.22746	55.00263	39.37366	29.50319	48.0518	25.27137	23.31363
1700009P17Rik	34.2359	35.52699	47.67919	34.50296	31.40578	39.76112	31.58101	47.78523	42.72359	58.41485	52.44261	40.92486	41.94326	46.14431	44.5134	39.2695	40.05289	32.59055	47.83011	44.91545	38.14597	42.75211	44.42758	34.95223	37.6134	38.42766	34.97552	33.04789	44.47794	37.10144	40.54662	49.9341	38.77611	36.30973	36.15788	33.64117	45.82169	52.96082	46.03645	49.45951	51.25372	42.03553	39.81542	46.11677	37.14266	53.57253	44.70771	48.95205	63.61475
Mpz	62.6664	75.51298	63.17729	65.61308	57.81089	65.35261	61.91939	67.47863	86.17098	62.57663	73.24921	60.62947	64.20026	58.73312	59.80719	60.60522	74.55685	61.03169	61.34252	69.04166	71.74352	60.9925	59.0689	63.63275	59.07774	61.21916	68.22327	69.81116	60.92232	66.58684	64.81095	66.44451	66.01826	76.98072	74.63636	76.29869	82.44722	65.16201	65.42469	61.69851	62.76686	69.24769	62.80444	67.35782	65.0892	67.06064	82.65706	67.13969	67.65378
Nr1i3	36.46412	52.84046	44.64847	49.48295	40.65655	45.60839	42.13313	48.76258	63.83524	38.12014	52.57518	41.65275	51.4125	42.25535	41.54834	42.30738	49.49282	37.5078	44.854	50.03828	47.03817	39.25126	39.47642	42.58905	41.63669	46.248	51.77121	50.28762	51.67068	54.35788	48.55883	46.41491	45.53869	53.7351	50.72378	52.12825	56.79241	49.0904	52.11852	39.90142	39.71876	43.72182	51.33524	44.65777	50.58953	51.1995	61.59046	38.43348	41.02119
Apoa2	67.22693	99.72562	86.92414	145.43594	91.20584	82.8266	78.93625	86.63709	112.37988	75.09387	116.67271	79.34009	83.49241	79.40452	94.90354	81.0567	94.48999	89.72829	93.06154	80.74513	88.23145	95.53563	86.49808	83.91056	83.70281	87.77105	100.43811	79.59702	83.61653	75.86205	103.36046	77.48984	75.18509	79.23811	88.65625	82.64764	94.88125	78.65359	82.80112	63.02224	58.76799	83.70398	107.25389	72.02955	78.72198	79.99864	122.86717	74.30966	74.90033
Adamts4	40.22044	56.31467	47.04831	56.39797	48.75281	54.51477	45.08487	58.37591	53.03596	47.18458	59.99217	47.31545	55.34323	44.51916	45.06193	49.90928	62.10687	50.56173	49.07649	54.03301	54.79066	42.25206	39.30709	48.24149	47.81527	52.95374	57.05982	51.15089	49.63534	46.72062	44.28476	49.08275	50.20901	59.95632	59.1096	57.3696	62.39703	55.03923	49.63807	36.07487	36.94851	46.86192	58.96512	47.91579	60.04888	58.46896	70.66634	46.66813	49.71546
B4galt3	208.48653	163.19707	210.78483	180.06295	196.99812	214.11056	187.36339	293.73238	199.48333	259.16568	292.71311	252.75284	220.28209	238.3158	224.64131	231.96809	201.80588	174.02547	183.93731	203.68412	224.45734	205.86797	225.40161	181.43998	202.1862	214.46764	222.16178	244.38167	261.98353	290.75707	180.76827	272.65864	271.35513	242.96401	276.07459	213.65204	238.11172	280.87232	239.8519	295.951	270.95119	286.98454	244.31751	262.1139	200.82329	236.18448	205.22528	356.9494	341.16025
Dedd	274.01808	218.41865	234.54259	219.25395	259.9689	245.14895	261.46922	300.71681	216.62235	297.29367	304.56073	276.60478	262.03159	229.68147	274.46957	261.94525	223.95189	284.05718	275.19295	306.90662	289.87472	270.22897	256.78234	280.54966	295.54704	283.27688	310.30198	290.43106	331.09473	268.3069	272.76796	278.23651	309.92508	264.30252	266.13542	263.71405	252.02591	288.90367	281.57939	266.26062	274.95217	272.66494	210.10364	270.16714	195.23378	211.94544	158.51377	268.40105	255.44964
Pfdn2	478.31017	263.84774	287.38323	324.80347	434.563	334.13779	371.19342	486.24981	418.50545	724.76121	711.76349	492.9878	534.57863	445.46082	917.25532	365.5819	358.55606	361.6756	438.06444	335.09451	288.82039	640.65691	674.47456	723.65067	403.18847	310.04229	245.05505	265.04814	294.37979	271.04717	328.91154	308.30264	320.24802	220.30426	292.90534	233.91531	179.55709	319.93276	325.09828	501.98444	472.47701	321.30333	245.03629	294.94193	319.54481	376.4733	192.371	309.89084	296.55078
Pvrl4	117.91383	110.11264	125.03112	97.40616	96.54913	97.21959	100.27874	107.59149	78.65169	72.91271	105.92353	83.31884	85.82194	87.42634	66.59924	99.73704	104.61276	69.57745	71.24034	75.7407	85.71225	65.97901	64.90558	68.61037	72.51719	86.14328	87.55851	81.81626	73.78919	76.48762	71.91341	87.73282	73.44833	88.71841	90.44317	84.59981	99.13564	97.08622	96.42853	120.85001	102.07249	135.25388	136.29495	93.03278	114.95132	109.63919	147.00442	184.22703	166.38842
Arhgap30	680.19473	388.59181	763.91714	358.83872	676.96411	798.03352	677.35129	440.72985	543.39978	147.95902	341.26441	890.7553	598.57289	710.37871	605.57443	791.21166	675.28136	686.22544	641.05978	1045.56142	1571.21892	660.95309	733.6067	507.09012	971.83519	1626.53914	1686.18255	1733.61966	1491.1595	1344.88996	950.21334	1456.37963	1236.05082	1183.52546	1261.36335	1045.61716	1322.14007	1735.24046	1668.24915	1310.23071	1333.88673	1416.3801	1222.77357	1483.42241	1269.95206	936.93481	929.73012	1243.68772	1261.76086
Usf1	155.33147	93.58878	136.80444	117.83189	137.17337	163.55131	147.76406	239.29782	192.05166	125.47656	274.26698	277.96241	257.65174	180.49971	192.31924	161.26993	144.68362	191.36734	204.15343	259.06642	204.38465	186.23701	201.49055	212.24622	281.93133	191.03367	183.53179	191.64036	201.15066	208.5646	156.80698	232.86408	259.06964	199.71826	223.93698	208.44122	171.72241	307.4289	276.62625	210.10093	215.65958	229.80895	166.86257	223.72979	174.51114	158.96454	146.40138	259.74861	232.58702
F11r	424.27672	218.64831	273.27643	253.91037	255.36716	170.46854	269.31535	127.54967	91.34581	45.44785	41.14589	40.9303	42.98923	70.84418	110.20497	53.60779	47.56217	52.20839	33.75868	44.60093	49.54014	52.51868	39.21611	44.64228	54.98077	45.71993	43.3667	41.75986	46.79393	41.07084	43.08717	44.5653	52.20311	44.93261	41.6816	40.92558	48.8633	80.24485	123.33949	650.1594	258.48539	166.87088	93.4658	75.93193	59.19714	77.95492	103.64553	38.29339	40.53207
Cd244	233.97459	77.84756	239.8244	57.31512	81.94926	520.05588	390.72638	258.4984	325.11607	57.15944	134.50168	698.79093	239.0403	500.42508	206.89602	951.41465	688.11052	134.1855	75.89497	78.93985	52.03752	364.88352	413.07673	170.06621	363.6265	60.00146	69.13586	84.06606	83.67708	94.2115	48.89537	80.02083	90.26459	106.99613	84.61841	79.88616	123.8913	249.98659	211.13728	911.14165	760.13266	2168.21429	1974.12262	1428.21137	1316.22277	1421.20764	1186.13093	945.83285	1003.63289
Cd48	211.34759	37.34329	79.64794	63.04625	91.75939	645.10481	558.41765	510.60366	903.44827	191.62992	574.19312	1690.53227	935.46049	739.39364	1026.68926	463.30376	368.90088	363.09178	448.25071	369.70144	368.19757	590.2192	569.23442	590.38741	539.9235	405.62865	457.2252	571.29475	519.54404	699.51749	518.65703	744.1005	745.40153	556.88238	807.07182	467.43713	369.09889	895.44677	676.01003	1150.66586	1168.25675	836.81172	506.3962	764.97382	649.14559	832.98067	422.92306	735.7956	715.29689
Slamf1	134.89098	124.33902	28.65788	171.70357	37.62111	24.65577	54.04917	49.22481	94.88696	42.25295	22.79741	23.11311	21.19404	41.24341	56.97082	26.7161	21.80648	33.18316	25.75674	24.88076	65.42302	32.6556	21.66403	24.69767	31.03135	121.10426	141.7891	287.37195	387.00625	336.91977	418.74124	92.74934	103.24377	174.57318	369.62374	347.86755	78.27685	60.97511	55.65633	46.19689	39.01499	31.40528	30.02768	28.07562	26.79832	30.01585	28.7628	24.58804	26.40226
Cd84	680.8179	687.06818	667.41849	425.2821	441.00936	417.9166	508.70487	206.0393	484.83062	176.86169	188.07721	113.64781	160.34064	467.93944	319.17268	518.92439	366.21306	286.76535	263.78774	249.02734	383.18043	315.48406	324.52245	211.06865	247.38991	395.51344	637.23869	801.44844	856.4061	1054.68783	220.72468	777.50312	580.14027	679.93013	886.66474	741.80147	783.8981	643.22804	589.22136	774.23473	597.96781	74.27161	83.70199	76.86983	72.2683	76.92903	53.86697	91.71698	85.21636
Gm10521	65.97864	113.42875	90.85224	92.10379	78.96316	68.87637	63.27455	59.38562	86.86037	54.69248	52.06329	36.71161	45.78608	82.72599	51.42206	92.29301	110.23645	97.46567	96.00634	129.32193	128.82153	60.59961	61.75191	59.61513	97.32722	91.93336	119.35498	141.14208	124.17692	164.84757	63.98671	123.88682	97.86799	158.17083	108.92592	116.41338	165.15874	115.76952	111.04193	71.32375	63.25123	47.75399	59.65804	62.26854	70.20243	64.25296	73.35568	53.90009	54.42503
Slamf6	65.88374	30.56351	33.13946	30.33767	138.4252	29.6532	29.25844	31.44713	35.05073	26.90367	29.07421	79.59778	58.82139	45.45051	42.67965	90.31437	189.73624	1218.97202	687.62955	971.85104	588.74859	114.34702	418.41159	1107.21417	1833.81508	713.59622	612.55597	633.31907	688.54246	690.02425	667.91239	676.30544	527.99716	538.63838	625.43796	559.85784	611.61459	557.21269	458.96186	147.50605	158.23171	174.09717	176.02724	109.0998	97.10976	220.66783	146.07681	394.63662	456.71834
Copa	1579.67073	1419.90581	1789.98065	1433.5034	1766.78648	1590.86668	1603.20831	1634.84939	1894.54064	1463.2367	1978.85599	1845.40235	1661.06502	1732.75135	1879.7047	1494.95533	1212.91175	1753.25147	1940.19713	1891.82415	1878.78089	1764.85345	1713.65516	1646.71612	2144.59837	1885.06527	1849.91979	1796.38278	1814.29828	1840.77426	1870.07852	1688.12836	1788.32369	1553.66884	1404.32841	1395.58642	1329.6206	1688.14436	1706.89858	2076.40434	2027.19912	1510.80517	1467.93101	1835.19227	1672.08927	1208.30281	1032.0739	1846.07096	1711.06716
Pex19	291.46609	253.5482	272.24166	241.66082	291.61817	302.16123	281.50808	410.21392	281.22345	288.38474	415.12549	326.33072	319.01701	283.74945	403.50903	216.34327	212.87284	274.20798	274.4423	315.79018	265.22965	314.59934	338.91696	320.95808	323.69391	247.97504	229.12015	241.91788	267.15537	201.96291	211.82484	213.66178	239.90313	225.5304	237.41961	247.00216	199.05158	205.05211	181.34136	253.56394	256.70165	247.42879	177.17438	241.29237	141.68766	192.37707	151.14362	329.5406	316.94534
Dcaf8	944.80225	783.70793	1014.08321	916.60918	1106.4938	840.30144	855.91741	861.88145	780.71753	762.03263	661.05474	562.31642	594.16523	772.14088	820.78153	850.99365	722.1782	710.52572	648.21254	792.7992	632.49893	822.344	845.4932	575.6804	908.6968	677.76688	642.27176	643.70954	721.39269	612.81584	570.04135	645.87606	683.19123	631.92626	554.87482	544.64049	535.75964	640.36831	645.81402	503.75088	515.07557	582.28252	534.9961	564.66504	488.54361	461.82984	393.6726	770.6516	821.19275
Igsf8	98.27917	105.71464	112.18531	135.2024	124.03299	115.63628	108.94524	158.06603	144.17013	127.3062	212.44422	167.25363	168.28683	141.45987	151.03041	116.36556	131.93161	156.32228	166.43048	146.8329	147.2824	130.14026	138.10239	171.88804	137.79761	119.20107	122.98484	104.58355	99.7859	93.8839	102.55557	102.54714	113.85216	123.12482	111.13826	108.96404	110.28801	133.47897	115.84155	220.22935	180.67076	102.83154	109.5497	116.49912	122.14606	129.7253	130.00216	167.88743	153.293
Kcnj10	41.96818	59.69922	52.69097	62.61639	52.64865	61.19845	52.77514	73.13431	78.05987	60.15017	61.61961	50.80822	53.78769	55.87773	56.32364	53.33244	67.26391	57.7076	51.94325	51.76228	56.34921	49.77521	48.25031	57.16736	52.48372	51.17012	61.99394	61.68186	54.86641	53.07885	50.31285	62.71263	58.29277	70.703	65.01554	54.01014	70.57924	53.47234	59.86034	44.09079	46.35847	65.11376	63.26977	58.6283	69.54892	59.93616	67.20107	52.43866	50.28059
Pigm	272.10752	199.96237	227.50835	231.594	274.6985	222.42481	258.85275	156.47661	318.28337	299.96062	172.19559	243.13246	238.61191	247.2125	286.8836	235.24191	187.94953	292.91116	337.55445	317.75224	288.50783	294.32235	324.83276	277.2524	329.88525	298.64843	331.01629	332.59023	345.05688	362.21183	288.74968	332.62988	333.70672	313.34156	257.54478	204.41493	248.60877	327.81983	305.57685	341.79566	316.48996	251.25165	240.98668	285.6572	247.10703	193.21091	186.51332	318.6638	322.2219
Slamf9	54.65767	52.31884	54.35059	50.77816	47.22522	48.80104	48.72969	48.95904	68.5324	50.33541	49.63924	42.66784	38.28629	42.07133	44.04031	55.19219	58.13627	139.02575	153.23857	342.76813	778.05275	45.40133	44.38747	54.62258	88.14395	200.91347	443.03267	234.7416	99.13121	93.41227	64.36857	75.5322	162.05646	88.89096	91.4511	126.36611	125.95248	461.01281	447.37105	273.27245	190.03544	99.0822	83.85946	92.2011	81.60811	109.41355	97.31473	1760.75401	1568.8498
Igsf9	61.38563	69.25287	63.50626	72.79952	77.24384	67.97266	68.11751	65.25623	78.11152	57.93281	65.71349	70.57881	61.73931	62.544	71.2411	67.38888	71.10955	82.59425	87.6475	108.09721	210.06806	72.76416	71.8676	84.91775	70.65869	99.16274	138.00964	113.14082	90.96276	83.23539	59.87521	70.63174	82.06636	91.40466	80.75142	96.93354	122.41549	127.97487	131.00114	186.05657	138.03244	70.78663	70.95025	108.07494	99.32624	89.94562	89.00923	173.57796	161.7685
Tagln2	1024.07534	965.56003	969.86687	697.56226	700.38714	1009.00549	1176.47147	1539.96872	1131.86631	707.63855	1623.97286	1777.04624	1252.86535	1205.87323	1104.39892	734.20538	707.20799	573.60751	764.93758	505.76467	471.60618	906.29501	737.89493	888.88227	387.85362	446.44517	483.00679	475.45827	404.17429	464.45727	423.93757	192.89817	745.86582	424.80661	311.53542	363.045	1644.47023	1750.46062	1834.93834	1042.70159	1076.05405	418.60076	270.4545	715.81799	495.21125	784.79228	472.2577	1523.96004	1483.04099
Ccdc19	61.74006	69.29372	60.98531	57.82233	51.44265	59.57615	56.0454	71.90587	71.61359	57.12588	70.69675	79.00295	76.6672	56.25222	66.26089	52.83523	67.45035	59.10391	58.10217	58.34535	61.75815	60.50053	57.74532	67.49618	61.93475	59.06817	71.41197	61.62495	62.5529	64.09643	57.76889	58.17495	61.57142	61.39538	71.25285	71.72975	70.36593	63.42405	65.54354	61.6757	51.43368	62.23947	59.02556	54.22653	57.54419	63.66169	96.27405	58.99181	58.69552
Vsig8	84.04289	91.60251	86.89023	86.70142	75.80196	87.8778	84.94262	96.59015	109.11039	83.12059	93.63281	84.61727	83.19724	69.60559	72.34953	83.59575	94.96696	77.27592	82.6363	98.53113	88.0408	75.14357	74.90703	78.10734	76.61274	78.31051	92.45355	94.9629	84.21444	99.1481	80.56474	87.92381	80.71618	102.7249	91.90722	97.53152	100.70388	78.85747	78.33038	76.56425	70.26808	86.25769	94.67418	79.01754	97.84627	85.19535	120.05381	76.15424	71.90846
Crp	20.19619	25.28791	20.30308	22.0979	19.50121	22.41546	19.84832	22.74718	28.71528	19.29888	22.98681	20.48594	19.69512	20.62924	19.09873	19.29969	22.65098	25.57639	19.86609	23.43788	22.64319	21.73216	19.95104	20.27394	22.25271	21.31448	24.66961	25.15538	24.21237	22.56047	23.11841	22.44737	21.66908	22.66753	24.64679	26.83251	24.78156	22.19272	23.09245	17.27943	22.60411	22.74506	23.77032	22.14812	26.85184	20.69824	26.8191	22.39062	21.64596
Olfr16	26.43172	24.79343	26.48378	29.44736	26.2729	26.20808	23.39895	25.75766	40.95913	26.06431	31.58815	26.66597	27.04833	23.82255	22.34805	27.31201	29.91684	26.69585	28.10857	31.92458	32.90964	23.22801	22.53372	25.89333	25.97875	22.3334	30.82149	27.53986	26.90852	28.37943	24.53929	29.21628	27.8778	31.48152	29.24517	30.70589	31.49463	28.53445	32.51835	25.32383	27.1362	25.54702	34.58603	26.07082	32.95892	25.87923	26.88744	27.97931	27.98489
Olfr218	13.62967	16.72834	14.79752	14.9463	14.03374	14.62136	15.01799	19.6007	25.60897	13.36085	17.06439	13.00429	14.32373	14.11369	13.89661	15.91869	18.28872	16.27608	14.56497	16.21307	17.94154	13.94224	14.16434	15.37016	14.12911	15.82896	17.96145	17.08942	14.39577	16.32646	15.18976	16.83834	16.69596	19.29075	16.56591	15.45368	18.91372	16.07054	17.81196	13.9943	16.19582	16.28946	15.74962	16.88342	17.72038	14.45159	19.20874	16.00597	17.47283
Olfr1404	11.64362	12.26366	11.9483	12.34268	12.72327	14.55937	12.9515	16.59826	19.49655	12.09081	16.20254	12.21674	12.39134	12.84797	11.88086	11.96018	14.36507	11.78067	12.42643	13.63148	13.32148	11.99308	12.40436	13.33522	12.55883	12.60086	13.02762	12.56459	11.63642	12.51852	12.2217	13.23953	12.50623	13.33528	13.33483	14.24311	15.3025	13.73916	14.29543	11.90467	12.10601	12.49081	13.61765	14.90553	12.53066	12.75732	16.28272	13.16686	11.68489
Olfr418-ps1	17.94339	22.36873	19.34088	23.83051	19.12624	22.22668	18.84162	20.00218	27.87044	20.92003	24.37265	18.95739	19.09979	18.55301	17.46808	20.49553	23.11824	22.08012	21.25754	29.32446	25.3868	19.09012	19.72396	18.8609	20.31096	19.94403	22.88051	24.23226	23.66446	23.13044	20.82011	20.64126	22.50756	24.22418	24.51549	24.13787	23.64588	20.33244	24.16331	20.05118	22.34903	23.91151	21.666	23.20884	22.97735	24.27974	26.07692	21.6224	21.42586
Aim2	339.14354	155.57492	286.30585	169.37675	274.02552	245.45812	230.29486	79.27335	194.37305	97.33872	115.72503	282.23202	261.28843	242.35076	182.72059	286.755	208.26225	229.10083	141.09403	234.86434	213.49202	297.47851	371.05359	196.91216	335.97944	245.60636	311.92647	383.40149	413.59469	474.16446	281.92257	344.00576	361.09181	278.59038	436.83009	457.95053	338.04362	356.86958	351.50613	435.11186	383.39095	626.93513	631.54664	537.87137	635.91216	506.80113	475.03289	425.55826	435.15482
Pyhin1	68.45294	26.84513	17.49293	16.78323	34.18882	57.92268	18.60209	28.60409	70.83671	15.07541	79.21661	797.62582	835.02127	192.74709	36.15152	251.47636	377.94405	1262.29702	1088.78296	1666.66961	1077.72076	137.11203	243.16221	312.8627	1631.42572	1257.06216	2265.36156	2357.47038	1927.11378	2218.76008	741.06612	1497.12543	797.47789	1155.25456	1835.14858	1291.12208	1762.61922	1028.28152	850.06523	966.53985	661.37864	785.15243	770.3198	514.79675	691.20649	470.16987	519.45891	704.29203	679.66722
E430029J22Rik	20.78292	21.11579	20.68058	23.94366	20.6898	23.32621	14.50808	20.56528	29.17011	14.16658	23.08394	17.74077	21.39902	24.11961	17.94944	28.76963	28.58938	78.16491	46.81351	63.34975	115.7687	37.94144	44.24808	62.19817	138.99703	257.41989	250.18015	248.85103	281.95636	327.64322	31.5362	224.43471	89.22736	154.30063	360.74057	521.73588	165.01091	94.86412	60.55087	26.73883	17.21351	24.74924	30.48317	20.39963	22.57353	30.25655	32.86835	21.00607	25.61462
Olfr433	37.71357	49.80628	39.56298	38.9776	40.70473	48.93744	37.05186	39.57585	62.8512	38.88253	37.7583	60.55644	37.52767	40.32297	38.60921	41.09853	40.5296	39.21339	39.1397	43.474	45.09955	44.22279	48.71175	37.44807	38.56928	44.68416	53.39388	53.3784	45.08581	51.01603	37.76099	49.04177	40.36961	51.90338	46.63375	51.34428	47.21025	48.68491	42.90667	195.93224	179.26011	45.76494	49.57086	123.62142	103.50678	62.13119	41.19209	79.73441	74.17132
Olfr432	23.78529	28.09936	23.2076	26.68111	23.30935	21.85506	22.59249	20.56019	34.08159	23.15	21.2486	22.45417	21.67597	21.91009	22.48519	26.04675	26.83262	24.16016	26.6078	26.29568	29.80507	21.25018	20.92385	20.72986	25.65721	24.55019	27.20977	30.74953	24.61063	28.38851	23.31983	28.84695	23.00467	28.62906	27.53415	26.74875	31.68307	25.66597	22.68648	38.42213	44.74679	27.09396	28.46838	31.64664	34.06407	31.52918	31.63579	28.21674	29.89071
Olfr430	14.10075	15.97943	14.65472	16.52108	14.40732	15.05515	12.90651	17.36663	25.25865	11.93151	15.60622	14.00476	12.35052	14.53905	13.6493	15.46427	15.79565	16.95967	14.75256	15.17574	17.97152	14.08352	14.17697	13.98468	15.61063	15.55819	18.80886	17.81504	17.07762	15.78588	15.08489	16.03216	15.98885	16.27057	17.25864	16.46365	22.50584	16.97616	17.57452	14.6232	13.41218	12.95756	15.88152	15.17104	15.72933	13.0926	17.16836	15.72589	14.39687
Olfr429	17.45653	23.79634	19.50628	22.95988	21.60162	22.249	19.85633	24.35955	33.81466	22.53299	21.38618	24.17403	21.23673	20.28956	22.6212	24.23063	23.9507	22.98782	22.85012	25.0035	25.25874	19.22438	22.31294	23.28206	22.09017	24.46074	23.56946	21.6056	22.01939	21.68053	23.95099	24.09853	22.13323	28.92685	23.79941	26.17913	25.86237	20.65435	24.8808	21.64683	21.3509	27.0357	26.32014	23.66203	26.56472	22.41269	25.87648	20.62112	22.55851
Olfr427	16.12149	17.30178	16.15574	14.75478	16.58051	16.39414	16.19924	18.20976	28.59988	17.38886	18.30029	15.15208	14.80173	15.8601	15.2128	15.2513	17.21686	18.29588	17.18754	18.95975	19.3527	15.99033	14.0685	16.31057	18.26717	16.17649	21.65835	20.85871	18.53226	20.12108	15.76275	18.67891	18.88709	20.04565	20.51717	23.16754	22.06385	18.11895	20.51095	18.47611	17.51203	20.10808	17.7112	19.37673	18.78656	16.71199	20.64798	17.41654	20.19119
Olfr424	26.69146	28.61409	26.29868	30.09461	26.88744	29.61922	26.12386	27.45544	40.12711	24.91233	35.60989	27.56323	32.65808	25.12377	24.20165	25.73612	31.24175	28.72477	30.39036	34.75456	40.49185	26.86229	24.51721	29.40094	28.22411	27.28406	31.56687	29.90333	27.38674	29.97668	29.26049	29.3325	29.20644	33.67264	30.60243	32.71049	33.81816	27.28706	31.31739	26.03574	27.94676	27.37159	32.31561	26.73169	30.87936	33.30772	34.05666	28.75712	31.06014
LOC100505119	19.42659	22.53704	25.85446	25.61256	22.01087	22.72909	21.627	20.04498	25.26616	24.14069	22.16412	20.14811	22.1064	20.63297	20.08021	23.81016	25.92033	23.09221	22.23231	23.23694	31.932	20.13854	21.23907	19.38145	24.59114	21.92767	29.53336	27.03364	23.64227	24.78688	25.3918	24.96036	22.54372	27.63127	22.32	27.86362	29.94012	23.12301	23.91471	20.43394	20.7066	24.26705	23.86448	22.90841	27.90832	27.51001	28.01818	22.33489	23.08173
Olfr421	13.46803	19.99399	13.49414	16.71118	13.4223	15.7291	14.2922	18.33918	23.73021	15.59462	18.47109	15.84013	15.39421	14.73575	13.85771	15.29102	17.16236	14.80969	16.72759	16.24448	19.97568	15.62205	13.7641	14.34897	13.84544	16.36481	17.1594	14.31677	15.89739	15.57515	14.84017	14.1636	16.86178	17.92608	14.95838	15.31075	19.21083	14.66824	16.11081	17.74379	15.86458	19.37786	17.0704	16.83893	14.99525	18.29827	15.75115	17.44615	17.65307
Olfr420	31.78723	38.74598	40.05409	35.83102	35.97858	39.0503	35.08517	36.71087	55.03345	37.65391	32.63547	29.01263	30.10931	34.29463	28.13828	33.35996	41.24424	35.26936	33.59839	39.22134	41.33149	32.32197	34.02071	33.87332	36.3336	38.02494	40.50526	37.64623	36.68957	37.5257	41.03778	39.35751	38.03514	39.87778	34.96674	44.26996	49.5909	37.70785	39.7467	31.35505	34.59327	37.41041	42.85987	37.62249	40.92792	37.20111	44.01166	35.80853	39.72119
Spna1	24.46585	28.52721	28.28204	109.65839	58.13026	24.18801	25.44862	24.46787	52.33133	315.92328	23.59799	22.89595	24.61456	27.74457	33.34887	26.20311	29.99026	21.7322	24.92796	23.28634	26.43748	95.16427	68.36011	49.16403	22.27564	41.42818	28.20946	25.9385	25.9489	25.38874	23.56058	25.58996	24.43109	23.89344	28.3799	26.67836	29.08533	25.90687	25.14218	20.59118	20.57226	21.60262	30.93098	23.91333	31.88033	27.76898	42.33873	21.76408	22.32845
1810030J14Rik	14.90481	18.54007	16.82589	18.64398	17.14939	23.73478	17.58571	21.97252	22.29544	16.34697	18.54915	18.0541	17.55514	16.74738	15.80238	16.00385	16.05359	15.00229	17.69081	21.51619	23.38871	16.77906	14.4581	18.16595	14.63797	16.52579	20.02251	19.49486	21.90102	15.91165	17.82647	17.64435	18.87908	19.15476	19.27684	19.23095	18.08177	16.85188	20.75695	16.96585	18.66127	23.2296	19.03289	16.96448	18.87218	19.15317	22.45096	20.8764	16.43508
Olfr417	96.51023	172.73111	78.7056	68.53648	52.03868	53.80286	139.91516	79.32341	279.04204	170.36932	50.44008	46.27928	58.38944	94.67293	52.64605	60.76357	61.5846	55.29616	49.56964	66.99129	67.33207	55.67031	61.37417	49.83829	46.07802	57.16258	60.10787	66.66075	67.30421	69.00726	53.62353	61.06549	54.48639	75.4345	67.03924	71.95229	79.39853	66.66123	58.09434	40.39401	48.98604	64.65135	56.40484	53.50039	55.94684	61.17234	70.26551	65.47312	61.18378
Olfr248	29.39027	64.74887	25.27167	17.40701	12.06708	13.65229	46.47762	20.99084	122.78616	55.81706	15.06845	13.15299	13.08464	29.14278	12.9106	17.07429	13.62536	17.02518	14.79185	15.25963	14.71429	13.29041	13.97154	11.87027	13.64466	14.95203	13.66158	13.65902	12.67225	14.96714	13.79518	13.41567	15.09778	13.98802	15.05115	16.4954	15.70245	14.71306	13.85039	14.94579	16.53112	18.13637	14.517	11.94396	14.95636	14.34326	14.54305	16.09666	15.66398
Olfr414	41.18301	54.65786	40.23243	45.61575	36.057	41.81553	40.65642	51.12339	70.45198	59.30092	45.33174	39.98658	43.83953	48.90133	36.91519	44.04375	48.90394	47.24951	39.90516	55.62269	52.21155	39.86277	35.37273	45.41658	40.60722	46.55948	45.4357	39.10982	47.60838	43.74643	42.79737	41.9581	39.6575	42.33283	47.03522	48.61226	59.81956	46.00045	51.89245	39.20623	37.38226	34.27649	43.21221	39.03678	48.76763	39.8768	55.47823	38.231	40.24145
Olfr220	34.44568	43.88993	35.43988	45.7405	36.9489	40.82322	40.41875	45.93898	54.33708	41.89384	51.20293	36.76872	46.15282	37.72829	37.23502	43.31395	42.91629	39.48267	44.2294	38.91242	43.59645	35.15616	33.80291	43.75202	38.95562	40.85725	40.56475	38.3983	35.22171	39.96234	39.07277	40.46188	41.4132	45.89185	41.74414	48.4283	47.66028	41.92992	39.58466	36.42321	34.09836	36.88784	45.15771	40.61767	43.46877	40.97945	49.10899	40.13333	40.88479
Fmn2	22.24222	29.30003	22.13966	26.49588	23.14285	19.86172	21.1167	22.94548	26.7696	19.58187	23.20318	21.78509	22.36938	19.94171	23.84191	20.92044	24.55411	50.98265	55.38079	126.56486	35.17044	22.73482	21.8246	33.96709	123.27101	34.51661	23.47258	20.95421	21.95719	19.61696	25.94248	20.17007	20.03955	22.13375	19.59053	22.06124	21.26168	18.98435	18.96714	18.53896	17.61205	19.64182	22.25759	20.16539	21.04623	21.22505	24.97719	19.36443	19.72159
Kmo	56.84444	22.90294	22.24284	28.24126	43.6001	36.47188	18.56497	48.52338	45.68737	20.60214	56.5843	1486.86897	310.38854	111.373	67.28549	340.55647	457.85488	103.98994	103.32975	368.588	709.35717	135.7858	365.08046	48.96296	147.11577	421.05894	1253.52972	1396.55157	1470.89682	1139.6093	586.01575	822.6715	298.84545	959.2863	1066.85715	1057.62487	833.14551	386.21809	120.84786	1164.53167	964.84523	1827.27894	1558.94424	1714.81513	1692.64656	1519.23261	910.03712	3652.52315	4108.30014
Wdr64	25.229	33.94658	28.81651	34.17343	28.88105	27.59035	31.3931	32.58264	37.94769	26.32772	29.06687	29.8447	29.92005	28.28418	31.11578	29.70765	34.38826	33.84116	29.76161	32.08788	39.30419	28.02566	26.79097	29.64586	25.94763	29.15069	33.62209	31.88304	28.67096	28.60463	29.2066	30.49166	28.9027	33.70775	28.49875	31.44062	41.56948	28.53852	35.72965	26.39603	25.86382	32.71374	36.41977	28.4801	33.52017	34.57385	33.78701	30.89561	27.21254
Exo1	146.13897	177.11758	109.58897	330.24447	362.6859	288.68861	281.46369	225.96857	305.90067	427.85969	243.58306	308.48496	380.34213	253.48926	445.58692	226.37686	208.07981	237.93676	479.07955	147.43259	72.95255	430.25454	453.35096	446.94599	222.48984	116.66559	51.58753	53.64087	52.03601	50.7867	306.47461	55.34674	54.21158	47.59231	54.19329	51.60305	52.16963	41.89419	43.73294	90.65303	112.42447	84.24474	77.26963	57.42253	56.53027	96.32477	79.66136	37.16933	37.88234
Sdccag8	171.72053	159.31892	182.08506	159.57635	181.63638	187.67915	175.96839	73.17919	154.6355	121.89565	71.10606	184.09522	138.09729	180.87746	141.42306	182.45611	166.10563	198.04113	182.14827	248.66294	227.06994	169.30849	199.18703	131.18343	228.86118	209.43065	280.23069	286.3331	249.0884	239.87571	262.55507	250.59153	218.27709	211.11858	200.20183	163.05117	222.47446	363.8924	321.50238	452.68984	385.28512	348.94115	397.40467	304.44936	323.35415	274.64551	281.93393	286.7085	278.56288
Zfp238	290.14011	244.84327	310.34576	243.60944	278.88889	373.78389	365.68487	176.76292	436.35866	219.13511	203.79836	559.89512	544.09897	455.84532	292.01895	473.66941	430.52355	737.81085	665.34885	953.09683	1016.63016	388.71551	438.30002	348.82463	799.18523	831.57721	1075.15669	1133.12884	850.86355	845.56084	171.0005	707.08738	565.46702	650.28775	645.19246	817.95849	566.51361	527.42224	559.54863	314.41819	238.95762	613.59694	506.77357	309.74643	194.07388	358.69777	342.87234	494.23607	514.22621
1700016C15Rik	23.74277	29.1765	27.30541	31.20739	24.13214	30.7363	28.64283	33.09688	43.33424	27.50613	31.77693	26.71218	28.62283	28.64756	26.35118	25.3947	29.97052	28.49121	29.54721	33.36984	31.56733	26.5359	25.75746	28.3411	24.5738	30.40802	32.80108	33.11454	30.28325	28.17687	27.86947	28.65446	27.17019	29.64233	30.98938	28.93463	40.07835	28.79393	31.41148	29.18218	27.72396	27.37218	31.81264	29.51669	31.18971	31.39086	33.81002	29.81667	30.83094
Gm9982	62.24292	46.12679	41.04405	57.30845	67.33945	41.13083	34.71047	27.51195	63.65082	47.28949	33.12668	34.08751	28.92622	41.23159	39.73151	44.59095	38.59693	48.54582	48.96339	61.42724	57.14385	47.23757	52.0074	40.01184	68.05637	52.07082	64.2893	79.49958	74.27362	79.08838	48.22429	83.42655	59.82747	60.17738	48.91066	64.64431	58.70104	72.38348	66.75418	41.95086	35.8731	35.37059	46.66814	42.94136	55.69742	49.14401	36.50505	78.98032	65.17894
Efcab2	50.23003	34.80629	37.56563	39.53073	48.76391	33.96844	39.18384	28.01808	42.62258	34.63242	27.88634	29.95923	38.11418	24.60107	38.75582	26.72646	27.93223	40.9944	73.25831	45.33472	40.17826	37.12781	38.04115	57.83217	57.76479	48.50218	50.11563	64.85301	63.41557	64.55547	68.4394	44.04498	56.93892	54.4029	60.42453	60.71877	63.02568	47.60465	59.28702	25.52743	32.85801	30.74694	22.7259	31.61253	27.11553	26.88895	20.58855	45.7703	42.06065
Cnst	126.02761	128.32681	131.28981	127.86076	130.19466	133.23569	144.34991	138.11492	139.29854	160.52778	130.77907	155.11756	133.96063	130.06076	136.34744	134.50789	114.84806	198.4398	230.63856	190.62637	159.05139	139.10857	146.30772	209.2714	231.05416	155.59346	165.57308	150.52848	173.00725	164.32734	477.55752	131.52556	213.25695	150.74467	123.00006	111.39581	129.3476	153.7209	172.46523	141.1291	151.93252	131.21158	117.00325	140.7654	106.55895	114.57433	134.79633	121.37503	126.61056
Sccpdh	146.27995	85.57643	161.05205	111.23613	138.57865	153.4446	174.73929	114.70543	131.02	92.1453	185.74327	147.12114	168.36372	152.75117	209.2896	142.31715	93.95954	102.16219	82.79706	83.85927	41.47376	142.66654	138.13182	130.65799	163.67775	79.68641	29.824	32.02813	40.8554	54.32401	67.71417	29.64165	25.75779	46.5338	45.53268	42.0516	39.87088	25.18508	26.57226	75.11163	87.04699	49.43701	36.45853	46.3023	42.14076	51.11852	33.04923	47.80912	46.7719
Cdc42bpa	172.52137	200.26166	190.1515	248.66733	209.43326	86.05976	153.28132	33.77467	79.78577	164.20692	22.7352	27.62037	30.07354	76.42216	69.42082	49.28298	35.00207	39.8824	29.23023	23.66422	20.5041	97.18949	73.3165	112.02908	83.16134	44.81836	17.12247	16.90754	18.47834	16.20949	18.4034	16.86598	16.12386	18.32562	20.22408	17.26249	18.94928	17.99286	19.0659	22.64032	21.1817	20.61152	23.80274	18.70265	21.87016	30.76062	24.28988	28.8496	28.54586
Itpkb	221.69184	301.46861	407.00123	303.27855	408.2528	205.89207	197.38806	298.95123	178.04444	79.58623	255.54513	196.72376	183.92159	300.01515	305.85943	349.97106	325.70479	685.84039	411.42231	386.15408	492.77083	308.24069	349.5612	314.1626	539.6767	545.91787	534.71425	528.12793	747.24219	726.98596	542.01072	392.66305	430.30679	621.64272	479.55177	619.19828	476.24135	301.20973	302.9496	213.96142	216.8165	222.54828	209.64683	202.19258	150.63117	206.7995	230.7663	216.58684	232.83621
Parp1	1025.38155	876.38546	898.77502	1028.18571	1410.8067	1075.36237	1035.93509	1220.76294	1238.72119	1320.58066	1155.38638	1331.8438	1458.14697	1392.67863	1766.32207	1610.1019	1898.09785	1905.29333	1781.27311	1205.0197	1510.99361	2312.89444	2788.54024	2201.1456	1657.06167	1828.72156	1443.94398	1560.64812	1946.82076	1808.63877	2120.68399	971.61591	1205.01098	1518.02396	1370.6264	1259.00688	1510.47197	1170.3845	1082.69317	695.6934	716.69203	498.31781	450.51681	526.93216	422.50531	605.03093	473.39576	729.426	739.53145
Lin9	93.75807	78.06345	79.84997	141.46546	146.30259	119.40586	150.24723	56.98184	106.62625	176.51237	58.32303	199.28613	167.32381	115.1557	144.51625	135.28059	120.1412	167.54504	281.59423	193.24002	94.03207	182.89127	236.94384	202.73478	216.77817	119.75285	95.2162	93.28679	109.41788	88.4907	152.20652	60.45526	85.992	68.04147	79.13164	65.90489	58.83431	64.84036	67.37141	123.94449	121.00378	69.3102	61.63958	64.10492	47.67595	85.74681	52.24097	65.26512	63.92523
Acbd3	359.61027	220.83474	320.86518	262.07432	351.5448	321.78933	334.11174	181.45652	298.07108	381.58079	197.79359	337.56645	326.79285	307.59715	315.25167	341.54059	322.14016	463.38402	448.40511	473.77646	390.58893	389.07979	559.88075	452.13008	632.52247	449.47883	422.26364	480.83742	544.21914	621.04414	481.83749	414.93552	447.68577	477.48333	452.35261	324.97742	474.45272	534.94451	472.91028	534.47783	536.78474	383.31458	321.76903	459.07789	394.52843	277.59672	246.57474	354.79199	354.4903
BC031781	467.19956	208.31604	306.57633	314.68419	372.46879	392.71339	354.53185	366.19735	403.48339	595.78969	358.90536	420.35718	422.64944	346.38161	470.36187	292.85874	270.54059	347.15143	436.60472	328.50572	285.58089	390.5796	448.21023	441.11723	452.58143	332.9404	265.53436	271.37586	317.77705	290.94387	409.03943	242.70616	312.97188	251.45783	309.66347	204.76196	183.32056	249.9766	235.77626	379.34982	351.06502	355.33399	216.63082	300.02549	208.63526	190.86754	190.13205	339.08168	341.25648
Lefty2	19.09898	24.0696	20.24269	34.55278	21.80416	23.65905	21.13349	28.54811	25.91961	21.89154	26.89126	20.50974	20.43894	20.68363	21.46438	22.9733	32.63265	27.66942	22.86784	25.73857	34.99548	20.88057	21.04412	24.93284	24.35352	25.04344	25.92215	20.88092	21.21345	20.28195	26.02971	23.36518	26.21878	29.09313	25.68492	27.37073	28.34449	23.40007	25.18945	18.85284	19.21696	20.21785	26.57493	21.50101	26.38365	30.47126	29.45355	21.11723	21.66085
Pycr2	262.44656	201.7642	220.72633	233.51282	247.04635	311.14067	271.45664	447.85993	261.27271	441.44313	546.63323	349.36014	334.84808	309.95833	419.88756	241.7301	244.75114	215.64867	241.5164	222.10667	274.89246	286.15598	291.47954	293.40884	247.06617	264.49155	205.63158	190.10127	191.87027	185.10149	435.16193	213.97958	222.90274	188.70381	213.37608	182.55853	178.97258	232.04642	218.33793	294.98802	310.21849	227.39102	182.51856	228.86112	187.80051	204.96051	209.87555	357.12059	338.80817
Lefty1	37.46155	48.76402	35.31717	41.42568	32.73862	36.84603	37.84772	52.00489	57.98912	62.75908	57.76143	35.40133	37.03861	35.15787	33.73163	34.54592	46.93767	34.28027	34.51795	40.7618	42.06686	32.29119	29.83335	36.20967	32.18882	34.27927	37.66364	38.08102	33.98969	35.17073	66.08585	37.46511	36.06836	42.40493	39.16207	39.68419	47.13186	40.70899	35.49679	37.11921	33.63877	33.58781	43.77771	44.94944	44.60674	55.66554	60.81835	136.16684	121.13828
Tmem63a	439.62303	388.18722	474.96704	440.93493	480.6483	328.93603	333.307	395.69089	293.37228	290.87212	524.17328	337.35795	264.27715	318.43987	347.43159	331.73535	287.20976	245.4509	223.51863	216.37456	376.4317	267.84068	234.08293	161.2663	258.50048	347.25381	370.11101	326.86269	314.06739	343.49406	719.58666	383.24557	278.03941	356.33597	313.3868	391.37856	314.74004	407.85632	335.19333	318.07103	310.9087	309.41937	282.44735	373.48077	301.04848	323.88432	220.1781	1216.24854	1241.72492
9130409I23Rik	18.6539	28.93869	23.36726	35.28966	19.75011	30.5375	24.55436	27.89103	32.82879	28.84499	32.18741	26.9679	30.54393	22.54756	29.84006	25.22865	27.99274	23.00628	22.74615	24.56368	24.44205	23.41931	21.85505	29.30038	23.363	24.70439	25.10466	24.16064	24.49797	23.65704	23.67046	23.33833	24.66417	30.42256	23.10656	22.21423	29.34096	24.49654	24.71661	24.06859	26.81508	23.44425	24.68169	22.68974	26.25822	30.34006	25.78031	24.23659	22.11334
Cnih4	749.78921	294.05747	391.2712	373.18408	513.39242	843.49034	810.14716	897.54879	990.2374	801.0871	1260.49203	1371.65783	1168.59275	497.64189	1100.20498	465.60595	370.97816	342.90216	392.81529	307.47593	259.85153	626.49296	753.7386	902.50315	407.04508	296.02485	227.36734	275.96576	275.00623	308.48597	358.27969	390.09298	462.9414	257.38279	460.49718	401.97071	228.45029	350.37244	359.60305	1676.78802	1511.247	939.02799	355.59494	912.81215	456.89635	463.47794	241.81186	554.58235	628.51555
A430110L20Rik	127.84487	116.18433	109.74296	68.24795	73.52719	88.43869	88.98231	60.25906	102.12317	62.35559	58.35702	66.68983	61.70768	89.32369	64.56265	87.78227	78.62512	77.42913	61.50591	70.19046	76.0956	70.85721	66.73374	58.69607	56.65453	70.65407	73.85225	84.68436	89.81117	86.43153	78.86319	79.56046	108.87791	78.43428	78.03212	81.351	90.32116	96.6375	116.41706	45.78414	44.20453	70.23526	62.47421	62.60261	64.54941	61.03403	81.60391	74.25418	66.07075
Cnih3	41.64373	54.33796	40.1606	40.83662	38.7955	41.70362	37.69774	49.35221	70.62795	43.59387	48.82504	39.3698	42.84195	41.13271	37.30819	40.2774	53.59867	41.65664	41.07211	46.31172	51.73001	35.36892	38.46496	39.15803	41.64434	46.32706	50.22244	45.65242	47.64077	44.50684	44.12535	49.41676	40.99071	51.95555	50.95795	51.11865	58.96759	41.26409	41.45835	36.39983	36.16465	43.82035	60.55303	47.00786	60.20098	52.73274	59.90937	45.05654	41.74475
Dnahc14	11.20976	12.20264	12.08463	16.00968	11.10866	12.91963	11.352	14.78443	17.55165	12.76278	13.48381	12.49379	13.34531	11.49145	12.91135	11.31804	14.28749	13.76867	10.82522	11.23786	13.18202	12.10043	11.32572	12.76783	11.74519	11.42388	14.04025	12.67213	11.41974	12.90154	12.13583	12.27094	12.87672	13.7863	14.38692	13.27089	13.44403	12.75101	13.00944	12.07988	11.64762	11.28639	14.24695	13.33315	13.35851	16.09964	12.99477	12.49847	12.20028
Trp53bp2	215.89222	248.37626	298.5187	234.51337	268.00559	223.62544	206.32433	147.91265	180.19253	162.92196	141.0778	215.24362	190.76331	250.3416	233.12995	251.77606	226.66102	268.41439	231.52065	327.0327	306.01835	247.1741	282.68605	248.35826	321.74481	296.49034	288.81157	287.41887	272.81624	248.14927	201.91252	216.90198	256.90323	254.94403	218.62586	218.91295	231.39815	281.46477	290.15812	255.82551	255.01887	241.89763	282.72478	254.02634	290.45295	262.12601	288.14404	237.61463	222.79339
Capn8	30.22514	36.45473	34.36333	40.44687	31.71749	33.44218	32.17205	34.98169	44.48018	34.00022	35.16545	33.79318	32.21033	33.15491	32.62584	31.84296	40.36759	32.96	31.86155	37.04771	40.90657	31.38149	30.8257	36.75848	31.11612	36.52143	40.17875	36.37493	35.56505	33.85784	35.95534	35.50482	32.6504	40.74338	39.16473	41.32836	48.49829	34.43571	35.38934	28.58858	28.50639	33.39062	35.69877	29.59446	35.20464	37.35297	47.16091	33.47981	32.08474
Susd4	42.18697	45.48398	41.68634	37.82085	51.15805	42.44645	34.85698	40.56351	51.43498	37.26452	39.51544	35.81676	40.23479	32.63373	34.91739	35.01289	43.85015	38.21029	34.37658	48.1431	38.7283	32.53959	33.65199	34.94166	33.23651	35.7973	42.33375	39.84374	32.89391	35.0938	37.83399	38.42997	36.6369	40.6672	41.57178	41.25514	46.47864	36.48491	42.92856	39.24285	31.24696	43.74747	39.72172	36.15387	43.66116	37.67989	50.4354	34.3071	35.511
Dusp10	67.0052	60.16616	84.19244	62.83939	67.7974	62.61076	68.1263	71.44321	69.13356	64.48706	58.97849	103.90955	71.03439	79.594	66.03926	79.51831	74.86897	133.54254	192.91945	244.58836	1295.86473	61.54427	71.97684	91.72001	122.17871	984.31548	1105.87409	561.74288	228.28528	143.0833	546.30487	99.3147	369.37489	136.23355	128.14094	146.2687	101.31594	294.19564	354.50019	260.5153	252.25748	224.53726	173.09783	214.99985	178.79784	186.58573	166.38525	129.27138	125.88276
Rab3gap2	463.74817	442.19715	548.80875	417.77077	431.65376	346.43216	448.84552	297.27476	426.39929	431.93518	405.3798	274.75189	378.18898	445.51303	410.90317	333.78972	248.21893	313.66939	353.84486	291.81912	327.4926	390.34611	315.97829	256.83475	348.74411	360.53885	380.95752	420.63541	401.3587	398.03755	386.46562	351.16764	370.41797	365.39134	321.97919	320.82218	320.46838	426.55711	389.41069	335.16681	291.69605	292.19766	284.30919	243.78521	250.92921	215.66784	215.15934	302.62461	303.53798
Snora36b	16.91867	20.33439	17.87835	20.80074	15.56086	17.61122	18.47633	16.16602	18.21368	16.88925	18.0586	17.23904	17.43405	18.31163	16.14385	17.99508	17.31224	19.84069	17.54702	18.5555	16.31461	15.59848	15.68734	15.70287	15.56019	17.92343	16.04516	17.67781	18.20481	15.95129	15.87521	16.92768	18.16197	18.08443	18.30058	18.34057	16.28619	17.47346	16.583	16.46345	16.43412	17.05629	16.97001	17.38595	16.04937	20.77099	18.61929	17.49903	17.93204
Mir194-1	127.92591	178.11534	145.47305	157.45822	127.55852	132.64043	133.50666	113.80449	204.61056	120.89382	113.6719	97.72407	95.72933	129.19427	115.47732	132.60185	160.20831	121.15194	131.1535	139.75878	147.83341	117.50733	121.52675	122.50609	134.12605	121.89914	157.06528	157.85125	165.74071	182.67222	126.83311	158.4528	134.4073	165.2214	174.06827	175.14852	187.15892	150.79877	141.82402	96.84177	95.75808	111.32784	152.57813	133.88318	140.70873	123.04687	174.03442	130.09615	128.71001
Mir215	29.9502	68.65662	64.78351	59.48264	44.99036	44.8293	41.23905	27.93124	59.39647	39.68419	23.71237	31.51551	29.44812	52.02017	33.30918	59.80892	40.12972	56.30121	50.19752	52.91666	51.35408	50.55878	41.73527	30.11385	45.76342	53.04198	74.13293	80.01849	98.64874	109.01766	48.71141	64.69785	51.90108	76.38506	83.8765	66.82138	87.29188	80.07531	65.89083	31.86456	27.47778	29.8675	44.61511	37.22549	36.93464	48.58436	45.77163	39.67875	44.48457
Bpnt1	188.49948	104.45452	128.93906	91.79566	135.51356	170.52989	196.90812	214.94767	215.28796	290.65438	260.24269	348.18372	310.32715	165.3447	206.77303	140.06677	130.81954	138.85505	154.37763	138.51425	136.13259	185.80371	176.31594	278.1629	209.31343	179.73421	155.31478	175.03	170.44662	200.11169	271.41177	218.76119	213.57318	165.21419	204.36626	188.97831	139.52224	224.38584	213.16023	290.12962	330.06086	201.97263	142.97436	247.37757	164.80616	139.16231	116.97067	213.55271	203.89453
Eprs	656.61458	486.50824	502.91353	852.71899	843.48668	613.64558	625.70389	252.7491	746.50162	1111.86346	294.38611	443.12047	761.114	651.55645	669.06191	547.75391	422.39812	520.53366	754.6945	297.70782	357.67708	935.90912	880.80605	701.48142	469.80036	525.11056	360.77326	460.78976	461.49151	426.53243	563.91804	400.72508	438.28054	357.99108	384.67982	288.84688	322.72573	462.68321	448.96896	547.41922	523.08904	341.44827	297.67998	341.38522	315.28945	327.23973	274.43742	329.25974	304.77228
Slc30a10	58.19435	72.90989	67.92119	114.18516	80.5841	67.25524	60.38266	77.55223	81.2605	77.25667	83.39156	66.12425	70.47312	60.59342	67.66056	65.2049	81.2583	66.4252	66.04725	85.76367	79.69397	80.79018	73.83858	82.15356	62.51106	76.16087	77.43845	73.60945	73.70809	70.45286	60.99077	67.20247	65.64946	76.19627	78.58584	92.86722	87.0664	65.77254	68.1633	59.63498	59.60257	67.35653	82.84637	70.71786	82.53305	90.62213	128.23931	60.94449	66.36329
D1Pas1	32.05041	31.91993	29.80486	31.95146	30.08273	28.49196	32.69714	34.62276	35.50381	40.04728	35.23361	32.39581	35.41624	28.91649	30.85403	34.05765	31.63384	29.68621	32.5596	34.14635	32.52861	32.15311	29.87087	30.83034	31.80439	33.85977	32.08616	27.02133	30.237	32.00376	33.93389	34.36422	31.45581	33.8597	36.63775	41.4908	31.85753	32.24138	31.39883	32.20659	31.67943	33.80375	36.49918	35.25424	38.22145	32.10399	35.78316	30.35453	28.06045
Gpatch2	241.40637	260.10005	226.00377	288.5008	246.77445	177.79066	221.93549	129.53395	253.12354	164.60828	115.14253	155.56914	167.29075	196.75056	192.61122	189.78317	156.39786	210.88527	256.36988	349.00872	306.77676	218.7083	202.40792	163.20653	323.55457	314.13698	322.58161	274.9985	260.81981	205.31865	227.71191	204.53069	202.07917	236.97475	219.07128	165.24601	183.99505	236.67886	208.80916	203.5921	181.81579	198.10095	192.50319	226.24932	224.65278	198.98767	167.45114	236.10439	226.98697
Esrrg	44.14916	55.608	48.98269	51.6877	44.36078	47.07484	45.53312	53.6716	58.43683	45.87473	47.87742	49.88965	55.02331	42.94466	48.22018	47.9393	61.24192	45.72458	45.50527	52.30761	63.8848	42.91803	42.57455	46.90953	42.95507	106.84974	61.12577	53.02798	46.46888	46.87828	49.24861	54.48194	47.97915	54.74031	54.67113	58.11335	56.84996	47.68666	47.0004	45.82277	42.18027	56.67897	68.82662	50.33141	59.40548	59.81883	86.87538	52.12733	46.91785
Ush2a	35.62259	40.38893	34.36451	39.95794	32.71315	36.54223	36.32645	42.08556	49.32494	37.22855	44.57912	36.10907	39.60447	34.92665	34.31566	33.82686	41.65585	38.20139	33.90938	38.48565	41.43871	35.3194	33.47692	35.7228	34.98085	38.82761	42.00536	37.69265	40.00223	38.66586	38.44387	44.08713	39.05689	42.58064	40.34862	40.77045	41.48643	38.05241	37.26081	33.95348	33.17952	39.29203	40.66	39.4743	43.21646	43.02164	49.33456	37.3385	37.35524
Ptpn14	136.54271	157.43347	141.00257	191.3531	176.32262	96.54421	123.69327	121.06645	165.57766	193.96562	89.69078	73.24605	77.65676	84.46999	110.91623	75.30157	102.14046	79.46403	69.3116	77.40091	92.41093	81.72169	93.22026	91.18294	144.0935	86.3887	120.26214	124.86989	115.1808	140.97555	80.35158	770.095	308.44149	153.7895	135.63351	129.08753	124.15362	122.3205	186.87544	64.29212	64.09366	82.60681	95.0067	78.69202	81.53364	101.43068	118.06945	70.0462	69.19845
Angel2	572.43352	437.8125	563.95132	547.48183	621.52859	517.7832	491.64249	326.81229	476.45382	560.27767	292.12539	431.01099	400.52092	484.73877	525.33196	506.52237	383.55771	529.4086	579.01499	622.16387	577.2819	499.09482	530.22215	503.632	670.94777	655.97219	631.56236	684.19227	674.52299	673.87396	546.94335	655.21797	571.42394	619.56107	534.3517	523.56441	517.41611	580.89001	545.63586	393.75684	374.43732	464.3623	493.93382	435.35194	378.28565	384.98003	382.87954	429.4962	414.21339
1700022P22Rik	21.05704	26.566	18.20968	25.78213	19.71392	24.19855	24.04172	25.52001	31.55595	21.30849	24.75789	20.49634	21.70254	22.8424	17.99949	22.90206	20.50384	21.83918	23.21192	26.24573	24.68472	20.74831	18.84157	20.4421	19.33017	20.93013	20.90919	22.36785	21.95182	22.8811	20.35109	26.51445	25.4174	27.72629	24.23757	19.67281	25.38184	24.98891	24.11779	23.36527	22.69359	26.36492	27.81404	22.34077	23.51118	32.87998	29.86692	26.7751	24.94816
Nsl1	117.06748	143.54378	100.19339	195.00452	233.27681	218.04017	207.30256	268.81571	227.09755	382.41016	287.70899	408.54454	365.42685	187.0774	354.60317	199.42377	193.57472	186.35245	398.93703	146.41643	92.08049	288.75885	341.381	454.16303	227.05762	113.66357	75.28747	64.0108	68.82166	66.78856	261.38028	69.3808	64.71051	66.75096	71.66429	60.07061	69.81722	56.47118	61.93119	179.33622	203.10845	124.39484	129.61963	110.77176	107.79476	117.0168	118.69185	58.38889	50.78857
Batf3	85.95359	95.80041	77.30187	96.32593	71.77433	89.33623	79.32232	92.4161	123.1327	86.44426	85.28747	97.60758	100.33228	84.79439	82.66155	82.30075	110.55546	88.77394	79.23996	86.55304	93.87635	76.19147	75.15448	87.87431	74.99741	87.85669	79.28168	72.5252	74.40946	74.3142	74.68415	83.8864	85.96067	107.35902	94.04214	94.34102	99.905	80.50764	102.12526	383.41267	443.79765	373.01491	363.9863	409.52484	462.94544	343.25729	330.42305	78.75849	84.40471
Tmem206	256.79458	152.42266	233.56467	174.74534	217.91773	424.734	313.69416	368.18554	280.72965	241.61822	342.06702	451.83779	446.63567	345.8489	315.99855	328.56853	250.22969	241.74326	220.82271	333.93486	334.60593	368.89448	344.4595	242.66803	326.90973	342.97199	362.63428	322.00569	283.11953	251.63561	145.46854	467.38707	253.1686	231.24578	271.75785	286.78619	186.33052	207.2632	188.31658	295.15565	275.10063	381.60578	303.51742	295.49415	198.54055	268.49877	260.85538	186.33146	195.24627
Ints7	1119.64338	923.11623	1129.60862	1274.56976	1630.73546	1133.92575	1211.67286	1392.47282	1326.79979	1377.05963	1348.56126	1318.82545	1240.23902	1248.60985	1520.98273	1177.24996	934.39231	1153.95597	2095.44048	1247.22733	1275.84542	1498.10878	1508.08552	1471.22386	1524.49975	1485.84777	1360.9468	1410.61225	1232.80709	888.06902	1562.81125	980.8427	1216.37196	868.51311	794.61525	787.97754	761.16445	994.68145	1051.83252	823.61374	834.82586	518.25559	501.05842	645.22998	508.029	556.20439	376.97854	982.95759	1022.1118
Lpgat1	286.44397	246.64713	293.4493	216.70586	283.89701	344.71343	361.76156	125.09047	262.15896	57.16987	192.86886	404.46431	394.03941	288.97246	324.49327	294.49504	299.31492	404.95504	503.40978	603.68782	886.60083	382.96465	425.94663	437.65138	651.34295	1070.73026	1223.01378	1235.42988	1035.16275	1220.5849	882.00235	779.37481	1024.2699	916.87138	901.36832	711.165	1171.74279	1333.59431	1551.49132	662.30218	605.46355	418.51846	364.78361	466.74373	378.87311	335.47188	244.11644	764.22004	792.79622
Nek2	100.04267	133.11093	86.88739	176.60469	214.67074	250.52518	187.21783	299.90836	182.71796	596.39905	328.51123	804.31194	517.56643	146.20912	384.70274	225.48965	256.36661	353.99672	1274.97928	437.90667	135.63882	441.40759	560.20979	779.04931	553.28038	304.50094	70.99427	62.54137	47.06451	45.48704	1045.99157	53.75122	142.71965	64.47653	47.67747	53.324	49.50873	97.81878	247.09096	395.51797	383.08544	83.51563	103.50646	82.17917	87.22977	132.34714	101.95776	53.04719	44.7959
Slc30a1	150.11207	153.39702	153.75762	153.5144	138.97415	128.63145	127.19422	132.8895	166.00917	151.94457	110.10279	162.69866	154.89823	120.50053	152.68751	138.70353	137.11275	135.71649	117.3547	159.32801	164.6851	154.26425	147.26396	135.56042	145.71304	159.97471	193.46733	176.00641	197.35069	224.69091	134.10024	288.77268	228.49899	237.14458	163.6213	150.80648	180.68299	219.87627	216.30078	185.02838	162.03965	236.18381	207.7799	203.39576	190.73676	183.97128	198.82433	196.16032	194.66362
Rd3	34.48623	39.19185	42.92314	40.77033	37.35827	43.76583	37.94406	44.56429	53.81499	37.09119	40.07803	40.21504	43.29872	35.53939	37.22398	46.23199	55.44783	42.13231	37.9668	47.92889	48.54326	36.1042	36.50712	41.62877	40.59466	41.80172	47.12002	43.44147	40.34135	36.64668	42.75554	41.70366	41.89772	51.90108	47.72035	49.57856	52.73752	43.23754	43.08319	40.25828	36.39845	43.54253	44.46442	42.15611	48.6102	51.85211	51.02569	38.9463	42.38763
Gm10516	21.98324	30.23425	23.04614	21.77676	19.68628	22.70427	21.31126	24.33809	28.64284	23.88986	23.0287	17.6565	18.11862	21.54406	18.27477	19.42542	26.38192	21.3733	20.18277	24.20578	24.92162	17.08293	18.85322	19.72059	18.96343	23.25813	23.41732	20.70616	18.83307	23.12277	23.92078	26.26376	21.51976	22.94342	25.19937	28.88657	29.86289	23.70584	19.28012	17.88765	16.41265	23.1117	23.99662	19.50527	23.5297	26.00513	32.05414	21.13031	21.71792
Kcnh1	46.0353	57.50747	45.72595	56.10573	46.11256	55.27432	49.24591	64.55517	71.43225	45.67762	63.31293	52.01326	58.21955	48.50738	46.89832	49.97508	63.77759	53.70906	52.7854	53.47565	54.49981	46.81503	44.96172	54.70516	49.53748	48.03532	55.94059	51.59049	48.9297	43.96794	52.71504	49.78054	52.50418	52.2469	60.10564	56.93558	67.92076	47.81202	51.33278	42.69719	51.70484	46.99435	59.5557	47.82161	50.71963	61.94365	70.42961	53.92765	48.37005
Irf6	175.86487	153.86662	171.45552	149.03481	111.8159	87.44244	104.73543	83.84119	85.26633	65.16393	70.43226	76.43904	67.04327	79.13692	75.28105	71.23819	74.74005	67.49335	60.29085	71.69263	78.60437	81.14678	74.44334	61.14485	62.61953	69.18911	83.08497	71.05946	70.93746	67.71699	62.61368	70.72963	70.40968	80.50726	87.8519	85.20364	82.83515	73.24063	94.99411	79.45293	81.44592	72.65235	78.10954	96.39785	96.20658	77.13899	99.17705	68.94777	68.36677
Lamb3	59.6438	70.92932	64.71639	69.10123	60.94285	66.69243	64.57001	77.75713	103.80255	57.68638	86.05505	66.18811	66.2243	60.22452	60.05982	70.41966	79.62902	74.6585	73.65382	71.20697	78.68482	55.07095	57.98099	70.44092	70.71733	69.74433	72.77762	80.14107	86.66231	76.44242	66.57456	82.44068	70.82707	90.49494	87.05861	90.76333	92.667	70.53325	75.08975	59.75071	56.19273	62.32497	75.75926	69.19106	78.48305	75.17856	88.33235	60.69659	66.77499
Plxna2	61.18983	63.02981	60.23216	105.63152	99.99591	53.9916	54.38443	55.00954	80.49313	57.14805	51.47096	48.66485	47.90207	44.85811	56.74524	58.97671	63.03063	67.34805	54.0477	54.12918	53.68571	56.87751	54.51143	72.72065	103.64499	57.94787	55.26754	51.96962	45.54206	49.22433	48.49144	53.00248	47.84102	53.83753	55.02385	60.54947	58.30331	43.83436	50.17636	40.72393	42.28241	44.55237	60.22186	48.51766	60.35676	49.26931	62.12206	123.16835	133.90856
Cd34	2686.69499	937.35255	3469.14218	1246.16529	2316.04463	4599.27744	3726.62181	3338.90027	2301.97256	40.86854	2547.7003	1024.2074	2805.45903	3695.43297	3548.68989	2334.90417	893.87103	42.39266	40.55494	37.56057	46.37009	2833.30645	1599.49892	42.54426	34.7189	42.63327	42.23327	36.57376	36.78604	39.42722	36.76412	38.21112	39.71528	45.40979	36.95854	43.83441	45.51344	37.53422	37.45124	38.98239	39.13096	56.64184	49.31586	57.80436	46.55626	95.31086	74.28313	41.37286	40.17409
A330023F24Rik	80.60009	80.23146	73.83385	60.51853	61.94717	66.66832	53.44011	50.54445	67.09522	51.17222	45.30971	36.74267	35.49714	57.63647	49.13865	57.71992	54.09944	50.017	50.56023	53.30143	60.61502	50.67385	48.8622	44.30956	47.83799	54.04599	72.13264	79.06487	86.77115	123.17347	61.41814	99.24042	103.80712	111.42852	111.57231	88.83192	123.48477	131.28926	127.48781	42.92563	51.7457	56.59915	74.30181	58.21943	62.75922	60.35136	79.64933	55.49572	63.39293
Mir29b-2	22.09466	16.64575	17.82255	15.5549	12.482	13.59504	12.59305	11.06076	16.26338	11.41421	9.88366	9.57136	11.55073	11.90562	9.49417	12.86239	13.33901	12.41968	12.07072	12.65128	15.35161	10.66457	11.31529	10.28723	12.59825	13.8014	17.53559	20.75284	20.77037	34.50899	13.08045	24.08133	31.01436	21.62999	18.28107	12.87397	28.72417	41.29215	49.49621	11.09767	11.3283	15.67942	14.80589	12.56125	12.6957	14.22812	12.85448	15.85646	12.57601
Mir29c	47.86751	43.18701	38.93411	48.6631	36.85589	25.5776	31.62713	18.86006	40.78561	19.54117	18.58545	13.01166	15.78457	25.41062	19.45329	35.15967	27.45847	31.14231	25.19019	35.98777	38.73769	23.20868	22.47573	18.52852	29.92161	26.98418	41.43786	48.1615	62.1193	81.83697	27.09265	69.55482	83.11171	76.17501	52.35781	35.74333	82.9292	90.60419	107.36694	16.26345	17.518	43.33113	27.21804	24.1852	22.51742	25.90617	21.63796	31.35176	31.02766
Xkr4	61.28158	80.77683	62.21517	59.48206	57.12781	70.85057	66.53878	81.57942	92.99615	60.83417	74.24492	61.87291	65.12009	55.91386	62.52507	66.67482	81.76941	56.56609	60.23989	67.72329	72.4639	57.91902	52.9803	57.71523	62.36809	65.71667	74.1151	70.9682	69.43971	73.75307	64.85757	75.0008	66.68817	74.12422	84.59496	91.2101	77.99209	65.13279	73.47148	65.4774	54.76174	68.68585	81.42512	77.33149	87.16226	81.51062	86.33483	66.99178	69.66247
Rp1	12.771	17.39631	14.95131	19.20216	16.3349	15.00059	15.07805	17.09904	21.77076	14.72657	15.31027	15.9586	17.18841	15.54492	13.2273	14.49941	15.58381	15.44253	14.31971	14.66947	17.43886	15.64775	15.32538	14.98867	15.04062	13.56691	16.16227	16.01473	15.51777	16.52699	14.05724	15.48227	15.55397	16.72209	15.73032	15.6008	19.84412	15.41604	14.30571	15.45504	15.13716	18.28097	15.85605	17.44699	17.83143	17.11718	16.2308	16.01136	16.8308
Sox17	24.99662	31.47676	30.19937	34.62664	40.6875	30.39019	25.21207	35.28808	37.50928	29.88262	35.23294	31.28089	33.73635	28.61896	31.97681	33.13841	37.74835	32.12304	29.82105	35.78099	38.11656	28.94675	26.77868	30.77606	29.42026	34.13034	34.13513	31.50839	30.33407	29.21411	29.80405	33.65591	31.30139	39.0265	36.61507	37.33372	35.1191	31.47747	32.60204	26.76747	29.43461	37.809	37.40909	35.05022	39.63702	30.61575	43.01484	34.23329	31.15638
Mrpl15	161.19457	109.8684	123.37561	148.82228	172.4093	196.68999	222.82918	220.80729	221.34113	397.67956	275.35278	208.23168	261.81072	198.86923	338.00288	157.75405	145.97003	174.19217	193.36626	131.76346	103.97162	276.55325	259.53121	300.275	178.25351	136.37751	114.15146	131.88036	131.46737	152.00387	194.85801	140.61457	194.6631	116.33568	146.35047	132.997	88.56433	148.24241	155.0671	176.57375	181.4728	131.7674	89.93068	147.55707	96.93966	128.42656	76.32725	133.09434	124.41583
Rgs20	18.96864	21.09535	21.21827	24.23854	18.03204	22.41289	18.98226	23.98586	29.57713	23.82232	26.40215	20.52167	25.66832	18.83613	19.35976	18.40244	24.75988	20.47569	20.54824	20.95653	23.72989	19.64008	18.18767	21.915	18.97007	19.29365	22.19473	19.05222	20.29745	18.40331	20.97803	19.96532	19.65839	21.63992	22.38573	20.78802	25.05993	20.04314	20.24293	20.40431	18.98583	18.69158	22.04367	20.86434	22.35858	28.83789	32.75723	19.27502	20.32121
Npbwr1	57.97128	68.60962	62.665	85.22773	63.28114	69.86158	58.40556	84.50383	89.90876	68.91188	93.23316	76.28976	82.24445	61.19713	73.28431	64.95837	83.35173	70.95761	80.39447	78.44595	94.78195	56.74945	60.90788	74.38476	68.6729	73.96781	75.85151	60.82694	70.81459	66.78482	79.88087	79.36509	73.62939	77.3052	63.72773	72.78409	90.99634	67.32045	72.74738	64.67844	58.69494	63.04422	74.64397	73.90732	80.83264	75.39193	109.0543	66.02795	65.96702
Sntg1	20.67589	20.81133	20.81672	22.89627	20.10882	21.10674	20.39746	22.22747	32.12649	19.26458	23.34149	21.61539	22.11849	19.31622	19.93911	20.97753	23.10697	22.03945	22.00179	22.15348	24.95315	20.55869	19.36415	19.34611	20.69554	24.17908	24.1525	22.47554	21.87206	22.34048	21.82464	21.59023	23.55455	24.42705	22.95513	25.55762	25.94638	21.81482	23.02713	19.72619	19.821	26.4474	22.53498	22.71893	22.7872	24.8498	22.72505	24.13687	22.15295
Mybl1	23.64075	24.93939	18.74821	24.61921	28.61822	33.52833	30.99055	14.17099	29.6411	21.25209	16.26749	34.20644	23.28681	20.77254	19.18821	24.4762	20.57545	61.05512	110.65078	50.3504	19.32355	22.57053	31.82458	58.37929	62.85582	26.74946	17.36351	16.29057	18.66327	19.37086	1741.3689	13.56065	22.77601	18.54397	18.21584	13.9549	15.16533	13.8579	14.82287	30.34877	28.97624	20.05252	24.89451	15.57935	15.66118	20.0374	20.60014	13.62174	13.0204
Snord87	298.15681	106.53934	183.17133	140.09258	183.67912	352.41291	300.35722	335.86536	379.08074	500.83385	314.74976	182.01037	264.4447	462.53863	290.39735	259.62605	197.39553	123.63468	165.28803	85.33526	65.58836	278.74606	306.30438	330.73228	95.73283	162.80061	88.51825	136.44788	149.25875	159.83835	122.71099	271.51616	280.70572	118.67266	172.82891	65.56675	68.34585	175.50227	149.10744	166.25555	188.10123	118.5376	81.52236	131.76539	125.55106	48.6182	31.56126	118.19888	111.94138
Gm10567	67.22576	70.83431	72.76516	62.04606	62.58535	71.62145	68.17844	80.73815	85.82516	79.14249	80.2393	64.31611	68.87553	67.04857	65.15297	68.81634	83.91559	72.71521	69.02817	80.07274	81.76003	62.42286	69.89984	68.42617	75.42017	77.82395	93.98976	77.68409	78.1527	81.63326	77.40049	83.67492	79.12739	93.05473	85.32138	92.01448	87.94096	78.75848	79.30207	69.76351	77.49479	79.02664	94.35079	85.02292	98.9968	81.27889	103.51018	74.77277	73.27666
Lrrc67	10.11126	10.41545	11.33303	13.35889	9.86366	10.11389	9.2504	11.86515	13.62703	10.1091	12.3315	11.33283	14.05617	10.81807	10.66476	11.52436	12.51777	13.9068	11.83563	11.53415	11.22504	11.479	10.58938	10.50023	10.89404	12.23279	11.21532	11.22793	12.23968	10.06318	10.50727	9.44747	11.13426	10.31213	11.68047	10.53702	10.77173	11.49737	11.34788	11.00427	11.97821	11.05539	10.17102	10.78658	10.65171	12.66305	13.88452	11.40871	10.49176
Cops5	234.09423	137.5293	188.30991	158.8918	251.58732	200.13655	219.84015	211.49723	251.60851	499.028	306.9047	240.20066	277.36459	239.10711	497.54513	200.69748	152.15246	230.17303	331.94039	155.20343	116.83231	379.19146	405.62722	495.19242	262.16563	191.92525	156.83813	166.12205	167.22855	178.11739	303.82315	167.31696	191.1419	125.21943	127.46248	95.74903	103.56062	179.02635	170.38313	288.48472	277.49608	135.51341	112.09548	146.56034	157.62849	132.0437	74.96621	135.8346	135.56461
Arfgef1	782.2132	770.89483	820.62166	765.37575	898.65885	661.60847	774.04439	156.20504	810.32121	675.34252	185.31817	454.65395	517.9234	639.29606	389.25704	815.79857	561.75314	709.41748	695.91064	594.71732	710.45493	618.62839	637.37054	431.44325	881.98428	848.11551	981.73397	1174.03985	1234.83385	1382.07301	910.14359	988.68224	750.32851	1086.91445	962.61342	758.39841	1140.84944	1006.62124	916.15525	737.36148	749.61179	847.6565	956.96582	805.23549	833.87574	687.01034	665.13764	748.27097	764.39706
Cpa6	11.74266	15.59196	13.08323	17.05017	12.74965	12.7189	12.78034	14.30884	18.68009	14.46345	14.65984	12.32766	13.56648	13.22806	13.5574	15.23469	16.54855	14.08828	13.85713	14.88088	14.6933	13.38637	13.19229	14.3661	13.03434	13.41946	15.01282	12.63545	13.86434	12.60312	13.71302	13.44878	12.99757	14.40446	13.14882	14.36804	14.54864	13.34516	14.07567	11.73956	12.53996	15.27622	13.83199	13.53026	14.34797	15.41914	16.85305	12.77486	11.78559
Slco5a1	30.48083	37.91636	30.35804	39.48413	35.70737	34.44683	29.45328	38.00253	45.64419	33.66028	33.81356	34.17229	38.39759	37.7238	32.69404	43.17494	44.95113	53.21514	96.71375	76.2749	169.52106	30.75944	35.0424	34.27144	47.31913	181.63624	135.92777	78.29047	60.27912	48.18595	31.61393	34.33818	42.79606	54.9218	47.666	53.04123	38.82443	35.58265	39.86307	146.92239	121.53849	414.35438	213.01232	229.68057	153.73987	147.77843	115.23342	38.71473	36.19233
Prdm14	32.69079	34.07281	35.04222	35.20214	35.75716	31.10491	31.50034	41.13097	42.64698	35.3908	47.46146	34.06561	34.82358	32.31648	35.35971	33.72049	37.28018	32.00345	31.24026	31.78805	36.6986	33.74404	31.41112	35.11423	30.46362	32.42339	36.82768	36.50917	37.02551	35.03342	33.83926	38.8188	34.49705	39.0448	40.5496	44.20525	46.80704	36.24084	39.07682	28.41237	29.98405	35.59664	37.72723	34.25044	40.69256	34.8304	40.92956	35.17954	37.1901
Ncoa2	444.97632	567.28185	676.63296	489.40156	574.48457	400.51709	407.21036	214.49207	427.67277	261.842	158.38485	342.19825	284.28004	431.47605	351.62706	463.96506	419.75977	604.84097	475.35995	695.8507	495.26881	392.0123	386.70277	347.16965	795.65104	425.11529	497.73202	510.11031	588.39663	555.81708	431.23522	376.34684	431.99312	511.28998	410.42441	459.78567	459.89014	464.1769	488.34126	400.83164	389.2115	495.84468	458.77418	503.06417	481.36495	404.47153	371.66484	434.42443	434.43168
Tram1	2948.01069	1899.77021	2209.72322	1796.97306	2711.49699	2703.88727	2747.02727	1740.68223	2470.14418	2174.94526	1928.55592	3551.79635	2999.9441	2291.518	2616.25717	2713.66007	2367.95689	2926.95149	4380.06315	3413.01347	3635.32775	2482.4437	2788.67667	2458.13522	3195.12545	3763.28236	2891.16693	2708.31914	2495.08952	2496.59035	3280.66169	2953.24515	2975.18733	2068.5913	2537.5938	2409.8703	1687.21911	1991.5155	2088.80823	2491.86001	2477.25268	2002.8892	1640.24915	2267.94317	1812.79514	1781.49411	1099.48351	4141.07881	4284.54079
Lactb2	237.20896	208.46868	242.79845	169.74606	185.49831	193.7473	228.6541	105.81601	178.29632	367.19037	149.38759	244.76519	230.2534	269.00952	237.27777	226.38509	185.19546	169.44905	248.36599	187.46913	154.33653	232.78557	231.0824	154.65434	135.12134	191.51283	172.56338	159.08421	172.83137	186.40929	286.76013	132.15837	172.91545	130.3982	134.35059	136.9393	135.93045	160.85552	160.57336	123.99615	129.43056	132.29324	135.21415	110.00108	83.26142	165.61841	97.59667	203.7044	227.02584
Gm5523	6723.14859	6690.82351	7023.51557	6991.85821	7934.45072	6947.4213	6938.62076	8062.69264	7061.83853	6373.22905	9400.23172	8551.28343	8568.41508	7645.93221	9224.1186	6520.00267	5676.08966	6717.23438	7998.19573	4845.16764	5539.01722	8616.25068	8190.69863	8965.10655	5883.9088	6396.30425	4690.92417	5111.62318	4896.65688	4322.96619	9029.50636	5014.69113	5494.7349	4374.33305	4286.79586	5721.22966	5005.8405	5343.0718	6253.38028	6945.86999	6848.47013	5080.5924	5130.54429	5520.70836	5025.3517	5222.11117	5072.32554	4136.601	3947.48976
Eya1	433.13763	361.26456	519.81554	220.45631	263.70958	278.29972	386.90695	128.29554	175.34013	51.35354	71.91741	72.36364	86.99644	275.26131	120.56939	241.56869	177.04967	218.65081	291.8005	351.12704	210.12797	149.1939	113.12891	43.1577	67.35233	43.83813	126.31444	124.17452	132.80684	130.56155	182.34415	81.46506	141.13564	122.75685	111.64907	106.94961	89.61978	84.4577	129.35286	68.20685	59.53918	75.9598	74.43272	66.83379	58.2909	116.49592	69.827	346.68842	418.85841
Trpa1	14.78837	17.31875	15.61249	17.55598	18.85821	15.86676	14.74277	18.22723	21.47296	16.3856	18.7814	17.43225	15.83626	14.10119	21.00999	17.18611	22.12953	20.38576	15.19774	19.67961	19.01408	30.60817	43.79525	18.02139	26.69162	16.88991	18.52562	14.73175	15.59051	16.23381	16.89849	18.60095	15.91287	19.90012	18.77567	19.68219	19.83621	17.09901	15.21846	14.13952	19.30444	16.69602	16.43747	16.96729	17.80458	20.13187	21.88041	24.82866	24.78978
Gm106	36.11453	42.57328	39.13128	40.96663	28.55017	36.16226	29.24242	36.68648	41.00064	25.30581	35.73026	40.13899	37.85101	35.14034	30.90665	38.86964	56.7222	30.78763	33.04582	41.8903	39.62768	35.04481	32.30124	32.47926	31.17078	36.05787	38.41387	38.88624	34.53895	43.36076	30.26186	37.25451	32.29833	36.95751	35.45169	33.64197	43.91463	34.90016	32.3007	30.4958	29.53018	29.47114	35.68399	32.72	33.99434	32.95721	48.06037	34.58984	33.80634
Stau2	149.56226	172.24627	158.67059	172.91618	174.49493	101.03721	131.88117	81.50521	126.61634	54.86942	59.67901	58.30942	63.15934	106.26231	122.11102	89.73642	80.06007	167.25029	140.7386	107.7028	109.65552	105.45519	94.74646	95.53478	97.30063	90.94938	84.95265	81.45947	92.27276	90.75292	393.2003	78.12412	61.05038	84.74218	68.68122	66.17773	85.11598	74.42468	69.39643	96.10842	72.68434	86.89036	99.46404	53.70042	58.32581	77.08879	80.76609	64.67018	80.93818
Ube2w	185.33785	89.2841	122.64354	81.66926	113.93182	152.72389	171.79478	111.58316	170.54894	107.62036	214.39861	291.61176	305.05761	196.04333	204.79791	154.36279	124.95986	166.05609	176.96189	192.64071	153.69513	180.65642	189.59362	147.39684	246.87525	223.93743	250.77583	260.10266	233.64245	292.51959	161.08356	261.10959	199.29163	150.13387	265.29795	240.21722	160.88274	196.19938	160.77559	304.77663	297.05147	216.56854	157.18779	281.55487	236.75519	170.50323	115.75989	251.14047	253.01679
Tceb1	497.8067	255.03454	304.99694	256.10792	445.61872	473.95179	483.71904	351.2125	562.60413	904.35206	375.74022	561.32691	555.74961	428.56999	655.65021	459.96668	359.76878	424.16009	632.61068	331.53975	206.47274	616.84253	675.67644	865.77908	430.18296	300.3436	221.26597	256.97396	255.42885	307.5722	502.50502	330.14903	389.25751	210.56459	289.78908	302.38103	183.36948	344.79005	316.32346	686.36528	653.58717	486.57648	266.78144	460.76202	382.47341	412.11561	197.54506	355.73952	352.9715
Crisp4	11.17265	11.26914	11.05776	12.91937	10.54403	11.54159	11.33619	11.4959	16.55136	12.23285	12.45597	11.09939	11.73562	11.3245	11.26643	11.51025	10.98103	12.31024	11.3912	11.47013	12.94701	11.26943	11.12033	10.50769	10.63612	11.69053	13.02167	11.92967	12.4307	12.03679	12.21152	11.50051	11.77271	11.33782	11.35333	12.074	12.97517	11.67487	11.14062	12.02251	11.75967	11.85687	11.28486	12.91646	11.14312	13.12899	12.98939	11.77947	13.42444
Defb44-ps	9.97551	9.57709	10.5879	13.22858	9.51795	8.47168	9.57147	11.15756	13.45806	8.85203	11.67702	10.4176	9.57427	10.66324	9.18402	9.55966	9.86051	12.96974	9.81405	10.49672	11.68973	10.05271	8.77116	9.35498	9.62217	9.86249	10.72622	9.91815	10.64745	9.05927	9.30876	9.16834	10.15966	10.92595	11.40763	10.79854	11.72025	10.73182	10.24777	9.56598	11.10223	9.72085	11.25828	11.92699	10.04795	11.36112	11.69704	11.50223	10.64123
Defb18	15.22405	20.1129	16.64305	20.09641	17.2483	19.39554	16.21803	19.0984	19.58011	18.20559	23.52408	18.08406	18.70335	18.31796	16.26868	16.60691	16.31155	16.15619	16.85924	17.15584	17.54011	16.5523	16.65821	18.47929	15.64131	16.08451	16.63818	16.88416	16.34018	17.63482	15.46604	18.39149	17.89068	19.04557	18.98673	18.33068	17.58711	18.36058	16.59393	17.33174	16.82032	18.63181	16.09549	19.17681	17.05356	21.06543	20.14736	17.88692	19.60731
Defb41	9.57923	10.09574	9.89541	12.13504	9.67813	10.73542	10.41114	11.2841	16.06389	10.34563	10.95	10.54493	10.16064	10.64967	10.06914	9.89784	10.84235	10.89256	11.27059	11.71878	13.05467	10.17718	9.62946	10.6242	9.70149	11.1231	11.60323	10.26025	10.88896	10.85307	11.2229	11.47059	10.40336	11.96384	10.94446	11.24444	12.591	11.31177	10.05286	9.96605	10.74529	10.36373	10.19322	10.6622	10.80519	11.6941	13.79591	10.79525	10.71027
Pkhd1	35.76156	45.34752	33.68049	40.06482	37.89142	36.25386	36.6199	41.63833	57.27312	37.03135	38.39677	38.66892	39.45033	36.0848	34.57663	36.0158	44.01069	35.11729	35.85484	41.55266	45.75461	35.19153	33.86484	37.38411	36.98403	39.68186	43.31456	39.77369	40.98573	40.58557	38.9431	43.06321	39.02423	45.9047	42.01911	46.22173	48.91554	41.12956	42.87374	37.8649	38.0562	42.04419	41.77567	41.00783	45.34471	45.56474	52.28505	39.55044	39.1875
Il17f	60.69224	69.01611	59.50126	63.62236	57.43546	66.86468	66.64214	62.8938	74.97814	55.83903	57.95045	55.37692	52.7183	54.99576	51.61729	61.24699	65.85097	61.85448	64.27424	76.32923	74.11193	56.84146	58.29305	51.05463	66.88151	69.45755	77.15819	68.86461	67.43623	70.42606	70.27028	71.2125	63.59831	71.87034	71.90933	81.65687	81.96379	65.65997	71.02375	59.28831	58.49959	61.26566	72.04535	64.4562	64.44476	68.38704	71.18724	62.90946	63.86836
Mcm3	1000.31255	1050.52017	907.34047	1001.83351	1475.2765	1325.06261	1590.67689	1913.0401	1356.37957	1443.80224	1764.82662	2072.88531	1747.56135	1443.35682	2042.89215	1166.3737	1048.51289	1151.97034	2008.74755	716.6129	456.78517	1719.50427	1602.9679	1886.47802	1159.21967	705.7817	305.81685	342.45998	348.75899	287.07892	2049.02329	273.32535	346.68914	253.91681	264.54047	347.92515	244.61154	218.18798	265.05028	733.15313	784.42112	639.28181	445.69179	471.38481	263.47535	483.88514	359.05457	184.10587	198.67519
Tram2	129.66725	123.78365	161.99377	119.91459	136.2729	160.60826	151.49649	140.27473	183.84815	79.21088	137.68294	137.06408	150.62463	209.38133	150.37178	196.96056	187.07643	201.19427	200.60969	576.27309	281.90816	145.8782	148.23911	125.43306	261.79918	170.38891	268.14713	222.46851	188.80941	153.87929	211.93676	114.84017	327.31249	159.67364	116.08358	161.15092	124.1688	131.75228	224.90708	359.48644	286.16935	142.27606	129.66773	192.087	184.72008	124.22094	112.49039	298.31768	313.52063
Gm4956	28.18848	19.44598	18.09754	24.64091	18.69464	18.17687	18.34112	20.05587	25.80287	21.19099	22.20084	20.36743	21.77217	19.57024	18.05154	18.28681	21.55393	22.07445	22.32155	22.67414	25.16741	17.91921	19.93687	21.49657	18.5158	19.42618	24.54927	23.77585	25.19961	22.64746	20.67554	46.65418	21.95667	20.2202	20.26697	21.29335	20.86245	20.80355	18.20992	20.93544	30.53255	133.83023	94.42159	22.48555	20.83882	47.72385	49.52306	21.07222	20.09565
Kcnq5	126.8999	110.82323	96.21864	72.35677	82.87504	107.86747	111.65897	67.42561	107.22772	55.74368	80.41107	50.15169	107.28105	144.62509	85.86402	121.82451	102.63095	231.67405	232.51709	222.80531	171.35567	93.38398	99.05041	148.92905	299.87304	250.33472	152.52282	188.74495	230.00373	199.17521	232.36622	153.78946	158.87	164.44877	178.29782	181.35167	153.00414	163.46018	154.72885	37.37804	38.2992	36.9331	40.02639	46.82744	35.5775	43.16271	41.37723	40.7598	37.43883
Rims1	36.40953	46.70486	40.7847	43.45339	34.04385	38.08473	37.70276	50.9694	48.43813	41.22155	47.6482	41.75562	43.58362	37.95351	35.39662	36.93403	54.05378	43.26697	38.1096	43.03747	40.61376	35.16995	34.43574	38.64317	38.31002	39.28882	40.04881	39.37609	37.64474	37.82346	40.32097	39.3347	39.55119	45.72151	46.40628	47.34966	50.86548	40.41729	37.6156	34.55464	33.74994	38.09056	45.72988	42.5802	47.09579	46.25783	65.91341	40.12479	39.41897
4933415F23Rik	37.18914	40.30709	38.64514	47.95646	35.47795	36.39865	32.81073	45.86522	45.70079	37.22914	41.00472	36.26662	39.71601	38.96433	37.02924	35.71941	36.09515	39.87857	37.36001	46.67697	48.00989	36.70355	31.72057	37.8909	36.74191	41.78919	41.62814	38.37896	39.28116	36.15002	35.96072	36.3088	35.83177	45.45836	36.99005	39.0862	48.4471	43.98822	43.81553	31.21655	36.18452	33.9425	41.78103	33.16466	38.92859	43.11218	47.46608	36.91845	37.1228
Gm6420	155.32329	215.63196	159.64504	201.75484	160.61554	187.58732	173.3566	259.9478	187.20232	198.03096	269.55851	197.82792	219.8373	185.53357	178.57111	175.20141	259.21118	178.75369	159.79489	199.09388	242.8998	162.96677	154.72018	199.44366	149.13527	194.34394	200.2657	155.44157	172.57264	155.21686	171.34978	196.63704	180.2817	218.11071	233.87045	246.80529	231.16047	160.23053	166.5956	127.00374	139.85336	189.20553	205.33707	170.69959	210.53786	238.08193	356.87016	171.71254	153.80751
Ogfrl1	343.7196	349.16721	327.67742	200.5834	215.36675	315.94773	303.82033	125.96569	140.91761	227.17354	185.32671	307.25135	336.94722	408.28958	297.10128	362.29846	246.69338	195.6378	152.03012	171.11646	122.63282	371.93655	274.73928	133.3687	189.12527	184.5831	137.99718	94.8025	87.12254	84.31444	200.72142	86.94716	45.15721	70.40268	70.10612	83.32188	62.60465	49.93217	41.97941	331.20799	322.09739	425.45688	394.72716	258.77986	251.02519	326.10095	270.14437	201.98331	178.08533
Smap1	419.66816	399.26451	390.20633	417.62361	415.07764	326.09969	403.84959	226.12076	296.98469	612.47324	207.31726	431.94414	396.27714	416.02428	371.83177	346.79442	299.66336	396.55144	442.8936	385.97026	332.85129	489.88963	440.49084	381.79046	466.40693	430.80798	462.10733	458.24209	521.8595	517.86657	667.77995	377.85021	381.864	362.72237	410.73867	587.09422	395.5522	374.75809	384.1299	446.499	484.02349	480.26114	468.56446	465.30244	447.90489	454.92672	381.17031	377.17135	409.94519
Fam135a	59.64788	39.00882	42.43991	69.9876	84.41277	29.09462	30.90012	22.60848	32.00811	18.36296	25.36582	64.56255	52.8668	33.08206	38.15584	48.6772	36.99456	25.3042	24.788	22.13306	20.23807	55.84207	59.36825	38.90469	28.21183	24.50292	19.69365	18.57709	17.43405	17.30081	53.13421	20.22038	18.7678	20.43355	20.88405	20.91163	20.17865	20.32304	18.93953	113.15262	130.78212	97.76075	98.06296	71.78275	70.29036	88.66422	66.92163	45.24474	46.07487
Col19a1	38.42919	51.40559	41.21161	52.59116	44.18361	47.28606	39.59102	54.91084	53.17524	46.60495	54.18491	51.13024	61.18025	52.95112	46.49471	77.96597	84.12112	42.98893	43.17438	48.81868	55.86018	49.26061	46.99569	44.81787	40.73198	46.27643	55.9657	44.06547	47.59373	40.74748	43.38082	50.86664	45.2135	56.22378	55.90132	51.53386	60.87462	46.66259	45.04267	39.77402	38.90997	46.75942	55.31453	47.32187	54.24777	52.49516	68.82377	44.40097	42.35429
Bai3	15.71042	17.8626	15.58583	20.98701	16.30051	17.72849	16.78015	18.65957	25.13643	18.55438	18.99138	15.98504	16.30439	17.90295	15.95148	17.45982	20.25403	18.15391	17.8924	19.51499	19.96428	17.6747	15.46249	16.47339	16.71635	18.65582	20.194	19.61494	16.90901	18.78489	18.29821	20.12214	17.33449	19.46858	18.14681	21.62468	22.09031	19.22026	20.03054	19.23219	15.9264	18.70473	21.81962	19.7038	21.73598	19.56565	21.82	16.99009	16.00074
4931408C20Rik	16.04424	18.00117	18.27668	22.63441	16.00984	19.66039	17.64949	19.52357	32.61231	19.22252	22.38548	21.2371	24.96848	17.52103	16.77168	18.80852	20.626	21.10177	18.30136	21.88213	21.64802	16.60535	16.11593	19.53945	17.74218	19.31782	18.08813	19.53746	18.14741	17.09273	19.90688	18.28521	18.77897	20.75902	20.90664	20.5871	20.31898	17.7782	18.36851	18.28899	18.67636	19.49277	22.16233	24.02161	19.4989	25.07211	25.11043	20.98532	20.20957
Gm597	15.13269	16.07195	17.58239	18.00232	13.62282	15.21533	14.25959	15.12887	23.01318	16.74878	14.41902	13.99449	16.20338	14.32808	14.30104	14.18598	17.17644	17.1585	16.34644	20.28656	18.66856	13.549	15.6456	15.47438	15.21512	17.15495	17.22514	16.26701	16.69324	15.58863	16.37524	16.59906	17.08573	16.4213	16.16062	17.46733	19.87977	15.66835	16.23114	13.48046	15.07678	16.56647	18.11315	19.11324	17.49412	24.74087	18.17441	17.46622	16.75234
Gm9898	50.20217	66.40992	63.76723	61.27844	53.56217	62.06807	55.85338	56.37788	88.31483	56.47603	58.58941	55.70427	60.43134	54.59903	50.64043	63.09979	72.5508	58.40684	59.96186	71.51383	75.65998	44.58485	48.05273	54.82537	54.81809	63.14406	61.88055	67.03184	69.7164	57.67217	56.78949	68.77767	57.3122	64.87068	60.41918	70.35609	87.02101	65.65476	62.93836	50.37488	50.27737	62.18837	72.74312	60.01422	80.87434	61.46342	75.7635	55.80853	60.71311
Phf3	584.79731	745.96278	750.06386	732.91357	801.45183	547.08927	615.63201	143.515	673.99925	516.95507	147.5144	408.33805	425.73991	653.44513	369.0503	711.59424	572.51201	638.34412	596.39433	634.67417	550.38525	623.49468	643.25579	420.63005	751.63861	592.05814	686.07527	719.03447	775.06805	867.35472	622.98943	549.31617	477.29233	695.58086	547.43178	604.81165	738.81331	648.43341	616.12709	399.90673	400.58457	549.59398	589.72113	439.76541	485.16018	508.25215	478.58715	527.99618	575.62929
Gm5698	58.87863	75.14985	65.29789	71.77642	66.34212	78.03749	76.27262	79.35287	114.50113	86.00991	83.99018	78.43411	67.03308	67.02441	69.07061	70.6637	86.75687	74.59996	74.67065	72.36638	77.81802	63.84661	66.94542	70.18648	65.46258	74.37776	63.10522	67.0781	62.99836	66.91428	72.52594	65.3776	62.83969	70.03858	64.93868	71.27988	73.39332	60.13698	67.92019	62.64539	70.01694	60.96013	71.51321	68.60312	76.37497	73.65299	77.05364	64.5214	62.13535
Prim2	230.29019	219.57837	157.65929	304.20755	358.27825	343.42763	354.49491	417.06597	366.04212	607.82628	447.36382	452.41551	538.5725	382.99666	614.80998	310.98644	259.23058	399.61498	667.77068	290.58232	149.52862	552.38223	580.4847	718.72051	578.69354	241.83539	138.39114	133.51121	125.56408	137.05013	379.37331	113.20961	130.18927	126.76312	130.50946	113.80163	102.60926	113.03486	122.65492	221.86398	228.36164	161.72384	147.33279	104.65177	88.56154	128.80386	113.36794	105.12017	111.08414
Bag2	123.15233	105.18089	108.10972	142.91044	132.5359	157.34989	148.30678	215.68504	136.44503	412.1479	203.31391	112.61555	206.62865	123.50262	251.9929	103.83561	95.8847	85.55384	105.26424	60.71599	74.64126	151.58774	154.97775	145.97074	73.56653	94.29137	75.01208	59.56951	63.00428	51.6932	141.97473	56.89702	60.59734	66.58752	60.78238	72.27717	67.31905	63.01331	58.84512	54.2549	63.43827	53.49344	57.52547	77.40288	63.17701	78.69768	77.44029	65.01011	69.50152
Zfp451	321.36962	241.35652	277.44172	323.06089	366.59187	323.05367	321.2208	137.06947	336.97334	301.13582	110.00043	204.69612	259.80229	273.87318	248.19646	291.58037	218.69275	219.40126	247.6402	211.49491	198.1814	318.54044	339.94735	251.35526	295.85113	216.53843	244.33441	247.92277	262.6199	248.13371	208.47183	225.55277	223.41928	241.63793	198.60894	180.34859	183.28916	234.99601	228.48999	237.90591	220.38638	226.64561	193.73979	226.56777	176.28175	211.97916	137.5618	230.92299	228.79901
Gm15455	485.43622	507.01333	451.05035	328.91414	357.17488	503.26667	378.12587	390.45151	394.66756	424.04655	354.95591	333.45118	313.62131	399.55758	417.01866	380.31877	473.18809	385.80218	452.29421	407.23932	505.7975	403.40639	384.13591	403.75453	377.52424	458.97419	600.78922	538.29169	510.55935	572.36731	472.72254	479.73309	418.89575	442.58306	489.83212	571.37708	544.82899	472.95866	494.40211	276.03903	295.10723	356.29428	392.47517	344.85816	348.95301	369.1832	422.65949	363.58608	359.98991
Bend6	21.98593	28.93674	26.92349	27.38974	25.01246	22.95756	22.67614	22.14311	34.17413	22.33208	25.79009	24.00161	20.6904	24.00069	22.21433	24.54469	26.39769	23.05931	26.29457	26.77556	31.20752	26.01093	24.60458	25.92199	25.45388	24.66631	28.85852	23.27192	24.21291	24.00969	23.55579	27.0601	47.27443	31.39923	27.22307	31.58128	32.91246	31.34978	39.61455	32.03111	27.27567	34.63219	32.20899	29.98612	29.22204	36.23544	28.86277	25.52379	29.08547
Ccdc115	127.54068	96.12842	119.40187	132.66437	139.26263	135.29278	139.5162	197.42912	167.8516	184.1914	195.99989	159.47833	165.59958	167.416	180.68356	149.60274	124.64936	137.3608	140.75812	125.01763	162.6499	168.04384	155.98508	190.45529	132.95026	143.25845	114.41724	123.5447	132.80585	108.8502	164.64784	131.94167	136.78466	101.10274	117.68298	152.9661	92.13843	121.72953	124.74843	183.60577	177.20358	107.5217	115.99225	116.98334	142.08928	136.55809	95.47992	140.62876	134.51733
Prss40	36.56602	41.72438	36.75596	48.37494	34.63062	37.16823	37.90553	53.6948	49.20166	40.19067	54.63567	41.45806	41.9491	35.33505	35.98359	38.34385	45.35674	36.27833	37.75056	44.49434	37.13709	34.0451	36.57985	44.31316	35.94564	38.04596	42.00422	39.35482	36.73932	42.26515	41.10061	42.74517	42.46562	43.28768	46.15629	51.04872	47.29767	36.66126	46.38606	35.91273	35.60631	40.73357	40.60394	39.81865	43.67101	43.19729	49.28141	39.51004	40.06102
1700101I19Rik	43.17969	55.90162	46.09952	45.51562	47.81708	53.3882	48.24121	48.61049	55.31738	51.53852	62.23583	49.80065	56.72924	45.15743	50.7047	46.19085	48.31747	48.88867	56.7156	55.84082	59.69225	43.31919	43.88582	47.84309	49.09392	47.37692	55.73934	47.45643	47.3303	49.70187	51.8525	52.62147	50.52046	52.89537	55.69484	55.23634	57.01954	51.16798	54.42914	48.72599	52.9243	56.85237	54.47351	50.33814	53.1347	60.33844	72.86246	52.38564	56.32652
Fam168b	1174.5946	1086.09355	1326.66891	1208.06534	1247.51922	1304.79679	1138.28985	1005.87781	1061.87922	961.32235	782.70718	1177.12673	913.51659	1170.82409	999.16531	1357.70928	1167.28568	1355.5576	1300.78503	1453.5174	1390.15206	1148.57098	1126.38271	1087.13052	1396.93566	1361.65923	1390.98184	1421.00007	1605.12215	1432.09027	1432.14051	1244.66096	1321.39772	1518.64858	1266.14287	1246.78877	1220.03771	1375.83023	1311.4204	1099.89012	1212.67127	1319.77605	1186.90732	1397.80919	1301.65201	1177.24552	938.9263	1698.95308	1698.98972
Uggt1	480.00211	460.31587	510.97473	465.06514	581.29145	519.35474	537.25429	442.67818	566.94847	554.3941	732.4688	974.10408	914.57314	689.6309	647.03884	590.21189	536.20314	688.51731	662.8957	739.75977	868.40784	700.37035	732.55325	597.20593	770.57163	775.49346	858.16455	789.00583	739.02336	717.85477	747.60339	753.41513	688.94822	641.6403	555.28933	602.63765	564.14011	839.77418	724.14662	1100.46006	1092.72117	667.42238	775.75795	927.70133	891.48067	825.21087	585.46697	1263.4883	1235.97932
Neurl3	507.03515	375.94419	434.74894	378.96269	402.63878	351.29522	370.66209	396.05636	311.80209	46.44285	247.10543	123.9074	147.19473	283.59276	219.20467	196.9818	139.62252	179.58017	78.8802	390.88103	250.42655	88.74189	59.23972	52.94595	78.0381	43.44778	262.2913	408.7154	631.53189	694.69647	400.06748	346.72404	216.09045	845.44533	755.49249	586.0611	780.50066	112.42662	90.18319	303.61554	210.4432	782.05123	720.87173	447.29556	392.42037	452.25744	493.44328	65.86154	52.27005
4632411B12Rik	451.59462	493.55769	534.76478	421.69513	513.76672	440.49397	478.21483	420.3906	380.16079	334.56426	368.99633	385.36918	370.09388	452.07874	411.34212	410.52634	413.73985	424.36004	450.54743	413.37668	425.97582	410.33272	427.42453	389.00416	485.07451	427.13575	421.47369	436.57937	453.34087	419.34689	395.49729	373.88636	388.93934	433.69335	361.77135	386.02444	421.40932	417.5868	411.05473	417.96909	393.61723	404.35997	340.11648	451.89246	339.77688	336.63006	293.82698	403.20626	413.5587
Lman2l	424.29562	234.30325	305.41037	251.01087	374.99979	431.9216	443.26616	426.20235	420.01134	329.48954	527.12111	513.4348	417.36309	251.70716	409.93579	275.80489	220.0048	410.49009	310.63995	263.75959	303.27194	379.38501	379.8881	340.34406	527.27174	324.42029	288.57885	293.52309	324.20212	273.93294	209.14709	261.45347	264.29263	191.22712	203.30002	176.76764	175.83355	241.05318	231.23663	327.24863	334.72185	310.14215	242.19212	314.06762	176.09973	222.16538	159.12193	396.15808	406.33359
Ankrd23	127.97168	123.6429	136.42937	121.08322	116.08364	122.25598	112.59341	104.0295	144.07764	99.57647	85.53773	98.57427	89.12346	122.11599	98.25935	116.35979	103.06743	100.58415	100.90698	135.46559	121.35781	115.50468	121.25571	90.46554	124.36633	121.9773	135.81608	154.14064	150.55804	151.68965	114.67045	141.03708	136.86747	148.43921	149.28352	159.36357	112.64158	130.55357	120.22983	85.58828	89.49804	102.40565	101.06014	103.90984	98.51481	92.16692	107.12907	140.93237	144.70626
Ankrd39	144.16749	155.57472	157.85613	165.99967	148.24415	145.96851	150.37544	160.76563	199.55884	126.81569	131.42386	143.2742	136.76497	147.32868	122.10484	133.14262	148.82359	134.16959	134.11368	133.57846	145.98213	131.77549	131.01831	129.11174	142.19322	155.45666	136.26784	174.46312	156.72893	143.15334	129.29791	159.80016	159.26665	179.08293	169.56785	160.26028	155.41352	136.36277	131.54056	107.84789	114.71914	117.86914	138.15043	138.27479	134.47397	146.60017	147.8071	149.95353	176.20197
Sema4c	98.45563	91.72061	113.77736	109.88502	124.15142	128.22879	100.96689	127.16516	94.65153	60.46338	96.12431	248.87553	118.75696	105.26962	109.13491	124.80488	111.40907	62.77155	53.71994	60.7338	63.6723	117.65654	126.03639	73.68505	54.63035	52.55543	55.84793	57.24904	50.06026	53.08342	47.4061	58.8364	52.69492	61.73189	64.49197	71.33852	58.91774	57.08142	59.21846	272.24758	215.09494	76.03337	64.67049	189.83804	132.68643	102.23205	86.38372	437.37725	453.97552
Actr1b	414.17742	266.93442	323.75345	309.48452	339.10711	382.20801	411.77116	508.0273	455.39486	483.59819	535.84949	433.64106	402.0135	355.91195	472.91443	298.68002	261.78532	318.30239	368.80734	341.18249	295.78483	392.72895	392.38363	362.66322	376.87487	331.67354	310.29769	341.16686	337.83054	323.6678	357.8072	307.60115	329.33803	306.11204	370.72414	322.15947	271.39944	276.30227	273.25585	434.86736	404.9844	626.97718	559.27804	344.64888	260.686	440.20299	438.56493	389.59631	411.04318
Tmem131	386.04454	632.57281	616.50693	757.76518	825.254	325.6951	354.51404	193.0153	461.1981	510.87758	173.61114	355.0693	348.0696	504.50089	485.27462	606.8096	542.65766	779.60637	704.1536	792.84671	756.51796	713.62277	709.61185	511.16876	873.65052	730.39522	985.91067	879.08445	899.24433	699.46001	2752.41118	1202.08344	609.79781	636.85309	449.45147	619.97134	682.97237	1034.49279	856.4993	940.55383	864.6226	1696.78278	2450.33826	1508.58272	1917.76104	1463.84567	2034.46806	508.82934	501.10685
6330578E17Rik	501.08166	309.26502	328.93256	298.40381	351.32132	416.4432	429.86315	455.91949	513.58405	792.67555	458.65513	591.77524	589.56357	407.93537	514.26573	325.47217	273.4099	330.59262	324.40051	308.71856	328.89755	413.26555	432.71226	352.47135	357.05239	365.35156	323.18408	337.28077	337.73419	308.37255	385.23708	361.86918	437.14692	301.43699	302.57294	294.55145	260.09566	390.23385	381.66931	720.25514	714.36286	430.8761	340.10214	643.54588	554.61014	395.62419	266.15127	598.38459	540.62315
Mgat4a	193.38043	124.2351	164.29698	104.99645	210.8791	184.53864	184.87015	84.72416	91.4412	107.39527	83.45652	166.36451	153.35063	216.00883	190.68934	329.72597	269.30485	236.68432	220.70727	156.30761	125.76004	448.4061	623.99684	460.27307	321.94561	221.42176	198.70435	249.62003	286.53605	473.06558	164.16205	648.42484	305.62896	361.38632	398.00081	316.25703	324.4644	596.82775	390.33443	178.11461	162.43721	376.63443	369.2049	139.79607	112.0642	204.98482	178.98138	549.51589	540.15637
2010300C02Rik	55.47713	77.11837	64.38954	72.54902	59.86696	69.52899	56.83562	81.27643	64.68981	54.02954	83.84465	69.65044	71.18021	57.08952	53.32988	81.44507	101.19903	295.85868	74.95148	88.38873	74.6735	67.6285	88.74233	73.81366	432.03273	68.68686	67.88653	62.02432	62.9059	55.32751	62.0621	65.73771	57.8402	72.34292	73.53023	77.16932	83.31094	60.78738	59.75	53.00346	56.15108	63.7449	73.67301	61.77653	69.20245	82.52839	110.4507	57.26991	55.73767
Tsga10	33.71442	36.73758	33.2618	33.92008	27.70202	26.1005	25.56214	23.95096	35.40918	22.72524	24.43255	27.64956	33.36032	31.01614	24.46693	32.55366	31.94696	39.68211	32.46622	74.87677	57.77894	33.56818	34.89924	30.28249	54.295	62.45649	70.6902	46.54247	30.19811	29.04034	21.98842	22.98637	55.30297	32.33437	31.71669	29.6439	27.45767	26.45321	38.79594	26.30071	22.91732	24.57325	26.60038	22.91566	22.64256	25.84471	34.62635	36.1222	38.78895
Mitd1	254.25181	155.96143	163.38021	204.41308	221.38178	240.36003	283.09976	131.6838	235.218	396.80398	142.96734	197.93443	188.64646	180.68597	229.59667	166.12837	131.78573	173.9395	181.09508	140.95153	166.44475	210.4875	230.227	241.53191	223.92037	271.84716	202.63846	224.02631	248.72865	247.14354	238.51812	243.48697	230.32564	188.00358	333.59759	311.82651	152.85425	193.22067	164.46781	196.02561	176.5845	186.2693	164.78821	116.31601	106.76731	154.59855	121.59147	143.20426	142.53918
Lyg2	19.36672	21.50025	19.4424	18.89202	20.11914	22.97967	20.10707	28.58853	28.96378	21.18684	30.33008	21.14067	23.30646	21.42321	20.13816	23.79609	26.67338	18.53161	20.83615	23.12423	21.07189	18.09635	21.50994	24.41947	17.60223	20.76352	21.17669	20.28399	19.99566	21.60975	22.08616	22.45145	21.16276	22.94054	22.90323	23.51784	20.08262	21.71093	22.23351	19.01327	19.47845	21.28482	21.20158	22.48105	23.15599	21.17668	29.7158	20.73551	18.18737
Lyg1	27.6594	32.01559	29.78163	37.4155	27.26603	29.92557	27.89301	34.2372	35.62595	28.83011	40.98067	33.63138	36.79521	28.91172	30.83604	30.7212	38.15249	31.95763	29.06367	32.4801	33.61367	27.89904	28.06652	31.76853	27.56921	28.73584	33.18595	28.02476	30.97354	28.36115	31.99039	30.20943	31.52732	36.27578	34.5071	35.52362	38.99374	31.54419	32.14719	29.6108	26.88289	31.89639	34.2973	31.6092	35.41361	42.18465	43.54683	31.27777	28.80883
Rev1	457.85613	433.59508	418.72536	568.96292	609.36785	404.8415	465.15613	264.3004	492.29322	516.50331	268.20475	330.86366	367.83247	470.26387	540.57088	419.12439	310.34572	426.76885	697.62125	682.09138	723.38889	560.29878	514.57042	434.15705	671.88837	932.24328	566.90335	544.27359	439.90885	420.38491	1292.4713	494.94992	404.57861	360.89131	327.61363	308.25199	351.15165	356.27482	390.7584	287.01168	302.36494	322.40381	401.52735	264.88645	291.60147	277.38037	281.56327	246.14143	238.38709
Aff3	730.65373	961.07346	1402.57255	249.45747	408.26588	800.299	852.83883	651.86542	688.35186	260.49709	253.21793	493.18761	399.75588	1292.56548	224.26434	1679.59057	1487.67127	1739.85432	1083.14461	2024.25717	1897.40737	447.47938	887.77733	738.96115	2176.44054	1651.48758	2235.13067	2044.54758	1929.23389	1785.4392	336.21373	886.19537	1432.71207	1562.94934	1033.38945	1377.52442	1465.25106	1692.26601	1693.63615	358.20485	270.35071	61.23921	84.57292	300.87846	312.47818	316.99815	137.34305	801.94347	822.44891
Lonrf2	27.49449	35.75668	27.96166	37.66583	23.64594	26.75513	26.461	34.8039	38.63879	38.78747	35.43226	29.75131	30.39128	26.65844	28.02911	25.89658	31.84667	28.90648	28.15263	27.56962	30.14049	24.02675	24.82405	25.74621	25.31467	29.23732	28.02655	25.66663	28.27407	26.08225	28.30421	25.11455	27.80214	29.23839	32.66482	34.19437	31.96127	26.50341	26.51296	26.22277	28.34175	30.03982	27.88937	29.31666	27.86311	34.15824	42.32228	25.46376	31.15176
Chst10	110.42049	96.65244	96.49108	95.78343	81.07877	110.88926	105.57101	119.31834	99.8439	197.05235	89.17239	86.08623	87.56004	83.16155	74.11389	86.08577	112.90416	80.28113	69.33255	93.85235	103.91455	68.27923	67.50371	82.93174	73.46924	121.46232	114.60566	156.44572	174.41017	364.85311	144.30118	315.85474	121.99935	223.70167	290.00905	265.71141	346.02008	198.59503	160.10477	111.10307	101.40354	199.08884	173.981	116.35261	104.56529	207.92261	170.76829	99.19364	95.59052
Tbc1d8	166.80308	277.29778	230.05012	164.837	163.93502	148.40755	133.8309	129.88538	119.00109	174.97529	145.27701	389.99692	158.81055	210.37988	110.00738	311.013	416.33933	74.14217	68.95541	65.82455	78.61363	141.17237	187.27956	64.13873	52.49521	53.95753	58.95006	54.87088	52.1892	45.72238	49.27815	52.47835	51.96286	64.37693	48.43763	59.0225	61.97299	50.77123	54.31566	1395.21267	1492.80289	1880.45226	1915.68803	2463.86271	2464.10528	1279.73485	1643.93799	3322.67689	3611.98815
Rnf149	252.24334	219.16048	266.84405	285.31934	380.5406	328.9468	257.9173	211.97452	290.23407	233.21313	201.95036	283.86755	315.2859	307.52668	367.70882	293.16458	229.53542	167.56323	140.56874	134.77766	145.2263	365.59808	325.94066	174.1512	140.92451	145.34953	120.32428	139.44954	139.11713	125.79853	108.77961	152.56943	154.42791	142.0773	110.43146	119.9979	108.06365	130.25121	117.28782	292.20195	256.63835	1057.70069	1043.2026	375.16914	358.40888	639.41739	819.92889	355.07495	350.22499
Creg2	45.38747	62.39495	58.28612	54.58772	46.27713	54.04048	53.85674	58.56865	65.89816	53.44044	65.9294	57.53462	51.15915	52.11111	53.62211	57.61093	73.88689	52.52947	52.56171	57.92797	60.40205	46.81805	45.74415	54.24865	48.09357	59.17268	52.77382	50.93739	54.09594	54.61372	56.71977	59.4077	56.18737	63.27852	66.57408	71.13282	64.28109	54.04037	53.74329	44.41507	42.26285	48.52693	61.9036	50.38501	62.73064	59.49972	75.662	53.51035	47.35541
Rfx8	62.08722	58.13837	76.21045	85.40668	105.71455	67.15812	61.80578	63.94469	79.94812	56.31916	50.09148	53.65719	58.70874	53.33925	80.57265	67.91583	64.24359	59.82886	53.41362	61.12206	63.82784	61.08346	73.32781	52.57616	57.17027	56.1791	60.19395	59.05692	56.59913	57.8015	55.56136	63.83107	59.28362	61.79034	60.92505	65.16186	71.01539	57.14266	57.46183	50.75405	43.67117	55.09263	58.71096	58.14066	63.35465	53.4862	62.32581	72.2003	64.55548
Mfsd9	86.43241	72.40304	71.41133	80.63898	73.98753	64.70041	71.62987	71.57507	101.7091	76.43956	70.973	51.00488	50.9663	59.68244	65.4403	67.83559	63.98998	58.5504	58.04122	61.97393	72.18225	55.50141	58.30086	52.14843	59.42319	61.15325	61.87511	70.507	63.95436	54.40363	46.14071	75.10513	67.65408	69.08787	72.98873	67.94612	71.80316	60.82957	75.99195	60.02053	53.49236	60.12053	67.61526	60.17856	64.25008	65.75316	70.46864	75.89836	77.35101
2610017I09Rik	19.26536	22.76715	19.94831	26.50401	17.34924	20.33525	17.73624	25.0535	23.39242	21.87087	24.78978	21.36942	23.17139	20.34399	21.07668	18.52405	23.13376	22.61846	21.12325	22.6785	24.42552	20.53958	19.14387	21.76455	19.75441	21.61398	23.91142	21.26437	22.67475	19.29632	21.62655	20.9088	21.19678	22.54748	25.4892	23.04062	23.58833	20.8657	21.8054	21.61436	22.28087	20.85317	21.23403	20.49128	21.15451	24.503	25.91989	22.1649	19.56321
Tgfbrap1	144.63687	139.49841	173.29779	100.65674	145.06781	127.98689	145.51744	152.80723	171.34141	197.06291	152.5214	188.5219	158.09446	188.11248	164.92381	141.21751	124.29963	150.7261	182.49348	182.23465	206.05029	163.67255	145.6849	128.48216	203.52044	185.23275	169.66977	198.69814	211.08186	232.88304	162.65369	210.80426	201.27076	184.37649	165.77976	187.44158	155.31608	219.96671	220.71005	196.42391	182.7048	188.62394	169.35761	202.39875	143.43222	134.01011	146.67029	236.61081	239.99891
Fhl2	47.28063	49.37971	43.2544	44.70237	42.13705	46.29438	44.74929	49.94341	64.80364	43.69711	56.52089	44.72238	41.14854	43.62515	39.25937	45.35226	50.53059	43.41855	46.18858	46.65406	44.63823	42.83241	46.16639	41.03988	40.09729	44.76795	52.08449	48.80114	51.17009	47.50251	51.93142	49.49456	48.01073	42.99457	50.50783	51.23406	58.44381	49.40848	48.49162	43.38224	39.43344	39.07977	48.45352	46.28439	53.08743	49.88385	58.00044	46.13975	44.42505
Uxs1	324.35362	362.86127	362.09732	394.07085	307.94411	394.14571	362.46256	367.17582	455.37572	379.01938	403.37029	387.34593	472.22679	402.45193	414.41676	374.028	334.29313	309.13079	347.7193	239.62436	225.80571	379.10694	412.01589	303.35224	256.08371	233.02083	177.66467	211.67875	209.50189	224.46893	266.53947	246.03039	212.15928	218.00209	165.40701	195.41241	216.59357	224.64185	213.8695	327.66446	347.61828	348.91479	355.4767	368.95194	378.13347	330.67012	389.75712	299.82149	262.78038
A530098C11Rik	16.28707	23.16116	22.24011	19.75424	17.86974	17.10483	18.3504	18.29881	25.90343	15.30373	18.05362	14.5945	14.17999	18.94604	15.97803	17.58042	18.13101	16.93637	16.63757	20.08321	18.32654	19.46038	17.57993	17.00482	20.34356	25.88576	31.24181	29.81413	28.68754	34.62716	22.5513	24.11665	20.33777	25.99992	19.02429	26.41362	30.91476	22.46052	22.02023	18.42338	18.13905	19.18563	23.92521	19.61627	22.56214	22.87927	30.02142	18.87621	20.89033
1700029F09Rik	292.51371	138.08133	135.78733	160.45319	225.38143	374.79313	437.4326	334.38328	725.59382	1227.56388	352.23543	405.092	461.50018	276.84112	563.40558	197.32026	177.80786	345.38718	632.95816	327.0505	212.81141	413.11896	511.50138	760.56442	423.14176	310.21594	215.36731	209.06563	178.65476	210.65249	426.45635	131.5784	214.02999	137.85157	173.96219	107.6862	113.89064	149.50255	125.29071	294.81406	279.9028	157.56851	77.31947	112.69133	80.42013	83.9114	73.93185	198.97523	168.46355
Kdelc1	491.57986	330.74004	331.66631	362.92332	383.09141	361.99967	591.23397	286.06106	481.32808	465.51407	396.80442	265.92503	443.34939	316.32058	430.88832	189.98171	130.31746	133.06592	156.30261	53.12344	44.45156	301.59466	216.94561	181.21423	116.1814	72.63505	54.5515	53.72604	52.84842	59.06505	38.38401	106.8796	67.86146	59.65694	57.70697	58.06118	49.1873	151.9325	111.39937	215.4878	226.58016	175.41464	114.3873	221.7486	138.02898	133.20172	83.91118	202.47884	212.93036
4832428D23Rik	13.58958	14.36335	13.52537	16.20788	13.07934	13.60184	13.97407	15.21665	21.20565	13.09682	14.09346	14.21271	14.79098	12.40522	13.6144	13.70668	14.31628	12.74033	14.32855	15.77715	14.57673	12.4703	14.76857	14.00904	11.89605	14.0117	16.87128	14.79733	16.13078	15.71335	13.35516	14.99984	14.48669	14.83522	15.4355	14.4104	15.35031	16.52874	14.5509	12.76485	15.63581	16.84082	14.71829	15.561	13.7531	16.27001	17.21261	14.04278	15.58307
Col5a2	35.35101	46.15926	37.80558	46.05524	40.84397	44.53871	37.06956	44.56005	54.29083	44.05606	47.09617	39.12954	40.4628	40.17823	36.69197	43.68683	54.25554	40.0457	39.56909	48.34609	48.25557	34.47967	35.33313	40.68873	38.95576	41.3908	49.38849	43.49992	40.88979	42.20679	39.90731	43.3368	44.21782	47.74917	47.08527	50.64147	53.06546	46.26514	43.39757	36.90336	36.96143	42.14778	50.24113	42.51431	51.88262	41.52315	55.59054	42.59616	42.66948
Slc40a1	89.46475	117.31826	115.15057	117.74586	95.5302	104.12753	172.10484	181.02789	183.63309	1533.10328	185.858	33.34283	36.70934	81.92046	43.89872	229.50596	131.30638	46.39733	61.28866	31.29429	46.55312	70.20695	40.29647	46.68169	25.25406	101.95499	29.7979	28.69291	23.0533	27.01819	26.16671	57.82736	58.92234	46.34004	24.11415	34.37424	28.36696	24.608	27.07374	27.92699	34.82665	68.8145	83.03826	90.57621	65.13831	43.81473	43.04802	119.47847	82.20609
Gm4776	14.43287	19.75761	14.82518	19.33256	17.07576	15.32683	14.27436	20.35377	26.18885	16.26074	17.34041	17.20084	16.64916	15.51314	16.11465	18.07491	17.50158	17.31723	15.96848	15.98458	17.85422	15.94439	14.73102	16.18472	17.78497	17.0994	16.30039	17.79507	18.65275	16.29618	14.72074	17.16119	15.38024	16.99837	18.03047	16.75763	18.19038	16.69204	22.36947	16.39141	16.29858	16.4524	20.59062	18.71425	22.77138	19.42189	26.1186	19.76035	17.77306
Slc39a10	441.99358	244.29676	355.3895	303.56643	596.64475	508.19744	496.83192	183.78114	471.41901	374.31909	136.4791	428.69814	450.1038	424.96228	636.76933	405.82025	266.85949	263.98328	322.21551	183.0536	172.70087	705.00685	858.74904	528.1039	293.94537	262.82723	237.1274	295.67373	337.96042	294.47149	156.15328	240.33278	231.62714	204.90841	222.53366	190.01592	182.15417	231.11017	212.5568	352.58371	311.37457	330.60769	239.30453	276.12244	186.09005	210.1675	122.96802	267.91399	275.28065
Obfc2a	303.01736	138.08056	172.11475	109.16404	193.264	183.73975	166.0989	62.1769	133.85918	97.05879	54.10666	170.96889	65.44621	118.04498	127.40756	197.02381	178.67978	205.15812	97.39741	154.50824	169.13191	209.35585	353.84176	281.1545	239.26212	169.25492	230.70518	251.25343	259.35419	336.7293	151.01475	250.80153	207.68746	228.8917	324.70365	212.00268	203.95802	365.19843	270.84302	1259.72291	1200.42699	1296.95168	922.3747	1827.07664	1949.07387	645.97356	544.83537	260.89059	254.32283
Myo1b	24.43413	25.41633	26.09903	47.9197	74.81994	34.47156	29.3263	34.79806	42.79655	27.02039	43.66855	38.02379	38.18636	29.82803	43.01157	29.5269	33.58902	29.11714	28.47948	29.11635	31.43731	65.08771	90.24334	46.27455	27.52956	26.30874	32.31439	30.71612	32.42897	28.01723	29.60044	35.16978	28.91388	30.20856	31.2553	28.67999	31.42303	28.7894	27.96748	33.91847	28.65127	197.46925	254.42354	43.55198	33.35369	121.9294	158.04096	27.08726	25.75646
Gls	957.62194	819.61405	891.65393	591.95392	892.60791	807.37435	852.27442	271.456	926.62891	1144.02514	255.38579	691.9573	718.00348	701.19201	705.78727	650.78573	481.07409	727.67332	682.72834	655.8371	810.23207	865.25137	905.31843	717.10096	797.46713	986.57107	1084.8866	1022.79558	1037.03845	1207.70899	764.67769	915.71634	923.7354	839.24643	759.86088	663.84885	1021.65789	1244.59318	1116.03792	1108.53898	964.44374	1002.0634	1051.5709	1066.17029	1125.1259	802.02581	792.26028	922.48653	954.3243
Nab1	325.91472	341.75078	326.73376	364.09532	388.16478	250.11516	280.56201	126.27876	280.10562	192.67494	101.72308	322.44395	240.69846	283.19945	258.37483	259.49576	210.61617	244.31818	207.46914	151.55212	263.34219	284.24658	298.68014	200.85402	209.02528	291.02612	349.84003	419.27174	393.68203	379.95382	353.44756	682.84886	310.04567	272.56108	251.52235	216.87558	307.55273	327.99168	303.44244	474.68569	425.93056	416.24113	396.43964	333.77667	353.5461	379.03259	309.27546	498.21203	488.57491
Mfsd6	203.37381	195.47857	255.67645	140.56898	182.42747	136.60819	158.50451	80.42242	134.22925	60.65936	60.97231	131.55243	93.59389	128.44407	114.54374	138.70069	121.93027	153.29543	126.38235	177.6517	121.03533	113.93606	125.42892	123.71134	186.72318	95.9113	82.21996	79.842	100.7082	93.41336	96.85456	59.86538	79.16433	96.40285	72.61742	70.09863	102.2615	113.52265	102.1611	397.23139	329.07979	240.80899	192.57192	226.7164	194.78911	135.3331	144.58266	121.33678	119.85847
Inpp1	273.57349	238.72327	262.39877	227.79982	255.47196	194.7	211.07879	144.64808	183.81372	63.57091	144.87876	101.07583	98.97274	166.83982	202.91712	156.52301	139.93241	156.86824	113.11646	118.89219	137.16215	165.43555	145.12246	79.38599	126.35031	105.78109	124.18249	150.12697	209.85991	186.81017	262.05303	114.6772	125.35868	146.58983	179.07245	174.49158	132.02205	97.50419	94.67165	250.49874	243.1338	137.5791	134.06104	233.33829	267.26729	139.75264	142.42721	109.73185	107.9773
1700019D03Rik	19.00826	21.44001	19.31085	19.85524	20.81444	16.55775	17.31978	19.13909	24.0557	14.32922	17.58157	15.30803	17.4774	15.46774	18.29897	16.99999	17.72838	17.25986	19.9828	23.08527	18.02329	17.6144	17.84074	19.22262	18.13859	18.31451	17.39579	16.71279	17.86721	18.48485	15.64253	17.56654	16.1817	21.1842	18.84991	18.04993	19.31223	18.56043	18.06538	17.24005	16.506	22.19569	23.33417	17.54707	18.44108	30.48824	24.00049	18.58537	16.1677
1700019A02Rik	8.55145	11.38493	10.0083	12.52331	9.3721	8.75082	10.41793	9.40623	11.57463	9.77701	9.78374	9.128	8.59951	10.26665	9.5672	9.09171	9.43089	12.47505	10.48581	11.05273	11.03721	10.9376	11.69136	9.86126	9.00684	10.11373	10.95448	11.50182	12.44638	11.22488	10.24514	10.2702	9.72863	11.63121	11.39919	11.59699	10.93483	9.62319	9.88946	9.28313	9.80029	8.9731	9.27813	9.21012	8.95059	11.84645	13.85733	9.00191	8.84778
Pms1	130.57998	108.72467	105.30118	129.75502	168.86259	151.44064	135.84709	83.18869	168.52555	217.58389	66.78878	152.94451	157.74765	143.65015	146.27821	123.28945	109.71094	103.91659	154.68465	108.71405	103.31719	176.36987	208.76108	169.06167	145.46473	144.07464	122.15696	132.37862	142.5094	139.79032	157.22645	112.00866	112.41392	113.289	133.5359	108.41362	100.01762	129.6828	122.65509	121.04966	113.63263	137.28666	121.40739	111.29079	105.12534	125.5493	78.22698	103.38751	101.54875
Asnsd1	852.00779	463.82789	469.88455	459.59418	571.84564	816.8122	826.93243	436.75969	891.40029	1199.65513	526.45308	1013.11323	1112.89611	685.51801	914.68885	720.04191	562.55654	597.1104	912.29417	638.78973	636.14383	912.17295	868.37801	834.34937	714.36427	931.86273	909.51488	880.49553	901.26028	959.09548	1061.00857	973.77315	1109.32372	729.15143	963.45691	757.75419	664.73988	1050.49562	995.32999	810.72924	827.93556	1048.03219	747.04093	881.52888	734.14106	816.14648	505.99472	512.62243	500.4578
Stk17b	912.00572	653.21859	733.94463	541.91184	836.35827	968.51853	798.65096	272.86598	349.66162	355.2962	200.99512	997.88104	649.39768	682.25188	463.31211	1668.75355	1559.07787	1100.75568	1128.059	1277.76023	2776.66327	865.89888	1337.13493	839.11278	1314.44182	3756.42599	4357.57283	4684.43335	4709.95033	5110.83823	2806.12425	3237.99603	2717.88632	4080.0931	4623.66722	5617.57351	4281.96423	2896.98144	2224.3037	1075.14914	946.45979	3661.74833	3150.17196	1745.46128	1294.63774	2711.12601	2441.21605	2359.52101	2456.7198
Hecw2	35.88577	42.34982	37.53606	45.76471	62.73681	37.5979	37.54191	48.83781	54.20089	47.06805	41.37774	41.00544	41.78709	36.17698	39.40964	38.03773	44.30875	38.9723	36.88209	40.0107	44.52065	37.37513	38.02784	39.45314	35.87873	38.57473	43.21584	43.05508	41.06235	41.5029	39.23801	41.20093	39.91982	47.33656	50.56942	51.21989	48.82033	38.3188	41.09472	41.25495	39.78608	49.13895	47.2743	53.5051	49.15392	49.41776	51.0941	39.26473	38.09521
Gtf3c3	312.60819	188.01895	254.74494	266.24322	361.06002	243.06019	265.78824	127.05882	246.52478	331.11371	125.0314	258.03072	266.66927	220.61847	318.16594	240.93835	174.53752	252.16525	325.84445	227.25914	171.71225	359.82769	380.58675	321.96056	339.72528	234.61269	158.08081	183.87955	206.39957	189.23517	255.87558	196.27389	198.62042	164.728	161.64936	183.81765	126.25614	195.80367	199.89318	201.47299	208.98819	197.72014	181.66606	184.44682	139.43383	201.87699	134.75416	202.65299	212.99527
Ankrd44	184.87667	163.62818	210.59342	145.79878	204.75325	215.72346	160.59539	117.17175	182.16851	69.1713	182.57143	523.77956	346.28449	321.74261	233.96538	445.91422	442.09336	469.15074	400.46111	533.33057	861.02253	416.33849	487.81869	316.62527	510.03342	729.01533	1169.48632	1268.2066	1157.94064	1298.56446	564.34988	746.73819	953.29099	1125.58778	1046.89823	939.63276	981.36263	1321.00846	1228.99126	590.99963	579.9246	804.80971	818.70887	602.25794	581.97698	619.62549	639.96684	712.74702	704.43993
Sf3b1	1962.30794	1754.49588	2032.79303	2260.5906	2339.10127	1961.7874	1868.75133	593.15708	2039.63639	1820.49953	612.57003	1803.19433	1756.44036	1777.58923	1395.2809	2330.32358	1899.56673	2578.38366	2620.59935	2965.85064	2877.14636	1928.26611	2175.42889	1817.95746	3171.77961	3286.21593	2979.22214	3115.95957	2983.46591	2770.45773	2357.18156	2522.34433	2010.70754	2661.77082	2098.903	1537.55563	2508.15011	2182.60307	2086.99835	2463.75252	2061.8609	1879.71088	2474.5702	1928.48076	2436.83697	1820.95789	1851.00968	2218.919	2084.2084
Rftn2	47.26347	47.99727	50.84632	42.22638	77.44631	72.72078	52.25076	57.84417	67.90566	36.21086	46.64798	43.4496	45.06476	73.36855	56.81679	76.31644	66.39375	126.83299	62.8508	81.23281	80.78806	64.17815	67.05586	90.97924	112.53117	82.86347	95.02531	103.60195	115.50281	157.91427	59.55108	86.14302	143.36305	124.47037	158.89081	149.23024	98.6286	79.36323	104.68167	30.68968	33.14422	40.15153	43.44138	37.04161	38.28199	37.03657	51.57047	40.80463	44.74129
Boll	25.54166	24.35807	28.55748	27.73153	24.44887	24.42008	26.03659	22.59395	25.47016	19.28435	16.60009	15.85754	17.85741	24.33351	20.94149	34.56552	27.59248	25.61686	19.92192	17.50026	18.98698	23.08588	24.32697	18.23516	20.91367	26.70532	21.95079	22.24481	23.71147	27.90504	15.77447	18.05928	20.74152	21.01906	21.03295	23.7277	19.03037	17.85963	18.69648	18.32949	17.23865	20.31054	17.86639	18.84168	14.66494	19.9852	14.89633	18.60472	19.28359
Hsfy2	11.64954	12.50116	11.30252	16.35378	11.52857	11.98174	11.64042	14.53269	17.71349	11.84919	15.85057	12.3646	12.53328	11.52027	10.8302	12.21393	12.14299	10.95875	11.37579	14.53283	11.54358	11.63069	10.77785	11.71904	11.25147	12.92587	12.30801	12.28743	12.00267	11.66194	11.93439	11.0948	11.661	13.21777	12.32728	11.96288	14.36727	11.39679	12.88121	12.21533	12.39376	14.45141	11.82584	13.71179	11.78404	13.78038	16.98881	12.04674	13.22053
Satb2	29.42399	38.15367	34.62897	39.85534	37.7792	33.96332	32.20692	42.45901	40.211	32.59611	42.55954	37.07236	45.10526	41.35348	46.19101	33.75096	35.40174	43.1391	34.7068	62.25261	48.51185	49.14295	49.01154	80.9814	112.03366	64.67994	35.51634	30.56689	36.34346	30.51202	33.58845	30.98673	31.70804	38.58858	34.83819	35.01147	37.70545	33.97558	32.58369	37.4095	40.45697	39.67195	35.78076	40.51198	40.13764	41.86121	41.97747	32.14918	32.01137
1110034B05Rik	94.11861	61.39327	70.64964	91.24363	95.72645	105.93053	118.52736	49.20053	92.45842	141.04013	60.92672	86.26809	86.22802	86.5887	102.16706	76.03181	59.34084	83.89301	108.74796	94.61567	94.89753	123.91597	113.7878	96.58895	113.83407	105.3975	102.29696	112.80572	100.08377	100.78941	110.2023	98.37964	91.1693	81.80122	116.99552	106.70347	69.76293	78.65383	67.0747	108.43265	112.26439	92.1035	76.30577	114.50231	77.29291	75.93221	51.38719	81.35343	94.70698
Kctd18	172.74508	125.43594	158.17792	140.10895	155.12708	168.06807	181.37477	111.48383	177.3021	135.31203	108.86985	147.68726	129.18212	134.2395	136.7927	145.14851	115.08772	131.74194	129.82051	142.29021	148.96471	139.1331	159.77454	117.49709	165.35624	145.63962	154.82854	162.92698	197.01096	205.67063	130.27104	172.80439	178.10925	194.77485	178.88938	144.75463	163.54454	191.93262	171.91451	167.00202	141.06252	183.18522	182.80105	159.22932	144.584	152.28868	127.4426	257.74333	296.68907
Clk1	2667.62123	1411.70646	1801.2985	1641.65825	1897.38188	2063.77947	2010.85946	453.15697	1994.1884	1296.15455	337.97744	1222.42645	1196.29777	1400.45038	750.31843	1883.15099	1504.3007	1625.88662	1491.85354	2093.8177	1566.81852	1249.22713	1580.7101	1009.07717	2458.93593	1834.83401	2086.00848	2295.87636	2414.20849	2641.43255	1475.92678	2682.56776	2166.66161	2151.38073	2162.64457	1527.15784	2324.45424	2223.34329	2139.96291	1922.27271	1620.44132	2411.10281	2518.14357	2016.37856	2424.46954	1718.80841	1819.19371	2307.77777	2285.50647
Ppil3	371.30548	141.52889	182.56297	162.99851	170.67699	254.95339	309.15267	345.70361	383.45271	520.24605	492.36326	339.35474	342.51934	213.88951	334.01254	183.55358	132.15657	151.57975	221.62853	176.0538	140.06809	251.62379	246.0681	288.85861	178.45426	189.29515	154.10644	178.03039	179.32833	214.71694	236.00837	229.21311	274.60886	151.2383	218.86237	150.03094	136.68106	206.66454	213.57857	239.13514	230.75615	212.29977	141.38178	201.3494	128.81225	134.63178	107.41331	170.29593	169.91888
Orc2	291.49958	248.68475	230.49941	344.34529	383.63741	317.34648	364.00476	176.24529	400.1106	1052.74993	186.10959	383.57921	479.20119	395.25129	449.67731	344.8853	277.94468	400.07472	581.73284	275.38267	215.59873	520.30221	556.50875	556.97186	340.24053	334.40261	209.10376	266.16316	281.02268	310.46761	470.89596	254.82006	218.25639	229.13097	209.56559	184.50882	196.58506	257.37462	227.34162	250.60168	241.22834	230.9521	207.99222	170.17067	157.43976	199.96652	138.8569	164.87398	181.94045
Fam126b	273.52091	141.2949	180.05567	162.51513	217.45562	205.75863	261.26377	59.36408	226.84029	209.69156	61.22747	162.14665	181.2633	149.57446	154.10059	142.52602	90.64483	119.05776	209.84515	134.68201	103.3008	160.98286	170.17115	120.82896	188.13199	149.41436	131.3483	136.96439	153.92688	175.32434	107.78008	128.42709	105.96215	132.4787	135.8842	118.42531	116.25071	150.45028	125.77337	137.33945	132.63426	168.4793	114.11286	135.4675	82.78759	145.02524	75.65121	145.28393	168.56308
Als2cr12	16.486	19.89268	19.63696	22.20437	18.67258	21.02348	17.98129	21.06233	18.75563	18.09611	22.89852	19.64784	18.43354	17.60631	17.0323	17.87027	19.80241	19.64149	16.24118	20.33237	18.20071	19.37278	17.79211	18.99478	16.1721	20.05455	23.00804	19.96701	18.66702	21.75742	20.79031	20.84373	19.344	20.03842	20.88066	20.47041	19.86987	18.50986	20.22316	20.43	18.91083	21.05019	21.31957	20.12377	21.29344	19.59792	22.28108	22.47139	18.99653
Trak2	380.79814	405.04696	467.28305	703.18471	636.66394	341.48085	375.80977	195.98624	272.85879	800.10967	188.34872	377.68615	304.65362	391.17605	411.15432	356.03937	285.23272	522.18916	455.42479	709.98343	1018.18282	520.03333	458.61483	416.96563	526.43254	784.64183	1319.03904	1103.35422	973.05912	932.45877	787.04807	556.08733	672.80394	786.59829	676.82457	846.32232	793.73574	881.85992	780.65373	386.88563	391.22495	330.67102	310.64494	398.13412	360.6385	292.41521	282.86128	590.54624	579.51428
Als2cr11	8.73403	10.4154	9.29167	11.57735	8.82529	9.39952	8.85502	10.58769	13.88567	9.45829	9.9597	9.82676	10.07256	9.661	9.18138	9.33962	10.31056	10.11312	9.76123	11.21036	11.55974	9.04971	8.89803	9.165	9.35187	9.30341	9.51614	9.65471	10.09606	9.74857	10.05462	10.23086	10.07921	10.10404	9.85747	10.50396	11.35261	10.81343	9.7237	9.70573	9.20219	10.56547	9.85709	10.11102	9.54521	12.07298	12.16304	9.8583	9.63021
Mpp4	37.64063	40.97695	35.11014	50.04543	38.74823	37.07883	46.12813	45.47219	57.44883	40.13483	38.65493	37.2069	34.64605	37.38193	44.20969	32.76428	37.78999	39.14722	36.12606	41.62405	43.19937	32.2336	31.54779	34.17369	30.92168	37.70166	39.74453	38.68582	39.57082	41.80112	35.46145	35.94925	39.11331	44.2809	46.34667	43.17731	45.65831	35.05194	41.55906	34.51821	32.13808	34.83664	35.85605	33.89177	37.67089	41.67803	52.05479	36.22542	36.58747
Als2	318.12847	163.33778	326.18403	338.00052	373.78559	222.50119	372.57721	260.5119	295.0095	163.5841	204.13518	129.64588	105.83145	176.53688	446.60003	127.08329	93.99566	135.8258	136.70715	131.49501	160.73426	227.45897	168.93472	114.20747	156.56013	161.38781	164.66631	182.4069	214.03254	217.91301	173.43547	165.42139	307.16452	170.82594	163.55785	150.96986	159.12847	180.83197	300.60648	270.96169	253.02596	128.29818	115.31137	250.0971	213.12508	144.76284	99.78029	420.87352	372.4712
Ica1l	21.71562	25.89442	22.67357	30.39877	23.03304	23.71745	20.82293	33.52299	35.66186	35.07779	30.81087	23.48102	25.48391	23.2277	21.12677	21.21542	22.97631	22.39904	21.83113	22.71151	22.29657	18.60992	20.50927	22.34961	19.21525	22.1741	24.87679	24.97283	22.7346	21.39863	21.55549	20.90128	21.57599	27.19381	23.64433	20.16756	29.91021	23.39677	21.79606	19.88625	19.49752	22.71631	24.88936	23.64942	25.88592	26.38043	28.63366	23.91039	22.32306
Raph1	44.1565	52.45596	40.37012	83.16643	137.49911	40.32521	40.01111	41.8598	48.98075	32.90705	39.04675	285.27873	93.74782	56.46543	106.29738	71.3944	76.39857	44.20199	43.30774	39.86093	46.19412	140.62366	141.25449	44.69518	40.45127	54.85209	37.65495	39.49537	39.83386	37.45037	86.38262	51.34722	43.92981	45.18563	44.84035	38.32608	39.56516	93.06015	74.55787	163.8629	157.56879	72.22912	68.10149	75.66395	70.50987	122.90497	113.57664	86.83634	77.6595
Ino80d	411.81747	711.84439	766.4165	667.42321	690.8712	454.58095	428.97709	260.37958	480.24412	252.79488	237.02705	324.70075	366.37925	752.05366	437.65915	712.54506	635.37954	777.87635	610.99684	788.42972	894.48604	534.22735	514.62542	436.85405	895.07298	750.03195	928.38967	936.11493	968.46603	904.30124	728.98835	731.54993	648.28497	890.38814	590.12556	971.47412	907.65301	791.00974	754.86132	444.26304	397.23899	464.76628	534.90766	522.23948	534.92043	556.63534	480.43681	490.53842	491.35513
Ndufs1	638.63916	343.30208	424.99339	566.81952	632.82389	596.81419	623.40944	462.44826	671.38435	1358.7352	520.70052	696.5005	769.22379	514.30842	772.26667	484.31708	362.58284	523.56503	735.64904	492.9462	409.61987	715.56299	741.22171	775.78998	613.12448	579.82607	462.83003	478.28142	488.74926	493.4817	714.2404	438.47361	502.55629	404.5259	468.85757	531.21361	353.62205	425.90479	398.45917	516.22177	524.15847	412.93329	333.57607	414.66926	334.65354	357.82304	233.1459	420.5333	442.78278
Gpr1	29.88842	38.21034	41.23612	41.36588	36.92725	34.94534	33.34829	30.9118	51.44942	34.5365	35.82206	33.7207	32.31062	33.22969	31.79586	36.25494	44.45978	31.36156	33.69981	43.04488	37.339	35.20257	36.01738	38.57642	36.3619	35.10706	47.76214	47.18027	40.2331	44.94086	37.58059	42.42553	34.49002	43.81295	42.45266	43.6328	43.89584	34.96312	39.98513	26.15828	29.32676	38.70269	44.2519	43.20213	42.7112	40.83809	44.06401	35.94454	43.39463
Dytn	56.90091	74.22864	65.87686	68.62001	56.92666	65.90303	69.1122	84.87758	95.10909	70.27443	91.04822	70.94795	70.00893	68.121	60.22196	60.9737	75.77986	63.24658	64.48689	70.21014	76.3211	63.55345	56.57178	66.08875	58.20396	64.84133	70.5655	69.82597	54.40546	59.56777	65.07107	62.99005	64.56079	71.12736	74.59385	78.53451	78.70708	65.73339	79.66465	66.73724	64.40197	69.23578	74.99603	73.49533	70.51982	78.23663	82.47694	67.477	62.22291
Mdh1b	16.85603	17.54699	17.58894	17.17039	18.31855	18.77239	17.4322	17.42424	25.46407	17.47434	20.93382	17.83747	18.78622	19.42203	18.00667	18.63676	20.1594	22.05455	18.05724	21.5607	19.57468	18.69808	18.36091	19.09425	17.16319	18.78268	19.20928	18.17553	17.94479	18.56261	19.68766	20.95246	19.52643	22.91061	20.78729	21.6962	21.88283	18.35844	20.30567	18.11171	18.79782	18.8761	19.06728	19.57046	19.91058	19.29748	19.19659	19.1674	20.51712
4933402D24Rik	24.04993	29.44782	30.484	35.99027	27.16155	28.98084	28.04615	33.30177	32.98878	27.301	30.76669	27.38217	26.19338	27.3713	23.91047	29.19998	32.0422	26.25582	31.39516	30.74259	33.96392	25.82915	24.49004	33.0582	27.30713	33.10373	38.69196	32.65998	31.63326	33.92944	30.56913	35.57476	31.03094	38.46916	33.9981	34.44832	40.81229	30.39952	33.82004	28.40032	31.67671	32.66206	34.65074	28.41227	33.84254	45.03845	37.47244	29.53857	30.67178
Klf7	136.39475	149.07791	136.0019	122.1357	142.94503	100.63632	111.80637	69.06293	107.70772	83.91426	89.24616	129.94956	104.74258	135.38823	81.1596	188.14793	190.01836	163.9021	119.60484	209.58069	219.54752	109.10174	122.28684	99.98265	179.33385	194.82006	260.93134	326.97182	304.55334	301.94824	141.09629	232.76941	248.89569	295.53523	265.99397	273.94006	250.88619	267.45994	246.9065	204.64998	192.56728	208.89117	196.01687	183.98284	169.63439	201.60572	161.40475	243.40861	238.81284
Fam119a	213.53732	94.24859	156.7063	124.01672	120.23485	170.576	212.82055	154.07342	168.03967	124.83523	135.50517	180.25188	121.1617	114.32829	135.96874	112.23822	94.75533	79.12746	75.08061	66.16415	67.25865	122.23486	119.80599	92.59529	78.75972	76.24693	70.46916	65.02868	71.31072	81.8127	75.42049	147.99655	111.24863	72.95562	84.06465	77.81359	68.25888	122.62707	125.70982	148.72342	168.43533	138.99155	94.08998	139.11735	91.81554	95.98302	68.07201	171.38781	188.66874
Fzd5	88.6218	104.56763	101.11461	100.80277	83.65464	96.09152	89.33103	96.78112	100.87476	87.4637	88.93761	106.52819	86.48468	87.42889	82.22774	95.53571	109.43426	98.50172	92.37783	119.00786	143.8036	74.99601	81.37728	99.25698	89.58472	110.05729	133.66462	115.09681	98.67995	97.45006	118.00176	99.32762	97.34789	121.27063	100.73693	99.56798	113.08983	93.44744	88.62415	114.17987	102.03239	88.69255	96.5925	109.22836	106.23931	98.21672	112.90134	84.67157	89.75418
Plekhm3	131.47813	135.85754	154.96613	112.12472	140.1573	113.41511	118.16144	74.30979	105.72171	78.29925	63.09883	344.0997	123.92742	123.14232	96.70185	167.39005	239.08845	158.7817	119.04769	176.57367	407.22361	131.85244	193.22449	94.89075	186.04001	518.34696	639.90365	705.6344	603.78769	809.99217	431.36632	738.66877	580.72411	739.54009	535.93884	598.66555	700.67324	1085.5143	886.04349	632.22623	620.9879	791.77871	1033.42156	661.6172	781.17586	631.21443	752.72288	1745.62051	1707.30631
4921521F21Rik	15.21351	17.60696	15.03282	16.85478	16.1407	17.04507	15.85164	17.51848	26.33839	18.9302	20.73133	19.67834	19.00481	16.38099	18.00262	16.49416	17.38926	16.62052	19.52493	18.12186	20.80011	16.13419	15.95025	19.57901	16.67617	16.62762	17.55717	15.8552	17.10894	18.3935	18.39427	17.53323	17.33535	17.86479	17.42811	19.75932	17.82806	18.54865	17.7897	16.49745	16.7189	18.5297	16.40263	18.45669	17.24468	21.0717	19.69158	18.09131	18.09182
Cryge	44.67527	50.39557	48.58911	50.70094	43.67524	50.62434	46.88056	59.73337	61.95202	49.3002	57.7535	49.3644	55.52193	45.6982	41.16772	43.30516	52.4302	48.05456	45.34299	48.1309	48.94653	41.61982	41.59748	41.90329	45.28161	50.10078	51.07812	45.17032	47.23807	49.02893	49.64386	46.96095	46.41947	56.82432	55.40002	49.61064	50.38541	46.43221	53.62282	49.6779	47.8998	46.75557	46.61058	45.33134	45.86858	55.2109	52.1459	45.43863	43.80825
Crygd	9.76219	10.30548	12.66689	11.55192	10.21247	12.9731	10.3173	15.33559	15.95271	15.092	18.51052	14.54186	16.81706	10.10784	11.60944	9.86632	14.84332	9.99327	12.07662	11.29851	13.80379	10.54382	9.41246	12.36995	11.83203	11.19273	12.18847	10.27067	11.33481	10.2195	11.11168	11.75362	11.68526	12.81875	12.9372	12.38569	14.36136	10.5699	11.08917	11.05705	11.14492	11.76585	12.24895	13.63824	11.95247	14.7386	13.50675	12.28544	12.16141
Crygb	12.23663	23.2554	18.54338	23.36395	13.37117	14.83853	17.70971	22.4606	22.13985	15.19301	22.41234	20.47251	20.62578	17.4081	16.51152	17.72782	23.75638	18.71921	18.00522	22.06292	18.52888	15.37909	15.59986	21.45719	16.28288	17.98975	18.63536	18.31047	19.89896	15.76172	18.23521	16.70315	19.07882	18.9455	20.76779	20.29627	19.30137	15.74464	18.18633	18.07395	20.2618	18.34347	20.35589	17.59529	17.60401	22.6732	21.47262	17.18505	19.33079
Cryga	51.25421	68.48636	53.74029	58.61958	55.81729	51.6856	52.61836	67.26818	67.14669	67.76711	69.3792	55.22648	61.25802	55.06771	50.70374	56.94855	67.68282	59.94804	60.08053	56.23598	61.61558	46.30941	47.92553	65.43826	50.32886	57.0097	58.32197	49.76715	49.76385	52.072	61.07943	54.388	57.01065	60.69191	62.60309	59.14352	69.34444	48.14352	55.24994	53.68469	60.6342	56.23729	63.74291	57.7565	69.64165	63.60339	86.78135	52.75659	50.2533
D630023F18Rik	22.00656	24.19588	21.54223	24.82354	24.90137	22.14327	21.53852	26.01197	37.86488	24.54538	33.36099	23.33711	24.62584	22.48693	29.2125	22.40245	24.35017	22.04109	23.98698	24.23422	26.04773	23.62124	22.69848	24.18728	21.97781	23.65949	25.3885	24.07563	25.58337	24.3966	24.26003	24.56328	24.86303	28.71999	25.90906	27.39645	25.02961	22.79402	23.98584	23.90157	21.91422	23.67488	24.28476	26.11587	25.66762	20.06688	28.77058	25.60933	24.44249
Idh1	421.97073	192.43653	274.66489	168.62843	279.94723	292.86757	414.13965	284.48886	417.9277	205.85085	907.28929	908.26239	1094.45085	395.1906	660.76846	247.27806	150.09494	154.93532	116.34163	186.00674	114.942	399.02414	306.26878	200.31121	187.99532	113.89196	120.01803	131.96723	129.29981	136.30618	191.53628	71.72781	138.45421	101.16521	123.53813	105.30194	82.1997	103.95063	107.27912	293.33253	385.84881	266.81791	128.4997	524.27368	330.2707	106.45937	79.05134	194.07255	169.43533
1110028C15Rik	305.86659	279.71062	380.69655	246.29462	337.37037	327.14791	306.67224	75.24234	263.6156	128.02717	55.14171	152.02151	139.28249	327.56682	126.71986	554.76702	447.93138	962.73812	670.22445	641.91622	316.92346	307.17822	426.61383	389.74463	931.1739	291.57665	314.28217	254.0842	261.16031	250.34465	98.67606	136.96163	120.24843	185.00621	169.99572	145.74084	179.3828	139.52921	128.81488	99.3954	84.66424	103.36871	111.76179	99.55057	88.69186	120.66963	108.70925	248.90145	260.04813
Acadl	745.18407	440.56469	633.86107	293.9918	382.09774	673.37039	725.21883	610.07087	823.88998	825.47662	472.13536	758.6779	640.44829	660.63294	497.14362	541.85309	481.52521	507.19266	645.40986	374.75959	401.41036	362.70076	284.61765	390.05191	542.7128	778.98374	457.75797	391.7207	434.67201	462.42381	486.93539	424.42587	531.05274	346.41263	362.56886	374.3897	314.18029	436.6788	459.03966	1826.72117	1403.73039	492.96601	327.86748	785.50731	666.39571	574.9762	305.26366	925.41147	952.89735
Myl1	20.08066	20.2103	16.65901	17.22317	14.25052	18.56941	16.76896	21.71498	27.49764	16.53686	21.26173	18.09052	21.06922	15.59851	13.74707	17.05151	20.36515	19.49681	18.59347	20.04752	19.7083	14.68583	16.89082	15.21414	16.70963	16.24475	19.04098	19.59769	19.82486	18.28637	17.85332	16.69346	17.53543	20.02079	19.44773	20.39925	24.21388	18.02116	18.30948	16.63984	16.81149	18.21514	19.10139	15.21384	17.33525	18.26123	25.09285	19.15503	16.56667
Lancl1	405.05472	220.80328	285.88052	200.01155	250.69381	344.94124	327.05261	457.98237	371.08353	361.46451	450.99442	244.13892	306.452	301.04774	303.02455	249.08221	213.18478	164.20418	200.41224	169.31281	131.31651	233.17629	236.33053	157.87993	197.09079	120.37098	134.15089	147.25299	155.82809	169.5157	110.24014	184.63203	201.70651	176.81811	201.11364	173.8368	153.67898	182.73364	189.14089	201.18417	218.71153	171.76411	126.0979	169.15288	123.98859	152.75722	115.82718	431.18273	475.81486
Erbb4	35.01915	39.85235	30.71414	38.42767	34.66836	37.08895	36.10762	42.31794	47.99052	36.96411	45.8598	35.73461	36.82206	28.76128	31.21032	33.03834	37.33673	31.99914	30.45089	35.38062	40.94043	31.17266	30.60013	33.1954	31.68799	34.69252	34.48629	32.30576	33.56047	33.42141	32.5708	37.26006	33.42325	38.81335	33.5748	39.73686	44.95529	33.23408	36.64613	28.48853	28.75457	37.12349	42.10011	34.80534	39.19171	36.05197	46.66926	30.64885	31.14514
Ikzf2	648.43039	304.56709	566.43588	880.91296	1181.60842	524.25135	691.18061	151.49958	574.11047	162.7363	125.54756	118.59669	110.15041	315.96033	411.14283	163.40244	111.64622	57.53765	55.46419	60.13347	54.49954	252.20709	130.94623	65.27048	82.96686	62.79098	63.01367	58.34554	56.48736	52.21297	50.81303	56.57122	58.79373	57.77623	62.79825	54.92399	64.73891	49.75102	55.52097	83.68309	68.23419	62.3455	66.30778	86.87966	72.29843	71.88923	80.90756	243.21498	247.48834
Abca12	23.77624	25.37029	24.05404	26.31615	22.58438	25.91698	24.66245	32.44109	37.24542	26.99917	34.46783	28.34948	28.68253	24.31958	24.24565	26.27414	27.9342	26.0344	26.14407	25.49622	30.19952	25.82288	24.44353	27.75558	23.68378	24.85481	27.71045	23.97292	27.51978	24.56417	25.30753	27.26207	24.84186	27.64972	28.26927	27.45951	29.84052	25.43721	26.47064	23.54238	24.92456	26.73463	27.70322	25.81838	30.50714	27.19291	33.46698	28.39123	25.96166
Fn1	33.32137	170.94427	123.94535	177.09496	289.66664	32.31139	37.57577	40.72361	58.03389	36.03655	44.7742	454.57657	59.85541	59.66827	67.93214	157.59644	119.32224	65.85285	52.92982	50.40181	73.20086	50.12139	40.26229	68.58639	47.61193	51.86552	38.76404	34.29197	35.65595	32.71596	33.13609	40.77038	42.04121	58.60468	37.68362	37.88864	45.55847	39.50659	38.88601	35.18901	43.17137	36.79432	42.54832	39.45079	43.60168	42.35424	61.13795	40.17636	37.51116
Mreg	47.25513	52.08588	49.12857	65.51	61.27008	49.54859	51.26664	77.46113	70.72594	53.32345	79.63967	55.28336	59.04568	51.54757	57.58656	52.91231	75.56186	113.3643	132.07006	86.65957	99.83085	65.88486	91.25564	167.30963	141.17045	156.59028	61.04841	79.78575	84.88601	94.0383	133.92311	121.96718	181.69946	75.29531	86.11728	82.77171	69.9654	71.40122	98.96921	435.06104	310.67994	1281.17195	755.31904	421.15053	283.9426	390.0655	312.73453	78.79014	83.52054
Pecr	168.19729	75.27829	119.03435	96.52166	120.35599	85.68613	99.76637	162.99084	125.49733	287.32497	165.98296	34.35207	66.40075	107.42414	204.86385	71.27876	53.17354	44.82526	56.99733	43.59327	45.5759	94.80747	93.67526	90.15114	37.85274	58.12199	45.57906	52.96918	49.37438	50.52706	50.39423	67.18415	72.39412	48.97871	55.97509	40.3291	43.49997	84.94602	62.02248	42.04353	40.80669	40.57931	34.25249	36.35949	33.09345	42.26177	42.14586	48.88394	48.89242
March4	40.399	50.36207	45.32126	49.36208	50.78418	54.71284	41.10682	52.19257	60.75456	41.40519	48.95068	41.11882	41.36353	49.96425	46.71196	46.45536	49.39067	50.75139	49.21605	59.7102	50.80413	44.63323	41.13567	52.75238	36.11773	49.96518	42.91621	45.46842	49.90072	44.53377	44.58127	44.44555	46.06307	56.52904	49.15727	57.40979	62.82167	52.38883	51.39946	42.50894	41.19673	45.20633	51.39	46.03689	54.36288	51.82803	54.75922	41.90559	47.80121
Ankar	16.01413	16.62861	15.04331	18.23938	15.77655	16.86759	15.63883	18.62027	26.63246	17.36954	18.90459	17.14445	16.77148	16.2952	16.69733	16.68539	18.9473	17.83878	16.88095	17.98166	19.47839	15.79108	15.79826	18.30174	15.70089	18.57144	18.7055	17.93671	16.84453	17.54347	16.64768	17.75678	17.79667	18.84584	16.9451	17.72993	20.00943	17.38695	18.07209	17.88704	17.14115	17.36937	18.58543	17.73117	18.47166	18.60668	19.46969	17.75027	18.48581
Igfbp5	33.73003	53.38651	38.72282	40.61231	61.7444	34.76146	38.16162	51.02532	47.40613	40.1949	45.4637	51.85997	44.31426	36.83208	40.80114	39.65547	51.31967	43.80656	40.11542	47.42866	49.33846	34.3066	35.91421	40.37641	35.06456	39.90723	39.43046	37.95608	39.67925	35.73725	36.52569	43.79893	40.85243	50.45576	42.42	46.57164	45.97693	37.96093	37.02339	35.19595	35.70186	34.5934	44.86611	45.00149	45.79853	42.04006	53.60682	40.58142	39.83253
Tnp1	31.1398	33.63284	28.82519	33.19527	26.1242	30.58861	29.35896	37.20389	41.63197	35.89019	43.58196	36.79957	42.96693	33.5748	31.96866	25.82639	30.13762	38.69384	30.41537	38.04443	30.7099	29.85683	30.42222	34.75455	29.92156	33.07346	30.42555	29.07567	34.21041	29.6849	31.78396	31.30333	30.58238	36.08853	35.5541	37.73351	33.89112	30.96499	30.53428	28.08732	31.20534	32.29897	31.59708	32.34482	34.1329	37.16709	51.88262	35.61252	30.71644
Cxcr1	80.64573	132.08687	118.57671	71.1502	62.44824	84.80707	78.59742	79.76778	121.0151	63.5326	66.55365	62.64057	57.70633	75.66637	63.29055	88.05528	102.63394	70.74324	64.41704	71.91875	84.51454	59.28643	63.09341	66.58887	62.45384	70.04888	76.40381	71.57162	68.5254	68.65653	66.30502	80.00792	67.82899	89.45855	77.23787	88.87982	84.62286	73.81254	77.0264	60.0007	54.63023	68.7435	89.9152	70.11594	87.09278	78.38527	96.50002	64.21234	71.79021
Aamp	888.74029	391.40354	523.65653	378.05216	496.97065	662.79934	681.78619	932.96249	780.84114	767.46042	1079.14746	606.45881	740.36311	635.84	895.38089	420.10393	352.47968	331.4797	357.76102	315.18385	352.29577	672.10327	600.67484	516.3204	331.59585	324.43388	341.41289	387.87283	394.28454	387.67394	397.57428	345.06945	465.93863	347.99765	395.05263	350.89134	297.43696	378.21583	386.75265	655.44672	659.85167	466.87737	360.97018	532.32629	390.41307	362.69083	359.9298	492.90498	450.3356
Tmbim1	466.3792	253.05107	349.37102	216.9164	265.78448	333.14168	349.00908	472.06869	279.14133	184.46992	398.56615	172.09512	255.97253	291.72512	297.49485	180.96056	130.50196	79.43735	83.27799	75.83717	60.47019	221.59946	164.40805	102.65926	65.92085	63.54354	62.45362	69.85364	77.20476	66.66389	122.15992	76.14496	118.28892	83.38707	56.16436	64.63715	70.37674	130.58015	152.65015	662.66554	491.05644	153.56065	97.88047	362.73891	234.447	122.33832	76.39729	254.42516	263.01808
Usp37	264.74569	305.87495	279.07721	310.82761	432.89608	326.71312	376.10478	117.2931	380.31184	321.75775	108.93147	305.88001	285.71259	375.84542	314.18027	356.61027	273.53292	275.83349	438.65358	240.14121	222.53568	425.22242	455.4015	354.01046	355.04725	261.39631	254.84775	294.39413	298.32872	311.19257	447.69081	201.19896	198.93311	224.92429	206.51249	197.39953	197.8357	204.6342	200.35256	217.35384	217.81816	219.87021	206.53665	162.96736	138.01315	189.49225	151.66501	145.46382	144.66357
Zfp142	228.88435	219.41119	235.0828	187.86838	236.65186	210.56448	216.13784	167.50379	216.41801	263.86056	166.26013	192.75437	176.44267	211.09275	207.76771	197.58757	170.22547	226.51489	272.71583	241.4245	251.44687	208.54283	207.37193	202.83662	238.07	251.8331	251.45751	297.38952	349.7562	339.88027	289.94558	294.40692	280.4629	303.61831	270.07141	286.40653	281.34579	301.07277	307.60925	224.41311	203.87918	216.7957	185.0058	223.67677	182.71954	161.80137	142.95251	209.46505	223.64673
Rnf25	255.54466	191.96877	254.53571	227.13336	228.36041	204.96576	249.07061	225.58807	171.2524	172.56643	222.39649	212.19674	184.84819	199.41319	247.15571	163.2572	138.27819	142.33704	156.49627	163.61987	195.02315	201.19548	203.87207	177.46149	205.5121	219.44404	222.55281	225.29512	228.98946	254.86907	193.55724	234.46985	252.28465	193.23126	237.77402	307.6428	180.89562	233.00491	236.47262	184.83993	200.94	206.58965	161.09068	186.82873	146.58163	134.67144	97.50857	202.7201	210.69102
Prkag3	69.05412	96.19395	79.92391	85.56098	82.54514	83.10085	69.83176	103.245	117.10766	78.57724	101.81808	75.26801	82.34841	77.75849	75.95073	82.70089	97.29126	80.02426	79.22813	99.2371	89.10948	78.87131	76.49914	86.38375	81.42878	77.25844	96.41185	101.55099	79.21576	90.22251	80.2823	91.20123	81.18584	102.79176	82.7582	91.82522	116.86005	83.12016	94.05954	70.43925	74.26087	85.97185	120.04545	101.27977	121.79452	92.61044	112.38088	91.53078	92.37129
Fev	171.7469	191.54717	166.12103	170.71855	135.61263	176.33626	160.98005	256.24147	216.94388	165.27576	246.40919	191.42728	218.75389	170.06401	159.17519	175.22875	207.22388	182.23844	170.15506	192.14959	183.18011	139.37597	140.94929	197.94861	138.89785	157.21409	155.94027	139.34289	141.10991	121.738	130.10208	182.55581	176.54722	172.91089	210.21586	184.51131	202.04436	150.70688	158.22499	130.24997	180.73427	168.41868	176.97097	158.12222	186.23525	168.16706	195.13806	176.24088	153.15358
Cryba2	57.65533	69.82516	57.21951	75.85117	61.77246	66.3372	55.84043	72.11606	83.97436	60.04304	56.13637	64.0063	70.80189	58.91234	66.91369	59.17693	69.34686	54.60951	51.18896	56.51349	69.31743	54.96539	55.72901	62.09434	55.63447	58.24557	67.52404	59.14925	59.47607	63.21077	59.62287	61.6257	60.00924	69.54699	68.31704	72.45227	71.06389	65.86763	58.64356	53.87879	51.6976	68.95155	70.44116	66.08852	71.4628	62.55879	83.15909	71.21658	62.91002
Mir375	89.94821	158.18336	114.89208	124.45474	92.47121	129.98205	128.12701	177.58901	116.62861	137.4728	194.09788	121.44207	121.91772	107.11714	121.21724	115.60288	154.16317	113.27058	117.95306	131.34536	136.58799	97.13102	91.81919	129.34037	100.97416	113.55201	135.22649	102.4762	101.6872	109.53565	112.21073	118.51475	118.80708	123.55067	149.7756	145.41919	139.10398	110.97455	121.03315	101.23978	98.76017	93.14989	149.13218	120.91818	143.80329	163.20221	227.70814	116.68676	100.53567
Ccdc108	57.42027	76.09011	60.39733	67.01162	56.6835	63.88984	64.41952	72.97168	94.77896	70.88991	75.78678	55.9227	60.99336	51.35997	53.04646	63.58762	82.79137	56.97914	58.84581	68.28736	76.75254	49.73967	55.15413	62.49323	56.84864	65.56254	74.00064	68.36779	64.36688	69.46786	64.98098	70.58041	64.94926	82.4455	74.53513	81.02415	87.23337	65.8658	71.33684	55.61434	59.7473	63.05571	72.40419	58.29638	71.42988	81.53549	89.69504	56.23759	57.55583
Ihh	152.41373	198.15508	153.7684	146.94545	132.0174	160.04664	159.29865	222.91238	255.0647	158.60907	205.89983	158.27552	157.62669	172.14606	141.2213	176.02273	218.92786	160.40187	153.51166	171.51613	175.89153	146.03769	143.6499	179.94447	138.1641	161.70501	175.47759	157.53256	146.59099	156.60136	148.83211	183.12055	165.77591	186.74499	180.54393	223.69118	203.49167	174.16267	167.16222	131.95694	132.68417	161.75431	193.73214	170.59959	186.35376	173.47794	229.70789	144.76671	134.7617
Nhej1	95.01321	67.1005	75.98236	73.96844	83.59332	86.21021	86.58829	101.45192	96.02463	91.82284	143.94902	113.09116	97.89348	76.81941	106.45427	87.76161	81.56343	76.06349	114.04352	105.31475	92.34016	96.47128	97.98839	98.84304	98.88168	94.00812	94.36307	89.79519	81.00463	86.92159	90.75072	80.90128	92.03438	87.43371	79.96545	95.16845	84.45406	82.61018	73.52902	65.73207	66.94168	63.99065	63.48545	67.84385	65.53847	65.42932	67.97404	59.71048	65.72854
Slc23a3	30.09241	35.56406	32.66736	44.72362	31.62888	32.26504	31.09665	38.43899	50.21323	33.64367	35.10309	33.29096	28.7918	32.38376	33.7392	33.89572	38.92762	32.57937	30.90974	36.8748	41.39351	27.6598	29.87114	34.91912	29.90748	37.135	37.81815	37.99317	36.32093	35.08003	37.27717	39.30257	35.04177	37.51928	40.94883	38.90202	45.34736	33.51051	38.216	29.67845	31.35445	36.05437	42.45866	33.09413	45.88901	42.89458	40.4854	38.13494	34.7262
1810031K17Rik	284.74868	187.14147	255.47839	205.32044	206.91732	199.66773	243.10888	369.45096	276.34	409.2543	356.40186	294.94041	257.1845	272.49662	255.86236	208.42456	200.20427	225.79926	237.36252	292.79256	270.85717	221.59923	219.06418	210.41916	270.94132	260.07038	266.66646	300.16178	297.86591	268.29215	260.37441	245.31104	314.75038	268.87005	231.21983	220.23965	251.72304	289.95145	295.44215	271.68931	273.07916	246.05155	179.76854	258.41747	183.4773	162.58345	161.43514	289.00494	270.15963
Abcb6	71.45993	65.72407	71.8903	89.04899	93.29877	68.41493	69.15792	136.6555	110.59605	364.28277	166.54355	78.16889	117.7374	81.37585	144.54997	67.87771	71.92173	85.49753	138.3172	77.27422	72.0034	109.61882	112.10081	139.66732	80.29618	84.18257	61.39168	70.82541	69.29162	72.487	73.52797	81.16035	78.48926	80.64677	67.1403	61.84693	73.98455	81.05034	77.65041	57.48428	63.97904	52.89759	59.84718	58.24692	61.04845	63.08604	59.30476	57.31999	55.51606
Atg9a	161.97066	223.75669	223.98134	208.94247	173.16237	161.8124	175.12056	215.24576	207.98173	166.4427	221.57786	164.99388	146.6732	167.94214	156.17276	185.48842	175.39853	166.5527	175.67351	222.698	206.28674	134.74454	122.38338	127.87292	190.58136	181.62921	191.45187	181.06576	196.79081	164.95358	152.02817	194.99191	183.16516	187.99336	136.28452	198.60693	202.69415	233.32029	227.35033	169.71009	180.9464	179.20702	176.43956	207.52644	183.42759	153.10409	223.8735	203.43637	193.81763
Glb1l	256.05625	207.21826	218.91721	169.32462	151.2535	148.54988	229.41893	176.30848	190.99792	104.20607	173.10612	139.28862	144.82161	178.51396	121.93621	146.68737	113.76635	115.02159	109.72588	75.89135	78.11509	102.89888	97.50826	75.83996	99.38712	78.88141	76.70346	79.59937	74.49189	67.67507	76.15517	71.15291	77.50641	66.26145	64.88149	44.63751	66.56384	89.0817	92.72005	141.54444	140.87536	104.83609	91.65489	137.9768	106.02939	91.15866	73.82522	110.81038	122.46202
Tuba4a	1035.21156	1095.45694	1075.94948	1064.50644	784.38439	1126.8883	1293.34689	1778.69943	1353.00934	1298.65586	2685.11004	1427.0129	1752.26318	1483.67983	1605.50771	1008.92846	830.58033	672.27164	578.65978	223.00055	465.86308	1415.95888	951.40272	967.99278	260.8525	482.49818	384.18647	504.97734	573.48895	678.76551	345.5696	580.3999	642.13852	588.18012	691.35602	804.85389	468.83285	727.00038	714.21273	553.38586	553.91679	348.94124	261.70392	312.73716	278.4595	277.71479	259.97504	473.96086	496.26545
Ptprn	49.15782	58.32012	48.72647	60.81522	50.0961	56.11429	51.05101	64.32865	59.91346	56.79962	63.42544	48.78795	58.41383	50.92541	47.93975	58.35678	68.89973	54.92277	46.67816	57.38698	58.96226	46.33308	45.52609	52.39143	47.30541	54.63048	54.63386	52.2756	53.15536	52.011	47.71948	54.52346	54.5058	61.05269	64.12946	73.90587	62.1798	51.26126	55.99893	44.22339	42.92287	55.17027	62.80807	57.61572	66.17572	56.26834	82.83967	50.40471	50.53978
Resp18	13.80288	17.04304	17.1754	19.95392	15.85617	17.7308	16.24228	18.9441	24.89996	17.13753	21.92231	18.97339	17.4866	17.12113	16.40804	15.62893	18.81885	18.2911	17.67581	19.83114	20.10637	17.96784	16.05948	17.38939	16.44185	17.31856	19.16978	17.44567	17.4912	15.90056	18.09966	15.66195	17.31222	18.90086	18.25746	17.9406	20.02049	16.63431	17.43347	17.32253	16.18873	18.51139	17.18025	17.20157	16.3728	19.23963	20.3499	16.42827	17.40951
Dnpep	227.08749	205.37259	223.00903	191.54652	206.1991	225.12857	223.77721	366.64818	284.43781	289.13713	375.33295	232.99111	224.64666	219.34255	284.26496	205.69507	199.57551	185.21633	204.95561	206.45402	225.4599	222.0007	214.3888	229.50525	192.93643	201.86212	222.13607	221.37351	224.21416	233.88608	195.41898	208.51012	242.01253	228.64408	225.36005	208.3218	222.53634	234.21531	230.31514	227.15546	250.428	171.71764	155.95595	213.78187	179.29539	193.46206	185.69222	257.76136	246.05849
Chpf	91.30675	107.64815	95.5188	111.05798	91.76981	100.62043	93.75599	119.92105	112.67746	103.86845	129.58414	87.34621	97.15543	97.63525	83.82009	97.24158	119.7888	100.14742	131.90061	119.61881	135.60751	88.66015	84.51787	104.33808	89.34998	115.09607	128.61463	129.76816	141.54118	119.04906	201.28337	150.37794	138.49812	129.73177	128.42785	132.52648	123.58701	138.46841	134.0631	153.35531	170.14067	134.80155	122.19762	142.54042	136.1303	122.28027	127.66352	99.16562	105.41276
Obsl1	123.73794	163.29224	129.8605	175.44802	139.36187	103.89361	98.75416	128.63601	109.16366	83.31871	106.34977	82.97174	93.80416	88.79828	105.93601	87.79601	112.85086	78.81753	82.05428	90.54838	96.58842	80.92467	74.24546	89.50858	77.84387	85.01605	79.91066	84.43495	72.09867	76.18822	82.85724	90.92779	82.45254	98.58423	92.29661	101.4053	106.38564	79.92359	78.82819	70.80798	66.17729	84.47011	107.69238	81.12542	112.51842	106.92102	133.57833	78.12294	73.55893
Epha4	35.68647	40.64419	36.06333	54.29342	42.86214	32.98036	35.41529	37.46982	52.77401	37.78081	39.63418	33.2955	36.47522	32.20296	36.32651	36.30081	43.35518	34.56972	36.99636	37.8821	36.64777	33.97913	32.45102	37.77094	31.96071	39.55784	41.41113	34.70136	33.71053	33.0479	36.28733	38.4144	37.14457	38.91332	40.18622	43.12845	41.83717	33.67592	35.46847	34.62089	34.06285	38.23196	41.65147	41.2794	39.35692	40.05258	48.24814	36.31719	32.42142
Pax3	41.23617	51.84492	41.69703	48.06809	42.08008	47.91721	47.92778	58.21637	65.31824	43.80619	48.82364	48.36605	51.12215	44.13661	39.26886	41.39185	53.137	48.01683	46.95725	54.62704	52.79991	44.79882	47.21798	47.6592	46.00209	51.65199	53.56574	47.18989	48.81064	52.49244	49.70085	46.99667	47.23245	54.51426	52.76163	57.63086	60.17953	45.73664	51.37674	42.43081	40.22858	48.45472	52.01031	49.42581	53.89745	56.01347	60.68809	48.53941	43.50891
Farsb	643.41654	395.79553	473.54336	585.73483	662.76671	669.68491	750.15572	561.15923	738.34903	1218.37049	605.23291	624.98375	751.72094	618.2777	1032.44876	421.07727	322.98397	519.33265	632.35442	380.11352	458.62434	892.77449	867.63301	965.81838	531.23363	684.60595	520.58546	584.53383	541.10998	546.65091	714.04308	482.64875	664.51923	408.67101	587.27335	541.36319	320.06851	476.56279	480.92836	586.98085	556.99222	430.76513	309.3079	484.70451	335.00975	355.30819	243.42923	294.65321	309.21969
BC035947	34.88784	46.66136	37.00536	37.87081	36.8498	36.89797	34.02749	35.3147	45.08359	36.01159	40.70926	32.3754	34.07335	36.36676	30.36005	37.23739	42.76391	39.59939	41.59712	50.48411	48.02664	35.64721	35.68657	35.84207	43.19609	39.53718	50.09532	49.80286	48.39101	47.15873	35.05016	42.04952	38.35433	56.76236	43.62942	54.32545	53.67231	45.91805	57.02399	37.45309	33.15954	39.45787	44.7019	42.6901	39.97544	44.48489	51.65734	39.84608	34.73732
Scg2	30.88758	41.26966	35.69708	43.06162	33.61808	37.64918	31.75589	44.32314	54.69345	38.77045	44.47655	37.6176	38.48282	39.52508	40.84713	36.4847	41.5184	42.78837	38.93344	42.8423	44.30789	32.03357	34.57983	41.43081	38.78876	41.63355	41.31334	37.16823	40.14783	36.36044	34.3218	44.07171	43.35417	40.56919	43.40906	46.63856	48.13296	41.1832	38.23655	39.28068	39.24908	39.37165	43.36804	40.525	45.5135	42.60495	46.65835	36.98897	37.66695
Ap1s3	138.635	143.78121	180.67234	161.50652	219.62622	170.09973	163.28166	83.90861	116.3014	57.74809	47.89886	296.31292	115.38389	207.03434	147.05522	301.78269	319.91346	273.24571	260.71923	451.2828	466.42101	213.88925	267.23358	209.55853	326.53715	435.59572	553.81498	549.43334	471.98711	506.8498	550.35845	395.73002	317.75027	407.48179	361.71342	398.0495	397.2979	442.39295	375.25247	564.19458	569.8148	437.91398	569.90096	616.41278	1101.32222	546.45498	448.28663	325.07227	330.18908
Wdfy1	214.48406	161.08762	163.45683	118.03082	134.14603	161.2056	164.84605	119.06	168.85342	92.87183	113.28752	142.14037	160.82549	153.27051	111.86591	133.3108	144.54264	109.06809	96.9744	117.57974	138.41691	113.1358	100.72038	85.69349	120.72097	128.42113	153.53236	156.51115	160.35523	156.79925	161.05116	136.13851	275.1705	153.00493	182.92393	152.97327	176.12083	232.75717	307.11479	164.26844	133.94052	94.71392	105.06037	157.74265	152.83056	136.65845	116.39057	178.14075	179.25146
Serpine2	44.2346	108.89109	40.74655	60.06271	40.95776	33.74301	38.818	96.95523	82.38009	35.49625	203.65686	42.72936	44.57002	85.29441	42.21668	69.20261	49.06737	32.57711	28.08783	32.18939	36.67089	30.75506	30.72287	32.53131	27.21179	30.39199	38.39098	30.42539	28.6715	29.68495	27.97388	154.76718	81.60938	40.77107	30.22438	30.28434	31.90142	33.48627	53.95724	29.6031	34.46437	33.39211	33.84984	31.28809	49.10555	38.03067	34.63212	32.2932	30.55145
Fam124b	34.88546	40.52841	33.10961	34.81684	25.02725	23.57315	25.4967	23.88626	30.30707	25.80422	20.77292	20.80834	22.60955	26.40745	21.40665	28.234	33.68601	29.16271	23.20151	30.17936	31.39601	22.18625	23.00677	22.78323	24.48544	26.86967	25.69029	27.07234	28.62047	24.15084	24.57209	25.71302	26.79673	30.79439	30.47559	34.11464	36.83261	37.59343	29.84528	24.84118	33.94518	22.59617	31.73641	28.37468	34.54925	35.96922	35.44512	51.2716	68.66694
Cul3	1193.26992	835.55589	987.65451	928.89424	1251.62574	1011.16515	1002.39236	281.54632	1035.82791	1006.68569	283.56682	918.81431	1065.21199	921.71243	751.25313	1113.9778	935.1485	1051.86286	1255.83954	919.07955	913.42924	1128.12734	1290.8712	1032.64536	1340.11517	1159.50549	1031.08495	1197.74657	1182.67276	1306.7835	1463.26326	914.93636	816.37509	930.88624	1021.26853	933.98599	1043.61343	1112.08277	1025.96106	912.92338	824.66079	1239.80049	1214.76355	904.2666	821.64636	990.47958	894.58356	959.43746	933.91541
Dock10	593.40545	443.90546	779.66662	371.93458	588.86541	995.36681	720.00647	264.17042	948.50656	463.77131	280.4073	1297.65518	1043.29799	1350.82632	535.33493	1749.1308	1450.66564	1088.60136	812.17395	613.05135	1133.91437	1141.89595	1344.1546	549.72796	568.65827	1169.09112	1791.27362	2148.91283	1686.40665	1985.55426	591.87055	2137.85384	719.83114	1599.73335	1680.79567	1564.6924	1638.45424	1742.22863	1272.91663	1887.8149	1755.85025	2906.51188	4003.45066	2030.37934	2322.77389	2743.47166	3152.23002	2114.3273	2189.14528
Irs1	44.48806	54.64866	49.97746	62.1912	48.40139	54.03915	47.54973	66.72724	75.17865	51.02758	65.39349	56.87124	60.84523	48.09004	50.89856	54.44056	60.16336	139.57211	161.09235	258.94533	69.49584	48.16989	54.00049	79.40495	186.02417	69.73232	60.50923	60.6691	60.80708	56.89508	51.73643	54.69662	53.45385	70.4678	63.05622	48.79002	54.21719	50.77852	55.53383	44.92498	53.19438	52.31575	56.26463	54.91837	57.01862	53.31533	66.14283	57.37133	50.01199
Col4a4	67.93335	102.30265	84.14411	106.23591	77.09433	95.7268	81.8342	95.29662	115.21563	86.86396	106.44996	87.33748	96.38768	79.16782	82.81638	81.14917	99.54773	90.06939	87.68555	101.58753	105.28074	77.87672	75.74093	83.8019	77.35856	88.14262	91.62676	86.53086	85.81419	83.83735	84.58324	84.25513	86.48363	106.35521	103.71085	103.78521	109.27746	87.79366	98.56208	70.72895	75.12976	76.76327	94.81652	87.36352	94.65383	96.6697	101.7769	81.20482	81.36302
Tm4sf20	18.06622	18.21262	19.53494	16.63448	18.55838	20.97773	20.07277	18.86815	31.75474	22.86449	23.31987	18.32716	19.64663	19.22356	20.83086	18.98394	20.29476	17.27464	19.41218	21.95598	21.64586	19.16796	18.63331	19.62358	20.42816	21.65957	25.34003	27.85264	23.74724	26.88533	21.93798	21.85091	20.28445	28.23727	22.2828	26.11413	24.39079	23.1002	20.98849	19.51086	18.83464	18.77552	21.51828	20.41349	20.14411	18.46716	22.89309	20.98409	19.90436
Slc19a3	22.14214	20.00732	21.83124	25.75692	21.55785	21.56397	21.68245	20.1339	30.80408	19.67446	20.20636	18.38775	20.16439	18.03163	17.96666	19.40332	21.40491	22.07308	19.80186	23.11114	20.13179	17.79974	17.47596	18.41889	19.48348	19.64402	20.07349	19.32291	19.59478	19.87741	18.80578	19.59644	20.87539	22.46677	21.32977	25.96858	22.71998	17.48191	24.21272	17.32195	16.2489	16.84121	20.97348	19.26162	21.22415	22.83348	26.8909	18.85849	17.9688
Sphkap	16.16507	19.68478	18.99594	21.61462	18.80383	20.04732	18.69154	23.06336	28.38267	20.4041	20.13357	18.43633	23.48858	18.41921	18.33225	18.38172	25.1057	20.92185	17.58802	27.92179	22.76923	17.76627	17.22572	19.43005	18.53451	22.1171	24.61176	19.8219	18.38111	20.5989	20.0202	21.70999	19.90053	23.39583	22.13989	22.97262	22.223	19.43622	18.62715	19.74502	17.05577	19.54865	22.47825	17.61364	21.49659	22.28427	24.16212	23.08396	20.03299
Pid1	30.84682	43.55801	36.82047	41.14458	33.78002	33.78533	35.60893	38.43102	44.28581	35.03139	42.13447	194.16121	56.30107	43.56306	36.92273	48.92449	46.53098	36.94917	33.53366	38.93196	55.03919	41.75587	38.42349	36.09079	35.16696	38.88814	41.16952	40.19914	40.65371	37.0783	35.42177	42.45281	42.26674	42.19035	40.19775	47.04419	47.06575	44.037	39.60468	388.6957	579.11411	391.97627	393.76997	703.22838	750.09514	480.34122	400.28069	64.27236	58.93608
Dner	37.64245	44.91055	40.63051	47.16561	39.93602	42.91033	37.85274	49.39352	60.57046	41.01828	49.12204	46.29348	43.97334	41.22625	40.28535	41.87926	48.80271	41.46946	41.93989	45.45022	44.44526	41.16926	41.75983	52.34085	39.46589	43.84517	43.40821	42.53402	36.75558	42.59671	43.3171	45.08085	43.5474	49.81993	45.71583	48.25185	48.30277	42.59751	49.15593	33.41015	34.78223	34.52068	48.34842	44.92073	51.57295	48.59268	56.28812	42.74229	38.7514
Trip12	1145.45521	1084.63014	1252.61055	1463.84437	1679.28474	983.15471	1023.35882	338.22607	1013.15061	1216.63252	343.02689	1068.87272	872.62642	983.58586	953.61609	1261.9024	992.91283	1371.30003	1397.0052	1536.34021	1588.69446	1273.73256	1410.19022	1075.39555	1988.75809	1852.61569	1707.43954	1676.58629	1698.61092	1602.25425	1797.28546	1649.18754	1294.26916	1375.69048	1275.18298	1013.9248	1352.71587	1634.68117	1593.99867	1390.25804	1283.55042	1328.99554	1413.92513	1291.09703	1377.10123	1073.33098	1029.08912	1323.15431	1375.63257
Slc16a14	25.61502	29.88837	26.29379	31.52142	25.90492	24.81449	23.63619	31.52408	41.77252	29.4339	33.64159	24.77597	26.89673	27.81957	28.88813	27.76433	38.22978	29.5285	26.2592	28.1654	30.70267	26.62327	25.11855	29.6387	26.18372	29.6317	29.25136	26.50043	26.89051	25.31725	26.61961	30.08645	26.60999	31.41065	30.13705	32.46122	30.49578	29.02504	28.03505	49.67098	44.67628	109.76311	74.4008	33.08302	34.50699	37.22112	60.26702	28.41586	26.01265
C130026I21Rik	125.36773	112.18426	112.83664	80.70312	75.06327	96.78872	101.73101	71.65791	123.20497	49.77549	85.45168	157.26712	98.21653	115.00577	78.51318	141.39095	155.08065	100.97704	73.36262	115.8779	361.59249	98.57037	134.08003	60.87839	105.42746	297.11114	475.67484	397.1177	437.45773	319.7739	684.16184	499.04575	536.38917	252.26668	307.84797	322.07	315.16579	636.59352	628.05607	188.32665	167.30261	152.36799	146.0107	150.90203	165.31211	176.20048	129.95375	366.43125	387.43624
A630001G21Rik	333.36998	287.75559	303.86894	258.16708	308.71937	273.57032	280.218	174.03746	284.32122	193.80364	288.18837	294.29895	334.13884	463.09503	292.00786	393.02032	338.01243	661.79864	701.78816	847.73381	1099.74232	369.01746	504.93629	455.8581	1007.43741	1682.4616	1080.42012	1322.22927	1183.5317	1206.10645	935.2614	1006.47551	945.49917	782.58249	959.61021	791.72641	826.14819	1115.06695	841.1752	218.85637	234.48715	219.60217	246.18033	231.12974	270.54943	196.88577	205.63158	254.66959	257.76434
Gpr55	46.68372	44.79892	40.51928	41.04708	48.08483	50.72571	41.00044	42.40682	62.29656	47.49815	43.06804	43.70182	37.69171	43.83547	36.59485	47.00888	50.6205	39.06341	42.66026	51.14686	55.88056	40.73025	39.3766	42.255	45.75628	48.62336	61.04918	53.28506	45.94522	51.51818	67.62453	117.54335	305.70065	72.35366	50.8832	49.42852	59.8334	267.45523	364.79196	70.24009	71.48431	87.34734	76.86255	56.99963	75.18489	69.44113	59.75981	109.20451	104.44068
Htr2b	25.99297	46.46014	36.00234	47.14128	35.43689	30.21098	31.54299	26.02794	55.00806	31.70775	25.53524	23.6885	25.0732	35.6971	27.29042	40.4085	41.20019	36.7838	39.19869	52.91572	44.68873	42.62145	35.57301	27.03039	39.15993	45.20281	51.53204	56.93079	56.4957	62.26019	45.33949	37.01484	34.64261	49.36374	39.90977	43.66894	53.76578	41.79807	40.5673	27.04223	29.9455	32.22	51.06615	39.3432	48.67725	46.01235	51.11832	39.19322	35.63734
Snora75	290.75037	209.84245	266.7828	195.05457	304.92406	286.99644	259.23434	94.91049	382.86245	461.63394	92.26485	96.10189	133.14216	420.84565	210.85445	283.24368	200.70269	212.14123	281.30194	149.08996	140.33438	297.74691	416.19377	280.19429	203.70983	233.5961	151.19037	263.7599	225.54018	221.56564	155.57111	306.55343	270.5188	192.65185	119.13427	78.2625	199.57449	234.40144	237.81266	406.59196	294.82928	133.0506	131.33138	150.28235	200.31265	110.70652	147.27421	319.36999	272.70774
Snord82	1581.77801	509.08141	779.15863	214.97006	482.60452	1312.99084	1186.29602	1266.31642	1335.86833	1672.59498	1026.4549	904.38893	1028.9984	2129.37713	1209.71075	600.937	579.66631	540.27576	691.57972	556.67997	380.61632	1304.99689	1108.03465	1497.80015	670.72162	532.18456	656.25933	896.35251	811.09093	1105.93383	695.46254	1292.26796	1261.80619	551.19604	712.6586	243.451	435.61522	718.82364	755.91097	798.79122	810.2265	452.39177	469.44337	373.25281	796.80078	246.09432	222.92711	556.37719	487.36719
Nmur1	70.63648	84.83147	66.32427	60.06587	69.30241	81.2202	66.35086	72.07125	107.37803	68.22892	81.95354	62.24986	73.72859	65.41491	59.69537	73.4585	84.50335	69.48074	67.04927	74.61638	79.43415	59.36473	56.85853	66.08453	65.73966	72.79239	83.37977	76.41708	68.29166	75.3857	64.07503	81.75566	69.11269	80.42358	75.96377	79.47445	109.96859	67.38576	76.94317	51.5295	59.10025	65.88242	86.29501	68.60882	86.43729	79.24207	87.47825	79.48555	64.90814
Pde6d	358.25493	297.43724	290.691	422.04622	387.41039	367.58972	411.29128	447.92656	500.55832	527.47897	876.28799	440.12041	481.29099	391.73411	528.98975	317.91154	311.48162	417.12368	414.81373	386.57062	325.20177	468.50052	424.27628	568.5337	446.43721	370.46558	332.9788	323.88364	342.46186	320.67836	374.39891	336.65387	315.94611	282.97407	307.09775	347.54738	264.92425	317.8483	301.66223	396.46003	410.68513	396.53983	316.33488	359.23042	266.73275	412.19705	309.56935	288.25363	269.58812
Nppc	57.16363	72.94486	73.94948	76.64898	59.53792	69.38837	62.49763	87.60033	90.33919	66.68801	100.80753	69.99858	76.30676	69.44643	68.05382	68.64141	91.05569	71.5431	70.15564	75.55585	85.59095	62.58419	63.41279	68.50434	62.45556	69.24762	72.69435	66.59602	68.10255	66.72434	70.92681	70.9081	72.34909	80.24889	80.2184	76.37864	89.28517	68.70987	71.22152	67.14931	59.80296	84.07053	88.20943	79.70726	86.04665	94.90354	110.5799	68.89463	72.3915
Alppl2	47.64873	60.82827	45.55932	62.28851	46.395	54.71505	50.83492	55.28331	75.35514	49.54838	58.55185	44.38252	46.19127	47.83008	46.15513	50.98599	62.73969	50.91733	51.3098	68.11156	66.59092	41.08602	44.30717	54.90383	47.67707	52.20087	54.11592	58.93185	52.97427	54.33543	52.80087	58.07202	52.33518	63.71701	60.62366	65.61939	67.5874	55.39391	59.08751	48.08163	49.07902	49.24297	59.11225	51.16635	60.54063	60.25925	80.81254	54.31191	52.79879
Alpi	41.13597	52.94529	45.20808	48.84289	46.87284	50.3666	42.7335	57.52259	64.29846	45.32388	55.91088	50.02088	53.08447	43.65863	40.118	42.56158	49.99574	45.27341	49.16128	48.02004	48.07045	43.7221	41.59413	51.6143	43.40038	49.47941	49.30592	49.00472	48.24029	44.69487	50.43129	47.09423	47.616	57.19046	61.89154	53.68026	55.69982	45.33285	56.57247	45.38597	41.46776	52.15046	53.172	47.91403	48.22069	50.94814	66.85856	45.85786	48.80128
Ecel1	81.48441	101.78812	81.76071	92.44419	82.57794	88.81415	81.75808	101.53139	125.87968	84.9736	109.18356	92.80176	88.28382	81.11216	78.99058	84.77753	108.62978	78.24588	87.03404	89.74216	100.62809	79.45026	75.68787	89.30282	79.36694	85.7839	102.06312	86.70928	84.5898	83.71711	79.90898	90.189	92.61763	96.33636	92.00306	93.28091	115.77469	88.38214	89.93449	84.34289	79.4565	88.10586	106.37179	90.98419	103.33231	107.79729	120.32836	86.17441	73.39684
Kcnj13	32.7481	62.00377	66.37387	56.57058	52.3991	47.29453	45.32267	40.77304	77.66606	40.88367	42.36031	29.4679	29.18459	52.10033	36.41766	46.53681	51.78583	50.37467	47.64414	68.31296	65.85698	53.49411	50.40692	44.03745	52.9745	61.01116	74.8725	79.35615	82.06543	77.18711	55.65303	56.40935	50.39961	75.31056	63.91279	56.41026	92.61941	63.85729	56.18179	41.62171	39.79201	39.80134	64.45013	48.60266	55.44642	52.91633	65.01486	50.71001	57.11877
Ngef	70.70933	70.36975	71.82615	65.9522	64.17438	68.03769	65.55877	97.50424	111.69438	72.08338	90.5099	80.96436	83.5635	68.37533	66.20417	69.17993	71.68129	64.68892	66.71165	71.41381	82.74828	67.12456	63.07919	75.3909	62.07026	60.84821	74.24956	65.64016	71.24647	61.30269	63.47469	67.41821	70.23639	79.94353	81.23927	86.56298	83.8213	62.68577	73.30163	59.24926	57.18079	65.97111	74.68244	68.68208	76.76844	85.9888	110.42432	70.61339	65.86595
Usp40	318.22876	275.80257	309.10868	323.98735	317.41361	270.46998	338.1011	132.13569	313.29729	167.08471	100.0375	196.02802	186.44365	254.98327	243.75739	252.79759	181.48748	178.29189	188.70925	167.46769	186.80856	281.73456	285.01096	185.35411	214.53726	199.56382	208.10134	242.61741	252.65475	251.93602	167.503	243.64987	186.95284	203.22042	215.59049	204.82923	201.29188	212.18114	194.35334	211.5827	189.81367	183.40209	174.26983	236.65782	263.21677	165.04077	141.61986	222.62174	212.83534
Dnajb3	18.70662	18.70165	19.74248	21.31808	18.26063	16.28417	17.34876	21.12918	21.87684	46.82123	16.83904	15.60542	15.9813	19.39991	19.9044	20.48781	19.84717	19.55878	16.66294	19.04038	17.13856	17.20968	17.40273	23.0868	16.58861	13.85196	13.79174	14.72125	15.29342	13.46092	13.73499	14.71771	14.20446	18.90446	15.87558	17.08599	15.87998	13.525	12.11317	13.99551	13.57936	21.808	19.30162	19.86752	21.25576	22.27747	27.08807	15.43885	15.925
Hjurp	875.61574	803.92886	866.41989	841.33538	1084.73655	993.25831	1070.25708	973.10373	1100.85972	1215.83298	900.03882	1010.23627	1011.91339	660.26282	889.18726	983.4574	1025.02399	1219.70845	1799.60806	888.54212	439.11908	840.42357	1015.80322	1064.02826	1203.6899	497.58046	323.26635	355.30699	360.79951	307.44175	1424.5489	400.65714	280.64704	243.63407	220.76337	227.72798	197.7097	246.64876	225.60231	566.8987	527.4857	449.15614	381.96502	246.54065	227.33098	275.08056	289.65387	278.92207	277.66817
Glrp1	26.36377	26.63033	23.97015	24.52315	19.08782	24.69016	21.92374	21.93756	33.44654	20.11002	21.9969	19.33022	19.12727	23.78289	21.72503	22.32967	23.29494	21.16382	19.82766	22.82185	23.5713	21.83075	20.33824	18.3673	20.55979	19.55752	21.99211	21.98256	19.93189	20.52163	19.53929	22.19615	19.98824	24.80461	21.74697	22.71899	26.87218	20.40957	20.32861	17.98115	19.57274	17.7023	22.19752	19.35637	20.51765	25.43645	26.34813	20.55346	19.50487
Arl4c	68.40105	66.55155	78.41635	62.80488	62.9898	83.82157	59.70832	71.57893	55.6673	54.4999	59.24372	105.23646	74.82554	68.93182	67.57808	79.41714	86.70708	75.6011	75.02385	68.03522	64.91947	68.25989	72.28914	61.4974	68.2464	59.03354	61.28411	50.99367	45.00673	55.78664	47.17309	73.90873	60.57656	59.76506	74.70228	64.37558	59.11144	68.00373	55.60086	200.53237	170.38071	260.9185	219.88174	109.24579	106.41238	159.95215	190.98685	76.45498	58.78742
Gbx2	96.40577	124.73605	91.81473	104.80964	80.05203	87.56706	88.80422	135.14965	88.1353	73.29797	112.72045	74.25603	89.39977	78.7146	116.28502	75.28748	88.19958	72.94972	66.50061	84.7869	83.00906	80.57629	71.71043	81.58645	70.36354	77.43273	76.70431	73.58544	70.837	70.09019	77.76084	81.81378	75.47032	83.82923	95.79669	85.84057	98.21153	72.31052	76.97473	67.38398	67.38327	79.21111	78.3449	81.32273	83.67036	74.58316	99.6323	69.43453	69.59268
Asb18	58.97639	66.26782	61.81758	69.55821	60.20007	73.4837	61.6123	82.78041	86.1224	77.12647	95.70273	68.5353	76.67931	63.66229	68.3722	65.72112	70.50558	71.39785	70.96664	71.32479	72.76635	71.96217	67.12272	78.68613	67.55212	71.99965	83.39446	67.00587	72.69775	72.97417	69.94299	69.26505	72.707	86.93747	81.8353	92.01431	90.62082	75.50029	70.64493	65.68176	54.70877	69.93171	78.89532	74.11564	78.50911	84.01291	92.88186	65.42954	74.75567
Col6a3	62.24245	80.25866	68.86603	75.91448	70.30345	73.37582	68.03525	80.24345	100.45935	74.07839	74.21335	68.76217	67.87857	65.62487	67.47034	74.26736	84.49612	68.26896	67.37495	83.13871	84.38411	64.83946	59.47204	75.34436	66.91968	72.61649	90.39238	79.37703	75.8692	80.51889	67.96126	81.52605	72.49565	94.22787	84.99123	90.73076	94.65909	77.38542	80.77823	65.93837	54.30885	74.81091	84.77391	76.399	91.10682	65.51837	107.52859	68.27982	64.69584
Rab17	110.81125	84.75335	90.76934	87.13362	76.61129	96.79942	97.37039	96.6122	89.84504	62.91608	83.69029	68.17329	82.02395	78.95725	71.22611	83.43055	75.67897	60.99097	57.26198	68.69009	70.30227	65.62937	59.92944	57.44939	59.57921	62.91824	66.08916	64.05467	62.40057	63.54468	59.32295	68.64898	57.24102	71.71465	78.85289	81.86088	77.97634	68.1508	72.1737	51.12456	50.33526	65.18777	77.4653	61.08181	77.44559	67.21951	102.83895	64.04632	53.57159
Ilkap	299.65287	266.72101	322.41074	345.54468	348.53205	263.75908	281.14881	280.3352	345.14084	379.34885	306.04734	334.24196	297.69976	379.71583	438.11714	339.4321	315.97683	362.33203	469.47164	371.90771	320.03445	431.11385	449.77522	424.09055	423.51311	363.92481	357.7356	372.00544	372.74693	410.49092	435.49187	368.99609	552.48606	359.64954	271.3406	255.66979	295.84819	328.74363	413.90757	235.03913	230.43354	234.77632	270.65352	241.42536	257.21499	239.90474	202.00297	269.0839	267.84784
Hes6	183.26459	143.71651	146.51447	152.30235	158.35768	203.85236	199.56216	423.82051	185.94282	179.75413	416.62185	742.96336	443.20865	265.73537	289.70064	313.8908	303.41326	362.31905	527.17477	488.75654	296.9995	411.36804	460.65689	399.23132	477.56491	324.56815	225.83926	215.05915	180.93753	151.306	271.74808	170.75248	252.3671	177.65756	190.70114	197.1682	139.41638	140.10238	165.51472	181.82085	189.61535	211.01361	182.54751	227.69721	160.45078	243.14107	225.94448	283.27309	302.38966
Per2	94.34284	119.2588	121.0345	94.19259	93.20872	95.27277	112.88052	100.97387	120.33449	103.63685	94.42353	72.30972	71.03435	100.20126	100.60418	87.71036	95.92553	73.74737	72.00424	71.6749	94.70961	88.33816	81.85679	71.91933	59.33889	98.332	84.27383	97.20043	92.20266	109.44226	78.07107	104.38039	86.43052	93.39508	103.03346	115.75762	97.89322	65.41211	75.28765	61.1644	57.59465	76.6546	71.77007	59.54702	55.79573	72.37742	79.19294	60.6851	60.27488
Hdac4	188.91059	250.86756	249.63977	191.55504	210.83279	191.43516	213.86901	188.37048	197.94489	189.87185	180.75417	150.38053	155.26504	213.03617	183.94413	227.11846	223.51247	161.93772	171.41138	134.53365	239.36139	195.78179	190.16932	170.10898	165.2528	192.86325	201.54247	214.06954	243.01809	208.49885	208.17536	214.1305	241.10305	215.51171	215.92771	208.65775	193.46898	164.45982	171.72368	210.71719	211.89385	257.74089	252.7765	197.57586	182.77423	194.36101	242.44511	172.42651	162.60248
Ndufa10	757.80727	645.9599	686.85671	749.31288	823.01854	849.92323	824.47132	1063.05313	744.81461	1591.58984	1349.255	990.87052	1250.52208	1041.00876	1338.83752	663.99251	630.75253	835.22902	1126.84692	679.22558	630.77924	1148.15044	1064.15179	1167.15219	780.16637	796.34934	505.49191	535.20483	593.42419	535.67125	889.62819	653.34122	683.10655	552.21578	536.38614	492.16555	421.53633	573.8458	621.93592	682.87564	753.81533	539.8742	526.17597	595.94017	558.08202	639.37214	487.03862	597.92512	590.59127
Olfr1416	22.6633	24.05914	25.70947	31.34051	26.2091	22.93373	21.92234	24.25249	41.94471	22.24872	21.37052	24.20195	24.04213	23.07436	22.56158	27.98793	27.88798	24.00237	22.29705	36.28668	27.19237	24.39683	20.26895	24.03391	26.43473	25.20618	30.84576	29.579	25.35189	29.20041	21.33605	25.71188	25.54003	31.77332	30.24409	22.67069	40.07928	29.53004	35.06423	22.83363	21.11686	25.77539	29.20377	28.26034	31.92199	28.57708	32.41826	28.36188	28.06098
Olfr1415	51.6002	64.57461	57.24911	69.48802	51.00862	64.19395	54.11755	69.46537	98.30219	59.55877	65.82861	57.25805	51.13179	54.30645	50.2487	72.25739	71.87633	61.72339	57.99224	66.31778	79.37903	52.38317	60.68103	61.06536	63.15876	58.52936	71.49981	66.03807	64.63435	68.61206	55.61492	68.53462	62.04593	76.91445	68.90907	74.63628	87.42461	68.49686	82.15312	59.90445	63.18302	67.05187	76.05237	58.86828	79.25466	60.23416	77.2705	69.14741	65.55343
Olfr1414	18.53465	26.3923	23.52131	27.67115	21.75186	23.70392	22.41543	26.64779	31.52941	25.12885	24.06112	22.82887	25.95791	21.45667	22.16175	21.44392	25.78885	26.79515	24.94857	23.7951	27.09206	20.61173	20.67684	22.12969	22.12885	21.91924	26.20581	22.94456	23.0231	20.92304	22.83921	21.91629	25.81123	29.01778	24.82284	24.44183	33.36033	22.38842	25.29211	21.35288	21.18638	22.67451	24.73309	24.02224	24.98142	25.64699	28.76711	23.51048	23.995
Myeov2	297.51178	192.67454	253.30796	236.32469	258.84642	325.1398	305.69872	438.99659	413.57816	673.92926	637.99201	580.41078	570.77374	436.5117	611.97421	296.10698	283.6514	287.66189	340.35343	210.07503	201.39592	423.13418	401.23189	552.48427	304.92638	226.64952	173.58494	179.28476	194.21119	197.45067	377.89448	288.25532	309.05321	219.21339	210.24991	139.80176	134.89043	275.79192	263.20936	540.55372	595.12198	332.09561	296.65331	335.88851	428.83372	377.47644	253.65303	319.55259	302.49502
Otos	68.73019	71.28538	79.17195	50.39216	44.97031	65.72296	64.32383	69.30338	66.7747	38.75525	81.02141	38.11779	44.94989	52.67496	52.13687	57.21803	59.36556	40.21049	44.8925	52.00642	55.25649	40.28201	44.89982	43.41342	49.20575	45.33678	51.56133	49.93869	49.96967	48.23118	40.62386	53.03717	45.08716	56.09268	50.27704	52.79831	55.7891	52.11703	56.0165	30.82331	34.01312	52.84305	52.35461	44.71606	52.77002	46.35092	45.67153	45.78817	42.75699
Ankmy1	39.93053	47.38957	42.11585	51.51027	36.93936	43.8864	37.92471	48.91911	45.34661	46.59545	57.79923	45.89086	48.20095	39.8726	39.68544	45.46644	54.89021	40.10916	40.39993	48.71281	50.09348	40.17589	40.85927	44.06128	44.79948	46.74094	49.95594	50.42595	47.0318	48.11952	48.58774	48.53771	43.16861	56.18005	53.32719	49.62304	55.32157	48.90104	48.34007	42.22213	42.24785	47.78858	47.65923	46.89745	50.26988	46.71702	62.24355	44.64904	48.98867
Kif1a	51.96989	60.00847	53.16746	57.61866	50.60535	58.55679	53.53477	68.09239	71.20375	57.02831	65.68924	57.23514	54.8706	52.8887	50.14762	56.79721	59.32543	52.42481	56.57972	58.63132	66.01346	51.25018	49.68379	58.57059	54.60759	62.07952	67.95424	60.13325	59.62243	60.05989	58.95999	62.03582	57.02981	65.4277	64.61459	65.85386	74.42215	53.39509	60.79638	143.7995	143.79651	72.86297	69.50489	78.96056	82.32646	75.06731	84.66029	69.47954	70.45535
2310007B03Rik	57.43819	83.47662	68.56399	62.70227	60.43927	67.40567	70.28707	75.81954	99.65554	63.01059	75.99745	59.05642	63.28921	61.25336	56.21031	65.99899	82.10114	64.81214	57.35235	74.84187	73.61357	55.12771	58.22677	58.10774	58.65926	72.19852	84.01788	79.32989	71.56179	70.79343	66.04985	73.53102	61.99519	81.73235	82.43497	84.15274	99.6007	59.97915	63.81713	67.56997	63.86515	72.79666	76.46667	64.15133	77.42591	80.86077	103.60744	63.33732	70.68444
Mterfd2	138.2659	81.62814	119.57572	127.39811	131.41818	119.88513	137.75799	122.86729	138.51167	150.19106	124.66144	103.04047	94.66395	108.03678	152.96496	108.66512	89.57828	114.11637	119.98038	107.89321	93.67152	134.0342	128.71026	135.73702	131.88741	106.90432	96.03958	100.87603	103.42823	111.22813	117.17261	122.73517	123.44202	88.07666	102.08321	110.4554	87.88809	98.94104	103.4226	89.92492	96.53151	79.90482	76.14748	97.00079	66.95111	68.7085	71.34421	94.66654	100.09645
Pask	103.43283	116.53612	99.98335	182.26479	191.30497	172.25018	166.15022	242.56967	179.83933	233.31337	192.03276	244.54156	229.00018	165.14028	259.07774	174.45169	167.78033	187.5313	444.50644	152.97211	87.88574	234.2427	289.05598	362.35369	265.0204	107.01906	54.57822	59.18127	57.65233	54.26626	275.6244	64.95397	65.17917	68.14844	55.76706	56.36337	60.32137	57.70214	67.70777	96.67086	101.43773	80.58694	86.92343	70.76871	76.25157	91.23648	84.40863	56.86828	55.4322
Hdlbp	973.21394	1174.07683	1208.01908	1615.15871	1616.47462	1059.39757	1172.92822	853.02365	1271.1296	1274.26679	1118.42015	1287.28543	1402.07228	1474.9342	1499.92082	1044.86767	848.28342	962.4206	1159.00611	761.38808	951.41216	1483.75195	1270.11966	1210.52375	910.62923	1060.55977	866.90342	909.42288	988.56787	840.66991	1356.607	936.85743	1066.4057	831.60051	660.56799	686.19184	724.21538	972.84645	1031.47258	1454.93467	1483.40998	875.98896	969.83578	1222.62607	1181.23291	1001.89529	828.93694	1180.10992	1215.07288
Stk25	546.7492	389.97442	504.67378	490.43174	527.55533	418.51112	463.86004	561.07443	622.85066	601.16731	513.36194	362.16826	364.97309	407.61103	477.01857	370.08589	297.54239	433.7169	399.11393	376.61265	352.29838	446.50543	416.10317	389.29854	462.71121	344.65257	322.22225	390.08509	408.74728	411.74154	304.73207	383.339	379.13727	372.35429	381.94143	274.21522	365.09358	396.18557	372.50831	346.89669	326.37073	264.01294	277.38145	315.20614	308.16025	203.79817	178.25351	367.71737	388.39914
Dtymk	682.11739	460.26536	451.9075	469.62681	595.81966	739.62226	902.67734	851.14721	733.00383	937.67853	1052.15172	626.36761	786.76788	649.81559	769.73331	577.70008	453.44891	455.43953	678.2467	313.80853	302.78899	665.26459	690.74651	664.06657	424.81503	355.54649	288.17598	299.08829	295.20881	287.41979	476.01507	325.03297	347.71814	245.26185	319.49877	348.80952	223.82502	259.18302	258.73954	281.87277	267.18038	276.36759	231.39773	230.34397	176.22871	249.45913	196.54607	258.69028	255.82638
Pdcd1	82.87067	57.89481	52.43815	51.70844	41.91173	48.6889	43.88786	52.22722	67.41076	64.98474	51.49584	55.80499	46.27393	46.86729	45.8434	60.90125	70.28228	73.46804	109.38537	56.9416	56.96118	65.93422	84.58678	55.8726	65.18774	60.13671	61.70269	55.94912	49.56289	57.99566	53.72761	55.8256	75.02468	53.68908	48.35747	59.59496	66.78732	58.60606	59.85238	48.6545	41.61181	55.66096	61.15531	62.39729	63.43246	68.62127	83.79092	55.07543	59.56983
St8sia4	456.86316	170.35107	436.86947	500.61817	855.01485	625.09783	312.27413	133.00091	328.2159	81.4841	197.49953	856.79323	787.69361	659.70747	421.51691	841.10146	702.02507	582.10355	695.55571	698.17856	494.74921	688.71607	928.28942	474.00785	832.50122	566.30321	692.10368	815.91834	835.19313	885.80339	391.18339	536.23987	352.17766	644.10313	668.65585	439.83104	796.01175	779.82438	523.71632	725.14518	883.95556	757.88517	786.82674	1100.35071	1251.32636	838.32106	537.40904	2460.27727	2470.25167
Slco4c1	12.08298	26.73332	22.54405	14.21497	12.72955	12.19968	12.49926	12.76658	19.60955	12.84685	12.26735	13.19461	12.64745	13.42894	12.28911	45.96039	36.13323	15.59248	14.96944	15.61332	15.01867	15.25021	12.55499	13.05855	13.78264	14.00899	14.46887	13.93552	14.1916	13.5175	14.17105	13.61832	13.52667	16.22707	13.73879	14.34953	14.85474	13.58248	12.94945	14.28054	14.08751	15.64855	13.50462	14.21051	14.47655	15.25534	13.47645	12.43007	12.89147
Slco6b1	12.51455	11.97161	13.43147	12.35351	13.27493	13.8895	12.36099	13.41717	19.11478	12.64341	15.55494	12.13621	12.76347	13.10437	12.64862	13.27581	14.82754	11.76676	13.0097	13.39069	14.58893	12.79413	12.39565	12.05041	11.49269	13.75665	12.90663	12.67475	12.33977	12.27658	12.44996	12.56614	12.12598	13.2661	13.5053	14.07343	13.10576	13.68054	13.14305	13.73853	12.20619	11.67121	13.88018	13.11987	13.99088	16.42191	14.36288	11.87737	12.48782
Slco6c1	17.63801	18.5673	19.40519	24.10005	18.00628	18.65939	19.61034	23.53971	23.48705	18.51294	20.69828	21.0629	21.58742	19.52595	18.75108	17.07209	18.36899	20.96786	17.89064	21.75562	19.05927	18.34024	18.93577	19.18823	18.54494	20.26752	20.43035	21.35356	19.16433	18.74111	17.93517	18.43366	20.07406	21.83078	18.53181	23.10015	22.89759	22.59157	20.05366	22.0475	21.16916	20.75775	19.74606	22.0768	20.45394	20.76068	26.49501	21.99149	19.34182
D1Ertd622e	112.73949	113.41699	124.97267	108.65771	131.17115	118.36657	123.53778	121.03594	168.21237	447.3849	153.53013	289.84315	278.51361	152.61574	201.91667	198.58085	218.06577	122.4612	162.63328	118.01381	207.27399	173.36397	211.89128	221.85427	117.9724	193.25698	251.28926	316.79851	340.26713	378.76623	144.6786	438.75024	396.56286	225.10656	262.98089	189.14184	256.97251	356.18998	341.6319	346.80256	298.97618	365.367	225.38235	235.07888	257.80233	273.50479	186.33533	213.56333	236.5822
Ppip5k2	649.68253	509.23896	642.35397	806.99394	909.10933	574.8067	588.43602	168.62884	649.8052	676.39982	231.63395	527.96221	644.30423	572.55343	514.82683	626.78264	454.37855	656.80483	756.8908	511.82516	624.107	842.38418	886.43171	594.60018	735.7684	859.91924	760.11143	721.6636	725.29156	647.96634	537.51473	545.21511	655.31753	520.07368	478.12956	420.21114	514.98271	619.61182	609.03774	509.1422	512.43691	438.71827	467.30328	513.62477	450.57524	459.34106	353.25231	460.8694	483.66878
Pam	373.97368	327.47754	406.48796	442.06163	490.66901	263.09652	243.11176	253.84329	245.64326	84.65987	352.6769	127.19918	218.0867	315.8818	359.53206	214.88619	127.49285	62.14932	61.23683	53.24939	52.55458	259.54939	173.82911	86.80115	52.24297	55.11916	49.6453	48.0771	50.01932	50.95982	47.33786	47.59227	48.96598	51.79328	49.27538	59.00993	69.59108	48.24456	47.1671	83.15308	74.21538	87.50444	75.61805	84.46172	71.94003	77.43434	73.14274	90.56751	95.70077
Rnf152	24.42801	26.83513	25.81	28.71396	27.01032	26.6239	22.44143	31.3183	36.90405	26.81249	30.37886	25.64657	29.32877	21.38941	26.95397	27.82514	29.96035	23.14935	30.14505	27.89254	30.2434	24.25642	22.68237	28.00286	27.46368	26.61642	26.80619	26.99825	26.05372	25.43847	29.13789	28.35298	27.29593	27.8315	29.21165	30.10297	28.78385	27.26989	25.12869	30.52861	24.32064	25.96081	30.08162	29.56972	34.80781	29.06511	35.2293	27.39069	21.95597
Pign	647.29478	537.60232	434.798	587.34417	588.08721	453.33833	522.1056	197.36509	577.41383	340.19095	198.21616	342.82939	405.48292	439.87915	470.79241	325.57567	231.6374	349.71113	315.98339	320.21052	333.04669	452.41891	394.41242	282.04133	519.28025	384.88619	367.9101	387.51516	385.37098	451.09233	329.18677	451.08594	364.26235	360.29869	334.01365	287.07734	292.72778	394.52073	367.28257	439.30045	410.36454	337.33799	296.71983	490.0678	393.65334	266.61942	203.94453	307.44378	317.83471
Kdsr	542.54731	282.23313	366.00472	262.24623	264.56236	479.96056	479.24551	314.48579	315.79875	330.27209	350.33261	264.56358	344.21703	401.05048	332.90687	303.5935	222.19658	219.65313	207.18079	205.78591	196.96423	315.75231	291.67859	175.99664	234.25588	206.05675	219.94654	245.53666	249.79435	246.78643	130.77716	213.63495	296.5815	229.3175	250.65364	185.67729	191.7811	272.51974	292.06329	179.20743	197.20218	185.19261	136.74586	182.22021	141.67592	154.92157	129.2693	327.6658	345.1275
Serpinb3a	6.34862	6.45061	6.62507	8.53626	6.00655	6.33407	6.49158	7.80066	8.66473	6.37733	7.42125	6.98873	7.12056	6.834	6.31554	6.4908	7.35231	6.99223	6.60371	6.67312	6.7152	6.44864	6.02178	6.68137	6.17857	7.27152	6.68036	6.56523	5.91465	6.19555	6.12999	5.95233	6.65564	6.35518	6.44218	5.90201	7.06307	6.61604	6.53547	7.36074	7.00491	8.47823	6.54202	7.40226	6.32143	8.40251	7.48771	6.72025	7.16637
Serpinb3d	10.79334	10.28752	10.56567	9.41041	8.31618	11.0182	9.28623	11.29387	14.61565	11.50575	10.62706	10.93721	12.52612	8.9065	10.05159	9.69405	9.97863	10.30906	10.4784	11.26399	9.56003	9.20942	11.86831	10.54984	10.02906	10.17262	9.99691	10.9322	10.84679	11.23978	9.15064	10.13774	9.96491	10.58937	11.49885	11.06964	11.46249	10.73276	10.60998	10.08014	9.63631	8.91564	9.51586	9.261	10.29207	11.15208	12.51268	9.59088	10.32518
Serpinb3b	8.0565	9.23028	9.34322	10.06088	7.51659	8.87541	8.59619	9.73493	12.46517	8.75197	11.12009	8.83891	10.00285	8.18494	8.67845	7.72767	9.01894	9.90799	9.04598	8.51277	10.36995	8.38192	8.64517	8.32319	7.53134	8.9181	8.79291	8.60646	9.25777	8.16473	8.75986	8.46474	9.09111	8.34239	8.64077	8.72011	9.46597	8.78947	7.89408	9.5098	10.21975	8.26144	9.37689	9.34397	8.13971	10.25677	8.09941	8.10909	8.68756
Serpinb3c	8.1493	8.8816	8.10933	9.0257	7.82083	9.03381	8.4369	9.46388	16.33478	9.06711	8.95223	9.39702	9.78377	9.24905	8.72617	7.94623	8.74971	9.73631	8.86694	9.43761	9.16356	8.14751	8.60498	8.0487	7.69818	8.3024	9.10561	8.70514	8.34527	7.1675	8.26472	7.86488	8.49906	7.86908	9.33182	9.30619	8.83006	8.8018	9.64132	8.92888	9.71535	9.23916	8.68206	8.59528	8.12191	7.68521	11.1038	8.37314	8.66004
Cdh19	9.15159	9.81649	9.21094	11.56868	8.60509	9.11371	9.03214	9.80533	11.48794	8.84703	9.97563	9.17193	9.98772	8.7564	9.25722	9.14259	10.06628	9.61535	9.72361	10.32261	9.53027	9.24461	8.17003	9.12225	8.97694	8.64415	9.52626	8.98629	9.53728	9.10783	8.59355	8.70879	9.36537	9.65915	9.78198	9.86739	10.23178	9.50449	9.29577	9.00277	9.30423	10.27488	9.58096	10.06671	9.59307	9.20226	11.21623	10.4396	9.17427
Dsel	62.33945	40.50525	51.53417	47.04983	51.43807	44.79559	52.25436	31.05568	42.86422	34.17398	28.57736	33.02628	35.29892	35.08547	37.75393	35.68588	36.17924	35.22093	31.78965	30.71775	26.37048	32.90228	34.07129	31.12621	41.2763	29.77359	29.30727	25.27924	26.64861	23.48859	25.62198	28.43539	24.75178	24.97576	23.77189	26.05619	22.91479	28.70614	26.56534	43.31478	42.48757	30.12343	26.48111	35.96544	36.1753	30.24369	30.26027	34.22631	30.54527
Tsn	1071.95003	407.74933	561.51348	477.64151	742.99762	1025.0677	1261.24596	808.69371	1047.0634	1538.56831	773.21761	942.22656	1026.88541	611.73188	895.43535	543.37079	400.32262	582.36899	774.49719	450.54519	407.09416	794.10857	816.0348	858.34383	668.16557	532.40391	409.80142	468.38936	484.60755	536.93722	690.15134	502.46592	612.42506	391.27346	701.44343	664.88533	310.48002	446.23581	438.07689	660.42073	640.18024	654.6545	343.46991	552.31019	291.8337	383.80925	241.81343	577.21273	588.03979
2900060B14Rik	5.83655	6.03927	5.67332	6.73903	5.43027	5.811	5.45238	6.19444	6.72064	5.48285	6.02204	5.57132	5.79566	5.39498	5.42911	5.70518	5.82052	6.54607	6.26401	6.23059	6.03088	5.15496	5.5286	5.74257	5.47904	5.89668	5.96754	5.84715	7.04812	5.78733	5.7837	4.98448	5.97814	6.13041	5.6668	5.8656	5.90205	5.99754	5.95068	6.12631	6.03982	6.48585	5.94246	6.22503	5.6121	7.32942	6.13183	5.68978	6.05395
Gli2	60.38886	70.25213	68.79581	90.76662	82.35268	66.44157	69.10643	75.97243	90.6742	61.3043	76.00244	68.97115	62.30342	62.04415	70.33037	61.77546	75.07571	66.83547	66.0667	69.65779	83.56826	68.00247	60.61229	74.15708	68.86988	70.89276	77.22074	70.14954	65.92767	70.91133	69.75495	71.61958	69.42652	77.25456	79.57379	85.30092	78.35377	72.53751	69.48393	57.65731	49.61912	69.57808	74.70215	64.66185	77.08606	67.75089	68.59306	65.90763	66.62704
Inhbb	37.3767	46.47463	43.01124	53.27343	37.84325	45.58055	38.90356	55.25345	58.76062	48.5772	45.41598	38.33781	41.98292	39.62262	41.33359	42.9123	55.91107	37.5994	41.07039	43.85698	49.69825	35.80035	37.40159	44.60033	38.1533	38.38876	42.78146	41.19683	37.0294	37.13817	44.80577	46.64066	45.06277	51.77734	47.51972	46.14402	50.32372	43.79494	43.77221	34.97394	38.14633	44.57071	53.6782	43.07576	53.54507	53.47612	64.63154	37.36138	39.40306
Ralb	133.63327	150.7147	130.84127	175.98901	195.94716	130.04662	130.37529	172.25269	167.2573	88.24516	279.47378	309.94475	240.19626	136.50483	255.78517	142.44753	112.53265	91.91301	77.3121	74.82225	95.00916	141.18457	90.69716	157.11806	108.85979	137.03864	75.51538	89.58322	85.31253	91.97423	183.76205	148.13854	104.27773	96.66184	91.82412	80.81476	91.88904	111.71476	93.98802	535.23894	618.842	319.37192	212.26361	465.97756	353.043	190.0879	162.70022	56.89668	60.33163
Epb4.1l5	85.79022	85.72467	110.29756	122.37883	201.52394	62.80631	83.38147	57.60158	70.90664	101.22953	57.49071	40.07927	43.23539	63.46754	117.20694	64.6146	53.40063	145.67688	182.23549	160.80155	102.93796	114.61724	115.14719	222.55505	288.33077	175.69679	106.93132	87.73649	82.86912	74.15206	100.50354	51.29125	45.37312	76.70145	64.59854	64.27699	69.03777	35.85008	39.73303	42.14531	34.6601	38.89018	39.25749	37.68846	44.22295	45.53474	53.82282	37.15605	40.14346
Ptpn4	171.82414	166.92957	174.49216	248.67594	260.38879	126.99491	176.82093	57.42295	154.75714	136.95666	48.67746	131.04726	118.78761	188.99381	162.91869	164.54609	127.57289	208.37127	210.40338	232.39973	255.55704	237.36098	242.94876	209.03956	313.68982	305.66837	304.6161	287.46317	266.14218	304.96896	280.93127	254.81046	192.1854	224.71054	188.05578	213.64643	188.27091	246.33305	267.18996	259.57556	235.24732	209.45654	222.04004	219.196	198.26593	214.36015	165.38472	338.8906	356.93738
Tmem177	102.11679	72.47077	78.07746	78.26005	105.12945	80.95106	95.80243	163.67248	130.59352	140.79068	136.02783	80.52002	89.17303	84.09154	125.65237	70.45055	54.09654	56.06101	81.9585	68.79874	71.5187	100.12667	90.75085	99.65837	78.92144	74.09711	60.92716	71.90476	72.56992	90.00013	75.66032	80.28589	98.65316	76.40342	74.27714	74.80312	56.25281	73.13247	73.11292	56.83027	51.47931	72.85096	56.00566	63.6933	45.66431	36.38957	35.67795	57.87473	55.11748
Gm101	25.2742	30.69027	28.99369	29.68848	27.84054	35.48233	30.75013	41.99645	42.15196	33.02084	39.81376	36.37033	34.7569	31.70666	33.19398	29.71773	34.63162	32.75166	33.5251	32.53733	34.08781	28.0271	26.963	32.88793	28.4571	32.16886	30.79633	29.02339	31.729	30.05487	32.46959	31.5708	30.73129	33.39415	33.12019	37.21227	34.74635	31.56402	30.34394	30.43298	30.43005	34.82234	32.3473	34.4748	32.68576	34.9931	35.1481	31.57021	33.21063
Tmem37	40.05184	36.93909	34.16251	37.27865	41.76649	38.83789	38.71249	35.5624	41.07098	32.49234	38.83006	30.37566	27.69086	35.12308	35.09927	34.17173	45.55613	32.19816	36.1734	39.58041	39.90478	30.95546	28.18401	36.74339	34.79848	36.9702	37.9009	35.14935	35.62718	33.91955	38.59787	37.0956	36.42825	40.35474	37.02987	42.31946	48.22319	36.83898	40.86337	28.87139	31.18928	32.44573	41.79991	36.39943	41.52339	37.05929	42.17219	37.58694	31.1259
Dbi	409.38795	136.8016	186.05528	140.75695	197.80588	385.97621	408.29971	680.91241	456.80374	557.08076	1214.44813	657.90308	733.72574	311.66106	619.15545	179.95635	193.61775	194.72354	283.39582	139.11031	106.1774	339.32316	376.07867	585.74359	198.05893	132.63704	80.55508	112.58064	108.84466	124.17563	419.67905	139.26331	232.1154	95.93924	146.81069	107.04084	122.33188	130.39836	145.46531	711.8284	626.8096	202.42737	98.30584	258.91494	166.38157	205.11399	106.50513	196.70591	190.82534
Steap3	139.67068	172.41281	145.13755	164.40659	145.88392	165.05576	198.14533	467.82723	353.19164	1092.87967	409.98295	183.62594	259.80103	262.78797	273.99217	181.7961	190.28403	263.56598	262.25187	137.7386	134.38253	303.51978	289.00962	410.81593	250.22127	193.47526	117.37749	108.25716	94.16138	91.47695	91.96793	103.00229	93.85141	114.22918	96.28354	105.62797	114.61783	151.31095	109.68219	80.91564	84.37747	86.65193	101.16145	90.74371	105.69949	87.73011	117.18952	85.3877	87.74409
Marco	38.27212	45.23262	36.52439	53.99389	43.71688	47.2457	36.12877	48.54569	66.80427	43.11573	52.30626	45.49299	46.69179	34.50323	41.9827	38.98743	53.54029	38.43858	41.07072	48.3578	52.90818	39.05581	40.00351	48.05833	38.67498	45.28866	43.29685	40.35376	35.53925	41.01627	38.23425	42.75952	43.70175	48.54274	52.91308	48.69693	51.622	39.45881	45.23374	38.64405	36.75597	39.27269	51.05078	46.5547	49.25434	48.26204	70.77468	42.19464	42.29365
Insig2	290.4379	148.79827	206.73267	132.2962	225.48735	222.8135	225.3459	146.95277	274.93797	238.45799	141.57637	185.32891	164.60248	166.5352	210.69021	179.14581	141.47041	241.58835	205.55346	269.0803	279.98824	165.5526	182.40539	185.83212	259.05135	238.6756	308.09563	307.64145	320.78805	313.64169	293.84353	304.10004	324.64858	305.86256	313.96524	246.55088	224.30213	234.30658	227.17318	364.3764	355.95387	214.50008	144.03142	382.59676	288.44777	170.15999	87.92895	233.9225	239.61639
Htr5b	31.8902	40.59712	35.97927	43.8727	35.16724	42.13449	37.27258	40.9645	47.72955	35.54251	41.74161	32.23418	31.54063	34.1528	34.747	41.86762	50.58002	39.53768	35.55819	41.17107	43.64014	36.92694	35.78546	34.32387	35.84239	35.62434	38.04548	34.79377	32.67782	37.10003	37.0606	40.55721	39.61828	46.43478	34.63968	45.59104	50.89077	39.93246	40.11725	30.99257	30.99462	36.64703	45.77087	44.65927	47.07452	43.2917	48.64875	42.08995	37.99745
Actr3	1209.91733	1370.15892	1367.78318	1103.05549	1203.61765	1442.42951	1430.56696	976.59364	1233.46273	1117.83315	1146.54254	2395.89591	1791.43859	1468.34638	1512.97755	1703.36383	1626.22502	1890.50858	1740.00768	1946.67839	2632.78093	1514.54926	1559.68861	1486.54694	1672.7925	2629.99027	2678.00841	2692.14632	2612.54612	2568.67887	2679.10974	2340.84166	2297.29989	2311.28101	2831.53277	2751.58347	1977.56398	2340.44198	1966.59671	3298.93763	3253.59443	2718.23849	2705.77481	3048.24179	2609.94749	2788.84809	2369.43306	1712.87713	1685.5767
Lypd1	80.02702	86.81807	78.36032	95.51145	78.08812	89.23566	71.00274	91.24029	130.7095	80.33781	85.90156	69.91622	66.08244	74.86966	74.1841	86.94674	102.34455	76.11542	81.91061	85.96514	92.96096	76.20275	73.81117	80.94861	81.20284	85.36702	93.94913	77.56148	84.42598	90.28177	81.3316	88.93826	83.33403	103.67393	96.37393	107.74228	102.97606	82.11795	91.96411	66.75959	70.1466	92.95736	102.56499	86.81825	113.65945	107.49399	116.7213	82.66495	77.61486
Tmem163	71.39869	96.65934	68.5867	86.32641	61.38012	61.83017	67.69162	66.89227	88.87454	53.65637	61.87611	56.82806	48.41707	63.55896	50.65081	77.38631	95.23755	149.3112	77.65295	440.23516	612.57024	55.94572	53.53218	69.13291	269.45806	382.27876	539.62651	433.71004	301.68571	297.77312	84.82018	263.01711	485.78296	426.47431	302.04499	332.69392	318.14184	393.95201	441.36261	62.62924	54.06781	62.94213	80.78822	70.15862	82.7409	98.14124	94.22888	692.42811	694.29109
Ysk4	25.62633	30.44736	31.68041	32.95596	26.50902	37.59315	28.99948	35.24228	38.52912	32.55657	30.10536	61.77351	38.82228	41.28537	30.44085	47.84909	49.92107	38.94709	30.90819	31.81076	42.29573	40.38087	45.74602	28.11106	25.94085	28.53646	73.22671	102.10056	165.1829	246.03962	65.172	123.52899	47.51118	160.60732	183.81277	183.78843	162.86554	91.86507	55.58784	36.85774	30.66082	28.27809	39.02379	44.88515	39.34319	46.61687	52.1736	115.01952	148.74539
Zranb3	231.58423	306.22353	249.13717	540.94889	412.4387	419.71863	381.89657	222.95183	242.98179	324.87481	162.5878	379.42714	376.05549	322.85923	409.55563	362.71149	312.31876	298.96184	706.66231	276.24806	169.45683	477.95282	550.86848	434.5079	372.45759	208.55615	136.28021	127.64105	146.58829	148.73626	404.07059	184.63246	162.10211	162.24643	124.79219	156.81202	119.42739	125.39465	164.33219	178.53814	169.7413	143.25517	154.38611	113.62314	110.88238	148.08418	140.71582	96.31089	109.57391
Lct	49.59459	66.70132	52.33915	69.63036	59.4401	60.84306	56.6132	71.97142	61.64306	61.80013	75.94462	57.03696	57.37593	59.62284	57.74198	71.1703	76.89174	56.31489	62.25755	55.23928	68.56821	54.71107	51.07983	60.49682	52.818	61.62311	62.20736	54.10805	54.83599	58.81927	64.57074	60.22285	60.02527	71.80115	71.39698	70.09299	69.22073	53.72449	61.74023	54.73631	53.50769	54.54073	63.0818	66.68419	74.95182	60.94553	77.82382	57.57903	55.99281
Mcm6	1689.68839	1439.44864	1324.72467	1936.85941	2275.00312	2267.17395	2444.34033	1971.1502	2596.79671	2422.82432	1903.24233	2594.15085	2409.53231	2463.68573	2662.12099	2345.42693	1993.32845	1762.06041	2629.88251	982.77285	502.6397	2680.37511	2584.80644	2420.23141	1736.12203	858.9561	261.30478	333.34269	364.055	352.22044	2578.14223	324.29886	538.47497	338.10322	248.34392	210.65715	278.32151	367.93801	463.09332	813.06693	884.76036	540.18908	529.45929	447.2299	414.10479	566.20626	341.8924	253.15257	274.44239
Dars	1106.44201	899.88135	971.23812	936.05284	1023.93404	1038.93675	1232.06313	500.7532	1176.07998	1484.5927	538.96106	840.80215	1127.65938	1012.87191	1140.3757	872.97377	690.21819	779.9065	964.79552	552.74883	489.86644	1290.92212	1185.26303	1110.84498	781.13034	911.8277	529.83313	582.28817	569.22363	670.91909	1280.90873	729.35258	759.70412	431.22768	565.46454	557.49248	443.65446	753.58249	756.35962	796.00981	810.96011	640.85233	598.07026	736.52587	681.51701	508.15069	415.50385	497.20146	526.23958
Cxcr4	2635.46307	1928.42466	2085.81178	1317.88134	2115.26714	3075.5789	2615.85945	2788.74115	2393.06236	963.17304	3451.23639	5718.29624	4603.88272	3224.41374	2757.82204	3938.72919	3781.25088	4683.14433	4850.35152	6823.46145	2588.02643	2936.01145	3703.31663	4089.56816	7760.39354	3011.24567	2486.63945	2179.4764	2837.43736	3698.92993	5198.52752	1101.54131	2785.33808	2781.60202	2642.27895	3928.46298	2211.06703	1353.86718	1491.50186	1200.32069	1255.37282	3190.29457	1636.26282	1886.31055	1730.28111	1366.81877	1345.74487	2543.19143	2502.5436
[truncated: 20,903 more rows]
[truncated: 200 more columns]
