# Supplementary material for: The neutrotime transcriptional signature defines a single continuum of neutrophils across biological compartments
Source: Nat Commun. 2021 May 17;12:2856. doi: 10.1038/s41467-021-22973-9 (PMC8129206; doi:10.1038/s41467-021-22973-9)
Supplement: Supplementary file 6 — Supplementary Data 3 [file 41467_2021_22973_MOESM6_ESM.zip]

Archive with 3 entries (2 files):
- Supplementary Data 3 IFN Signatures.xls
- __MACOSX/
- __MACOSX/._Supplementary Data 3 IFN Signatures.xls
