# Supplementary material for: The neutrotime transcriptional signature defines a single continuum of neutrophils across biological compartments
Source: Nat Commun. 2021 May 17;12:2856. doi: 10.1038/s41467-021-22973-9 (PMC8129206; doi:10.1038/s41467-021-22973-9)
Supplement: Supplementary file 6 — Supplementary Data 3 [file 41467_2021_22973_MOESM6_ESM.zip › Supplementary Data 3 IFN Signatures.xls]

## Sheet: TabS1
ProbeSetID	GeneSymbol	2 hr IFNa FoldChange in B		ProbeSetID	GeneSymbol	2 hr IFNa FoldChange in DC		ProbeSetID	GeneSymbol	2 hr IFNa FoldChange in GN		ProbeSetID	GeneSymbol	2 hr IFNa FoldChange in MF		ProbeSetID	GeneSymbol	2 hr IFNa FoldChange in NK		ProbeSetID	GeneSymbol	2 hr IFNa FoldChange in NT		ProbeSetID	GeneSymbol	2 hr IFNa FoldChange in T4		ProbeSetID	GeneSymbol	2 hr IFNa FoldChange in T8		ProbeSetID	GeneSymbol	2 hr IFNa FoldChange in Tgd		ProbeSetID	GeneSymbol	2 hr IFNa FoldChange in Treg
10496539	Gbp5	4.49		10496539	Gbp5	12.07		10496539	Gbp5	72.49		10496539	Gbp5	12		10496539	Gbp5	3.33		10496539	Gbp5	5.24		10496539	Gbp5	6.57		10496539	Gbp5	7.58		10496539	Gbp5	8.62		10496539	Gbp5	3.7
10462621	I830012O16Rik	69.88		10462621	I830012O16Rik	35.68		10462621	I830012O16Rik	32.53		10462621	I830012O16Rik	24.3		10462621	I830012O16Rik	19.14		10462621	I830012O16Rik	30.8		10462621	I830012O16Rik	25.11		10462621	I830012O16Rik	25.8		10462621	I830012O16Rik	35.02		10462621	I830012O16Rik	22.35
10462618	Ifit3	27.31		10462618	Ifit3	15.72		10462618	Ifit3	10.58		10462618	Ifit3	62.73		10462618	Ifit3	33.77		10462618	Ifit3	13.35		10462618	Ifit3	20.01		10462618	Ifit3	12.44		10462618	Ifit3	15.61		10462618	Ifit3	15.73
10360406	Ifi205	2.31		10360406	Ifi205	2.79		10360406	Ifi205	59.98		10360406	Ifi205	31.72		10360406	Ifi205	3.77		10360406	Ifi205	57.3		10360406	Ifi205	2.93		10360406	Ifi205	1.78		10360406	Ifi205	4.44		10360406	Ifi205	2.92
10462613	Ifit2	25.31		10462613	Ifit2	27.64		10462613	Ifit2	59.64		10462613	Ifit2	42.51		10462613	Ifit2	10.71		10462613	Ifit2	12.94		10462613	Ifit2	5.27		10462613	Ifit2	7.4		10462613	Ifit2	15.35		10462613	Ifit2	3.83
10531415	Cxcl10	33.96		10531415	Cxcl10	21.94		10531415	Cxcl10	33.81		10531415	Cxcl10	55.51		10531415	Cxcl10	17.44		10531415	Cxcl10	21.57		10531415	Cxcl10	18.96		10531415	Cxcl10	22.73		10531415	Cxcl10	25.06		10531415	Cxcl10	19.77
10462623	Ifit1	38.38		10462623	Ifit1	17.27		10462623	Ifit1	14.77		10462623	Ifit1	54.8		10462623	Ifit1	31.37		10462623	Ifit1	13.36		10462623	Ifit1	11.47		10462623	Ifit1	10.54		10462623	Ifit1	17.53		10462623	Ifit1	11.55
10399710	Rsad2	28.56		10399710	Rsad2	19.23		10399710	Rsad2	5.21		10399710	Rsad2	46.51		10399710	Rsad2	33.13		10399710	Rsad2	23.64		10399710	Rsad2	22.75		10399710	Rsad2	19.53		10399710	Rsad2	21.48		10399710	Rsad2	23.63
10569017	Ifitm3	38.84		10569017	Ifitm3	1.46		10569017	Ifitm3	1.49		10569017	Ifitm3	1.11		10569017	Ifitm3	13.56		10569017	Ifitm3	8.38		10569017	Ifitm3	25.13		10569017	Ifitm3	10.84		10569017	Ifitm3	16.5		10569017	Ifitm3	13.76
10360373	E030037K03Rik	6.38		10360373	E030037K03Rik	12		10360373	E030037K03Rik	15.39		10360373	E030037K03Rik	37.51		10360373	E030037K03Rik	7.43		10360373	E030037K03Rik	6.42		10360373	E030037K03Rik	4.08		10360373	E030037K03Rik	3.42		10360373	E030037K03Rik	4.16		10360373	E030037K03Rik	5.12
10360382	Ifi204	8.6		10360382	Ifi204	14.5		10360382	Ifi204	10.59		10360382	Ifi204	3.86		10360382	Ifi204	18.5		10360382	Ifi204	34.22		10360382	Ifi204	10.19		10360382	Ifi204	7.7		10360382	Ifi204	13.31		10360382	Ifi204	6.96
10496580	Gbp3	2.59		10496580	Gbp3	10.21		10496580	Gbp3	32.68		10496580	Gbp3	2.54		10496580	Gbp3	2.24		10496580	Gbp3	6.54		10496580	Gbp3	4.99		10496580	Gbp3	5.37		10496580	Gbp3	3.98		10496580	Gbp3	3.1
10351880	E430029J22Rik	8.7		10351880	E430029J22Rik	31.56		10351880	E430029J22Rik	23.72		10351880	E430029J22Rik	30.54		10351880	E430029J22Rik	5.94		10351880	E430029J22Rik	4.61		10351880	E430029J22Rik	3.42		10351880	E430029J22Rik	3.29		10351880	E430029J22Rik	4.88		10351880	E430029J22Rik	4.95
10455961	Iigp1	6.02		10455961	Iigp1	14.24		10455961	Iigp1	2.05		10455961	Iigp1	30.76		10455961	Iigp1	6.81		10455961	Iigp1	24.98		10455961	Iigp1	9.71		10455961	Iigp1	12.51		10455961	Iigp1	19.04		10455961	Iigp1	7.71
10385518	Tgtp1	11.11		10385518	Tgtp1	5.77		10385518	Tgtp1	29.97		10385518	Tgtp1	13.05		10385518	Tgtp1	4.71		10385518	Tgtp1	2.82		10385518	Tgtp1	2.22		10385518	Tgtp1	1.92		10385518	Tgtp1	2.16		10385518	Tgtp1	2.94
10441233	Mx1	28.66		10441233	Mx1	14.29		10441233	Mx1	2.81		10441233	Mx1	28.63		10441233	Mx1	23.36		10441233	Mx1	20.25		10441233	Mx1	22.33		10441233	Mx1	21.28		10441233	Mx1	19.88		10441233	Mx1	22.84
10379615	Slfn5	24.01		10379615	Slfn5	8.89		10379615	Slfn5	9.71		10379615	Slfn5	8.39		10379615	Slfn5	28.16		10379615	Slfn5	17.45		10379615	Slfn5	7.13		10379615	Slfn5	11.79		10379615	Slfn5	12.59		10379615	Slfn5	7.66
10385533	Tgtp1	10.55		10385533	Tgtp1	6.29		10385533	Tgtp1	27.81		10385533	Tgtp1	11.83		10385533	Tgtp1	4.64		10385533	Tgtp1	2.82		10385533	Tgtp1	2.22		10385533	Tgtp1	1.87		10385533	Tgtp1	2.16		10385533	Tgtp1	2.56
10491091	Tnfsf10	10.46		10491091	Tnfsf10	27.32		10491091	Tnfsf10	25.19		10491091	Tnfsf10	11.08		10491091	Tnfsf10	4.76		10491091	Tnfsf10	2.91		10491091	Tnfsf10	5.17		10491091	Tnfsf10	4.43		10491091	Tnfsf10	3.92		10491091	Tnfsf10	3.74
10395039	Cmpk2	10.86		10395039	Cmpk2	26.66		10395039	Cmpk2	6.65		10395039	Cmpk2	18.81		10395039	Cmpk2	12.26		10395039	Cmpk2	18.48		10395039	Cmpk2	14.62		10395039	Cmpk2	11.57		10395039	Cmpk2	11.48		10395039	Cmpk2	14.15
10389134	Slfn9	6.86		10389134	Slfn9	11.22		10389134	Slfn9	25.79		10389134	Slfn9	6.68		10389134	Slfn9	6.82		10389134	Slfn9	9.58		10389134	Slfn9	4.06		10389134	Slfn9	4.05		10389134	Slfn9	9.06		10389134	Slfn9	3.22
10437224	Mx2	20.25		10437224	Mx2	19.09		10437224	Mx2	8.79		10437224	Mx2	22.76		10437224	Mx2	23.33		10437224	Mx2	21.1		10437224	Mx2	22.96		10437224	Mx2	22.38		10437224	Mx2	21.55		10437224	Mx2	25.75
10541307	Usp18	25.38		10541307	Usp18	7.76		10541307	Usp18	13.5		10541307	Usp18	22.73		10541307	Usp18	23.38		10541307	Usp18	16.28		10541307	Usp18	12.61		10541307	Usp18	10.7		10541307	Usp18	11.44		10541307	Usp18	8.16
10455970	BC023105	3.06		10455970	BC023105	5.83		10455970	BC023105	1.17		10455970	BC023105	23.12		10455970	BC023105	4.36		10455970	BC023105	12.72		10455970	BC023105	4.71		10455970	BC023105	2.09		10455970	BC023105	2.64		10455970	BC023105	3.87
10496592	Gbp2	5.94		10496592	Gbp2	10.81		10496592	Gbp2	21.98		10496592	Gbp2	2.29		10496592	Gbp2	2.84		10496592	Gbp2	5.24		10496592	Gbp2	4.85		10496592	Gbp2	4.52		10496592	Gbp2	7.31		10496592	Gbp2	3.6
10502791	Ifi44	6.49		10502791	Ifi44	15.5		10502791	Ifi44	2.17		10502791	Ifi44	13.71		10502791	Ifi44	14.81		10502791	Ifi44	13.98		10502791	Ifi44	11.73		10502791	Ifi44	7.43		10502791	Ifi44	20.42		10502791	Ifi44	8.71
10538590	Herc6	7.93		10538590	Herc6	7.1		10538590	Herc6	20.28		10538590	Herc6	7.53		10538590	Herc6	7.81		10538590	Herc6	8.86		10538590	Herc6	4.94		10538590	Herc6	6.58		10538590	Herc6	8.56		10538590	Herc6	6.32
10375515	Ifi47	8.23		10375515	Ifi47	10.35		10375515	Ifi47	18.69		10375515	Ifi47	8.82		10375515	Ifi47	3.48		10375515	Ifi47	3.07		10375515	Ifi47	2.66		10375515	Ifi47	2.77		10375515	Ifi47	3.46		10375515	Ifi47	3.22
10554240	Isg20	10.43		10554240	Isg20	9.96		10554240	Isg20	6.66		10554240	Isg20	4.3		10554240	Isg20	18.64		10554240	Isg20	8.22		10554240	Isg20	9.25		10554240	Isg20	10.59		10554240	Isg20	10.7		10554240	Isg20	4.75
10360377	AI607873	18.58		10360377	AI607873	3.11		10360377	AI607873	9.97		10360377	AI607873	2.61		10360377	AI607873	11.03		10360377	AI607873	14.41		10360377	AI607873	4.59		10360377	AI607873	2.21		10360377	AI607873	8.17		10360377	AI607873	3.31
10545001	Ppm1k	3.48		10545001	Ppm1k	4.92		10545001	Ppm1k	18.54		10545001	Ppm1k	5.23		10545001	Ppm1k	3.61		10545001	Ppm1k	3.96		10545001	Ppm1k	2.83		10545001	Ppm1k	3.33		10545001	Ppm1k	5.7		10545001	Ppm1k	2.54
10544133	Parp12	18.38		10544133	Parp12	6.39		10544133	Parp12	10.39		10544133	Parp12	3.71		10544133	Parp12	13.57		10544133	Parp12	8.96		10544133	Parp12	8.94		10544133	Parp12	8.2		10544133	Parp12	10.23		10544133	Parp12	8.94
10531987	Gbp4	5.4		10531987	Gbp4	4.87		10531987	Gbp4	10.69		10531987	Gbp4	18.11		10531987	Gbp4	3.39		10531987	Gbp4	4.23		10531987	Gbp4	3.16		10531987	Gbp4	3.46		10531987	Gbp4	3.89		10531987	Gbp4	2.92
10500335	Fcgr1	1.2		10500335	Fcgr1	9.22		10500335	Fcgr1	17.8		10500335	Fcgr1	6.38		10500335	Fcgr1	1.52		10500335	Fcgr1	7.04		10500335	Fcgr1	1.08		10500335	Fcgr1	0.95		10500335	Fcgr1	1.17		10500335	Fcgr1	1.17
10548333	Cd69	6.07		10548333	Cd69	17.59		10548333	Cd69	7.92		10548333	Cd69	12.13		10548333	Cd69	6.4		10548333	Cd69	4.22		10548333	Cd69	2.81		10548333	Cd69	3.1		10548333	Cd69	4.34		10548333	Cd69	2.36
10496569	Gbp6	10.03		10496569	Gbp6	17.33		10496569	Gbp6	15.09		10496569	Gbp6	4.45		10496569	Gbp6	3.66		10496569	Gbp6	7.34		10496569	Gbp6	5.78		10496569	Gbp6	6.23		10496569	Gbp6	9.21		10496569	Gbp6	4.2
10414514	Pnp	1.29		10414514	Pnp	8.22		10414514	Pnp	17.3		10414514	Pnp	4.13		10414514	Pnp	1.2		10414514	Pnp	2.99		10414514	Pnp	1.6		10414514	Pnp	1.45		10414514	Pnp	1.4		10414514	Pnp	1.32
10379633	Slfn1	10.31		10379633	Slfn1	17.11		10379633	Slfn1	1.4		10379633	Slfn1	4.44		10379633	Slfn1	8.63		10379633	Slfn1	3.64		10379633	Slfn1	2.31		10379633	Slfn1	3.04		10379633	Slfn1	6.04		10379633	Slfn1	2.35
10574135	Nlrc5	5.92		10574135	Nlrc5	3.89		10574135	Nlrc5	17.05		10574135	Nlrc5	3.89		10574135	Nlrc5	2.82		10574135	Nlrc5	3.01		10574135	Nlrc5	2.04		10574135	Nlrc5	1.87		10574135	Nlrc5	1.45		10574135	Nlrc5	2.29
10583044	Mmp13	1		10583044	Mmp13	4.69		10583044	Mmp13	1.48		10583044	Mmp13	1.53		10583044	Mmp13	2.39		10583044	Mmp13	16.79		10583044	Mmp13	1.04		10583044	Mmp13	1.33		10583044	Mmp13	1.88		10583044	Mmp13	1.48
10544982	Nt5c3	10.72		10544982	Nt5c3	12.11		10544982	Nt5c3	16.63		10544982	Nt5c3	6.38		10544982	Nt5c3	3.79		10544982	Nt5c3	5.08		10544982	Nt5c3	2.41		10544982	Nt5c3	1.77		10544982	Nt5c3	6.65		10544982	Nt5c3	2.28
10374793	Pnpt1	3.42		10374793	Pnpt1	3.58		10374793	Pnpt1	16.48		10374793	Pnpt1	2.68		10374793	Pnpt1	3.06		10374793	Pnpt1	5.53		10374793	Pnpt1	3.3		10374793	Pnpt1	3.8		10374793	Pnpt1	5.13		10374793	Pnpt1	3.12
10416837	Irg1	0.98		10416837	Irg1	2.72		10416837	Irg1	15.94		10416837	Irg1	3.17		10416837	Irg1	1.03		10416837	Irg1	1.64		10416837	Irg1	1.09		10416837	Irg1	1.14		10416837	Irg1	1.18		10416837	Irg1	1.19
10461594	Ms4a4c	2.38		10461594	Ms4a4c	2.82		10461594	Ms4a4c	0.2		10461594	Ms4a4c	15.67		10461594	Ms4a4c	2.38		10461594	Ms4a4c	4.35		10461594	Ms4a4c	3.02		10461594	Ms4a4c	2.2		10461594	Ms4a4c	3.58		10461594	Ms4a4c	2.99
10351873	Pyhin1	2.37		10351873	Pyhin1	3.38		10351873	Pyhin1	15.5		10351873	Pyhin1	7.88		10351873	Pyhin1	2.93		10351873	Pyhin1	7.98		10351873	Pyhin1	3.09		10351873	Pyhin1	3.01		10351873	Pyhin1	5.07		10351873	Pyhin1	3.18
10533213	Oas3	15.18		10533213	Oas3	15.32		10533213	Oas3	2.85		10533213	Oas3	7.77		10533213	Oas3	10.67		10533213	Oas3	7.32		10533213	Oas3	9.07		10533213	Oas3	5.39		10533213	Oas3	7.1		10533213	Oas3	10.92
10483110	Ifih1	15.09		10483110	Ifih1	6.91		10483110	Ifih1	10.13		10483110	Ifih1	4.74		10483110	Ifih1	10.23		10483110	Ifih1	10.23		10483110	Ifih1	6.92		10483110	Ifih1	10.84		10483110	Ifih1	13.05		10483110	Ifih1	9.05
10420503	Setdb2	6.86		10420503	Setdb2	4.23		10420503	Setdb2	14.14		10420503	Setdb2	6.53		10420503	Setdb2	3.82		10420503	Setdb2	9.01		10420503	Setdb2	3.23		10420503	Setdb2	4.47		10420503	Setdb2	4.86		10420503	Setdb2	6.06
10360370	BC094916	4.78		10360370	BC094916	12.51		10360370	BC094916	3.48		10360370	BC094916	14.09		10360370	BC094916	4.82		10360370	BC094916	10.48		10360370	BC094916	6.79		10360370	BC094916	3.85		10360370	BC094916	7.78		10360370	BC094916	7.82
10524621	Oasl2	10.75		10524621	Oasl2	6.59		10524621	Oasl2	1.95		10524621	Oasl2	5.58		10524621	Oasl2	13.94		10524621	Oasl2	13.07		10524621	Oasl2	7.73		10524621	Oasl2	7.57		10524621	Oasl2	8.04		10524621	Oasl2	10.53
10574145	Nlrc5	6.2		10574145	Nlrc5	3.24		10574145	Nlrc5	13.38		10574145	Nlrc5	3.88		10574145	Nlrc5	2.87		10574145	Nlrc5	2.6		10574145	Nlrc5	1.98		10574145	Nlrc5	1.65		10574145	Nlrc5	1.65		10574145	Nlrc5	2.16
10533198	Oas2	12.93		10533198	Oas2	6.07		10533198	Oas2	2.94		10533198	Oas2	4.15		10533198	Oas2	5.6		10533198	Oas2	13.23		10533198	Oas2	7.42		10533198	Oas2	9.71		10533198	Oas2	8.94		10533198	Oas2	13.31
10524631	Oasl1	8.21		10524631	Oasl1	13.24		10524631	Oasl1	5.76		10524631	Oasl1	10.27		10524631	Oasl1	9.55		10524631	Oasl1	7.1		10524631	Oasl1	6.57		10524631	Oasl1	6.15		10524631	Oasl1	5.04		10524631	Oasl1	9.17
10414527	Pnp2	1.15		10414527	Pnp2	6.58		10414527	Pnp2	12.91		10414527	Pnp2	3.73		10414527	Pnp2	1.23		10414527	Pnp2	2.46		10414527	Pnp2	2.22		10414527	Pnp2	1.72		10414527	Pnp2	2.11		10414527	Pnp2	1.31
10452980	Eif2ak2	10.67		10452980	Eif2ak2	7.61		10452980	Eif2ak2	12.9		10452980	Eif2ak2	5.25		10452980	Eif2ak2	9.03		10452980	Eif2ak2	12.55		10452980	Eif2ak2	8.6		10452980	Eif2ak2	8.83		10452980	Eif2ak2	10.13		10452980	Eif2ak2	7.17
10467149	2010002M12Rik	4.25		10467149	2010002M12Rik	4.76		10467149	2010002M12Rik	12.78		10467149	2010002M12Rik	5.01		10467149	2010002M12Rik	3.86		10467149	2010002M12Rik	3.31		10467149	2010002M12Rik	3.24		10467149	2010002M12Rik	2.17		10467149	2010002M12Rik	2.93		10467149	2010002M12Rik	2.13
10420488	D14Ertd668e	8.66		10420488	D14Ertd668e	11.24		10420488	D14Ertd668e	2.5		10420488	D14Ertd668e	6.47		10420488	D14Ertd668e	3.39		10420488	D14Ertd668e	12.5		10420488	D14Ertd668e	2.9		10420488	D14Ertd668e	3.75		10420488	D14Ertd668e	3.2		10420488	D14Ertd668e	4.35
10571984	Ddx60	12.33		10571984	Ddx60	9.76		10571984	Ddx60	7.28		10571984	Ddx60	7.51		10571984	Ddx60	7.67		10571984	Ddx60	9.51		10571984	Ddx60	5.23		10571984	Ddx60	6.35		10571984	Ddx60	7.22		10571984	Ddx60	7.11
10511588	Tmem67	3.26		10511588	Tmem67	3.78		10511588	Tmem67	12.03		10511588	Tmem67	4.07		10511588	Tmem67	1.62		10511588	Tmem67	3.25		10511588	Tmem67	1.52		10511588	Tmem67	1.25		10511588	Tmem67	1.79		10511588	Tmem67	2.22
10569102	Irf7	11.94		10569102	Irf7	8.64		10569102	Irf7	6.1		10569102	Irf7	7.39		10569102	Irf7	5.66		10569102	Irf7	4.49		10569102	Irf7	5.82		10569102	Irf7	4.81		10569102	Irf7	4.27		10569102	Irf7	6.72
10441601	Tagap	1.27		10441601	Tagap	2.39		10441601	Tagap	11.84		10441601	Tagap	3.76		10441601	Tagap	0.71		10441601	Tagap	1.06		10441601	Tagap	0.76		10441601	Tagap	0.64		10441601	Tagap	0.75		10441601	Tagap	0.99
10360391	Ifi203	2.11		10360391	Ifi203	4.23		10360391	Ifi203	11.84		10360391	Ifi203	3.1		10360391	Ifi203	2.2		10360391	Ifi203	4		10360391	Ifi203	2.51		10360391	Ifi203	2.65		10360391	Ifi203	2.86		10360391	Ifi203	2.32
10434778	Rtp4	11.8		10434778	Rtp4	6.03		10434778	Rtp4	2.95		10434778	Rtp4	4.96		10434778	Rtp4	8.09		10434778	Rtp4	4.19		10434778	Rtp4	5.16		10434778	Rtp4	4.98		10434778	Rtp4	4.69		10434778	Rtp4	5.44
10574102	Nlrc5	3.77		10574102	Nlrc5	2.7		10574102	Nlrc5	11.75		10574102	Nlrc5	3.56		10574102	Nlrc5	2.75		10574102	Nlrc5	2.08		10574102	Nlrc5	2.12		10574102	Nlrc5	1.83		10574102	Nlrc5	1.44		10574102	Nlrc5	1.78
10565712	Acer3	2.39		10565712	Acer3	3.19		10565712	Acer3	11.7		10565712	Acer3	1.52		10565712	Acer3	1.18		10565712	Acer3	3.27		10565712	Acer3	1.31		10565712	Acer3	1.09		10565712	Acer3	1.53		10565712	Acer3	0.83
10451646	A530064D06Rik	2.5		10451646	A530064D06Rik	11.54		10451646	A530064D06Rik	2.72		10451646	A530064D06Rik	4.32		10451646	A530064D06Rik	1.19		10451646	A530064D06Rik	4.19		10451646	A530064D06Rik	1.19		10451646	A530064D06Rik	1.23		10451646	A530064D06Rik	1.32		10451646	A530064D06Rik	1.01
10407985	Gpr141	0.86		10407985	Gpr141	2.29		10407985	Gpr141	3.07		10407985	Gpr141	1.63		10407985	Gpr141	1.01		10407985	Gpr141	11.41		10407985	Gpr141	0.84		10407985	Gpr141	1		10407985	Gpr141	1.02		10407985	Gpr141	1.1
10368616	Zufsp	3.65		10368616	Zufsp	3.84		10368616	Zufsp	11.35		10368616	Zufsp	4.41		10368616	Zufsp	3.4		10368616	Zufsp	7.88		10368616	Zufsp	3.54		10368616	Zufsp	4.58		10368616	Zufsp	4.02		10368616	Zufsp	4.57
10461587	Ms4a4a	1.65		10461587	Ms4a4a	1.96		10461587	Ms4a4a	0.98		10461587	Ms4a4a	5.8		10461587	Ms4a4a	1.67		10461587	Ms4a4a	11.29		10461587	Ms4a4a	1.54		10461587	Ms4a4a	1.51		10461587	Ms4a4a	1.52		10461587	Ms4a4a	1.27
10395273	Gdap10	6.03		10395273	Gdap10	3.59		10395273	Gdap10	7.75		10395273	Gdap10	5.55		10395273	Gdap10	6.08		10395273	Gdap10	11.09		10395273	Gdap10	4.38		10395273	Gdap10	6.02		10395273	Gdap10	5.82		10395273	Gdap10	5.07
10429560	Ly6i	1.41		10429560	Ly6i	3.08		10429560	Ly6i	3.63		10429560	Ly6i	1.39		10429560	Ly6i	1.54		10429560	Ly6i	11.05		10429560	Ly6i	1.85		10429560	Ly6i	1.65		10429560	Ly6i	1.63		10429560	Ly6i	2.45
10585194	Il18	2.21		10585194	Il18	2.23		10585194	Il18	11.02		10585194	Il18	3.72		10585194	Il18	1.83		10585194	Il18	3.87		10585194	Il18	1.16		10585194	Il18	1.04		10585194	Il18	1.92		10585194	Il18	1.01
10367224	Stat2	4.66		10367224	Stat2	4.7		10367224	Stat2	10.94		10367224	Stat2	6.65		10367224	Stat2	4.43		10367224	Stat2	4.74		10367224	Stat2	4.94		10367224	Stat2	5.37		10367224	Stat2	4.45		10367224	Stat2	5.65
10485624	Prrg4	3.25		10485624	Prrg4	10.78		10485624	Prrg4	1.05		10485624	Prrg4	1.3		10485624	Prrg4	1.77		10485624	Prrg4	2.14		10485624	Prrg4	1.24		10485624	Prrg4	1.87		10485624	Prrg4	3.22		10485624	Prrg4	1.45
10490150	Zbp1	8.81		10490150	Zbp1	10.66		10490150	Zbp1	10.13		10490150	Zbp1	5.28		10490150	Zbp1	6.18		10490150	Zbp1	4.13		10490150	Zbp1	4.47		10490150	Zbp1	4.93		10490150	Zbp1	4.67		10490150	Zbp1	4.02
10385500	Irgm1	7.11		10385500	Irgm1	6.27		10385500	Irgm1	10.66		10385500	Irgm1	8.51		10385500	Irgm1	5.64		10385500	Irgm1	4.57		10385500	Irgm1	4.4		10385500	Irgm1	3.37		10385500	Irgm1	4.69		10385500	Irgm1	4.03
10430645	D730005E14Rik	1.24		10430645	D730005E14Rik	1.59		10430645	D730005E14Rik	10.64		10430645	D730005E14Rik	4.43		10430645	D730005E14Rik	1.67		10430645	D730005E14Rik	1.99		10430645	D730005E14Rik	2.12		10430645	D730005E14Rik	3.03		10430645	D730005E14Rik	1.88		10430645	D730005E14Rik	1.85
10379511	Ccl2	0.98		10379511	Ccl2	2.04		10379511	Ccl2	1.31		10379511	Ccl2	10.54		10379511	Ccl2	0.95		10379511	Ccl2	1.91		10379511	Ccl2	1.02		10379511	Ccl2	0.99		10379511	Ccl2	1.01		10379511	Ccl2	1.06
10359181	Tor3a	6.22		10359181	Tor3a	5.85		10359181	Tor3a	10.53		10359181	Tor3a	4.8		10359181	Tor3a	5.84		10359181	Tor3a	7.31		10359181	Tor3a	8.57		10359181	Tor3a	7.12		10359181	Tor3a	8.43		10359181	Tor3a	6.6
10395259	Nampt	5.52		10395259	Nampt	4.24		10395259	Nampt	5.51		10395259	Nampt	3.21		10395259	Nampt	6.77		10395259	Nampt	8.45		10395259	Nampt	5.4		10395259	Nampt	6.05		10395259	Nampt	10.52		10395259	Nampt	4.55
10462390	Cd274	3.4		10462390	Cd274	1.9		10462390	Cd274	10.5		10462390	Cd274	8.52		10462390	Cd274	3.1		10462390	Cd274	5.15		10462390	Cd274	4.38		10462390	Cd274	4.71		10462390	Cd274	7.82		10462390	Cd274	3.37
10566144	Trim21	3.4		10566144	Trim21	5.05		10566144	Trim21	10.37		10566144	Trim21	3.54		10566144	Trim21	2.9		10566144	Trim21	3.31		10566144	Trim21	4.29		10566144	Trim21	4.42		10566144	Trim21	4.03		10566144	Trim21	3.5
10574137	Nlrc5	4.3		10574137	Nlrc5	3.21		10574137	Nlrc5	10.35		10574137	Nlrc5	3.29		10574137	Nlrc5	2.85		10574137	Nlrc5	2.36		10574137	Nlrc5	1.86		10574137	Nlrc5	1.63		10574137	Nlrc5	1.49		10574137	Nlrc5	2.27
10574139	Nlrc5	4.95		10574139	Nlrc5	3.24		10574139	Nlrc5	10.29		10574139	Nlrc5	4.45		10574139	Nlrc5	2.76		10574139	Nlrc5	2.86		10574139	Nlrc5	1.99		10574139	Nlrc5	1.93		10574139	Nlrc5	1.54		10574139	Nlrc5	2.53
10607950	G530011O06Rik	1.75		10607950	G530011O06Rik	2.1		10607950	G530011O06Rik	2.88		10607950	G530011O06Rik	10.24		10607950	G530011O06Rik	1.64		10607950	G530011O06Rik	6.25		10607950	G530011O06Rik	1.23		10607950	G530011O06Rik	0.69		10607950	G530011O06Rik	1.2		10607950	G530011O06Rik	1.29
10574104	Nlrc5	4.25		10574104	Nlrc5	2.84		10574104	Nlrc5	10.09		10574104	Nlrc5	3.64		10574104	Nlrc5	2.52		10574104	Nlrc5	2.48		10574104	Nlrc5	1.67		10574104	Nlrc5	1.58		10574104	Nlrc5	1.37		10574104	Nlrc5	2.09
10486396	Ehd4	3.11		10486396	Ehd4	3.09		10486396	Ehd4	10.08		10486396	Ehd4	2.15		10486396	Ehd4	5.07		10486396	Ehd4	7.14		10486396	Ehd4	2.26		10486396	Ehd4	2.1		10486396	Ehd4	5.31		10486396	Ehd4	2.93
10581813	Mlkl	4.36		10581813	Mlkl	5.69		10581813	Mlkl	9.99		10581813	Mlkl	2.91		10581813	Mlkl	3.23		10581813	Mlkl	8.44		10581813	Mlkl	2.98		10581813	Mlkl	5.43		10581813	Mlkl	6.88		10581813	Mlkl	5.34
10452815	Xdh	1.9		10452815	Xdh	9.91		10452815	Xdh	1.85		10452815	Xdh	1.74		10452815	Xdh	1.77		10452815	Xdh	4.15		10452815	Xdh	2.01		10452815	Xdh	1.58		10452815	Xdh	1.64		10452815	Xdh	3.17
10420483	Phf11	9.83		10420483	Phf11	4.01		10420483	Phf11	2.17		10420483	Phf11	4.33		10420483	Phf11	5.83		10420483	Phf11	9.43		10420483	Phf11	5.79		10420483	Phf11	6.86		10420483	Phf11	8.27		10420483	Phf11	4.65
10398039	Serpina3f	9.74		10398039	Serpina3f	7.07		10398039	Serpina3f	1.57		10398039	Serpina3f	7.11		10398039	Serpina3f	2.22		10398039	Serpina3f	2.58		10398039	Serpina3f	2.36		10398039	Serpina3f	2.31		10398039	Serpina3f	3.26		10398039	Serpina3f	2.42
10489127	Rbl1	3.45		10489127	Rbl1	2		10489127	Rbl1	9.73		10489127	Rbl1	1.47		10489127	Rbl1	2.37		10489127	Rbl1	5.42		10489127	Rbl1	2.14		10489127	Rbl1	2.78		10489127	Rbl1	3.55		10489127	Rbl1	3.12
10574098	Nlrc5	3.98		10574098	Nlrc5	2.93		10574098	Nlrc5	9.72		10574098	Nlrc5	3.37		10574098	Nlrc5	2.53		10574098	Nlrc5	2.24		10574098	Nlrc5	1.9		10574098	Nlrc5	1.68		10574098	Nlrc5	1.43		10574098	Nlrc5	1.88
10451287	Isg15	3.37		10451287	Isg15	7.16		10451287	Isg15	9.55		10451287	Isg15	2.9		10451287	Isg15	5.65		10451287	Isg15	5.94		10451287	Isg15	7.38		10451287	Isg15	4.75		10451287	Isg15	6.74		10451287	Isg15	3.95
10425799	Rnu12	0.49		10425799	Rnu12	2.5		10425799	Rnu12	9.46		10425799	Rnu12	1.78		10425799	Rnu12	6.44		10425799	Rnu12	0.91		10425799	Rnu12	1.36		10425799	Rnu12	2.96		10425799	Rnu12	2.63		10425799	Rnu12	0.64
10461721	Mpeg1	9.41		10461721	Mpeg1	1.3		10461721	Mpeg1	1.58		10461721	Mpeg1	1.31		10461721	Mpeg1	1.88		10461721	Mpeg1	3.89		10461721	Mpeg1	1.68		10461721	Mpeg1	0.97		10461721	Mpeg1	3.6		10461721	Mpeg1	1.49
10383208	Rnf213	7.86		10383208	Rnf213	6.02		10383208	Rnf213	9.41		10383208	Rnf213	4.49		10383208	Rnf213	9.2		10383208	Rnf213	7.75		10383208	Rnf213	4.27		10383208	Rnf213	3.4		10383208	Rnf213	6.06		10383208	Rnf213	5.89
10566574	Gvin1	4.01		10566574	Gvin1	5.3		10566574	Gvin1	9.4		10566574	Gvin1	2.8		10566574	Gvin1	2.35		10566574	Gvin1	3.61		10566574	Gvin1	3.05		10566574	Gvin1	3.28		10566574	Gvin1	3.59		10566574	Gvin1	2.22
10393573	Lgals3bp	9.39		10393573	Lgals3bp	3.48		10393573	Lgals3bp	4.71		10393573	Lgals3bp	1.18		10393573	Lgals3bp	3.12		10393573	Lgals3bp	2.23		10393573	Lgals3bp	4		10393573	Lgals3bp	2.38		10393573	Lgals3bp	3.07		10393573	Lgals3bp	3.12
10410435	Papd7	3.49		10410435	Papd7	4.87		10410435	Papd7	9.39		10410435	Papd7	3.92		10410435	Papd7	2.92		10410435	Papd7	3.61		10410435	Papd7	2.68		10410435	Papd7	2.25		10410435	Papd7	2.85		10410435	Papd7	3.24
10525271	Naa25	2.11		10525271	Naa25	2.91		10525271	Naa25	9.38		10525271	Naa25	3.17		10525271	Naa25	1.36		10525271	Naa25	1.74		10525271	Naa25	0.86		10525271	Naa25	1.32		10525271	Naa25	1.82		10525271	Naa25	0.85
10583310	Taf1d	0.64		10583310	Taf1d	3.45		10583310	Taf1d	9.35		10583310	Taf1d	1.15		10583310	Taf1d	3.59		10583310	Taf1d	1.27		10583310	Taf1d	1.59		10583310	Taf1d	2.17		10583310	Taf1d	1.26		10583310	Taf1d	0.81
10607870	Tlr7	4.5		10607870	Tlr7	1.88		10607870	Tlr7	3.93		10607870	Tlr7	1.31		10607870	Tlr7	4.78		10607870	Tlr7	7.32		10607870	Tlr7	6.04		10607870	Tlr7	8.35		10607870	Tlr7	9.28		10607870	Tlr7	3.52
10391207	Dhx58	8.95		10391207	Dhx58	6.13		10391207	Dhx58	5.93		10391207	Dhx58	4.04		10391207	Dhx58	7.6		10391207	Dhx58	7.08		10391207	Dhx58	9.23		10391207	Dhx58	6.85		10391207	Dhx58	7.12		10391207	Dhx58	6.81
10363498	Ppa1	5.37		10363498	Ppa1	4.59		10363498	Ppa1	4.58		10363498	Ppa1	1.66		10363498	Ppa1	5.31		10363498	Ppa1	5.8		10363498	Ppa1	3.95		10363498	Ppa1	5.54		10363498	Ppa1	9.13		10363498	Ppa1	3.61
10595371	Hmgn3	9.06		10595371	Hmgn3	2.55		10595371	Hmgn3	1.05		10595371	Hmgn3	1.65		10595371	Hmgn3	1.1		10595371	Hmgn3	2.01		10595371	Hmgn3	1.5		10595371	Hmgn3	1.16		10595371	Hmgn3	2.1		10595371	Hmgn3	3.03
10351509	Fcgr4	1.39		10351509	Fcgr4	6.34		10351509	Fcgr4	3.04		10351509	Fcgr4	2.62		10351509	Fcgr4	1.77		10351509	Fcgr4	9.05		10351509	Fcgr4	1.03		10351509	Fcgr4	0.8		10351509	Fcgr4	1.7		10351509	Fcgr4	1
10578493	Tlr3	8.18		10578493	Tlr3	2.34		10578493	Tlr3	2.23		10578493	Tlr3	4.38		10578493	Tlr3	9		10578493	Tlr3	7.81		10578493	Tlr3	3.85		10578493	Tlr3	4.64		10578493	Tlr3	7.57		10578493	Tlr3	3.99
10584841	Amica1	8.42		10584841	Amica1	3.87		10584841	Amica1	1.46		10584841	Amica1	1.09		10584841	Amica1	5.5		10584841	Amica1	8.93		10584841	Amica1	4.12		10584841	Amica1	7.18		10584841	Amica1	7.86		10584841	Amica1	4.62
10531407	Cxcl9	1.64		10531407	Cxcl9	2.7		10531407	Cxcl9	2.39		10531407	Cxcl9	1.33		10531407	Cxcl9	3.3		10531407	Cxcl9	8.93		10531407	Cxcl9	2.21		10531407	Cxcl9	0.87		10531407	Cxcl9	2.11		10531407	Cxcl9	1.86
10469289	Il15ra	1.71		10469289	Il15ra	2.37		10469289	Il15ra	8.92		10469289	Il15ra	3.58		10469289	Il15ra	1.43		10469289	Il15ra	1.77		10469289	Il15ra	1.32		10469289	Il15ra	1.39		10469289	Il15ra	1.25		10469289	Il15ra	1.44
10445774	B430306N03Rik	7.4		10445774	B430306N03Rik	8.76		10445774	B430306N03Rik	1.3		10445774	B430306N03Rik	1.86		10445774	B430306N03Rik	4		10445774	B430306N03Rik	5.23		10445774	B430306N03Rik	2.98		10445774	B430306N03Rik	2.51		10445774	B430306N03Rik	2.89		10445774	B430306N03Rik	2.46
10574149	Nlrc5	4.55		10574149	Nlrc5	3.28		10574149	Nlrc5	8.76		10574149	Nlrc5	3.29		10574149	Nlrc5	2.5		10574149	Nlrc5	2.16		10574149	Nlrc5	1.59		10574149	Nlrc5	1.56		10574149	Nlrc5	1.59		10574149	Nlrc5	1.98
10447629	Tagap1	1.08		10447629	Tagap1	2.41		10447629	Tagap1	8.71		10447629	Tagap1	2.32		10447629	Tagap1	0.86		10447629	Tagap1	1.08		10447629	Tagap1	0.85		10447629	Tagap1	0.76		10447629	Tagap1	0.82		10447629	Tagap1	0.82
10501164	Csf1	8.71		10501164	Csf1	3.24		10501164	Csf1	1.31		10501164	Csf1	3.85		10501164	Csf1	3.73		10501164	Csf1	2.39		10501164	Csf1	1.96		10501164	Csf1	1.46		10501164	Csf1	3.06		10501164	Csf1	2.69
10517336	Clic4	2.71		10517336	Clic4	2.08		10517336	Clic4	8.71		10517336	Clic4	1.73		10517336	Clic4	4.11		10517336	Clic4	7.41		10517336	Clic4	4.84		10517336	Clic4	6.52		10517336	Clic4	8.08		10517336	Clic4	5.11
10420308	Gzmb	0.88		10420308	Gzmb	1.92		10420308	Gzmb	1.15		10420308	Gzmb	1.02		10420308	Gzmb	2		10420308	Gzmb	6.55		10420308	Gzmb	2.1		10420308	Gzmb	7		10420308	Gzmb	8.69		10420308	Gzmb	1.14
10597279	Ccrl2	8.63		10597279	Ccrl2	2.41		10597279	Ccrl2	5.3		10597279	Ccrl2	2.01		10597279	Ccrl2	4.24		10597279	Ccrl2	5.38		10597279	Ccrl2	8.18		10597279	Ccrl2	7.33		10597279	Ccrl2	6.22		10597279	Ccrl2	6.38
10580752	9330175E14Rik	8.62		10580752	9330175E14Rik	2.72		10580752	9330175E14Rik	2.82		10580752	9330175E14Rik	1.66		10580752	9330175E14Rik	1.9		10580752	9330175E14Rik	2.68		10580752	9330175E14Rik	2.64		10580752	9330175E14Rik	1.76		10580752	9330175E14Rik	1.51		10580752	9330175E14Rik	2.73
10566366	Trim30d	4.54		10566366	Trim30d	4.36		10566366	Trim30d	1.87		10566366	Trim30d	4.16		10566366	Trim30d	6.38		10566366	Trim30d	8.43		10566366	Trim30d	5.47		10566366	Trim30d	4.87		10566366	Trim30d	7.63		10566366	Trim30d	5.46
10531994	Mpa2l	5.91		10531994	Mpa2l	3.68		10531994	Mpa2l	3.68		10531994	Mpa2l	8.43		10531994	Mpa2l	5.02		10531994	Mpa2l	4.69		10531994	Mpa2l	4.15		10531994	Mpa2l	4.33		10531994	Mpa2l	4.63		10531994	Mpa2l	3.55
10437236	B230307C23Rik	2.63		10437236	B230307C23Rik	1.02		10437236	B230307C23Rik	8.32		10437236	B230307C23Rik	1.39		10437236	B230307C23Rik	1.18		10437236	B230307C23Rik	1.67		10437236	B230307C23Rik	1.92		10437236	B230307C23Rik	1.72		10437236	B230307C23Rik	2.16		10437236	B230307C23Rik	1.43
10579958	Il15	8.17		10579958	Il15	6.53		10579958	Il15	2.85		10579958	Il15	5.07		10579958	Il15	3.2		10579958	Il15	6.64		10579958	Il15	0.9		10579958	Il15	0.96		10579958	Il15	1.9		10579958	Il15	1.34
10462683	Pcgf5	3.45		10462683	Pcgf5	3.69		10462683	Pcgf5	8.15		10462683	Pcgf5	2.34		10462683	Pcgf5	3.38		10462683	Pcgf5	4.66		10462683	Pcgf5	3.04		10462683	Pcgf5	3.56		10462683	Pcgf5	3.53		10462683	Pcgf5	3.52
10437668	Socs1	6.98		10437668	Socs1	2.34		10437668	Socs1	8.06		10437668	Socs1	4.4		10437668	Socs1	3.89		10437668	Socs1	2.81		10437668	Socs1	2.37		10437668	Socs1	2.08		10437668	Socs1	2.59		10437668	Socs1	2.71
10533246	Oas1g	6.26		10533246	Oas1g	6.52		10533246	Oas1g	8.04		10533246	Oas1g	3.96		10533246	Oas1g	6.27		10533246	Oas1g	5.34		10533246	Oas1g	6.1		10533246	Oas1g	6.27		10533246	Oas1g	5.19		10533246	Oas1g	4.93
10463112	Ccnj	0.88		10463112	Ccnj	2.57		10463112	Ccnj	8.02		10463112	Ccnj	3.8		10463112	Ccnj	1.51		10463112	Ccnj	1.58		10463112	Ccnj	0.7		10463112	Ccnj	1.05		10463112	Ccnj	1.25		10463112	Ccnj	0.8
10383206	Rnf213	5.24		10383206	Rnf213	5.06		10383206	Rnf213	8.01		10383206	Rnf213	4.29		10383206	Rnf213	7.75		10383206	Rnf213	5.77		10383206	Rnf213	3.76		10383206	Rnf213	2.96		10383206	Rnf213	4.94		10383206	Rnf213	5.37
10383192	Rnf213	6.79		10383192	Rnf213	6.34		10383192	Rnf213	8		10383192	Rnf213	4.19		10383192	Rnf213	7.74		10383192	Rnf213	7.63		10383192	Rnf213	5.16		10383192	Rnf213	3.49		10383192	Rnf213	5.54		10383192	Rnf213	6.28
10439249	Parp14	6		10439249	Parp14	6.14		10439249	Parp14	7.97		10439249	Parp14	5.92		10439249	Parp14	4.43		10439249	Parp14	5.02		10439249	Parp14	4.57		10439249	Parp14	4.84		10439249	Parp14	5.59		10439249	Parp14	4.29
10582985	Casp1	1.95		10582985	Casp1	2.61		10582985	Casp1	7.96		10582985	Casp1	2.03		10582985	Casp1	1.57		10582985	Casp1	3.58		10582985	Casp1	2.03		10582985	Casp1	1.99		10582985	Casp1	2.81		10582985	Casp1	2.14
10605711	Pdk3	1.85		10605711	Pdk3	2.42		10605711	Pdk3	7.81		10605711	Pdk3	1.43		10605711	Pdk3	0.86		10605711	Pdk3	1.85		10605711	Pdk3	1.64		10605711	Pdk3	1.4		10605711	Pdk3	1.69		10605711	Pdk3	1.12
10378068	Xaf1	7.2		10378068	Xaf1	6.21		10378068	Xaf1	7.76		10378068	Xaf1	5.6		10378068	Xaf1	4.32		10378068	Xaf1	4.62		10378068	Xaf1	5.09		10378068	Xaf1	4.37		10378068	Xaf1	3.08		10378068	Xaf1	4.4
10379646	Slfn3	1.81		10379646	Slfn3	7.7		10379646	Slfn3	2.45		10379646	Slfn3	2.72		10379646	Slfn3	1.95		10379646	Slfn3	6.6		10379646	Slfn3	4.52		10379646	Slfn3	6.03		10379646	Slfn3	4.01		10379646	Slfn3	7.51
10574163	Nlrc5	4.25		10574163	Nlrc5	3.5		10574163	Nlrc5	7.67		10574163	Nlrc5	3.03		10574163	Nlrc5	2.89		10574163	Nlrc5	2.63		10574163	Nlrc5	1.84		10574163	Nlrc5	1.98		10574163	Nlrc5	1.59		10574163	Nlrc5	2.48
10531724	Plac8	1.97		10531724	Plac8	1.68		10531724	Plac8	7.65		10531724	Plac8	2.77		10531724	Plac8	3.81		10531724	Plac8	2.79		10531724	Plac8	3.24		10531724	Plac8	4.39		10531724	Plac8	3.2		10531724	Plac8	1.45
10435514	Ildr1	1.09		10435514	Ildr1	7.63		10435514	Ildr1	1.03		10435514	Ildr1	1.02		10435514	Ildr1	1.35		10435514	Ildr1	1.85		10435514	Ildr1	1.33		10435514	Ildr1	2.12		10435514	Ildr1	1.5		10435514	Ildr1	1.96
10454015	Ttc39c	1.05		10454015	Ttc39c	1.19		10454015	Ttc39c	7.59		10454015	Ttc39c	2.12		10454015	Ttc39c	0.95		10454015	Ttc39c	1.27		10454015	Ttc39c	1.51		10454015	Ttc39c	1.18		10454015	Ttc39c	0.94		10454015	Ttc39c	1.25
10498350	P2ry14	4.48		10498350	P2ry14	2.62		10498350	P2ry14	7.57		10498350	P2ry14	2.33		10498350	P2ry14	4.14		10498350	P2ry14	4.56		10498350	P2ry14	3.02		10498350	P2ry14	2.33		10498350	P2ry14	3.75		10498350	P2ry14	2.52
10582997	Casp4	5.27		10582997	Casp4	6.87		10582997	Casp4	5.35		10582997	Casp4	2.93		10582997	Casp4	4.98		10582997	Casp4	6.59		10582997	Casp4	3.15		10582997	Casp4	3.13		10582997	Casp4	7.49		10582997	Casp4	2.03
10569168	Slc25a22	3.86		10569168	Slc25a22	5.73		10569168	Slc25a22	7.44		10569168	Slc25a22	2.61		10569168	Slc25a22	3.02		10569168	Slc25a22	4.09		10569168	Slc25a22	2.48		10569168	Slc25a22	1.86		10569168	Slc25a22	2.63		10569168	Slc25a22	4.32
10494271	Ctss	1.63		10494271	Ctss	1.29		10494271	Ctss	7.43		10494271	Ctss	1.09		10494271	Ctss	3.53		10494271	Ctss	3.53		10494271	Ctss	1.92		10494271	Ctss	2.01		10494271	Ctss	2.32		10494271	Ctss	1.59
10508651	Sdc3	7.4		10508651	Sdc3	1.76		10508651	Sdc3	1.28		10508651	Sdc3	0.93		10508651	Sdc3	4.46		10508651	Sdc3	3.62		10508651	Sdc3	3.18		10508651	Sdc3	3.13		10508651	Sdc3	3.51		10508651	Sdc3	5.01
10541301	Tuba8	1.95		10541301	Tuba8	1.51		10541301	Tuba8	7.38		10541301	Tuba8	1.6		10541301	Tuba8	2.41		10541301	Tuba8	1.61		10541301	Tuba8	1.85		10541301	Tuba8	1.71		10541301	Tuba8	1.85		10541301	Tuba8	1.39
10483081	Fap	1.54		10483081	Fap	1.39		10483081	Fap	7.26		10483081	Fap	2.42		10483081	Fap	1.95		10483081	Fap	2.77		10483081	Fap	2.03		10483081	Fap	2.48		10483081	Fap	1.58		10483081	Fap	4.43
10473356	Ube2l6	6.61		10473356	Ube2l6	6.6		10473356	Ube2l6	7.21		10473356	Ube2l6	3.02		10473356	Ube2l6	2.22		10473356	Ube2l6	6.9		10473356	Ube2l6	5.74		10473356	Ube2l6	4.16		10473356	Ube2l6	5.38		10473356	Ube2l6	6.62
10594053	Pml	2.3		10594053	Pml	7.19		10594053	Pml	6.43		10594053	Pml	2.33		10594053	Pml	4.23		10594053	Pml	4.28		10594053	Pml	3.52		10594053	Pml	3.1		10594053	Pml	2.79		10594053	Pml	5.06
10405211	Gadd45g	1.36		10405211	Gadd45g	1.79		10405211	Gadd45g	1.23		10405211	Gadd45g	1.65		10405211	Gadd45g	7.17		10405211	Gadd45g	2.94		10405211	Gadd45g	2.15		10405211	Gadd45g	2.96		10405211	Gadd45g	3.49		10405211	Gadd45g	2.72
10376326	Irgm2	7.06		10376326	Irgm2	5.56		10376326	Irgm2	6.58		10376326	Irgm2	7.16		10376326	Irgm2	6.16		10376326	Irgm2	3.67		10376326	Irgm2	3.67		10376326	Irgm2	3.8		10376326	Irgm2	4.27		10376326	Irgm2	3.82
10362674	Rnu3a	0.5		10362674	Rnu3a	3.08		10362674	Rnu3a	5.85		10362674	Rnu3a	1.62		10362674	Rnu3a	7.15		10362674	Rnu3a	0.89		10362674	Rnu3a	1.58		10362674	Rnu3a	2.91		10362674	Rnu3a	3.17		10362674	Rnu3a	0.55
10596960	Trex1	1.47		10596960	Trex1	1.95		10596960	Trex1	7.09		10596960	Trex1	2.39		10596960	Trex1	1.55		10596960	Trex1	1.86		10596960	Trex1	1.34		10596960	Trex1	1.02		10596960	Trex1	1.04		10596960	Trex1	1.18
10595171	E330016A19Rik	2.4		10595171	E330016A19Rik	2.51		10595171	E330016A19Rik	7.07		10595171	E330016A19Rik	3.17		10595171	E330016A19Rik	2.76		10595171	E330016A19Rik	3.5		10595171	E330016A19Rik	1.31		10595171	E330016A19Rik	2.1		10595171	E330016A19Rik	2.38		10595171	E330016A19Rik	1.52
10542911	Samd9l	2.25		10542911	Samd9l	3.53		10542911	Samd9l	4.12		10542911	Samd9l	3.77		10542911	Samd9l	2.59		10542911	Samd9l	7.01		10542911	Samd9l	3.97		10542911	Samd9l	3.66		10542911	Samd9l	3.97		10542911	Samd9l	3.97
10383196	Rnf213	5.33		10383196	Rnf213	5.53		10383196	Rnf213	5.49		10383196	Rnf213	3.9		10383196	Rnf213	7		10383196	Rnf213	5.42		10383196	Rnf213	3.97		10383196	Rnf213	3.09		10383196	Rnf213	3.56		10383196	Rnf213	5.11
10450367	Hspa1a	1.09		10450367	Hspa1a	6.97		10450367	Hspa1a	1.28		10450367	Hspa1a	1.12		10450367	Hspa1a	1.38		10450367	Hspa1a	1.83		10450367	Hspa1a	1.15		10450367	Hspa1a	1.15		10450367	Hspa1a	1.15		10450367	Hspa1a	1.37
10383200	Rnf213	5.4		10383200	Rnf213	6.08		10383200	Rnf213	6.92		10383200	Rnf213	3.92		10383200	Rnf213	6.85		10383200	Rnf213	5.41		10383200	Rnf213	4.55		10383200	Rnf213	3.48		10383200	Rnf213	3.68		10383200	Rnf213	4.84
10525158	Oas1b	4.79		10525158	Oas1b	6.88		10525158	Oas1b	5.75		10525158	Oas1b	6.52		10525158	Oas1b	3.6		10525158	Oas1b	4.25		10525158	Oas1b	4.7		10525158	Oas1b	4.2		10525158	Oas1b	2.53		10525158	Oas1b	4.44
10346960	Ccnyl1	6.87		10346960	Ccnyl1	6.04		10346960	Ccnyl1	1.94		10346960	Ccnyl1	4.02		10346960	Ccnyl1	6.21		10346960	Ccnyl1	5.55		10346960	Ccnyl1	4.89		10346960	Ccnyl1	4.86		10346960	Ccnyl1	5.38		10346960	Ccnyl1	4.91
10566350	A530023O14Rik	3.12		10566350	A530023O14Rik	2.46		10566350	A530023O14Rik	1.51		10566350	A530023O14Rik	3.89		10566350	A530023O14Rik	2.22		10566350	A530023O14Rik	6.81		10566350	A530023O14Rik	2.77		10566350	A530023O14Rik	5.84		10566350	A530023O14Rik	3.13		10566350	A530023O14Rik	4.33
10533256	Oas1a	5.47		10533256	Oas1a	6.16		10533256	Oas1a	6.81		10533256	Oas1a	4.31		10533256	Oas1a	6.41		10533256	Oas1a	5.26		10533256	Oas1a	4.92		10533256	Oas1a	4.8		10533256	Oas1a	4.19		10533256	Oas1a	3.44
10512067	Ddx58	3.66		10512067	Ddx58	6.8		10512067	Ddx58	4.08		10512067	Ddx58	5.03		10512067	Ddx58	3.17		10512067	Ddx58	3.2		10512067	Ddx58	2.54		10512067	Ddx58	2.86		10512067	Ddx58	3.44		10512067	Ddx58	3.74
10383210	Rnf213	5.77		10383210	Rnf213	5.83		10383210	Rnf213	5.63		10383210	Rnf213	3.88		10383210	Rnf213	6.79		10383210	Rnf213	5.4		10383210	Rnf213	4.25		10383210	Rnf213	2.89		10383210	Rnf213	3.65		10383210	Rnf213	4.98
10495675	F3	1.04		10495675	F3	1.02		10495675	F3	6.78		10495675	F3	2.21		10495675	F3	1.3		10495675	F3	1		10495675	F3	0.83		10495675	F3	1.13		10495675	F3	0.99		10495675	F3	1.13
10582862	Arhgef12	2.3		10582862	Arhgef12	4.05		10582862	Arhgef12	6.77		10582862	Arhgef12	2.48		10582862	Arhgef12	1.81		10582862	Arhgef12	3.34		10582862	Arhgef12	3.45		10582862	Arhgef12	2.99		10582862	Arhgef12	4.81		10582862	Arhgef12	2.59
10548552	Klra2	1.08		10548552	Klra2	1.08		10548552	Klra2	2.58		10548552	Klra2	2.31		10548552	Klra2	1.02		10548552	Klra2	6.75		10548552	Klra2	0.97		10548552	Klra2	0.89		10548552	Klra2	1.03		10548552	Klra2	0.86
10520452	Il6	1.02		10520452	Il6	3.61		10520452	Il6	1.13		10520452	Il6	6.73		10520452	Il6	1.22		10520452	Il6	1.44		10520452	Il6	0.93		10520452	Il6	1.09		10520452	Il6	0.86		10520452	Il6	1.28
10450369	Hspa1a	1.01		10450369	Hspa1a	6.7		10450369	Hspa1a	0.93		10450369	Hspa1a	1.1		10450369	Hspa1a	1.45		10450369	Hspa1a	1.78		10450369	Hspa1a	1.12		10450369	Hspa1a	1.22		10450369	Hspa1a	1.05		10450369	Hspa1a	1.12
10383204	Rnf213	5.1		10383204	Rnf213	4.97		10383204	Rnf213	6.07		10383204	Rnf213	4.16		10383204	Rnf213	6.65		10383204	Rnf213	5.21		10383204	Rnf213	3.61		10383204	Rnf213	3.13		10383204	Rnf213	3.43		10383204	Rnf213	4.56
10574157	Nlrc5	4.16		10574157	Nlrc5	3.37		10574157	Nlrc5	6.61		10574157	Nlrc5	2.59		10574157	Nlrc5	2.53		10574157	Nlrc5	2.13		10574157	Nlrc5	1.89		10574157	Nlrc5	1.77		10574157	Nlrc5	1.49		10574157	Nlrc5	2.11
10566346	9230105E10Rik	3.19		10566346	9230105E10Rik	3.13		10566346	9230105E10Rik	2.89		10566346	9230105E10Rik	3.07		10566346	9230105E10Rik	3.18		10566346	9230105E10Rik	6.6		10566346	9230105E10Rik	3		10566346	9230105E10Rik	3.14		10566346	9230105E10Rik	4.58		10566346	9230105E10Rik	2.84
10383233	Rnf213	4.43		10383233	Rnf213	4.32		10383233	Rnf213	5.06		10383233	Rnf213	3.82		10383233	Rnf213	6.58		10383233	Rnf213	5.4		10383233	Rnf213	4.05		10383233	Rnf213	2.84		10383233	Rnf213	3.97		10383233	Rnf213	4.69
10541564	Clec4a3	0.66		10541564	Clec4a3	0.63		10541564	Clec4a3	3.93		10541564	Clec4a3	1.06		10541564	Clec4a3	1.55		10541564	Clec4a3	6.57		10541564	Clec4a3	1.19		10541564	Clec4a3	1.1		10541564	Clec4a3	1.17		10541564	Clec4a3	0.76
10495967	Tifa	1.47		10495967	Tifa	1.8		10495967	Tifa	6.51		10495967	Tifa	1.89		10495967	Tifa	1.34		10495967	Tifa	3.06		10495967	Tifa	0.97		10495967	Tifa	1.13		10495967	Tifa	1.57		10495967	Tifa	0.79
10603551	Cybb	2.19		10603551	Cybb	1.55		10603551	Cybb	1.4		10603551	Cybb	1.04		10603551	Cybb	2.17		10603551	Cybb	6.5		10603551	Cybb	3.47		10603551	Cybb	1.45		10603551	Cybb	5.58		10603551	Cybb	4.14
10429564	Ly6a	1.51		10429564	Ly6a	2.46		10429564	Ly6a	0.98		10429564	Ly6a	4.07		10429564	Ly6a	6.49		10429564	Ly6a	1.33		10429564	Ly6a	1.56		10429564	Ly6a	3.58		10429564	Ly6a	1.72		10429564	Ly6a	1.6
10445767	Treml2	1.74		10445767	Treml2	6.46		10445767	Treml2	2.1		10445767	Treml2	1.04		10445767	Treml2	5.71		10445767	Treml2	4.53		10445767	Treml2	2.12		10445767	Treml2	2.16		10445767	Treml2	2.8		10445767	Treml2	1.78
10504672	Tdrd7	4.98		10504672	Tdrd7	6.39		10504672	Tdrd7	4.64		10504672	Tdrd7	2.89		10504672	Tdrd7	5.01		10504672	Tdrd7	6.46		10504672	Tdrd7	3.89		10504672	Tdrd7	5.2		10504672	Tdrd7	4.97		10504672	Tdrd7	5.31
10383194	Rnf213	5.11		10383194	Rnf213	4.95		10383194	Rnf213	5.33		10383194	Rnf213	3.51		10383194	Rnf213	6.45		10383194	Rnf213	4.91		10383194	Rnf213	3.52		10383194	Rnf213	2.91		10383194	Rnf213	3.78		10383194	Rnf213	5.02
10522182	Rhoh	0.96		10522182	Rhoh	1.67		10522182	Rhoh	6.42		10522182	Rhoh	1.89		10522182	Rhoh	1.44		10522182	Rhoh	1.1		10522182	Rhoh	0.86		10522182	Rhoh	0.73		10522182	Rhoh	0.84		10522182	Rhoh	0.82
10383152	Rnf213	5.12		10383152	Rnf213	4.97		10383152	Rnf213	5.64		10383152	Rnf213	3.88		10383152	Rnf213	6.37		10383152	Rnf213	5.4		10383152	Rnf213	3.76		10383152	Rnf213	2.8		10383152	Rnf213	4.04		10383152	Rnf213	4.89
10595402	Fam46a	3.19		10595402	Fam46a	2.68		10595402	Fam46a	6.34		10595402	Fam46a	1.14		10595402	Fam46a	1.85		10595402	Fam46a	2.42		10595402	Fam46a	1.13		10595402	Fam46a	1.11		10595402	Fam46a	2.42		10595402	Fam46a	1.35
10530633	Sgcb	6.34		10530633	Sgcb	5.71		10530633	Sgcb	1.41		10530633	Sgcb	2.03		10530633	Sgcb	1.13		10530633	Sgcb	3.17		10530633	Sgcb	1.38		10530633	Sgcb	0.93		10530633	Sgcb	1.77		10530633	Sgcb	2.78
10543239	Tcfec	0.92		10543239	Tcfec	2.02		10543239	Tcfec	2.19		10543239	Tcfec	2.67		10543239	Tcfec	1.38		10543239	Tcfec	6.33		10543239	Tcfec	1.22		10543239	Tcfec	0.89		10543239	Tcfec	1.43		10543239	Tcfec	1.34
10489850	Znfx1	3.74		10489850	Znfx1	4.48		10489850	Znfx1	6.31		10489850	Znfx1	3.43		10489850	Znfx1	1.98		10489850	Znfx1	4.18		10489850	Znfx1	2.71		10489850	Znfx1	2.27		10489850	Znfx1	3.18		10489850	Znfx1	3.46
10383212	Rnf213	4.92		10383212	Rnf213	4.96		10383212	Rnf213	5.59		10383212	Rnf213	3.96		10383212	Rnf213	6.29		10383212	Rnf213	5.14		10383212	Rnf213	3.85		10383212	Rnf213	2.55		10383212	Rnf213	3.6		10383212	Rnf213	4.85
10531980	Gbp9	3.93		10531980	Gbp9	3.48		10531980	Gbp9	4.51		10531980	Gbp9	6.24		10531980	Gbp9	4.65		10531980	Gbp9	5.37		10531980	Gbp9	3.26		10531980	Gbp9	4.11		10531980	Gbp9	5.5		10531980	Gbp9	3.88
10532019	Gbp11	4.5		10532019	Gbp11	2.11		10532019	Gbp11	1.9		10532019	Gbp11	4.22		10532019	Gbp11	4.04		10532019	Gbp11	5.81		10532019	Gbp11	5.6		10532019	Gbp11	5.79		10532019	Gbp11	6.21		10532019	Gbp11	4.08
10531610	Rasgef1b	0.94		10531610	Rasgef1b	2.54		10531610	Rasgef1b	1.98		10531610	Rasgef1b	6.17		10531610	Rasgef1b	2.67		10531610	Rasgef1b	2.95		10531610	Rasgef1b	1.18		10531610	Rasgef1b	1.1		10531610	Rasgef1b	1.41		10531610	Rasgef1b	1.39
10354054	Mitd1	4.35		10354054	Mitd1	5.5		10354054	Mitd1	6.16		10354054	Mitd1	3.54		10354054	Mitd1	3.21		10354054	Mitd1	2.89		10354054	Mitd1	2.56		10354054	Mitd1	2.73		10354054	Mitd1	2.61		10354054	Mitd1	2.44
10510270	Mthfr	1.34		10510270	Mthfr	6.14		10510270	Mthfr	0.88		10510270	Mthfr	2.56		10510270	Mthfr	0.74		10510270	Mthfr	1.42		10510270	Mthfr	0.81		10510270	Mthfr	0.76		10510270	Mthfr	0.81		10510270	Mthfr	1.16
10389143	Slfn8	4.84		10389143	Slfn8	6.04		10389143	Slfn8	6.14		10389143	Slfn8	5.02		10389143	Slfn8	4.68		10389143	Slfn8	4.77		10389143	Slfn8	4.01		10389143	Slfn8	3.93		10389143	Slfn8	4.33		10389143	Slfn8	4.45
10490632	BC006779	2.45		10490632	BC006779	6.1		10490632	BC006779	5.34		10490632	BC006779	4.48		10490632	BC006779	4.68		10490632	BC006779	3.59		10490632	BC006779	3.23		10490632	BC006779	3.04		10490632	BC006779	3.06		10490632	BC006779	3.93
10388902	Lgals9	3.79		10388902	Lgals9	6.09		10388902	Lgals9	3.25		10388902	Lgals9	1.78		10388902	Lgals9	2.64		10388902	Lgals9	2.11		10388902	Lgals9	2.69		10388902	Lgals9	2.61		10388902	Lgals9	2.63		10388902	Lgals9	2.87
10541555	Clec4a1	0.93		10541555	Clec4a1	0.67		10541555	Clec4a1	4.59		10541555	Clec4a1	1.29		10541555	Clec4a1	1.25		10541555	Clec4a1	6.07		10541555	Clec4a1	1.02		10541555	Clec4a1	1.09		10541555	Clec4a1	1.18		10541555	Clec4a1	0.88
10353524	Ogfrl1	5.95		10353524	Ogfrl1	2.32		10353524	Ogfrl1	2.08		10353524	Ogfrl1	1.38		10353524	Ogfrl1	3.37		10353524	Ogfrl1	5.28		10353524	Ogfrl1	2.5		10353524	Ogfrl1	4.45		10353524	Ogfrl1	5.39		10353524	Ogfrl1	4.14
10383214	Rnf213	4.12		10383214	Rnf213	4.55		10383214	Rnf213	5.93		10383214	Rnf213	3.67		10383214	Rnf213	5.74		10383214	Rnf213	4.8		10383214	Rnf213	3.4		10383214	Rnf213	2.71		10383214	Rnf213	4.15		10383214	Rnf213	4.44
10435457	Parp9	5.58		10435457	Parp9	4.71		10435457	Parp9	5.67		10435457	Parp9	5.41		10435457	Parp9	5.91		10435457	Parp9	5.01		10435457	Parp9	4.81		10435457	Parp9	4.57		10435457	Parp9	4.73		10435457	Parp9	3.8
10444056	Daxx	4.8		10444056	Daxx	5.89		10444056	Daxx	5.68		10444056	Daxx	5.16		10444056	Daxx	4.12		10444056	Daxx	4.91		10444056	Daxx	5.07		10444056	Daxx	4.9		10444056	Daxx	4.36		10444056	Daxx	5.81
10383198	Rnf213	4.49		10383198	Rnf213	4.42		10383198	Rnf213	5.74		10383198	Rnf213	3.79		10383198	Rnf213	5.88		10383198	Rnf213	4.51		10383198	Rnf213	3.56		10383198	Rnf213	2.8		10383198	Rnf213	3.05		10383198	Rnf213	4.02
10450675	H2-T24	3.69		10450675	H2-T24	5.88		10450675	H2-T24	3.09		10450675	H2-T24	5.27		10450675	H2-T24	4.75		10450675	H2-T24	5.17		10450675	H2-T24	3.92		10450675	H2-T24	3.92		10450675	H2-T24	3.82		10450675	H2-T24	4.13
10574151	Nlrc5	4.37		10574151	Nlrc5	3.89		10574151	Nlrc5	5.87		10574151	Nlrc5	2.38		10574151	Nlrc5	2.94		10574151	Nlrc5	2.32		10574151	Nlrc5	2.21		10574151	Nlrc5	1.87		10574151	Nlrc5	1.87		10574151	Nlrc5	2.26
10439268	Dtx3l	4.3		10439268	Dtx3l	3.16		10439268	Dtx3l	5.87		10439268	Dtx3l	3.83		10439268	Dtx3l	3.17		10439268	Dtx3l	2.96		10439268	Dtx3l	3.04		10439268	Dtx3l	2.86		10439268	Dtx3l	3.8		10439268	Dtx3l	2.95
10535979	Rfc3	5.85		10535979	Rfc3	3.59		10535979	Rfc3	1.25		10535979	Rfc3	1.29		10535979	Rfc3	2.37		10535979	Rfc3	3.04		10535979	Rfc3	1.98		10535979	Rfc3	2.78		10535979	Rfc3	5.59		10535979	Rfc3	2.7
10476834	Xrn2	1.98		10476834	Xrn2	1.81		10476834	Xrn2	5.84		10476834	Xrn2	1.7		10476834	Xrn2	1.02		10476834	Xrn2	1.73		10476834	Xrn2	1.28		10476834	Xrn2	1.24		10476834	Xrn2	1.21		10476834	Xrn2	1.59
10572932	Naa20	2.13		10572932	Naa20	4.82		10572932	Naa20	2.01		10572932	Naa20	1		10572932	Naa20	3.13		10572932	Naa20	3.03		10572932	Naa20	2.66		10572932	Naa20	3.36		10572932	Naa20	5.83		10572932	Naa20	2.09
10383202	Rnf213	3.96		10383202	Rnf213	4.33		10383202	Rnf213	5.28		10383202	Rnf213	3.68		10383202	Rnf213	5.82		10383202	Rnf213	4.22		10383202	Rnf213	3.23		10383202	Rnf213	2.72		10383202	Rnf213	2.71		10383202	Rnf213	3.92
10502071	5730508B09Rik	2.08		10502071	5730508B09Rik	5.8		10502071	5730508B09Rik	2.98		10502071	5730508B09Rik	2.93		10502071	5730508B09Rik	1.01		10502071	5730508B09Rik	2.09		10502071	5730508B09Rik	1.08		10502071	5730508B09Rik	1.13		10502071	5730508B09Rik	1.21		10502071	5730508B09Rik	1.25
10523012	Dck	2.79		10523012	Dck	5.78		10523012	Dck	1.07		10523012	Dck	3.53		10523012	Dck	0.66		10523012	Dck	1.78		10523012	Dck	0.68		10523012	Dck	0.81		10523012	Dck	1.19		10523012	Dck	1.1
10580754	9330175E14Rik	2.93		10580754	9330175E14Rik	1.08		10580754	9330175E14Rik	5.75		10580754	9330175E14Rik	4.43		10580754	9330175E14Rik	1.24		10580754	9330175E14Rik	2.52		10580754	9330175E14Rik	1.2		10580754	9330175E14Rik	1.54		10580754	9330175E14Rik	1.22		10580754	9330175E14Rik	1.36
10607619	Cdkl5	2.83		10607619	Cdkl5	2.65		10607619	Cdkl5	5.71		10607619	Cdkl5	1.58		10607619	Cdkl5	2.5		10607619	Cdkl5	4.13		10607619	Cdkl5	1.82		10607619	Cdkl5	1.92		10607619	Cdkl5	2.91		10607619	Cdkl5	3.1
10476775	Naa20	2.09		10476775	Naa20	4.62		10476775	Naa20	1.96		10476775	Naa20	0.99		10476775	Naa20	3.14		10476775	Naa20	3.02		10476775	Naa20	2.72		10476775	Naa20	3.55		10476775	Naa20	5.64		10476775	Naa20	2.18
10474181	Abtb2	2.43		10474181	Abtb2	5.64		10474181	Abtb2	1.16		10474181	Abtb2	1.35		10474181	Abtb2	1.13		10474181	Abtb2	1.69		10474181	Abtb2	1.34		10474181	Abtb2	1.1		10474181	Abtb2	0.99		10474181	Abtb2	1.48
10368644	Fam26f	2.48		10368644	Fam26f	5.56		10368644	Fam26f	1.66		10368644	Fam26f	1.9		10368644	Fam26f	1.82		10368644	Fam26f	3.14		10368644	Fam26f	2.94		10368644	Fam26f	2.62		10368644	Fam26f	2.6		10368644	Fam26f	2.11
10596279	Dnajc13	2.29		10596279	Dnajc13	2.8		10596279	Dnajc13	5.52		10596279	Dnajc13	1.65		10596279	Dnajc13	1.48		10596279	Dnajc13	3.74		10596279	Dnajc13	1.23		10596279	Dnajc13	2.58		10596279	Dnajc13	2.54		10596279	Dnajc13	1.53
10512766	Trim14	3.19		10512766	Trim14	2.7		10512766	Trim14	5.52		10512766	Trim14	2.38		10512766	Trim14	1.7		10512766	Trim14	1.87		10512766	Trim14	2.5		10512766	Trim14	1.9		10512766	Trim14	1.95		10512766	Trim14	2.1
10592342	Tbrg1	1.15		10592342	Tbrg1	1.88		10592342	Tbrg1	5.5		10592342	Tbrg1	1.14		10592342	Tbrg1	1.28		10592342	Tbrg1	1.6		10592342	Tbrg1	1.91		10592342	Tbrg1	1.59		10592342	Tbrg1	1.56		10592342	Tbrg1	1.49
10566050	Il18bp	0.93		10566050	Il18bp	1.65		10566050	Il18bp	5.47		10566050	Il18bp	2.16		10566050	Il18bp	1.13		10566050	Il18bp	2.01		10566050	Il18bp	1.43		10566050	Il18bp	1.19		10566050	Il18bp	1.18		10566050	Il18bp	1.4
10347968	Sp100	2.77		10347968	Sp100	4.26		10347968	Sp100	5.44		10347968	Sp100	3.12		10347968	Sp100	2.89		10347968	Sp100	2.77		10347968	Sp100	2.04		10347968	Sp100	2.83		10347968	Sp100	2.26		10347968	Sp100	2.84
10439312	Cd86	4.59		10439312	Cd86	2.5		10439312	Cd86	1.05		10439312	Cd86	1.15		10439312	Cd86	2.44		10439312	Cd86	4.89		10439312	Cd86	3.68		10439312	Cd86	4.6		10439312	Cd86	5.41		10439312	Cd86	3.53
10346564	Casp8	1.46		10346564	Casp8	1.66		10346564	Casp8	5.35		10346564	Casp8	1.36		10346564	Casp8	1.59		10346564	Casp8	1.95		10346564	Casp8	1.58		10346564	Casp8	1.53		10346564	Casp8	2.14		10346564	Casp8	1.42
10466210	Ms4a6d	2.05		10466210	Ms4a6d	5.34		10466210	Ms4a6d	1.38		10466210	Ms4a6d	2.91		10466210	Ms4a6d	3.39		10466210	Ms4a6d	4.66		10466210	Ms4a6d	4.01		10466210	Ms4a6d	3.24		10466210	Ms4a6d	4.77		10466210	Ms4a6d	2.8
10387985	A430084P05Rik	1.06		10387985	A430084P05Rik	2.92		10387985	A430084P05Rik	5.32		10387985	A430084P05Rik	2.43		10387985	A430084P05Rik	0.54		10387985	A430084P05Rik	1.47		10387985	A430084P05Rik	0.86		10387985	A430084P05Rik	0.96		10387985	A430084P05Rik	0.83		10387985	A430084P05Rik	1.29
10400299	Gpr33	0.94		10400299	Gpr33	5.32		10400299	Gpr33	1.1		10400299	Gpr33	1.08		10400299	Gpr33	1.12		10400299	Gpr33	2.88		10400299	Gpr33	1.08		10400299	Gpr33	1.13		10400299	Gpr33	0.98		10400299	Gpr33	1.15
10358408	Rgs1	1.16		10358408	Rgs1	1.84		10358408	Rgs1	1.35		10358408	Rgs1	0.55		10358408	Rgs1	1.62		10358408	Rgs1	2.29		10358408	Rgs1	3.82		10358408	Rgs1	5.31		10358408	Rgs1	5.2		10358408	Rgs1	1.97
10369176	D630037F22Rik	1		10369176	D630037F22Rik	5.31		10369176	D630037F22Rik	1.18		10369176	D630037F22Rik	1.23		10369176	D630037F22Rik	1		10369176	D630037F22Rik	2.29		10369176	D630037F22Rik	0.95		10369176	D630037F22Rik	0.93		10369176	D630037F22Rik	1.04		10369176	D630037F22Rik	1.02
10361091	Atf3	1.97		10361091	Atf3	5.3		10361091	Atf3	3.03		10361091	Atf3	2.88		10361091	Atf3	1.58		10361091	Atf3	3.2		10361091	Atf3	0.95		10361091	Atf3	0.97		10361091	Atf3	1.45		10361091	Atf3	1.26
10363210	Pkib	5.3		10363210	Pkib	3.31		10363210	Pkib	1.45		10363210	Pkib	1.36		10363210	Pkib	1.28		10363210	Pkib	1.68		10363210	Pkib	1.11		10363210	Pkib	1.06		10363210	Pkib	2.21		10363210	Pkib	1.02
10381408	Ifi35	5.07		10381408	Ifi35	3.89		10381408	Ifi35	5.29		10381408	Ifi35	3.23		10381408	Ifi35	5.06		10381408	Ifi35	3.68		10381408	Ifi35	4.04		10381408	Ifi35	3.41		10381408	Ifi35	3.81		10381408	Ifi35	3.55
10572772	Hsh2d	3.7		10572772	Hsh2d	2.93		10572772	Hsh2d	1.76		10572772	Hsh2d	1.25		10572772	Hsh2d	5.27		10572772	Hsh2d	3.52		10572772	Hsh2d	4.22		10572772	Hsh2d	3.26		10572772	Hsh2d	2.61		10572772	Hsh2d	4
10352000	Kmo	1.87		10352000	Kmo	1.38		10352000	Kmo	0.84		10352000	Kmo	2.36		10352000	Kmo	2.82		10352000	Kmo	5.26		10352000	Kmo	2.13		10352000	Kmo	2.19		10352000	Kmo	2.59		10352000	Kmo	3.17
10596267	Dnajc13	1.62		10596267	Dnajc13	2.86		10596267	Dnajc13	5.23		10596267	Dnajc13	1.47		10596267	Dnajc13	1.53		10596267	Dnajc13	2.24		10596267	Dnajc13	1.75		10596267	Dnajc13	1.81		10596267	Dnajc13	2.27		10596267	Dnajc13	1.46
10383168	Rnf213	4.3		10383168	Rnf213	4.14		10383168	Rnf213	5.22		10383168	Rnf213	3.74		10383168	Rnf213	5.05		10383168	Rnf213	4.37		10383168	Rnf213	3.36		10383168	Rnf213	2.5		10383168	Rnf213	3.31		10383168	Rnf213	4.4
10533304	Trafd1	5.21		10533304	Trafd1	2.83		10533304	Trafd1	4.07		10533304	Trafd1	3.07		10533304	Trafd1	3.82		10533304	Trafd1	4.21		10533304	Trafd1	3.9		10533304	Trafd1	4.17		10533304	Trafd1	4.12		10533304	Trafd1	4.07
10596275	Dnajc13	1.85		10596275	Dnajc13	2.92		10596275	Dnajc13	5.2		10596275	Dnajc13	1.48		10596275	Dnajc13	1.5		10596275	Dnajc13	2.07		10596275	Dnajc13	1.27		10596275	Dnajc13	1.84		10596275	Dnajc13	2.59		10596275	Dnajc13	1.45
10579532	Bst2	3.95		10579532	Bst2	3.54		10579532	Bst2	2.57		10579532	Bst2	1.86		10579532	Bst2	5.19		10579532	Bst2	4.25		10579532	Bst2	4.29		10579532	Bst2	4.09		10579532	Bst2	4.01		10579532	Bst2	4.1
10490903	Car13	4.72		10490903	Car13	5.17		10490903	Car13	1.19		10490903	Car13	3.18		10490903	Car13	2.46		10490903	Car13	2.53		10490903	Car13	1.13		10490903	Car13	1.12		10490903	Car13	1.6		10490903	Car13	1.89
10416566	Epsti1	3.66		10416566	Epsti1	1.88		10416566	Epsti1	5.17		10416566	Epsti1	2.5		10416566	Epsti1	1.55		10416566	Epsti1	2.29		10416566	Epsti1	3.25		10416566	Epsti1	1.71		10416566	Epsti1	2.22		10416566	Epsti1	2.88
10482517	Nmi	3.4		10482517	Nmi	3		10482517	Nmi	5.17		10482517	Nmi	3.01		10482517	Nmi	2.41		10482517	Nmi	3.27		10482517	Nmi	2.91		10482517	Nmi	2.77		10482517	Nmi	3.03		10482517	Nmi	2.51
10429843	Parp10	3.36		10429843	Parp10	4.31		10429843	Parp10	5.16		10429843	Parp10	2.2		10429843	Parp10	2.99		10429843	Parp10	3.08		10429843	Parp10	2.67		10429843	Parp10	2.34		10429843	Parp10	2.53		10429843	Parp10	3.19
10504838	Nr4a3	0.89		10504838	Nr4a3	5.09		10504838	Nr4a3	0.95		10504838	Nr4a3	1.26		10504838	Nr4a3	0.8		10504838	Nr4a3	1.15		10504838	Nr4a3	0.93		10504838	Nr4a3	0.72		10504838	Nr4a3	0.82		10504838	Nr4a3	1.07
10462005	Tmem2	1.93		10462005	Tmem2	3.18		10462005	Tmem2	5.08		10462005	Tmem2	1.43		10462005	Tmem2	1.2		10462005	Tmem2	1.36		10462005	Tmem2	0.87		10462005	Tmem2	0.99		10462005	Tmem2	0.87		10462005	Tmem2	1.04
10425321	Apobec3	1.24		10425321	Apobec3	1.27		10425321	Apobec3	5.07		10425321	Apobec3	2.79		10425321	Apobec3	1.3		10425321	Apobec3	1.55		10425321	Apobec3	1.75		10425321	Apobec3	1.94		10425321	Apobec3	1.13		10425321	Apobec3	1.6
10451054	Enpp4	1.12		10451054	Enpp4	3.2		10451054	Enpp4	5.07		10451054	Enpp4	3.7		10451054	Enpp4	1.84		10451054	Enpp4	1.82		10451054	Enpp4	1		10451054	Enpp4	1.06		10451054	Enpp4	1.54		10451054	Enpp4	0.96
10347921	A530040E14Rik	1.78		10347921	A530040E14Rik	5.07		10347921	A530040E14Rik	3.73		10347921	A530040E14Rik	2.29		10347921	A530040E14Rik	2.24		10347921	A530040E14Rik	2.22		10347921	A530040E14Rik	3.33		10347921	A530040E14Rik	2.53		10347921	A530040E14Rik	2.62		10347921	A530040E14Rik	1.9
10450694	H2-T22	2.52		10450694	H2-T22	3.15		10450694	H2-T22	5.02		10450694	H2-T22	1.31		10450694	H2-T22	2.07		10450694	H2-T22	2.03		10450694	H2-T22	2.06		10450694	H2-T22	2.38		10450694	H2-T22	2.22		10450694	H2-T22	2.46
10450374	D17H6S56E-5	1.29		10450374	D17H6S56E-5	1.87		10450374	D17H6S56E-5	3.8		10450374	D17H6S56E-5	1.38		10450374	D17H6S56E-5	2.63		10450374	D17H6S56E-5	1.64		10450374	D17H6S56E-5	4.17		10450374	D17H6S56E-5	5.02		10450374	D17H6S56E-5	2.32		10450374	D17H6S56E-5	1.97
10519983	Fgl2	2.55		10519983	Fgl2	4.07		10519983	Fgl2	1.74		10519983	Fgl2	5.02		10519983	Fgl2	0.97		10519983	Fgl2	1.96		10519983	Fgl2	1.22		10519983	Fgl2	1.22		10519983	Fgl2	2.52		10519983	Fgl2	0.94
10379721	Ccl4	0.95		10379721	Ccl4	2.36		10379721	Ccl4	5.01		10379721	Ccl4	1.07		10379721	Ccl4	1.95		10379721	Ccl4	1.33		10379721	Ccl4	1		10379721	Ccl4	1.02		10379721	Ccl4	1.09		10379721	Ccl4	1.09
10469255	Prkcq	5		10469255	Prkcq	4.01		10469255	Prkcq	1.87		10469255	Prkcq	1.3		10469255	Prkcq	1.59		10469255	Prkcq	1.73		10469255	Prkcq	1.08		10469255	Prkcq	1.17		10469255	Prkcq	1.36		10469255	Prkcq	1.13
10574143	Nlrc5	4.16		10574143	Nlrc5	3.99		10574143	Nlrc5	5		10574143	Nlrc5	2.21		10574143	Nlrc5	2.86		10574143	Nlrc5	2.62		10574143	Nlrc5	2.2		10574143	Nlrc5	1.74		10574143	Nlrc5	1.52		10574143	Nlrc5	2.35
10600698	5430427O19Rik	1.61		10600698	5430427O19Rik	1.66		10600698	5430427O19Rik	3.44		10600698	5430427O19Rik	1.5		10600698	5430427O19Rik	1.93		10600698	5430427O19Rik	3.25		10600698	5430427O19Rik	2.98		10600698	5430427O19Rik	4.99		10600698	5430427O19Rik	3.54		10600698	5430427O19Rik	3.57
10439583	Sidt1	4.79		10439583	Sidt1	4.98		10439583	Sidt1	1.07		10439583	Sidt1	0.96		10439583	Sidt1	1.06		10439583	Sidt1	1.74		10439583	Sidt1	1.17		10439583	Sidt1	0.84		10439583	Sidt1	0.84		10439583	Sidt1	1.94
10596263	Dnajc13	1.33		10596263	Dnajc13	2.4		10596263	Dnajc13	4.95		10596263	Dnajc13	1.45		10596263	Dnajc13	1.72		10596263	Dnajc13	2.05		10596263	Dnajc13	1.57		10596263	Dnajc13	2.18		10596263	Dnajc13	2.07		10596263	Dnajc13	1.49
10430510	Tmem184b	4.95		10430510	Tmem184b	2.54		10430510	Tmem184b	1.48		10430510	Tmem184b	1.31		10430510	Tmem184b	4.3		10430510	Tmem184b	3.77		10430510	Tmem184b	3.91		10430510	Tmem184b	2.44		10430510	Tmem184b	4.07		10430510	Tmem184b	4.89
10444258	Psmb8	1.71		10444258	Psmb8	1.58		10444258	Psmb8	4.91		10444258	Psmb8	1.52		10444258	Psmb8	2.52		10444258	Psmb8	1.6		10444258	Psmb8	2.12		10444258	Psmb8	2.19		10444258	Psmb8	1.78		10444258	Psmb8	1.63
10368175	Pde7b	2.89		10368175	Pde7b	4.89		10368175	Pde7b	4.45		10368175	Pde7b	2.16		10368175	Pde7b	1.24		10368175	Pde7b	3.34		10368175	Pde7b	0.85		10368175	Pde7b	1.28		10368175	Pde7b	1.18		10368175	Pde7b	1.59
10405125	Fbxw17	0.94		10405125	Fbxw17	4.89		10405125	Fbxw17	2.65		10405125	Fbxw17	3.05		10405125	Fbxw17	1.05		10405125	Fbxw17	1.43		10405125	Fbxw17	0.97		10405125	Fbxw17	0.94		10405125	Fbxw17	0.97		10405125	Fbxw17	0.96
10468992	Frmd4a	1.6		10468992	Frmd4a	4.88		10468992	Frmd4a	1.25		10468992	Frmd4a	2.72		10468992	Frmd4a	1.27		10468992	Frmd4a	2.61		10468992	Frmd4a	0.97		10468992	Frmd4a	0.89		10468992	Frmd4a	1.01		10468992	Frmd4a	1.14
10360028	Fcgr2b	0.83		10360028	Fcgr2b	0.63		10360028	Fcgr2b	2.28		10360028	Fcgr2b	0.99		10360028	Fcgr2b	0.95		10360028	Fcgr2b	4.88		10360028	Fcgr2b	1.5		10360028	Fcgr2b	1.3		10360028	Fcgr2b	0.5		10360028	Fcgr2b	1.07
10350800	Tor1aip2	4		10350800	Tor1aip2	4.25		10350800	Tor1aip2	4.55		10350800	Tor1aip2	2.64		10350800	Tor1aip2	2.77		10350800	Tor1aip2	4.17		10350800	Tor1aip2	3		10350800	Tor1aip2	3.38		10350800	Tor1aip2	3.5		10350800	Tor1aip2	4.87
10461622	Ms4a6b	1.71		10461622	Ms4a6b	3.17		10461622	Ms4a6b	0.85		10461622	Ms4a6b	4.86		10461622	Ms4a6b	3.08		10461622	Ms4a6b	1.93		10461622	Ms4a6b	1.22		10461622	Ms4a6b	1.52		10461622	Ms4a6b	1.82		10461622	Ms4a6b	1.13
10537227	Tmem140	4.85		10537227	Tmem140	1.87		10537227	Tmem140	2.9		10537227	Tmem140	1.91		10537227	Tmem140	1.71		10537227	Tmem140	3.54		10537227	Tmem140	3.43		10537227	Tmem140	2.85		10537227	Tmem140	3.21		10537227	Tmem140	4.81
10595404	Fam46a	2.52		10595404	Fam46a	1.93		10595404	Fam46a	4.84		10595404	Fam46a	0.89		10595404	Fam46a	1.61		10595404	Fam46a	2.49		10595404	Fam46a	0.96		10595404	Fam46a	0.75		10595404	Fam46a	1.85		10595404	Fam46a	1.29
10596273	Dnajc13	1.67		10596273	Dnajc13	2.68		10596273	Dnajc13	4.84		10596273	Dnajc13	1.4		10596273	Dnajc13	1.49		10596273	Dnajc13	2.38		10596273	Dnajc13	1.12		10596273	Dnajc13	1.76		10596273	Dnajc13	2.98		10596273	Dnajc13	1.39
10483381	Stk39	1.36		10483381	Stk39	4.82		10483381	Stk39	1.32		10483381	Stk39	3.2		10483381	Stk39	1.77		10483381	Stk39	2.38		10483381	Stk39	1.3		10483381	Stk39	1.7		10483381	Stk39	2.27		10483381	Stk39	2.03
10407766	Lgals8	1.64		10407766	Lgals8	3.08		10407766	Lgals8	4.82		10407766	Lgals8	1.64		10407766	Lgals8	1.77		10407766	Lgals8	2.47		10407766	Lgals8	2.21		10407766	Lgals8	2.16		10407766	Lgals8	2.66		10407766	Lgals8	2.08
10440427	D16Ertd472e	2.4		10440427	D16Ertd472e	1.57		10440427	D16Ertd472e	4.81		10440427	D16Ertd472e	2.11		10440427	D16Ertd472e	1.5		10440427	D16Ertd472e	1.3		10440427	D16Ertd472e	1.48		10440427	D16Ertd472e	1.68		10440427	D16Ertd472e	1.86		10440427	D16Ertd472e	1.35
10600326	Tktl1	4.8		10600326	Tktl1	4.06		10600326	Tktl1	1.47		10600326	Tktl1	1.07		10600326	Tktl1	1.28		10600326	Tktl1	1.03		10600326	Tktl1	1.37		10600326	Tktl1	0.98		10600326	Tktl1	1.39		10600326	Tktl1	1.21
10523563	Cds1	1.62		10523563	Cds1	4.78		10523563	Cds1	1.37		10523563	Cds1	3.42		10523563	Cds1	1.17		10523563	Cds1	2.16		10523563	Cds1	1.06		10523563	Cds1	0.91		10523563	Cds1	1.27		10523563	Cds1	1.26
10406982	Adamts6	1.73		10406982	Adamts6	4.77		10406982	Adamts6	1.81		10406982	Adamts6	2.64		10406982	Adamts6	1.5		10406982	Adamts6	4.03		10406982	Adamts6	1.7		10406982	Adamts6	2.95		10406982	Adamts6	2.55		10406982	Adamts6	1.54
10461605	Ms4a4b	4.73		10461605	Ms4a4b	4.7		10461605	Ms4a4b	1.11		10461605	Ms4a4b	3.22		10461605	Ms4a4b	1.59		10461605	Ms4a4b	1.92		10461605	Ms4a4b	1.44		10461605	Ms4a4b	1.55		10461605	Ms4a4b	1.62		10461605	Ms4a4b	1.55
10516966	BC013712	1.31		10516966	BC013712	1.16		10516966	BC013712	1.36		10516966	BC013712	2.2		10516966	BC013712	1.21		10516966	BC013712	4.72		10516966	BC013712	1.44		10516966	BC013712	0.91		10516966	BC013712	0.9		10516966	BC013712	1.1
10347919	A530040E14Rik	2.36		10347919	A530040E14Rik	4.47		10347919	A530040E14Rik	4.72		10347919	A530040E14Rik	2.95		10347919	A530040E14Rik	2.31		10347919	A530040E14Rik	3.15		10347919	A530040E14Rik	4.23		10347919	A530040E14Rik	1.62		10347919	A530040E14Rik	2.39		10347919	A530040E14Rik	1.6
10356269	Sp140	2.05		10356269	Sp140	3.24		10356269	Sp140	4.66		10356269	Sp140	1.77		10356269	Sp140	1.87		10356269	Sp140	3.68		10356269	Sp140	3.05		10356269	Sp140	2.75		10356269	Sp140	2.95		10356269	Sp140	2.41
10347933	Sp140	2.14		10347933	Sp140	3.52		10347933	Sp140	4.66		10347933	Sp140	2.21		10347933	Sp140	1.82		10347933	Sp140	3.18		10347933	Sp140	3.05		10347933	Sp140	2.84		10347933	Sp140	3.17		10347933	Sp140	2.53
10526120	Tpst1	4.13		10526120	Tpst1	4.65		10526120	Tpst1	1.87		10526120	Tpst1	4.11		10526120	Tpst1	1.91		10526120	Tpst1	3.82		10526120	Tpst1	1.17		10526120	Tpst1	0.91		10526120	Tpst1	2.42		10526120	Tpst1	1.43
10606730	Armcx6	2.33		10606730	Armcx6	4.64		10606730	Armcx6	1.17		10606730	Armcx6	1.14		10606730	Armcx6	1.19		10606730	Armcx6	1.6		10606730	Armcx6	1		10606730	Armcx6	1.16		10606730	Armcx6	1.06		10606730	Armcx6	1.5
10416371	Lpar6	2.64		10416371	Lpar6	0.98		10416371	Lpar6	4.62		10416371	Lpar6	1.16		10416371	Lpar6	0.78		10416371	Lpar6	1.09		10416371	Lpar6	0.97		10416371	Lpar6	1.12		10416371	Lpar6	1.14		10416371	Lpar6	1.55
10548345	Klrk1	1.14		10548345	Klrk1	4.62		10548345	Klrk1	1.42		10548345	Klrk1	4.2		10548345	Klrk1	1.11		10548345	Klrk1	1.68		10548345	Klrk1	0.83		10548345	Klrk1	1.57		10548345	Klrk1	1.57		10548345	Klrk1	1.02
10455738	Snx2	1.57		10455738	Snx2	4.61		10455738	Snx2	3.14		10455738	Snx2	1.4		10455738	Snx2	1.7		10455738	Snx2	3.65		10455738	Snx2	1.88		10455738	Snx2	1.95		10455738	Snx2	3.04		10455738	Snx2	2.05
10363082	Lilrb4	0.87		10363082	Lilrb4	1.33		10363082	Lilrb4	1.28		10363082	Lilrb4	1.18		10363082	Lilrb4	2.44		10363082	Lilrb4	4.55		10363082	Lilrb4	1.76		10363082	Lilrb4	2.29		10363082	Lilrb4	2.67		10363082	Lilrb4	0.87
10582860	A530040E14Rik	2.39		10582860	A530040E14Rik	4.24		10582860	A530040E14Rik	4.42		10582860	A530040E14Rik	2.96		10582860	A530040E14Rik	2.35		10582860	A530040E14Rik	3.11		10582860	A530040E14Rik	4.55		10582860	A530040E14Rik	1.5		10582860	A530040E14Rik	2.24		10582860	A530040E14Rik	1.68
10604523	Rap2c	0.84		10604523	Rap2c	1.65		10604523	Rap2c	4.53		10604523	Rap2c	2.39		10604523	Rap2c	1.09		10604523	Rap2c	1.35		10604523	Rap2c	0.75		10604523	Rap2c	1.18		10604523	Rap2c	1.26		10604523	Rap2c	0.86
10461934	Trpm6	0.96		10461934	Trpm6	1.03		10461934	Trpm6	1.22		10461934	Trpm6	1.02		10461934	Trpm6	1.37		10461934	Trpm6	4.53		10461934	Trpm6	1.62		10461934	Trpm6	1.15		10461934	Trpm6	2.15		10461934	Trpm6	1.24
10467578	Pik3ap1	1.95		10467578	Pik3ap1	2.83		10467578	Pik3ap1	3.02		10467578	Pik3ap1	2.11		10467578	Pik3ap1	2.28		10467578	Pik3ap1	4.13		10467578	Pik3ap1	1.69		10467578	Pik3ap1	4.53		10467578	Pik3ap1	2.65		10467578	Pik3ap1	1.55
10566358	Trim30a	3.15		10566358	Trim30a	3.3		10566358	Trim30a	2.69		10566358	Trim30a	3.19		10566358	Trim30a	3.89		10566358	Trim30a	4.53		10566358	Trim30a	3.16		10566358	Trim30a	3.13		10566358	Trim30a	4.1		10566358	Trim30a	3.04
10574159	Nlrc5	3.13		10574159	Nlrc5	2.96		10574159	Nlrc5	4.49		10574159	Nlrc5	2.07		10574159	Nlrc5	2.45		10574159	Nlrc5	2.26		10574159	Nlrc5	2.02		10574159	Nlrc5	1.74		10574159	Nlrc5	1.6		10574159	Nlrc5	2.28
10500911	Mov10	4.49		10500911	Mov10	4.49		10500911	Mov10	2.54		10500911	Mov10	2.32		10500911	Mov10	3.14		10500911	Mov10	2.59		10500911	Mov10	3.21		10500911	Mov10	2.72		10500911	Mov10	2.2		10500911	Mov10	3.66
10446777	Ehd3	4.48		10446777	Ehd3	1.19		10446777	Ehd3	1.2		10446777	Ehd3	1.11		10446777	Ehd3	0.66		10446777	Ehd3	1.11		10446777	Ehd3	0.98		10446777	Ehd3	0.77		10446777	Ehd3	0.96		10446777	Ehd3	2.71
10389151	Slfn10-ps	2.39		10389151	Slfn10-ps	4.48		10389151	Slfn10-ps	3.7		10389151	Slfn10-ps	4.04		10389151	Slfn10-ps	2.29		10389151	Slfn10-ps	3.38		10389151	Slfn10-ps	1.9		10389151	Slfn10-ps	2.43		10389151	Slfn10-ps	2.43		10389151	Slfn10-ps	2.4
10495574	Sass6	0.62		10495574	Sass6	4.13		10495574	Sass6	0.88		10495574	Sass6	4.47		10495574	Sass6	0.69		10495574	Sass6	1.81		10495574	Sass6	0.96		10495574	Sass6	1.17		10495574	Sass6	1.21		10495574	Sass6	0.92
10541575	Clec4a4	0.92		10541575	Clec4a4	0.48		10541575	Clec4a4	4.46		10541575	Clec4a4	1.69		10541575	Clec4a4	0.98		10541575	Clec4a4	1.33		10541575	Clec4a4	1.03		10541575	Clec4a4	1.08		10541575	Clec4a4	0.84		10541575	Clec4a4	1.23
10368970	Prdm1	1.14		10368970	Prdm1	0.81		10368970	Prdm1	4.43		10368970	Prdm1	1.42		10368970	Prdm1	0.64		10368970	Prdm1	1.43		10368970	Prdm1	1.19		10368970	Prdm1	1.08		10368970	Prdm1	1.33		10368970	Prdm1	0.93
10576639	Nrp1	1.07		10576639	Nrp1	4.39		10576639	Nrp1	1.07		10576639	Nrp1	1.02		10576639	Nrp1	1.01		10576639	Nrp1	1.82		10576639	Nrp1	0.75		10576639	Nrp1	0.85		10576639	Nrp1	1.13		10576639	Nrp1	0.76
10437432	Nmral1	4.39		10437432	Nmral1	2.2		10437432	Nmral1	1.15		10437432	Nmral1	1.47		10437432	Nmral1	1.48		10437432	Nmral1	1.7		10437432	Nmral1	1.6		10437432	Nmral1	1.12		10437432	Nmral1	1.67		10437432	Nmral1	1.52
10363007	Ascc3	1.97		10363007	Ascc3	2.54		10363007	Ascc3	4.39		10363007	Ascc3	1.96		10363007	Ascc3	1.84		10363007	Ascc3	3.84		10363007	Ascc3	1.81		10363007	Ascc3	2.38		10363007	Ascc3	2.68		10363007	Ascc3	2.62
10521205	Sh3bp2	2.39		10521205	Sh3bp2	3.26		10521205	Sh3bp2	3.61		10521205	Sh3bp2	1.66		10521205	Sh3bp2	2.87		10521205	Sh3bp2	3.25		10521205	Sh3bp2	4.39		10521205	Sh3bp2	3.8		10521205	Sh3bp2	1.93		10521205	Sh3bp2	3.03
10506714	Lrp8	0.97		10506714	Lrp8	4.38		10506714	Lrp8	0.82		10506714	Lrp8	0.93		10506714	Lrp8	1		10506714	Lrp8	0.9		10506714	Lrp8	0.77		10506714	Lrp8	1		10506714	Lrp8	1.12		10506714	Lrp8	1.01
10596277	Dnajc13	1.54		10596277	Dnajc13	2.39		10596277	Dnajc13	4.38		10596277	Dnajc13	1.43		10596277	Dnajc13	1.6		10596277	Dnajc13	2.22		10596277	Dnajc13	1.13		10596277	Dnajc13	1.74		10596277	Dnajc13	3.06		10596277	Dnajc13	1.48
10574133	Nlrc5	3.46		10574133	Nlrc5	3.09		10574133	Nlrc5	4.34		10574133	Nlrc5	2.06		10574133	Nlrc5	2.55		10574133	Nlrc5	2.49		10574133	Nlrc5	1.67		10574133	Nlrc5	1.69		10574133	Nlrc5	1.34		10574133	Nlrc5	2.33
10439854	Bbx	2.79		10439854	Bbx	4.34		10439854	Bbx	2.58		10439854	Bbx	1.37		10439854	Bbx	1.16		10439854	Bbx	2.74		10439854	Bbx	1.51		10439854	Bbx	1.26		10439854	Bbx	2.32		10439854	Bbx	2.17
10411622	Naip6	1.32		10411622	Naip6	1.25		10411622	Naip6	2.1		10411622	Naip6	1.05		10411622	Naip6	0.98		10411622	Naip6	4.32		10411622	Naip6	1.35		10411622	Naip6	1.22		10411622	Naip6	1.59		10411622	Naip6	1.11
10436442	Fam60a	2.51		10436442	Fam60a	1.57		10436442	Fam60a	4.32		10436442	Fam60a	1.89		10436442	Fam60a	2.4		10436442	Fam60a	2.07		10436442	Fam60a	2.27		10436442	Fam60a	1.85		10436442	Fam60a	2.79		10436442	Fam60a	1.55
10379636	Slfn4	0.94		10379636	Slfn4	3.88		10379636	Slfn4	2.03		10379636	Slfn4	4.3		10379636	Slfn4	1.09		10379636	Slfn4	4.11		10379636	Slfn4	1.5		10379636	Slfn4	1.29		10379636	Slfn4	1.09		10379636	Slfn4	1.63
10363281	Ranbp2	1.46		10363281	Ranbp2	1.79		10363281	Ranbp2	4.29		10363281	Ranbp2	1.85		10363281	Ranbp2	1.55		10363281	Ranbp2	2.43		10363281	Ranbp2	1.1		10363281	Ranbp2	1.51		10363281	Ranbp2	2.04		10363281	Ranbp2	1.27
10389130	Unc45b	2.79		10389130	Unc45b	1.85		10389130	Unc45b	2.2		10389130	Unc45b	1.3		10389130	Unc45b	1.41		10389130	Unc45b	3.1		10389130	Unc45b	4.29		10389130	Unc45b	1.87		10389130	Unc45b	2.61		10389130	Unc45b	3.86
10596269	Dnajc13	1.51		10596269	Dnajc13	2.37		10596269	Dnajc13	4.27		10596269	Dnajc13	1.42		10596269	Dnajc13	1.39		10596269	Dnajc13	2.03		10596269	Dnajc13	1.35		10596269	Dnajc13	1.77		10596269	Dnajc13	2.57		10596269	Dnajc13	1.46
10478678	Cd40	1.42		10478678	Cd40	4.27		10478678	Cd40	0.86		10478678	Cd40	1.45		10478678	Cd40	1.18		10478678	Cd40	2.27		10478678	Cd40	0.85		10478678	Cd40	1.04		10478678	Cd40	1.12		10478678	Cd40	1.02
10477250	Hck	2.12		10477250	Hck	0.99		10477250	Hck	0.92		10477250	Hck	1.21		10477250	Hck	1.23		10477250	Hck	4.27		10477250	Hck	0.88		10477250	Hck	1.17		10477250	Hck	2.08		10477250	Hck	1.06
10542677	Etnk1	1.97		10542677	Etnk1	2.73		10542677	Etnk1	4.26		10542677	Etnk1	2.39		10542677	Etnk1	2.43		10542677	Etnk1	2.95		10542677	Etnk1	1.85		10542677	Etnk1	2.64		10542677	Etnk1	2.64		10542677	Etnk1	2.46
10553788	Atp10a	2.57		10553788	Atp10a	4.2		10553788	Atp10a	4.25		10553788	Atp10a	1.95		10553788	Atp10a	1.69		10553788	Atp10a	4.09		10553788	Atp10a	2.41		10553788	Atp10a	2.43		10553788	Atp10a	3		10553788	Atp10a	3.61
10462791	5-Mar	2.85		10462791	5-Mar	4.24		10462791	5-Mar	3.45		10462791	5-Mar	2.53		10462791	5-Mar	1.57		10462791	5-Mar	2.72		10462791	5-Mar	1.44		10462791	5-Mar	1.52		10462791	5-Mar	1.74		10462791	5-Mar	1.72
10421488	Fndc3a	1.52		10421488	Fndc3a	3.58		10421488	Fndc3a	4.23		10421488	Fndc3a	2.3		10421488	Fndc3a	1.47		10421488	Fndc3a	3.01		10421488	Fndc3a	1.27		10421488	Fndc3a	1.57		10421488	Fndc3a	1.53		10421488	Fndc3a	1.64
10596257	Dnajc13	1.87		10596257	Dnajc13	2.94		10596257	Dnajc13	4.23		10596257	Dnajc13	1.31		10596257	Dnajc13	1.36		10596257	Dnajc13	2.49		10596257	Dnajc13	1.15		10596257	Dnajc13	1.96		10596257	Dnajc13	3.08		10596257	Dnajc13	1.64
10363070	Gp49a	0.9		10363070	Gp49a	1.43		10363070	Gp49a	1.36		10363070	Gp49a	1.1		10363070	Gp49a	3.09		10363070	Gp49a	4.23		10363070	Gp49a	1.47		10363070	Gp49a	3.76		10363070	Gp49a	3.06		10363070	Gp49a	0.85
10461723	Fam111a	1.84		10461723	Fam111a	1.81		10461723	Fam111a	1.2		10461723	Fam111a	1.65		10461723	Fam111a	2.27		10461723	Fam111a	3.25		10461723	Fam111a	3.77		10461723	Fam111a	3.27		10461723	Fam111a	4.22		10461723	Fam111a	2.61
10569890	Aida	2.55		10569890	Aida	4.2		10569890	Aida	3.47		10569890	Aida	1.9		10569890	Aida	2.26		10569890	Aida	4.18		10569890	Aida	2.5		10569890	Aida	2.81		10569890	Aida	4.16		10569890	Aida	2.52
10582879	Csprs	4.2		10582879	Csprs	4.16		10582879	Csprs	1.95		10582879	Csprs	3.82		10582879	Csprs	1.54		10582879	Csprs	2.74		10582879	Csprs	3.58		10582879	Csprs	2.02		10582879	Csprs	2.55		10582879	Csprs	3.05
10519527	Abcb1a	2.01		10519527	Abcb1a	4.17		10519527	Abcb1a	1.5		10519527	Abcb1a	1.98		10519527	Abcb1a	1.54		10519527	Abcb1a	1.68		10519527	Abcb1a	1.14		10519527	Abcb1a	1.54		10519527	Abcb1a	1.64		10519527	Abcb1a	1.93
10533849	Rilpl1	4.16		10533849	Rilpl1	3.79		10533849	Rilpl1	1.01		10533849	Rilpl1	1.47		10533849	Rilpl1	1.22		10533849	Rilpl1	1.12		10533849	Rilpl1	0.97		10533849	Rilpl1	1.13		10533849	Rilpl1	1.27		10533849	Rilpl1	0.99
10601385	Tlr13	1.39		10601385	Tlr13	1.06		10601385	Tlr13	2.01		10601385	Tlr13	1.06		10601385	Tlr13	1.02		10601385	Tlr13	4.14		10601385	Tlr13	1.34		10601385	Tlr13	0.89		10601385	Tlr13	1.11		10601385	Tlr13	0.83
10376060	Irf1	3.01		10376060	Irf1	2.23		10376060	Irf1	2.67		10376060	Irf1	4.13		10376060	Irf1	1.92		10376060	Irf1	1.48		10376060	Irf1	1.97		10376060	Irf1	2.07		10376060	Irf1	1.77		10376060	Irf1	1.56
10549497	Fam60a	2.46		10549497	Fam60a	1.61		10549497	Fam60a	4.13		10549497	Fam60a	1.83		10549497	Fam60a	2.39		10549497	Fam60a	2.03		10549497	Fam60a	2.01		10549497	Fam60a	1.8		10549497	Fam60a	2.58		10549497	Fam60a	1.55
10429140	Ndrg1	0.81		10429140	Ndrg1	4.11		10429140	Ndrg1	0.97		10429140	Ndrg1	0.92		10429140	Ndrg1	0.52		10429140	Ndrg1	0.9		10429140	Ndrg1	0.87		10429140	Ndrg1	0.6		10429140	Ndrg1	0.78		10429140	Ndrg1	0.74
10547621	Apobec1	2.4		10547621	Apobec1	1.48		10547621	Apobec1	2.41		10547621	Apobec1	1.49		10547621	Apobec1	3.21		10547621	Apobec1	4.11		10547621	Apobec1	3.9		10547621	Apobec1	3.6		10547621	Apobec1	3.1		10547621	Apobec1	3.03
10485378	Prr5l	0.88		10485378	Prr5l	2.88		10485378	Prr5l	1.9		10485378	Prr5l	4.1		10485378	Prr5l	1.74		10485378	Prr5l	2.28		10485378	Prr5l	1.17		10485378	Prr5l	0.86		10485378	Prr5l	1.21		10485378	Prr5l	0.73
10455472	Dcp2	1.85		10455472	Dcp2	2.81		10455472	Dcp2	4.09		10455472	Dcp2	3.11		10455472	Dcp2	1.63		10455472	Dcp2	2.37		10455472	Dcp2	1.44		10455472	Dcp2	1.82		10455472	Dcp2	2.25		10455472	Dcp2	1.7
10425333	Apobec3	1.1		10425333	Apobec3	1.38		10425333	Apobec3	4.09		10425333	Apobec3	2.34		10425333	Apobec3	1.22		10425333	Apobec3	2.5		10425333	Apobec3	1.08		10425333	Apobec3	1.56		10425333	Apobec3	0.93		10425333	Apobec3	1.82
10397002	Sipa1l1	1.6		10397002	Sipa1l1	1.97		10397002	Sipa1l1	4.08		10397002	Sipa1l1	1.12		10397002	Sipa1l1	1.15		10397002	Sipa1l1	1.47		10397002	Sipa1l1	1.03		10397002	Sipa1l1	0.94		10397002	Sipa1l1	1.08		10397002	Sipa1l1	1.26
10574141	Nlrc5	2.93		10574141	Nlrc5	2.73		10574141	Nlrc5	4.08		10574141	Nlrc5	1.85		10574141	Nlrc5	2.74		10574141	Nlrc5	2.16		10574141	Nlrc5	2.04		10574141	Nlrc5	1.61		10574141	Nlrc5	1.51		10574141	Nlrc5	2.12
10407982	A530099J19Rik	0.93		10407982	A530099J19Rik	1.14		10407982	A530099J19Rik	4.07		10407982	A530099J19Rik	0.98		10407982	A530099J19Rik	0.89		10407982	A530099J19Rik	1.57		10407982	A530099J19Rik	1.06		10407982	A530099J19Rik	1.07		10407982	A530099J19Rik	0.99		10407982	A530099J19Rik	0.98
10593332	Bco2	1.63		10593332	Bco2	3.36		10593332	Bco2	4.07		10593332	Bco2	2.47		10593332	Bco2	0.96		10593332	Bco2	1.28		10593332	Bco2	0.89		10593332	Bco2	0.92		10593332	Bco2	1.33		10593332	Bco2	1.01
10501402	Gpsm2	1.08		10501402	Gpsm2	1.51		10501402	Gpsm2	1.12		10501402	Gpsm2	2.11		10501402	Gpsm2	4.06		10501402	Gpsm2	3.35		10501402	Gpsm2	1.4		10501402	Gpsm2	2.52		10501402	Gpsm2	2.28		10501402	Gpsm2	1.51
10425808	Tspo	2.27		10425808	Tspo	4.03		10425808	Tspo	4.06		10425808	Tspo	1.3		10425808	Tspo	2.61		10425808	Tspo	1.47		10425808	Tspo	2.11		10425808	Tspo	1.76		10425808	Tspo	2.6		10425808	Tspo	1.56
10381445	Tmem106a	2.45		10381445	Tmem106a	3.92		10381445	Tmem106a	2.59		10381445	Tmem106a	1.51		10381445	Tmem106a	2.3		10381445	Tmem106a	4.06		10381445	Tmem106a	2.07		10381445	Tmem106a	2.05		10381445	Tmem106a	1.95		10381445	Tmem106a	2.51
10399178	Cdca7l	1.58		10399178	Cdca7l	0.94		10399178	Cdca7l	4.05		10399178	Cdca7l	0.92		10399178	Cdca7l	0.67		10399178	Cdca7l	1.08		10399178	Cdca7l	1.13		10399178	Cdca7l	1.03		10399178	Cdca7l	1.45		10399178	Cdca7l	0.91
10596271	Dnajc13	1.38		10596271	Dnajc13	2.32		10596271	Dnajc13	4.05		10596271	Dnajc13	1.36		10596271	Dnajc13	1.5		10596271	Dnajc13	2.14		10596271	Dnajc13	1.23		10596271	Dnajc13	1.62		10596271	Dnajc13	2.46		10596271	Dnajc13	1.41
10522744	Mthfr	1.12		10522744	Mthfr	4.02		10522744	Mthfr	1.04		10522744	Mthfr	1.91		10522744	Mthfr	1		10522744	Mthfr	1.17		10522744	Mthfr	1.04		10522744	Mthfr	0.89		10522744	Mthfr	1.17		10522744	Mthfr	1.02
10595327	Phip	2.65		10595327	Phip	2.29		10595327	Phip	1.79		10595327	Phip	1.52		10595327	Phip	1.64		10595327	Phip	4.02		10595327	Phip	2		10595327	Phip	2.56		10595327	Phip	3.41		10595327	Phip	3.31
10596265	Dnajc13	1.4		10596265	Dnajc13	2.2		10596265	Dnajc13	4.01		10596265	Dnajc13	1.45		10596265	Dnajc13	1.49		10596265	Dnajc13	1.94		10596265	Dnajc13	1.37		10596265	Dnajc13	1.76		10596265	Dnajc13	2.21		10596265	Dnajc13	1.28
10511739	Cpne3	1.78		10511739	Cpne3	2.79		10511739	Cpne3	1.37		10511739	Cpne3	1.57		10511739	Cpne3	2.17		10511739	Cpne3	3.26		10511739	Cpne3	1.44		10511739	Cpne3	2.14		10511739	Cpne3	4.01		10511739	Cpne3	1.6
10407392	BC016423	2.43		10407392	BC016423	1.82		10407392	BC016423	3.41		10407392	BC016423	1.98		10407392	BC016423	2.02		10407392	BC016423	4.01		10407392	BC016423	1.55		10407392	BC016423	2.14		10407392	BC016423	2.53		10407392	BC016423	2.32
10356274	Csprs	4.01		10356274	Csprs	3.85		10356274	Csprs	1.96		10356274	Csprs	3.56		10356274	Csprs	1.62		10356274	Csprs	2.56		10356274	Csprs	3.49		10356274	Csprs	1.79		10356274	Csprs	2.41		10356274	Csprs	2.68
10426368	Lrrk2	0.56		10426368	Lrrk2	0.4		10426368	Lrrk2	4		10426368	Lrrk2	1.33		10426368	Lrrk2	1.44		10426368	Lrrk2	1.24		10426368	Lrrk2	0.95		10426368	Lrrk2	1.06		10426368	Lrrk2	0.88		10426368	Lrrk2	1.33
10376455	Hist3h2a	1.4		10376455	Hist3h2a	1.97		10376455	Hist3h2a	4		10376455	Hist3h2a	1.38		10376455	Hist3h2a	1.63		10376455	Hist3h2a	1.26		10376455	Hist3h2a	1.64		10376455	Hist3h2a	1.66		10376455	Hist3h2a	1.51		10376455	Hist3h2a	1.44
10346191	Stat1	3.66		10346191	Stat1	3.11		10346191	Stat1	2.96		10346191	Stat1	4		10346191	Stat1	4		10346191	Stat1	2.68		10346191	Stat1	2.26		10346191	Stat1	2.17		10346191	Stat1	2.73		10346191	Stat1	2.39
10389231	Ccl3	0.99		10389231	Ccl3	3.99		10389231	Ccl3	1.09		10389231	Ccl3	0.89		10389231	Ccl3	1.27		10389231	Ccl3	1.94		10389231	Ccl3	0.8		10389231	Ccl3	1.12		10389231	Ccl3	0.83		10389231	Ccl3	0.88
10497689	Gnb4	1.63		10497689	Gnb4	3.99		10497689	Gnb4	1.06		10497689	Gnb4	1.72		10497689	Gnb4	0.94		10497689	Gnb4	2.13		10497689	Gnb4	1.11		10497689	Gnb4	0.95		10497689	Gnb4	1.16		10497689	Gnb4	1.51
10552252	1600014C10Rik	3.49		10552252	1600014C10Rik	3.34		10552252	1600014C10Rik	3.99		10552252	1600014C10Rik	2.89		10552252	1600014C10Rik	1.82		10552252	1600014C10Rik	2.52		10552252	1600014C10Rik	2.35		10552252	1600014C10Rik	2.56		10552252	1600014C10Rik	2.63		10552252	1600014C10Rik	3.19
10513729	Tnfsf8	1		10513729	Tnfsf8	3.98		10513729	Tnfsf8	1.18		10513729	Tnfsf8	1.25		10513729	Tnfsf8	2.58		10513729	Tnfsf8	2.96		10513729	Tnfsf8	1.48		10513729	Tnfsf8	2.06		10513729	Tnfsf8	3.63		10513729	Tnfsf8	1.53
10490159	Pmepa1	2.26		10490159	Pmepa1	3.98		10490159	Pmepa1	1.37		10490159	Pmepa1	1.89		10490159	Pmepa1	1.39		10490159	Pmepa1	1.17		10490159	Pmepa1	1.64		10490159	Pmepa1	1.38		10490159	Pmepa1	1.73		10490159	Pmepa1	1.77
10385526	9930111J21Rik2	1.6		10385526	9930111J21Rik2	2.01		10385526	9930111J21Rik2	3.13		10385526	9930111J21Rik2	2.08		10385526	9930111J21Rik2	3.14		10385526	9930111J21Rik2	3.97		10385526	9930111J21Rik2	1.8		10385526	9930111J21Rik2	2.25		10385526	9930111J21Rik2	2.33		10385526	9930111J21Rik2	2.35
10594447	Map2k1	1.54		10594447	Map2k1	2.52		10594447	Map2k1	3.81		10594447	Map2k1	1.64		10594447	Map2k1	3.96		10594447	Map2k1	2.21		10594447	Map2k1	2.88		10594447	Map2k1	3.43		10594447	Map2k1	3.54		10594447	Map2k1	1.46
10537428	Rab19	1.49		10537428	Rab19	1.87		10537428	Rab19	3.95		10537428	Rab19	1.26		10537428	Rab19	0.88		10537428	Rab19	1.37		10537428	Rab19	1.83		10537428	Rab19	1.69		10537428	Rab19	1.27		10537428	Rab19	1.61
10455015	Vaultrc5	0.61		10455015	Vaultrc5	3.03		10455015	Vaultrc5	1.79		10455015	Vaultrc5	1.11		10455015	Vaultrc5	3.51		10455015	Vaultrc5	0.65		10455015	Vaultrc5	1.67		10455015	Vaultrc5	3.95		10455015	Vaultrc5	1.3		10455015	Vaultrc5	0.9
10530467	Nfxl1	0.89		10530467	Nfxl1	1.98		10530467	Nfxl1	0.89		10530467	Nfxl1	3.94		10530467	Nfxl1	0.85		10530467	Nfxl1	1.41		10530467	Nfxl1	1		10530467	Nfxl1	0.9		10530467	Nfxl1	1.16		10530467	Nfxl1	0.94
10531972	Gbp8	3.03		10531972	Gbp8	2.07		10531972	Gbp8	2.28		10531972	Gbp8	3.94		10531972	Gbp8	2.14		10531972	Gbp8	3.47		10531972	Gbp8	2.56		10531972	Gbp8	3.15		10531972	Gbp8	3		10531972	Gbp8	2.78
10475487	Slc28a2	1.87		10475487	Slc28a2	2.3		10475487	Slc28a2	3.93		10475487	Slc28a2	1.39		10475487	Slc28a2	0.74		10475487	Slc28a2	0.89		10475487	Slc28a2	0.67		10475487	Slc28a2	0.73		10475487	Slc28a2	0.85		10475487	Slc28a2	0.93
10606436	Hmgn5	1.56		10606436	Hmgn5	0.97		10606436	Hmgn5	1.49		10606436	Hmgn5	1.36		10606436	Hmgn5	0.82		10606436	Hmgn5	3.92		10606436	Hmgn5	1.48		10606436	Hmgn5	1.11		10606436	Hmgn5	2.25		10606436	Hmgn5	2.53
10419288	Gch1	1.13		10419288	Gch1	3.37		10419288	Gch1	3.88		10419288	Gch1	3.37		10419288	Gch1	1.21		10419288	Gch1	2.23		10419288	Gch1	1.43		10419288	Gch1	2.08		10419288	Gch1	1.38		10419288	Gch1	1.87
10351477	Sh2d1b1	0.64		10351477	Sh2d1b1	0.36		10351477	Sh2d1b1	0.78		10351477	Sh2d1b1	0.94		10351477	Sh2d1b1	2.81		10351477	Sh2d1b1	3.87		10351477	Sh2d1b1	1.47		10351477	Sh2d1b1	0.66		10351477	Sh2d1b1	1.17		10351477	Sh2d1b1	0.8
10481056	Notch1	3.85		10481056	Notch1	1.94		10481056	Notch1	0.36		10481056	Notch1	0.72		10481056	Notch1	1.82		10481056	Notch1	1.43		10481056	Notch1	1.4		10481056	Notch1	1.07		10481056	Notch1	1.37		10481056	Notch1	2.04
10421517	Cysltr2	1.13		10421517	Cysltr2	1.08		10421517	Cysltr2	1.43		10421517	Cysltr2	1.32		10421517	Cysltr2	2.07		10421517	Cysltr2	3.49		10421517	Cysltr2	2.49		10421517	Cysltr2	3.84		10421517	Cysltr2	3.21		10421517	Cysltr2	1.57
10601312	Chic1	2.48		10601312	Chic1	2.67		10601312	Chic1	1.03		10601312	Chic1	2.54		10601312	Chic1	2.49		10601312	Chic1	3.84		10601312	Chic1	2.37		10601312	Chic1	2.47		10601312	Chic1	2.34		10601312	Chic1	3.41
10589994	Eomes	0.99		10589994	Eomes	1.39		10589994	Eomes	1.08		10589994	Eomes	1.16		10589994	Eomes	0.79		10589994	Eomes	1.74		10589994	Eomes	1.48		10589994	Eomes	3.83		10589994	Eomes	1.94		10589994	Eomes	1.44
10504606	Aldh1b1	1.4		10504606	Aldh1b1	3.83		10504606	Aldh1b1	1.25		10504606	Aldh1b1	2.9		10504606	Aldh1b1	1.26		10504606	Aldh1b1	0.91		10504606	Aldh1b1	1.11		10504606	Aldh1b1	1.04		10504606	Aldh1b1	1.29		10504606	Aldh1b1	0.95
10497441	Gyg	0.96		10497441	Gyg	1.58		10497441	Gyg	3.82		10497441	Gyg	1.2		10497441	Gyg	0.48		10497441	Gyg	0.74		10497441	Gyg	0.74		10497441	Gyg	0.76		10497441	Gyg	0.46		10497441	Gyg	0.87
10554549	Whamm	1		10554549	Whamm	1.64		10554549	Whamm	3.82		10554549	Whamm	1.79		10554549	Whamm	0.91		10554549	Whamm	1.15		10554549	Whamm	0.96		10554549	Whamm	0.97		10554549	Whamm	0.93		10554549	Whamm	1.21
10542040	Parp11	1.81		10542040	Parp11	3.82		10542040	Parp11	2.14		10542040	Parp11	3.24		10542040	Parp11	2.22		10542040	Parp11	3.74		10542040	Parp11	2.46		10542040	Parp11	2.77		10542040	Parp11	2.17		10542040	Parp11	2.17
10403273	Asb13	3.31		10403273	Asb13	3.75		10403273	Asb13	1.69		10403273	Asb13	1.78		10403273	Asb13	2.87		10403273	Asb13	3.57		10403273	Asb13	3.64		10403273	Asb13	2.63		10403273	Asb13	2.78		10403273	Asb13	3.82
10408280	Lrrc16a	3.8		10408280	Lrrc16a	2.34		10408280	Lrrc16a	0.97		10408280	Lrrc16a	1.21		10408280	Lrrc16a	1.2		10408280	Lrrc16a	1.91		10408280	Lrrc16a	1.14		10408280	Lrrc16a	1.15		10408280	Lrrc16a	2.53		10408280	Lrrc16a	1.11
10472350	Gca	3.8		10472350	Gca	2.61		10472350	Gca	3.01		10472350	Gca	1.38		10472350	Gca	2.36		10472350	Gca	2.84		10472350	Gca	1.61		10472350	Gca	1.75		10472350	Gca	2.23		10472350	Gca	2.17
10443463	Cdkn1a	0.86		10443463	Cdkn1a	3.79		10443463	Cdkn1a	1.54		10443463	Cdkn1a	0.99		10443463	Cdkn1a	1.33		10443463	Cdkn1a	3.32		10443463	Cdkn1a	0.97		10443463	Cdkn1a	1.14		10443463	Cdkn1a	1.04		10443463	Cdkn1a	1.34
10483046	Dpp4	2.23		10483046	Dpp4	1.41		10483046	Dpp4	0.85		10483046	Dpp4	1.19		10483046	Dpp4	1.46		10483046	Dpp4	3.78		10483046	Dpp4	2.29		10483046	Dpp4	1.71		10483046	Dpp4	2.03		10483046	Dpp4	2.91
10466104	Ccdc86	1.4		10466104	Ccdc86	2.52		10466104	Ccdc86	3.76		10466104	Ccdc86	2.49		10466104	Ccdc86	0.92		10466104	Ccdc86	1.31		10466104	Ccdc86	0.85		10466104	Ccdc86	0.83		10466104	Ccdc86	0.92		10466104	Ccdc86	0.96
10578763	Sap30	1.93		10578763	Sap30	3.76		10578763	Sap30	3.29		10578763	Sap30	1.6		10578763	Sap30	0.96		10578763	Sap30	2.43		10578763	Sap30	1.23		10578763	Sap30	1.82		10578763	Sap30	1.27		10578763	Sap30	1.26
10407481	Pfkp	1.06		10407481	Pfkp	3.76		10407481	Pfkp	1.88		10407481	Pfkp	1.17		10407481	Pfkp	0.92		10407481	Pfkp	1.11		10407481	Pfkp	1		10407481	Pfkp	0.93		10407481	Pfkp	1.09		10407481	Pfkp	1.01
10436561	Usp25	2.84		10436561	Usp25	3.75		10436561	Usp25	3.23		10436561	Usp25	1.75		10436561	Usp25	2.23		10436561	Usp25	3.52		10436561	Usp25	2.4		10436561	Usp25	2.46		10436561	Usp25	3.67		10436561	Usp25	2.65
10491952	Mgst2	1.37		10491952	Mgst2	1.71		10491952	Mgst2	3.74		10491952	Mgst2	1.37		10491952	Mgst2	1.21		10491952	Mgst2	1.06		10491952	Mgst2	0.98		10491952	Mgst2	1.09		10491952	Mgst2	0.97		10491952	Mgst2	0.97
10503334	Gem	2.92		10503334	Gem	1.32		10503334	Gem	0.77		10503334	Gem	1.34		10503334	Gem	2.26		10503334	Gem	2.22		10503334	Gem	1.31		10503334	Gem	3.74		10503334	Gem	3.29		10503334	Gem	2.49
10480035	Pfkfb3	3.74		10480035	Pfkfb3	1.15		10480035	Pfkfb3	1.52		10480035	Pfkfb3	1.64		10480035	Pfkfb3	1.08		10480035	Pfkfb3	1.26		10480035	Pfkfb3	0.86		10480035	Pfkfb3	0.95		10480035	Pfkfb3	1.41		10480035	Pfkfb3	1.02
10514466	Jun	3.73		10514466	Jun	1.43		10514466	Jun	2.01		10514466	Jun	0.7		10514466	Jun	1.8		10514466	Jun	1.62		10514466	Jun	2.21		10514466	Jun	3.06		10514466	Jun	2.54		10514466	Jun	1.8
10385325	Pttg1	1.51		10385325	Pttg1	2.97		10385325	Pttg1	3.73		10385325	Pttg1	2.11		10385325	Pttg1	2.78		10385325	Pttg1	1.89		10385325	Pttg1	1.67		10385325	Pttg1	2.08		10385325	Pttg1	1.97		10385325	Pttg1	1.62
10542156	Clec2d	1.74		10542156	Clec2d	1.53		10542156	Clec2d	1.98		10542156	Clec2d	3.71		10542156	Clec2d	1.84		10542156	Clec2d	1.25		10542156	Clec2d	1.46		10542156	Clec2d	1.53		10542156	Clec2d	1.15		10542156	Clec2d	1.22
10596281	Dnajc13	1.6		10596281	Dnajc13	2.67		10596281	Dnajc13	3.69		10596281	Dnajc13	1.32		10596281	Dnajc13	1.34		10596281	Dnajc13	2.46		10596281	Dnajc13	1.31		10596281	Dnajc13	1.55		10596281	Dnajc13	2.34		10596281	Dnajc13	1.77
10385513	9930111J21Rik2	1.57		10385513	9930111J21Rik2	1.91		10385513	9930111J21Rik2	3.15		10385513	9930111J21Rik2	2.06		10385513	9930111J21Rik2	3.11		10385513	9930111J21Rik2	3.69		10385513	9930111J21Rik2	1.85		10385513	9930111J21Rik2	2.19		10385513	9930111J21Rik2	2.17		10385513	9930111J21Rik2	2.29
10440099	St3gal6	2.14		10440099	St3gal6	3.68		10440099	St3gal6	0.74		10440099	St3gal6	2.34		10440099	St3gal6	0.6		10440099	St3gal6	0.81		10440099	St3gal6	1.44		10440099	St3gal6	1.31		10440099	St3gal6	1.11		10440099	St3gal6	3.04
10458028	Gypc	3.68		10458028	Gypc	2.25		10458028	Gypc	1.05		10458028	Gypc	0.96		10458028	Gypc	0.77		10458028	Gypc	1.44		10458028	Gypc	1.35		10458028	Gypc	0.82		10458028	Gypc	1.2		10458028	Gypc	1.46
10596261	Dnajc13	1.77		10596261	Dnajc13	2.66		10596261	Dnajc13	3.67		10596261	Dnajc13	1.23		10596261	Dnajc13	1.14		10596261	Dnajc13	1.95		10596261	Dnajc13	1.08		10596261	Dnajc13	1.68		10596261	Dnajc13	3.01		10596261	Dnajc13	1.61
10402585	Wars	2.33		10402585	Wars	1.54		10402585	Wars	3.67		10402585	Wars	1.32		10402585	Wars	1.14		10402585	Wars	1.35		10402585	Wars	1.26		10402585	Wars	1.49		10402585	Wars	1.59		10402585	Wars	1.43
10533720	Niacr1	0.94		10533720	Niacr1	1.16		10533720	Niacr1	3.67		10533720	Niacr1	1.67		10533720	Niacr1	1.05		10533720	Niacr1	1.97		10533720	Niacr1	1.21		10533720	Niacr1	0.84		10533720	Niacr1	1.2		10533720	Niacr1	0.83
10601581	9230105E10Rik	1.3		10601581	9230105E10Rik	1.69		10601581	9230105E10Rik	2.15		10601581	9230105E10Rik	2.17		10601581	9230105E10Rik	1.95		10601581	9230105E10Rik	3.66		10601581	9230105E10Rik	1.63		10601581	9230105E10Rik	1.84		10601581	9230105E10Rik	2.36		10601581	9230105E10Rik	1.6
10597758	Csrnp1	1.05		10597758	Csrnp1	1.66		10597758	Csrnp1	3.65		10597758	Csrnp1	2.17		10597758	Csrnp1	1.83		10597758	Csrnp1	1.21		10597758	Csrnp1	0.9		10597758	Csrnp1	0.98		10597758	Csrnp1	0.98		10597758	Csrnp1	1.33
10530477	Nfxl1	0.81		10530477	Nfxl1	1.66		10530477	Nfxl1	0.96		10530477	Nfxl1	3.64		10530477	Nfxl1	0.91		10530477	Nfxl1	1.26		10530477	Nfxl1	1.12		10530477	Nfxl1	0.95		10530477	Nfxl1	0.98		10530477	Nfxl1	0.99
10359303	4930562F07Rik	1.06		10359303	4930562F07Rik	1.51		10359303	4930562F07Rik	3.63		10359303	4930562F07Rik	1.4		10359303	4930562F07Rik	1.12		10359303	4930562F07Rik	1.28		10359303	4930562F07Rik	1.11		10359303	4930562F07Rik	1.15		10359303	4930562F07Rik	0.99		10359303	4930562F07Rik	0.93
10424400	Myc	3.63		10424400	Myc	0.7		10424400	Myc	0.7		10424400	Myc	0.82		10424400	Myc	2.95		10424400	Myc	2.41		10424400	Myc	1.07		10424400	Myc	1.27		10424400	Myc	1.86		10424400	Myc	1.25
10532157	Tmed5	1.5		10532157	Tmed5	1.37		10532157	Tmed5	2.5		10532157	Tmed5	1.32		10532157	Tmed5	1.31		10532157	Tmed5	3.63		10532157	Tmed5	1.49		10532157	Tmed5	1.57		10532157	Tmed5	3.19		10532157	Tmed5	1.3
10349081	Phlpp1	1.88		10349081	Phlpp1	2.4		10349081	Phlpp1	1.33		10349081	Phlpp1	1.09		10349081	Phlpp1	0.97		10349081	Phlpp1	2.1		10349081	Phlpp1	1.57		10349081	Phlpp1	1.88		10349081	Phlpp1	3.62		10349081	Phlpp1	2.48
10452658	Smchd1	2.18		10452658	Smchd1	1.58		10452658	Smchd1	2.59		10452658	Smchd1	1.41		10452658	Smchd1	2.01		10452658	Smchd1	3.62		10452658	Smchd1	2.24		10452658	Smchd1	2.68		10452658	Smchd1	3.44		10452658	Smchd1	2.69
10385511	Psme2	1.69		10385511	Psme2	1.73		10385511	Psme2	3.46		10385511	Psme2	1.91		10385511	Psme2	2.48		10385511	Psme2	3.59		10385511	Psme2	1.74		10385511	Psme2	1.93		10385511	Psme2	3.62		10385511	Psme2	2.27
10380260	Trim25	2.49		10380260	Trim25	2.65		10380260	Trim25	2.4		10380260	Trim25	2.57		10380260	Trim25	3.55		10380260	Trim25	3.18		10380260	Trim25	3.29		10380260	Trim25	2.75		10380260	Trim25	2.43		10380260	Trim25	3.62
10505517	Tlr4	1.27		10505517	Tlr4	1.46		10505517	Tlr4	3.61		10505517	Tlr4	1.67		10505517	Tlr4	1.28		10505517	Tlr4	2.59		10505517	Tlr4	1.11		10505517	Tlr4	1.33		10505517	Tlr4	1.07		10505517	Tlr4	0.93
10369783	Zfp365	2		10369783	Zfp365	1.25		10369783	Zfp365	1.05		10369783	Zfp365	1.06		10369783	Zfp365	1.49		10369783	Zfp365	3.59		10369783	Zfp365	2.33		10369783	Zfp365	3.03		10369783	Zfp365	2.31		10369783	Zfp365	2.52
10588786	Uba7	1.81		10588786	Uba7	2.45		10588786	Uba7	3.57		10588786	Uba7	1.86		10588786	Uba7	2.14		10588786	Uba7	1.83		10588786	Uba7	1.98		10588786	Uba7	1.76		10588786	Uba7	1.52		10588786	Uba7	2.18
10368534	Ncoa7	1.21		10368534	Ncoa7	1.35		10368534	Ncoa7	3.56		10368534	Ncoa7	1.34		10368534	Ncoa7	1.13		10368534	Ncoa7	1.89		10368534	Ncoa7	1.59		10368534	Ncoa7	1.42		10368534	Ncoa7	1.61		10368534	Ncoa7	1.2
10521709	Lap3	1.56		10521709	Lap3	3.56		10521709	Lap3	1.67		10521709	Lap3	1.4		10521709	Lap3	1.05		10521709	Lap3	2.08		10521709	Lap3	1.06		10521709	Lap3	1.17		10521709	Lap3	1.83		10521709	Lap3	0.71
10456522	Tcf4	1.52		10456522	Tcf4	1.46		10456522	Tcf4	3.17		10456522	Tcf4	1.75		10456522	Tcf4	1.57		10456522	Tcf4	3.56		10456522	Tcf4	1.27		10456522	Tcf4	1.31		10456522	Tcf4	2.07		10456522	Tcf4	1.53
10402347	Ifi27l2a	3.55		10402347	Ifi27l2a	2.66		10402347	Ifi27l2a	1.88		10402347	Ifi27l2a	1.72		10402347	Ifi27l2a	1.59		10402347	Ifi27l2a	1.83		10402347	Ifi27l2a	2.24		10402347	Ifi27l2a	2.52		10402347	Ifi27l2a	2.35		10402347	Ifi27l2a	2.03
10368947	Aim1	2.25		10368947	Aim1	2.04		10368947	Aim1	3.35		10368947	Aim1	2.36		10368947	Aim1	1.23		10368947	Aim1	2.61		10368947	Aim1	1.39		10368947	Aim1	2.1		10368947	Aim1	3.54		10368947	Aim1	1.55
10419711	Psma3	1.35		10419711	Psma3	1.43		10419711	Psma3	3.54		10419711	Psma3	1.34		10419711	Psma3	1.72		10419711	Psma3	1.42		10419711	Psma3	1.41		10419711	Psma3	1.87		10419711	Psma3	2.03		10419711	Psma3	0.98
10547976	Tapbpl	1.41		10547976	Tapbpl	2.05		10547976	Tapbpl	3.54		10547976	Tapbpl	1.07		10547976	Tapbpl	1.16		10547976	Tapbpl	1.47		10547976	Tapbpl	1.47		10547976	Tapbpl	1.32		10547976	Tapbpl	1.29		10547976	Tapbpl	1.26
10489053	4930518I15Rik	2.1		10489053	4930518I15Rik	1.12		10489053	4930518I15Rik	3.53		10489053	4930518I15Rik	2.08		10489053	4930518I15Rik	0.79		10489053	4930518I15Rik	2.03		10489053	4930518I15Rik	1.07		10489053	4930518I15Rik	1.3		10489053	4930518I15Rik	0.94		10489053	4930518I15Rik	1.7
10531729	Coq2	1.35		10531729	Coq2	1.84		10531729	Coq2	3.53		10531729	Coq2	1.53		10531729	Coq2	1.58		10531729	Coq2	1.56		10531729	Coq2	1.22		10531729	Coq2	1.11		10531729	Coq2	1.21		10531729	Coq2	1.04
10355967	Ap1s3	1.68		10355967	Ap1s3	1.11		10355967	Ap1s3	3.29		10355967	Ap1s3	1.86		10355967	Ap1s3	2.81		10355967	Ap1s3	3.48		10355967	Ap1s3	2.51		10355967	Ap1s3	3.53		10355967	Ap1s3	2.92		10355967	Ap1s3	2.52
10533237	Oas1c	2.65		10533237	Oas1c	3.29		10533237	Oas1c	3.53		10533237	Oas1c	2.31		10533237	Oas1c	2.35		10533237	Oas1c	2.56		10533237	Oas1c	2.32		10533237	Oas1c	2.21		10533237	Oas1c	2.02		10533237	Oas1c	2.09
10479411	Ogfr	2.95		10479411	Ogfr	3.15		10479411	Ogfr	3.53		10479411	Ogfr	2.09		10479411	Ogfr	2.47		10479411	Ogfr	2.14		10479411	Ogfr	2.92		10479411	Ogfr	1.6		10479411	Ogfr	1.81		10479411	Ogfr	2.84
10452701	Smchd1	2.13		10452701	Smchd1	1.39		10452701	Smchd1	2.16		10452701	Smchd1	1.51		10452701	Smchd1	1.96		10452701	Smchd1	3.52		10452701	Smchd1	2.25		10452701	Smchd1	2.55		10452701	Smchd1	2.87		10452701	Smchd1	2.56
10374485	Peli1	1.91		10374485	Peli1	1.99		10374485	Peli1	3.51		10374485	Peli1	2.45		10374485	Peli1	0.88		10374485	Peli1	1.84		10374485	Peli1	0.97		10374485	Peli1	1.02		10374485	Peli1	1.52		10374485	Peli1	1.25
10354003	Mgat4a	2.13		10354003	Mgat4a	1.36		10354003	Mgat4a	3.51		10354003	Mgat4a	1.6		10354003	Mgat4a	1.61		10354003	Mgat4a	1.06		10354003	Mgat4a	1.2		10354003	Mgat4a	1.88		10354003	Mgat4a	1.74		10354003	Mgat4a	1.1
10444244	Tap1	2.21		10444244	Tap1	1.67		10444244	Tap1	3.49		10444244	Tap1	2.93		10444244	Tap1	2.01		10444244	Tap1	1.66		10444244	Tap1	1.64		10444244	Tap1	1.41		10444244	Tap1	1.5		10444244	Tap1	1.78
10489891	B4galt5	3.48		10489891	B4galt5	2.51		10489891	B4galt5	1.16		10489891	B4galt5	1.53		10489891	B4galt5	2.01		10489891	B4galt5	2.76		10489891	B4galt5	3.16		10489891	B4galt5	2.77		10489891	B4galt5	2.46		10489891	B4galt5	3.33
10531420	Cxcl11	0.91		10531420	Cxcl11	3.48		10531420	Cxcl11	2.42		10531420	Cxcl11	1.07		10531420	Cxcl11	1.22		10531420	Cxcl11	1.19		10531420	Cxcl11	0.96		10531420	Cxcl11	1.15		10531420	Cxcl11	0.97		10531420	Cxcl11	1.03
10344750	Sgk3	1.75		10344750	Sgk3	2.05		10344750	Sgk3	3.47		10344750	Sgk3	1.65		10344750	Sgk3	2.3		10344750	Sgk3	2.36		10344750	Sgk3	0.82		10344750	Sgk3	1.08		10344750	Sgk3	2.38		10344750	Sgk3	0.77
10446376	Man2a1	1.66		10446376	Man2a1	1.37		10446376	Man2a1	3.47		10446376	Man2a1	1.22		10446376	Man2a1	1.46		10446376	Man2a1	2.48		10446376	Man2a1	1.35		10446376	Man2a1	1.94		10446376	Man2a1	2.33		10446376	Man2a1	1.59
10503359	C430048L16Rik	0.93		10503359	C430048L16Rik	0.84		10503359	C430048L16Rik	3.47		10503359	C430048L16Rik	1.38		10503359	C430048L16Rik	0.75		10503359	C430048L16Rik	1.51		10503359	C430048L16Rik	0.69		10503359	C430048L16Rik	1.42		10503359	C430048L16Rik	0.74		10503359	C430048L16Rik	0.89
10474201	Lmo2	0.88		10474201	Lmo2	1.62		10474201	Lmo2	3.46		10474201	Lmo2	1.23		10474201	Lmo2	1.21		10474201	Lmo2	2.93		10474201	Lmo2	1.92		10474201	Lmo2	1.09		10474201	Lmo2	1.38		10474201	Lmo2	2.62
10543783	Psma3	1.35		10543783	Psma3	1.45		10543783	Psma3	3.46		10543783	Psma3	1.32		10543783	Psma3	1.66		10543783	Psma3	1.45		10543783	Psma3	1.42		10543783	Psma3	1.78		10543783	Psma3	2.05		10543783	Psma3	0.99
10366586	Ifng	0.96		10366586	Ifng	1.17		10366586	Ifng	0.98		10366586	Ifng	1.08		10366586	Ifng	2.94		10366586	Ifng	2.58		10366586	Ifng	2.28		10366586	Ifng	2.64		10366586	Ifng	3.46		10366586	Ifng	1.33
10356278	Sp110	2.03		10356278	Sp110	2.85		10356278	Sp110	3.46		10356278	Sp110	2.39		10356278	Sp110	1.62		10356278	Sp110	1.63		10356278	Sp110	1.76		10356278	Sp110	1.71		10356278	Sp110	1.57		10356278	Sp110	1.89
10461558	Slc15a3	1.83		10461558	Slc15a3	3.44		10461558	Slc15a3	3.01		10461558	Slc15a3	2.18		10461558	Slc15a3	1.57		10461558	Slc15a3	3		10461558	Slc15a3	1.22		10461558	Slc15a3	1.12		10461558	Slc15a3	1.44		10461558	Slc15a3	1.65
10404506	Ripk1	1.5		10404506	Ripk1	1.42		10404506	Ripk1	3.44		10404506	Ripk1	1.11		10404506	Ripk1	1.42		10404506	Ripk1	1.84		10404506	Ripk1	1.38		10404506	Ripk1	1.43		10404506	Ripk1	1.78		10404506	Ripk1	1.38
10437712	Zc3h7a	1.17		10437712	Zc3h7a	2.2		10437712	Zc3h7a	3.42		10437712	Zc3h7a	1.59		10437712	Zc3h7a	1.25		10437712	Zc3h7a	1.81		10437712	Zc3h7a	1.01		10437712	Zc3h7a	1.32		10437712	Zc3h7a	1.33		10437712	Zc3h7a	1
10544089	Zc3hav1	2.46		10544089	Zc3hav1	2.68		10544089	Zc3hav1	3.42		10544089	Zc3hav1	2.44		10544089	Zc3hav1	1.63		10544089	Zc3hav1	1.71		10544089	Zc3hav1	1.3		10544089	Zc3hav1	1.45		10544089	Zc3hav1	1.45		10544089	Zc3hav1	1.55
10596259	Dnajc13	1.99		10596259	Dnajc13	2.28		10596259	Dnajc13	3.42		10596259	Dnajc13	1.33		10596259	Dnajc13	1.29		10596259	Dnajc13	2.03		10596259	Dnajc13	1.22		10596259	Dnajc13	1.74		10596259	Dnajc13	2.48		10596259	Dnajc13	1.52
10435920	Cd200r4	1.03		10435920	Cd200r4	1.78		10435920	Cd200r4	0.67		10435920	Cd200r4	1.35		10435920	Cd200r4	1.74		10435920	Cd200r4	3.42		10435920	Cd200r4	2.15		10435920	Cd200r4	3.28		10435920	Cd200r4	2.28		10435920	Cd200r4	1.61
10501860	Fnbp1l	1.04		10501860	Fnbp1l	3.41		10501860	Fnbp1l	1.25		10501860	Fnbp1l	1.1		10501860	Fnbp1l	1.23		10501860	Fnbp1l	1.01		10501860	Fnbp1l	0.94		10501860	Fnbp1l	1.11		10501860	Fnbp1l	1.09		10501860	Fnbp1l	0.97
10346562	Cflar	1.36		10346562	Cflar	3.41		10346562	Cflar	2.81		10346562	Cflar	1.45		10346562	Cflar	2.17		10346562	Cflar	1.8		10346562	Cflar	1.41		10346562	Cflar	1.61		10346562	Cflar	1.49		10346562	Cflar	1.64
10487208	Atp8b4	1.2		10487208	Atp8b4	1.45		10487208	Atp8b4	1.74		10487208	Atp8b4	1.38		10487208	Atp8b4	1.39		10487208	Atp8b4	3.41		10487208	Atp8b4	1.48		10487208	Atp8b4	1.8		10487208	Atp8b4	1.6		10487208	Atp8b4	1.37
10409031	Dek	1.86		10409031	Dek	1.79		10409031	Dek	3.4		10409031	Dek	1.28		10409031	Dek	0.75		10409031	Dek	2.47		10409031	Dek	1.05		10409031	Dek	1.06		10409031	Dek	2.39		10409031	Dek	1.23
10502050	Alpk1	1.11		10502050	Alpk1	1.96		10502050	Alpk1	3.39		10502050	Alpk1	1.37		10502050	Alpk1	1.13		10502050	Alpk1	2.41		10502050	Alpk1	1.25		10502050	Alpk1	0.84		10502050	Alpk1	0.94		10502050	Alpk1	0.99
10511382	Nsmaf	2.13		10511382	Nsmaf	1.17		10511382	Nsmaf	3.37		10511382	Nsmaf	1.66		10511382	Nsmaf	1.11		10511382	Nsmaf	1.59		10511382	Nsmaf	1.32		10511382	Nsmaf	1.54		10511382	Nsmaf	1.24		10511382	Nsmaf	1.73
10379630	Slfn2	2.42		10379630	Slfn2	3.37		10379630	Slfn2	1.21		10379630	Slfn2	2.54		10379630	Slfn2	2.57		10379630	Slfn2	1.93		10379630	Slfn2	1.75		10379630	Slfn2	2.05		10379630	Slfn2	2.17		10379630	Slfn2	1.86
10548105	Ccnd2	2.61		10548105	Ccnd2	3.36		10548105	Ccnd2	1.41		10548105	Ccnd2	2.22		10548105	Ccnd2	1.54		10548105	Ccnd2	1.76		10548105	Ccnd2	1.58		10548105	Ccnd2	1.38		10548105	Ccnd2	2.01		10548105	Ccnd2	2.1
10347928	Sp110	2.18		10347928	Sp110	3.01		10347928	Sp110	3.36		10347928	Sp110	2.32		10347928	Sp110	1.56		10347928	Sp110	1.61		10347928	Sp110	1.72		10347928	Sp110	1.62		10347928	Sp110	1.58		10347928	Sp110	1.71
10487321	2010106G01Rik	1.54		10487321	2010106G01Rik	2.11		10487321	2010106G01Rik	3.35		10487321	2010106G01Rik	1.51		10487321	2010106G01Rik	0.97		10487321	2010106G01Rik	1.95		10487321	2010106G01Rik	1.08		10487321	2010106G01Rik	1.23		10487321	2010106G01Rik	1.46		10487321	2010106G01Rik	1.01
10545608	Sema4f	1.07		10545608	Sema4f	2.65		10545608	Sema4f	3.35		10545608	Sema4f	0.98		10545608	Sema4f	1.12		10545608	Sema4f	0.83		10545608	Sema4f	0.86		10545608	Sema4f	0.6		10545608	Sema4f	0.93		10545608	Sema4f	0.93
10443561	Ftsjd2	2.03		10443561	Ftsjd2	3.35		10443561	Ftsjd2	2.43		10443561	Ftsjd2	1.71		10443561	Ftsjd2	2.52		10443561	Ftsjd2	2.42		10443561	Ftsjd2	2.45		10443561	Ftsjd2	2.52		10443561	Ftsjd2	2.63		10443561	Ftsjd2	2.76
10447056	Qpct	1.09		10447056	Qpct	3.35		10447056	Qpct	1.65		10447056	Qpct	0.98		10447056	Qpct	0.69		10447056	Qpct	0.57		10447056	Qpct	0.99		10447056	Qpct	0.75		10447056	Qpct	0.91		10447056	Qpct	1.06
10486712	Zscan29	1.14		10486712	Zscan29	3.34		10486712	Zscan29	1.89		10486712	Zscan29	1.18		10486712	Zscan29	0.72		10486712	Zscan29	1.36		10486712	Zscan29	1.02		10486712	Zscan29	1.1		10486712	Zscan29	1.2		10486712	Zscan29	1.36
10463296	Cutc	1.7		10463296	Cutc	1.44		10463296	Cutc	3.33		10463296	Cutc	1.62		10463296	Cutc	1.51		10463296	Cutc	1.07		10463296	Cutc	0.86		10463296	Cutc	1.42		10463296	Cutc	1.36		10463296	Cutc	1.01
10472501	Lass6	3.15		10472501	Lass6	1.5		10472501	Lass6	1.92		10472501	Lass6	1.23		10472501	Lass6	1.41		10472501	Lass6	3.33		10472501	Lass6	0.83		10472501	Lass6	0.95		10472501	Lass6	1.71		10472501	Lass6	1.2
10350977	4930523C07Rik	1.06		10350977	4930523C07Rik	1.41		10350977	4930523C07Rik	3.32		10350977	4930523C07Rik	2.36		10350977	4930523C07Rik	0.78		10350977	4930523C07Rik	1.18		10350977	4930523C07Rik	0.96		10350977	4930523C07Rik	0.86		10350977	4930523C07Rik	1.18		10350977	4930523C07Rik	1.14
10531208	Cox18	1.89		10531208	Cox18	1.75		10531208	Cox18	3.31		10531208	Cox18	1.6		10531208	Cox18	1.43		10531208	Cox18	1.59		10531208	Cox18	1.61		10531208	Cox18	1.51		10531208	Cox18	2.1		10531208	Cox18	1.78
10601303	Chic1	2.99		10601303	Chic1	2.82		10601303	Chic1	0.95		10601303	Chic1	1.49		10601303	Chic1	2.32		10601303	Chic1	3.31		10601303	Chic1	1.74		10601303	Chic1	2.41		10601303	Chic1	2.27		10601303	Chic1	3.22
10534909	Sp110	2.04		10534909	Sp110	2.76		10534909	Sp110	3.3		10534909	Sp110	2.28		10534909	Sp110	1.52		10534909	Sp110	1.69		10534909	Sp110	1.76		10534909	Sp110	1.73		10534909	Sp110	1.53		10534909	Sp110	1.88
10585545	Rcn2	1.04		10585545	Rcn2	3.29		10585545	Rcn2	1.01		10585545	Rcn2	0.92		10585545	Rcn2	0.83		10585545	Rcn2	1.02		10585545	Rcn2	0.91		10585545	Rcn2	1		10585545	Rcn2	1.01		10585545	Rcn2	0.97
10514713	Wdr78	0.89		10514713	Wdr78	1.09		10514713	Wdr78	1.01		10514713	Wdr78	1.17		10514713	Wdr78	1.37		10514713	Wdr78	3.28		10514713	Wdr78	1.53		10514713	Wdr78	1.35		10514713	Wdr78	1.31		10514713	Wdr78	2.31
10448278	Mmp25	0.97		10448278	Mmp25	3.27		10448278	Mmp25	0.66		10448278	Mmp25	1.02		10448278	Mmp25	1.16		10448278	Mmp25	1.36		10448278	Mmp25	1.27		10448278	Mmp25	1.05		10448278	Mmp25	0.63		10448278	Mmp25	1.02
10538658	Herc3	3.27		10538658	Herc3	2.68		10538658	Herc3	2.92		10538658	Herc3	1.12		10538658	Herc3	2.17		10538658	Herc3	2.04		10538658	Herc3	1.7		10538658	Herc3	2.21		10538658	Herc3	1.98		10538658	Herc3	2.82
10489107	Samhd1	1.85		10489107	Samhd1	1.72		10489107	Samhd1	1.35		10489107	Samhd1	1.88		10489107	Samhd1	2.38		10489107	Samhd1	3.26		10489107	Samhd1	1.93		10489107	Samhd1	2.23		10489107	Samhd1	2.38		10489107	Samhd1	1.71
10482772	Nr4a2	1.09		10482772	Nr4a2	3.25		10482772	Nr4a2	1.3		10482772	Nr4a2	1.07		10482772	Nr4a2	1.27		10482772	Nr4a2	1.6		10482772	Nr4a2	0.99		10482772	Nr4a2	0.85		10482772	Nr4a2	0.76		10482772	Nr4a2	1.05
10584458	Olfr920	1.05		10584458	Olfr920	3.25		10584458	Olfr920	1.67		10584458	Olfr920	1.19		10584458	Olfr920	0.86		10584458	Olfr920	2.31		10584458	Olfr920	1.08		10584458	Olfr920	1.03		10584458	Olfr920	1.2		10584458	Olfr920	2.29
10506786	Zcchc11	1.21		10506786	Zcchc11	1.53		10506786	Zcchc11	1.73		10506786	Zcchc11	1.55		10506786	Zcchc11	1.4		10506786	Zcchc11	3.25		10506786	Zcchc11	1.88		10506786	Zcchc11	1.89		10506786	Zcchc11	2.47		10506786	Zcchc11	2.16
10411611	Naip5	1.34		10411611	Naip5	1.67		10411611	Naip5	2.43		10411611	Naip5	1.04		10411611	Naip5	0.96		10411611	Naip5	3.25		10411611	Naip5	0.73		10411611	Naip5	1.35		10411611	Naip5	1.11		10411611	Naip5	1.2
10498367	P2ry13	2.12		10498367	P2ry13	2.5		10498367	P2ry13	1.91		10498367	P2ry13	2.78		10498367	P2ry13	1.47		10498367	P2ry13	3.25		10498367	P2ry13	1.41		10498367	P2ry13	0.9		10498367	P2ry13	1.72		10498367	P2ry13	1.02
10588577	Cish	1.53		10588577	Cish	0.87		10588577	Cish	3.24		10588577	Cish	1.62		10588577	Cish	2.48		10588577	Cish	1.34		10588577	Cish	1.35		10588577	Cish	1.56		10588577	Cish	1.4		10588577	Cish	1.19
10453141	Sos1	1.81		10453141	Sos1	1.77		10453141	Sos1	0.68		10453141	Sos1	1.19		10453141	Sos1	2.15		10453141	Sos1	3.24		10453141	Sos1	1.61		10453141	Sos1	1.69		10453141	Sos1	2.66		10453141	Sos1	2.28
10356932	D1Ertd622e	1.36		10356932	D1Ertd622e	2.22		10356932	D1Ertd622e	0.95		10356932	D1Ertd622e	3.24		10356932	D1Ertd622e	1.24		10356932	D1Ertd622e	1.98		10356932	D1Ertd622e	1.1		10356932	D1Ertd622e	1.28		10356932	D1Ertd622e	1.05		10356932	D1Ertd622e	0.91
10380059	Rnu3b1	0.92		10380059	Rnu3b1	1.55		10380059	Rnu3b1	1.32		10380059	Rnu3b1	1.07		10380059	Rnu3b1	3.24		10380059	Rnu3b1	0.72		10380059	Rnu3b1	1.92		10380059	Rnu3b1	2.7		10380059	Rnu3b1	1.32		10380059	Rnu3b1	0.9
10582868	Sp110	2.17		10582868	Sp110	2.76		10582868	Sp110	3.24		10582868	Sp110	2.49		10582868	Sp110	1.61		10582868	Sp110	1.87		10582868	Sp110	1.81		10582868	Sp110	1.84		10582868	Sp110	1.78		10582868	Sp110	2.09
10577586	Ap3m2	1.61		10577586	Ap3m2	1.96		10577586	Ap3m2	3.23		10577586	Ap3m2	1.38		10577586	Ap3m2	1.11		10577586	Ap3m2	1.14		10577586	Ap3m2	1.24		10577586	Ap3m2	1.41		10577586	Ap3m2	1.28		10577586	Ap3m2	1.18
10396193	Psma3	1.34		10396193	Psma3	1.37		10396193	Psma3	3.23		10396193	Psma3	1.31		10396193	Psma3	1.6		10396193	Psma3	1.46		10396193	Psma3	1.41		10396193	Psma3	1.73		10396193	Psma3	2.02		10396193	Psma3	1
10411459	Tmem171	0.97		10411459	Tmem171	3.23		10411459	Tmem171	1.32		10411459	Tmem171	1.5		10411459	Tmem171	1.1		10411459	Tmem171	1.27		10411459	Tmem171	1.1		10411459	Tmem171	1.04		10411459	Tmem171	1.12		10411459	Tmem171	1
10359097	Tor1aip1	2.13		10359097	Tor1aip1	2.72		10359097	Tor1aip1	3.23		10359097	Tor1aip1	2.12		10359097	Tor1aip1	3.01		10359097	Tor1aip1	2.33		10359097	Tor1aip1	2.68		10359097	Tor1aip1	2.38		10359097	Tor1aip1	2.3		10359097	Tor1aip1	2.39
10487238	Hdc	1.13		10487238	Hdc	3.22		10487238	Hdc	2.5		10487238	Hdc	1.33		10487238	Hdc	1.13		10487238	Hdc	1.07		10487238	Hdc	1.28		10487238	Hdc	1.03		10487238	Hdc	1.12		10487238	Hdc	1.01
10365302	A230046K03Rik	1.33		10365302	A230046K03Rik	1.84		10365302	A230046K03Rik	2.58		10365302	A230046K03Rik	1.62		10365302	A230046K03Rik	1.37		10365302	A230046K03Rik	3.22		10365302	A230046K03Rik	1.53		10365302	A230046K03Rik	1.98		10365302	A230046K03Rik	2.25		10365302	A230046K03Rik	1.95
10491083	Nceh1	3.21		10491083	Nceh1	1.5		10491083	Nceh1	1.11		10491083	Nceh1	0.85		10491083	Nceh1	0.64		10491083	Nceh1	1.1		10491083	Nceh1	1		10491083	Nceh1	0.79		10491083	Nceh1	1.41		10491083	Nceh1	0.94
10367179	Timeless	0.92		10367179	Timeless	3.2		10367179	Timeless	2.27		10367179	Timeless	1.47		10367179	Timeless	1.06		10367179	Timeless	1.05		10367179	Timeless	0.98		10367179	Timeless	0.94		10367179	Timeless	0.96		10367179	Timeless	1.02
10381154	Cnp	2.11		10381154	Cnp	3.2		10381154	Cnp	2.01		10381154	Cnp	1.37		10381154	Cnp	2.33		10381154	Cnp	1.99		10381154	Cnp	1.7		10381154	Cnp	1.57		10381154	Cnp	2.13		10381154	Cnp	1.67
10533729	Vps37b	2.66		10533729	Vps37b	3.2		10533729	Vps37b	1.65		10533729	Vps37b	1.08		10533729	Vps37b	1.27		10533729	Vps37b	1.3		10533729	Vps37b	0.92		10533729	Vps37b	0.81		10533729	Vps37b	0.92		10533729	Vps37b	1.57
10495279	Psma5	1.28		10495279	Psma5	1.9		10495279	Psma5	3.18		10495279	Psma5	1.2		10495279	Psma5	1.48		10495279	Psma5	1.22		10495279	Psma5	1.45		10495279	Psma5	1.42		10495279	Psma5	1.64		10495279	Psma5	1.17
10482448	Zeb2	2.39		10482448	Zeb2	1.6		10482448	Zeb2	1.82		10482448	Zeb2	0.92		10482448	Zeb2	0.96		10482448	Zeb2	3.18		10482448	Zeb2	0.97		10482448	Zeb2	1.06		10482448	Zeb2	2.32		10482448	Zeb2	0.85
10350792	Tor1aip2	2.3		10350792	Tor1aip2	2.42		10350792	Tor1aip2	3.18		10350792	Tor1aip2	2.18		10350792	Tor1aip2	2		10350792	Tor1aip2	2.59		10350792	Tor1aip2	2.07		10350792	Tor1aip2	2.29		10350792	Tor1aip2	2.58		10350792	Tor1aip2	3.15
10453867	Rbbp8	1.91		10453867	Rbbp8	1.76		10453867	Rbbp8	3.17		10453867	Rbbp8	1.31		10453867	Rbbp8	0.79		10453867	Rbbp8	2.72		10453867	Rbbp8	1.02		10453867	Rbbp8	1.25		10453867	Rbbp8	1.46		10453867	Rbbp8	1.04
10356082	Plscr1	2.3		10356082	Plscr1	2.11		10356082	Plscr1	3.17		10356082	Plscr1	1.38		10356082	Plscr1	1.56		10356082	Plscr1	1.7		10356082	Plscr1	1.42		10356082	Plscr1	1.04		10356082	Plscr1	1.34		10356082	Plscr1	1.31
10363350	P4ha1	1.05		10363350	P4ha1	3.17		10363350	P4ha1	2.3		10363350	P4ha1	1.4		10363350	P4ha1	1.08		10363350	P4ha1	1.89		10363350	P4ha1	1.49		10363350	P4ha1	1.64		10363350	P4ha1	1.86		10363350	P4ha1	1.79
10409866	Ctla2b	0.83		10409866	Ctla2b	1.7		10409866	Ctla2b	1.21		10409866	Ctla2b	3.17		10409866	Ctla2b	0.47		10409866	Ctla2b	0.63		10409866	Ctla2b	1.22		10409866	Ctla2b	1.22		10409866	Ctla2b	0.65		10409866	Ctla2b	0.82
10493474	Muc1	0.89		10493474	Muc1	1.34		10493474	Muc1	1.67		10493474	Muc1	1.24		10493474	Muc1	3.17		10493474	Muc1	1.35		10493474	Muc1	1.01		10493474	Muc1	1.22		10493474	Muc1	1.26		10493474	Muc1	1.19
10404496	Nqo2	1.08		10404496	Nqo2	3.16		10404496	Nqo2	2.25		10404496	Nqo2	0.95		10404496	Nqo2	0.87		10404496	Nqo2	2.3		10404496	Nqo2	1.23		10404496	Nqo2	1.24		10404496	Nqo2	1.4		10404496	Nqo2	1.2
10519951	Pion	1.46		10519951	Pion	1.37		10519951	Pion	3.15		10519951	Pion	1.53		10519951	Pion	0.75		10519951	Pion	1.34		10519951	Pion	1.41		10519951	Pion	1.6		10519951	Pion	0.95		10519951	Pion	1.51
10566326	Trim12a	1.59		10566326	Trim12a	2.07		10566326	Trim12a	3.15		10566326	Trim12a	2.81		10566326	Trim12a	1.8		10566326	Trim12a	2.22		10566326	Trim12a	2.27		10566326	Trim12a	2.09		10566326	Trim12a	2.06		10566326	Trim12a	1.87
10526459	Rasa4	3.15		10526459	Rasa4	2.66		10526459	Rasa4	1.13		10526459	Rasa4	2.24		10526459	Rasa4	1.2		10526459	Rasa4	2.18		10526459	Rasa4	1.12		10526459	Rasa4	1.24		10526459	Rasa4	1.36		10526459	Rasa4	1.33
10414470	Tlr11	0.96		10414470	Tlr11	0.68		10414470	Tlr11	1.11		10414470	Tlr11	3.15		10414470	Tlr11	1.01		10414470	Tlr11	1.67		10414470	Tlr11	1.06		10414470	Tlr11	0.9		10414470	Tlr11	1.04		10414470	Tlr11	0.93
10445338	Enpp5	1.09		10445338	Enpp5	1.93		10445338	Enpp5	3.14		10445338	Enpp5	1.14		10445338	Enpp5	1.07		10445338	Enpp5	0.84		10445338	Enpp5	1.12		10445338	Enpp5	0.86		10445338	Enpp5	1.09		10445338	Enpp5	0.91
10401128	Max	2.45		10401128	Max	3.14		10401128	Max	1.14		10401128	Max	1.39		10401128	Max	1.49		10401128	Max	1.85		10401128	Max	1.99		10401128	Max	1.65		10401128	Max	1.64		10401128	Max	2.43
10538338	Creb5	1.01		10538338	Creb5	1.47		10538338	Creb5	3.13		10538338	Creb5	1.23		10538338	Creb5	1.13		10538338	Creb5	1.1		10538338	Creb5	0.97		10538338	Creb5	1.08		10538338	Creb5	1.05		10538338	Creb5	1.13
10555438	Fchsd2	0.98		10555438	Fchsd2	1.35		10555438	Fchsd2	0.64		10555438	Fchsd2	0.8		10555438	Fchsd2	3.13		10555438	Fchsd2	2.39		10555438	Fchsd2	2.45		10555438	Fchsd2	2.3		10555438	Fchsd2	2.14		10555438	Fchsd2	2.5
10436402	Cldnd1	1.09		10436402	Cldnd1	3.13		10436402	Cldnd1	1.3		10436402	Cldnd1	1.23		10436402	Cldnd1	1.18		10436402	Cldnd1	1.3		10436402	Cldnd1	0.97		10436402	Cldnd1	1.21		10436402	Cldnd1	1.19		10436402	Cldnd1	0.9
10345752	Il1r2	1.05		10345752	Il1r2	1.03		10345752	Il1r2	3.12		10345752	Il1r2	1.02		10345752	Il1r2	1.01		10345752	Il1r2	0.97		10345752	Il1r2	0.97		10345752	Il1r2	0.95		10345752	Il1r2	1.23		10345752	Il1r2	0.83
10568363	Armcx3	1.04		10568363	Armcx3	3.12		10568363	Armcx3	1.44		10568363	Armcx3	1.23		10568363	Armcx3	0.95		10568363	Armcx3	1.37		10568363	Armcx3	1.06		10568363	Armcx3	1.41		10568363	Armcx3	1.54		10568363	Armcx3	0.89
10360173	Slamf7	2.17		10360173	Slamf7	1.03		10360173	Slamf7	0.63		10360173	Slamf7	1.2		10360173	Slamf7	1.51		10360173	Slamf7	1.32		10360173	Slamf7	2.51		10360173	Slamf7	3.11		10360173	Slamf7	1.93		10360173	Slamf7	2.14
10530536	Tec	0.63		10530536	Tec	0.97		10530536	Tec	3.1		10530536	Tec	1.45		10530536	Tec	0.78		10530536	Tec	0.89		10530536	Tec	0.98		10530536	Tec	1.15		10530536	Tec	0.92		10530536	Tec	0.65
10472782	Hat1	1.4		10472782	Hat1	1.83		10472782	Hat1	3.1		10472782	Hat1	1.17		10472782	Hat1	1		10472782	Hat1	1.24		10472782	Hat1	1.16		10472782	Hat1	1.38		10472782	Hat1	1.53		10472782	Hat1	0.97
10474064	Trp53i11	0.88		10474064	Trp53i11	3.1		10474064	Trp53i11	0.76		10474064	Trp53i11	1.81		10474064	Trp53i11	0.95		10474064	Trp53i11	0.91		10474064	Trp53i11	0.96		10474064	Trp53i11	0.6		10474064	Trp53i11	1.02		10474064	Trp53i11	1.17
10584435	Vwa5a	2.03		10584435	Vwa5a	2.56		10584435	Vwa5a	2.43		10584435	Vwa5a	1.26		10584435	Vwa5a	1.77		10584435	Vwa5a	2.16		10584435	Vwa5a	1.69		10584435	Vwa5a	2.61		10584435	Vwa5a	3.1		10584435	Vwa5a	1.63
10542275	Etv6	3.09		10542275	Etv6	1.26		10542275	Etv6	2.93		10542275	Etv6	1.09		10542275	Etv6	1.67		10542275	Etv6	2.36		10542275	Etv6	2.43		10542275	Etv6	1.72		10542275	Etv6	1.24		10542275	Etv6	2.42
10399691	Id2	1		10399691	Id2	0.9		10399691	Id2	3.08		10399691	Id2	0.97		10399691	Id2	0.85		10399691	Id2	0.9		10399691	Id2	0.75		10399691	Id2	1.04		10399691	Id2	0.71		10399691	Id2	0.79
10493565	Adar	2.59		10493565	Adar	3.08		10493565	Adar	2.8		10493565	Adar	2.95		10493565	Adar	2.95		10493565	Adar	2.27		10493565	Adar	2.14		10493565	Adar	2.12		10493565	Adar	1.84		10493565	Adar	2.23
10519555	Abcb1b	1.38		10519555	Abcb1b	3.07		10519555	Abcb1b	1.15		10519555	Abcb1b	1.32		10519555	Abcb1b	1.17		10519555	Abcb1b	1.46		10519555	Abcb1b	0.96		10519555	Abcb1b	1.18		10519555	Abcb1b	1.18		10519555	Abcb1b	0.99
10376312	Larp1	1.75		10376312	Larp1	1.69		10376312	Larp1	3.07		10376312	Larp1	1.26		10376312	Larp1	1		10376312	Larp1	1.32		10376312	Larp1	0.88		10376312	Larp1	0.88		10376312	Larp1	1.12		10376312	Larp1	1.41
10345807	Il18r1	1.21		10345807	Il18r1	1.06		10345807	Il18r1	3.07		10345807	Il18r1	0.89		10345807	Il18r1	0.75		10345807	Il18r1	1.68		10345807	Il18r1	0.95		10345807	Il18r1	1.46		10345807	Il18r1	1.17		10345807	Il18r1	0.81
10523670	Aff1	1.11		10523670	Aff1	3.07		10523670	Aff1	1.23		10523670	Aff1	1.36		10523670	Aff1	0.63		10523670	Aff1	0.82		10523670	Aff1	0.71		10523670	Aff1	0.68		10523670	Aff1	0.74		10523670	Aff1	1.3
10505276	Slc31a1	0.94		10505276	Slc31a1	1.37		10505276	Slc31a1	3.05		10505276	Slc31a1	1.34		10505276	Slc31a1	0.85		10505276	Slc31a1	1.12		10505276	Slc31a1	0.77		10505276	Slc31a1	0.95		10505276	Slc31a1	0.86		10505276	Slc31a1	0.71
10356267	A530032D15Rik	1.8		10356267	A530032D15Rik	2.27		10356267	A530032D15Rik	3.05		10356267	A530032D15Rik	1.32		10356267	A530032D15Rik	0.99		10356267	A530032D15Rik	2.2		10356267	A530032D15Rik	1.08		10356267	A530032D15Rik	1.1		10356267	A530032D15Rik	1.47		10356267	A530032D15Rik	1.14
10596255	Dnajc13	1.79		10596255	Dnajc13	2.35		10596255	Dnajc13	3.05		10596255	Dnajc13	1.25		10596255	Dnajc13	1.26		10596255	Dnajc13	1.91		10596255	Dnajc13	1.19		10596255	Dnajc13	1.76		10596255	Dnajc13	2.31		10596255	Dnajc13	1.53
10356936	Ppip5k2	1.01		10356936	Ppip5k2	1.79		10356936	Ppip5k2	3.05		10356936	Ppip5k2	1.59		10356936	Ppip5k2	0.83		10356936	Ppip5k2	1.39		10356936	Ppip5k2	0.82		10356936	Ppip5k2	1.09		10356936	Ppip5k2	1.24		10356936	Ppip5k2	0.85
10448034	Dll1	3.05		10448034	Dll1	1.89		10448034	Dll1	1.26		10448034	Dll1	1.58		10448034	Dll1	1.87		10448034	Dll1	1.46		10448034	Dll1	0.89		10448034	Dll1	1.29		10448034	Dll1	2		10448034	Dll1	1.42
10482030	Stom	1.74		10482030	Stom	1.87		10482030	Stom	1.33		10482030	Stom	1.01		10482030	Stom	3.05		10482030	Stom	2.56		10482030	Stom	0.9		10482030	Stom	1.26		10482030	Stom	1.37		10482030	Stom	1.22
10451851	Armcx3	1.11		10451851	Armcx3	3.04		10451851	Armcx3	1.39		10451851	Armcx3	1.28		10451851	Armcx3	0.94		10451851	Armcx3	1.33		10451851	Armcx3	1.06		10451851	Armcx3	1.32		10451851	Armcx3	1.3		10451851	Armcx3	0.91
10466606	Anxa1	1.39		10466606	Anxa1	3.04		10466606	Anxa1	1.26		10466606	Anxa1	1.15		10466606	Anxa1	0.9		10466606	Anxa1	1.17		10466606	Anxa1	1.08		10466606	Anxa1	0.96		10466606	Anxa1	1.1		10466606	Anxa1	0.81
10550730	Zfp296	0.92		10550730	Zfp296	0.78		10550730	Zfp296	3.04		10550730	Zfp296	0.95		10550730	Zfp296	2.01		10550730	Zfp296	1.42		10550730	Zfp296	1.09		10550730	Zfp296	0.99		10550730	Zfp296	0.77		10550730	Zfp296	0.87
10435724	B4galt4	1.07		10435724	B4galt4	3.04		10435724	B4galt4	1.16		10435724	B4galt4	1.01		10435724	B4galt4	1.27		10435724	B4galt4	2.31		10435724	B4galt4	1.07		10435724	B4galt4	1		10435724	B4galt4	1.15		10435724	B4galt4	1.01
10451004	Cd2ap	1.37		10451004	Cd2ap	0.9		10451004	Cd2ap	0.64		10451004	Cd2ap	1.15		10451004	Cd2ap	0.84		10451004	Cd2ap	3.04		10451004	Cd2ap	1.01		10451004	Cd2ap	1.15		10451004	Cd2ap	1.61		10451004	Cd2ap	1.3
10479948	Celf2	1.29		10479948	Celf2	1.12		10479948	Celf2	0.52		10479948	Celf2	0.97		10479948	Celf2	0.7		10479948	Celf2	3.04		10479948	Celf2	0.95		10479948	Celf2	1.19		10479948	Celf2	0.77		10479948	Celf2	1.78
10457225	Map3k8	2.11		10457225	Map3k8	2.11		10457225	Map3k8	2.89		10457225	Map3k8	2.05		10457225	Map3k8	2.05		10457225	Map3k8	2.65		10457225	Map3k8	2.42		10457225	Map3k8	3.04		10457225	Map3k8	2.79		10457225	Map3k8	1.8
10378855	Ssh2	1.94		10378855	Ssh2	0.42		10378855	Ssh2	0.75		10378855	Ssh2	0.84		10378855	Ssh2	1		10378855	Ssh2	2.34		10378855	Ssh2	1.23		10378855	Ssh2	2.19		10378855	Ssh2	3.03		10378855	Ssh2	1.25
10412211	Gzma	1.03		10412211	Gzma	1.47		10412211	Gzma	1.18		10412211	Gzma	1.05		10412211	Gzma	0.96		10412211	Gzma	1.96		10412211	Gzma	2.94		10412211	Gzma	2.78		10412211	Gzma	3.03		10412211	Gzma	1.87
10599612	Phf6	2.88		10599612	Phf6	2.55		10599612	Phf6	1.95		10599612	Phf6	1.53		10599612	Phf6	1.31		10599612	Phf6	2.25		10599612	Phf6	1.42		10599612	Phf6	1.99		10599612	Phf6	3.03		10599612	Phf6	1.64
10466938	5033414D02Rik	1.26		10466938	5033414D02Rik	1.19		10466938	5033414D02Rik	3.02		10466938	5033414D02Rik	1.24		10466938	5033414D02Rik	1.24		10466938	5033414D02Rik	1.58		10466938	5033414D02Rik	1.65		10466938	5033414D02Rik	1.67		10466938	5033414D02Rik	1.29		10466938	5033414D02Rik	1.41
10354979	Als2	1.11		10354979	Als2	3.02		10354979	Als2	0.86		10354979	Als2	0.97		10354979	Als2	1.08		10354979	Als2	1.36		10354979	Als2	1.3		10354979	Als2	1.18		10354979	Als2	1.11		10354979	Als2	1.92
10493193	Cct3	1.36		10493193	Cct3	3.02		10493193	Cct3	1.88		10493193	Cct3	1.1		10493193	Cct3	1.41		10493193	Cct3	1.15		10493193	Cct3	1.24		10493193	Cct3	1.43		10493193	Cct3	1.81		10493193	Cct3	1.07
10361828	Cited2	2.6		10361828	Cited2	3.02		10361828	Cited2	2.05		10361828	Cited2	1.93		10361828	Cited2	0.48		10361828	Cited2	0.87		10361828	Cited2	0.97		10361828	Cited2	0.68		10361828	Cited2	0.64		10361828	Cited2	0.95
10355246	Acadl	0.93		10355246	Acadl	3		10355246	Acadl	0.89		10355246	Acadl	1.14		10355246	Acadl	0.89		10355246	Acadl	1.11		10355246	Acadl	1.7		10355246	Acadl	1.37		10355246	Acadl	1.25		10355246	Acadl	1
10580457	N4bp1	2.57		10580457	N4bp1	2.02		10580457	N4bp1	1.38		10580457	N4bp1	1.71		10580457	N4bp1	1.28		10580457	N4bp1	2.59		10580457	N4bp1	2.29		10580457	N4bp1	2.34		10580457	N4bp1	3		10580457	N4bp1	1.87
10530492	Nfxl1	0.86		10530492	Nfxl1	1.06		10530492	Nfxl1	0.96		10530492	Nfxl1	2.99		10530492	Nfxl1	0.8		10530492	Nfxl1	1.28		10530492	Nfxl1	0.77		10530492	Nfxl1	0.93		10530492	Nfxl1	0.92		10530492	Nfxl1	0.89
10544629	Tra2a	1.47		10544629	Tra2a	1.84		10544629	Tra2a	2.99		10544629	Tra2a	2.12		10544629	Tra2a	1.49		10544629	Tra2a	2.19		10544629	Tra2a	1.15		10544629	Tra2a	1.4		10544629	Tra2a	1.55		10544629	Tra2a	1.4
10380871	Stard3	0.94		10380871	Stard3	2.1		10380871	Stard3	2.99		10380871	Stard3	1.89		10380871	Stard3	1.06		10380871	Stard3	1.19		10380871	Stard3	0.99		10380871	Stard3	0.83		10380871	Stard3	0.81		10380871	Stard3	0.85
10375973	Taf13	1.02		10375973	Taf13	2.99		10375973	Taf13	1.16		10375973	Taf13	1.28		10375973	Taf13	1.25		10375973	Taf13	1.1		10375973	Taf13	1.63		10375973	Taf13	1.85		10375973	Taf13	1.35		10375973	Taf13	0.77
10440002	Gpr128	1.24		10440002	Gpr128	1.95		10440002	Gpr128	1.63		10440002	Gpr128	2.99		10440002	Gpr128	1.84		10440002	Gpr128	1.09		10440002	Gpr128	0.89		10440002	Gpr128	0.9		10440002	Gpr128	1.13		10440002	Gpr128	1.04
10351588	Pvrl4	1.2		10351588	Pvrl4	2.69		10351588	Pvrl4	2.98		10351588	Pvrl4	1.74		10351588	Pvrl4	1.3		10351588	Pvrl4	1.48		10351588	Pvrl4	1.18		10351588	Pvrl4	1.22		10351588	Pvrl4	0.99		10351588	Pvrl4	1.02
10538842	Gng12	1.28		10538842	Gng12	1.5		10538842	Gng12	0.89		10538842	Gng12	0.91		10538842	Gng12	0.98		10538842	Gng12	1.53		10538842	Gng12	1.41		10538842	Gng12	1.16		10538842	Gng12	1.62		10538842	Gng12	2.97
10606640	Nox1	2.45		10606640	Nox1	2.97		10606640	Nox1	1.03		10606640	Nox1	0.97		10606640	Nox1	1.16		10606640	Nox1	1.72		10606640	Nox1	1.34		10606640	Nox1	1.06		10606640	Nox1	1.35		10606640	Nox1	1.59
10591816	Dpy19l1	2.71		10591816	Dpy19l1	2.07		10591816	Dpy19l1	2.19		10591816	Dpy19l1	1.46		10591816	Dpy19l1	1.01		10591816	Dpy19l1	2.97		10591816	Dpy19l1	1.35		10591816	Dpy19l1	1.34		10591816	Dpy19l1	1.78		10591816	Dpy19l1	1.7
10403871	Aoah	1.1		10403871	Aoah	1.62		10403871	Aoah	2.53		10403871	Aoah	1.15		10403871	Aoah	1.24		10403871	Aoah	2.96		10403871	Aoah	1.09		10403871	Aoah	1.09		10403871	Aoah	1.61		10403871	Aoah	1.19
10473690	Fnbp4	1.52		10473690	Fnbp4	1.64		10473690	Fnbp4	1.57		10473690	Fnbp4	1.78		10473690	Fnbp4	1.96		10473690	Fnbp4	2.96		10473690	Fnbp4	1.66		10473690	Fnbp4	1.88		10473690	Fnbp4	1.57		10473690	Fnbp4	2.07
10356248	C130026I21Rik	1.9		10356248	C130026I21Rik	2.92		10356248	C130026I21Rik	2.96		10356248	C130026I21Rik	2.06		10356248	C130026I21Rik	1.56		10356248	C130026I21Rik	2.09		10356248	C130026I21Rik	2.09		10356248	C130026I21Rik	1.66		10356248	C130026I21Rik	1.97		10356248	C130026I21Rik	1.67
10502052	Alpk1	0.98		10502052	Alpk1	2.27		10502052	Alpk1	2.95		10502052	Alpk1	1.46		10502052	Alpk1	1.1		10502052	Alpk1	1.94		10502052	Alpk1	0.98		10502052	Alpk1	0.97		10502052	Alpk1	1.13		10502052	Alpk1	1.01
10505071	Tmem38b	0.98		10505071	Tmem38b	1.5		10505071	Tmem38b	1.2		10505071	Tmem38b	1.2		10505071	Tmem38b	2.36		10505071	Tmem38b	0.81		10505071	Tmem38b	1.41		10505071	Tmem38b	2.95		10505071	Tmem38b	2.18		10505071	Tmem38b	1.07
10491455	Fxr1	1.43		10491455	Fxr1	1.71		10491455	Fxr1	2.94		10491455	Fxr1	1.45		10491455	Fxr1	1.24		10491455	Fxr1	1.91		10491455	Fxr1	1.16		10491455	Fxr1	1.46		10491455	Fxr1	1.93		10491455	Fxr1	1.2
10502359	Dapp1	1.02		10502359	Dapp1	0.76		10502359	Dapp1	2.94		10502359	Dapp1	0.81		10502359	Dapp1	0.94		10502359	Dapp1	1.52		10502359	Dapp1	1.69		10502359	Dapp1	1.25		10502359	Dapp1	1.3		10502359	Dapp1	1.09
10505894	Mtap	1.34		10505894	Mtap	0.88		10505894	Mtap	2.94		10505894	Mtap	0.9		10505894	Mtap	0.97		10505894	Mtap	1.13		10505894	Mtap	1.22		10505894	Mtap	1.22		10505894	Mtap	1.55		10505894	Mtap	0.87
10407145	Mier3	1.43		10407145	Mier3	2.89		10407145	Mier3	1.19		10407145	Mier3	2.24		10407145	Mier3	1.82		10407145	Mier3	2.94		10407145	Mier3	1.67		10407145	Mier3	2.3		10407145	Mier3	2.77		10407145	Mier3	1.64
10408902	Ccdc90a	1.66		10408902	Ccdc90a	2.23		10408902	Ccdc90a	2.94		10408902	Ccdc90a	1.09		10408902	Ccdc90a	1.03		10408902	Ccdc90a	1.25		10408902	Ccdc90a	1.01		10408902	Ccdc90a	0.97		10408902	Ccdc90a	1.33		10408902	Ccdc90a	0.91
10486833	Ell3	1.6		10486833	Ell3	2.94		10486833	Ell3	1.05		10486833	Ell3	1.05		10486833	Ell3	1		10486833	Ell3	1.26		10486833	Ell3	1.02		10486833	Ell3	1.17		10486833	Ell3	1.31		10486833	Ell3	1.13
10526961	Mafk	2.87		10526961	Mafk	2.53		10526961	Mafk	2.94		10526961	Mafk	2.03		10526961	Mafk	1.73		10526961	Mafk	1.91		10526961	Mafk	2		10526961	Mafk	1.72		10526961	Mafk	1.85		10526961	Mafk	2.05
10353028	Vcpip1	2.23		10353028	Vcpip1	2.18		10353028	Vcpip1	2.44		10353028	Vcpip1	1.94		10353028	Vcpip1	1.75		10353028	Vcpip1	2.61		10353028	Vcpip1	1.9		10353028	Vcpip1	1.7		10353028	Vcpip1	2.94		10353028	Vcpip1	2.23
10596231	Dnajc13	1.62		10596231	Dnajc13	2.2		10596231	Dnajc13	2.93		10596231	Dnajc13	1.22		10596231	Dnajc13	1.32		10596231	Dnajc13	2		10596231	Dnajc13	1.43		10596231	Dnajc13	1.49		10596231	Dnajc13	2.24		10596231	Dnajc13	1.59
10509246	Luzp1	1.04		10509246	Luzp1	1.24		10509246	Luzp1	1.23		10509246	Luzp1	1.18		10509246	Luzp1	1.26		10509246	Luzp1	2.93		10509246	Luzp1	2		10509246	Luzp1	1.98		10509246	Luzp1	2.15		10509246	Luzp1	2.32
10574155	Nlrc5	2.93		10574155	Nlrc5	2.72		10574155	Nlrc5	1.76		10574155	Nlrc5	1.6		10574155	Nlrc5	2.15		10574155	Nlrc5	1.81		10574155	Nlrc5	1.89		10574155	Nlrc5	1.72		10574155	Nlrc5	1.34		10574155	Nlrc5	1.97
10593050	Il10ra	1.24		10593050	Il10ra	1.74		10593050	Il10ra	2.12		10593050	Il10ra	2.04		10593050	Il10ra	1.97		10593050	Il10ra	2.93		10593050	Il10ra	1.17		10593050	Il10ra	2.01		10593050	Il10ra	1.76		10593050	Il10ra	1.25
10574161	Nlrc5	2.68		10574161	Nlrc5	2.93		10574161	Nlrc5	2.69		10574161	Nlrc5	1.61		10574161	Nlrc5	2.33		10574161	Nlrc5	2.03		10574161	Nlrc5	1.74		10574161	Nlrc5	1.73		10574161	Nlrc5	1.39		10574161	Nlrc5	2.24
10502042	Alpk1	1.13		10502042	Alpk1	2.5		10502042	Alpk1	2.92		10502042	Alpk1	1.52		10502042	Alpk1	1.03		10502042	Alpk1	2.26		10502042	Alpk1	1.24		10502042	Alpk1	1.31		10502042	Alpk1	1.02		10502042	Alpk1	1.17
10384656	B3gnt2	1.18		10384656	B3gnt2	1.44		10384656	B3gnt2	2.92		10384656	B3gnt2	2.2		10384656	B3gnt2	1.82		10384656	B3gnt2	1.74		10384656	B3gnt2	1.12		10384656	B3gnt2	1.66		10384656	B3gnt2	1.73		10384656	B3gnt2	1.17
10450325	Cfb	1.17		10450325	Cfb	2.92		10450325	Cfb	1.64		10450325	Cfb	1.66		10450325	Cfb	1.06		10450325	Cfb	1.56		10450325	Cfb	1.08		10450325	Cfb	1.16		10450325	Cfb	1.24		10450325	Cfb	1.19
10511498	Plekhf2	1.27		10511498	Plekhf2	2.92		10511498	Plekhf2	1.95		10511498	Plekhf2	1.64		10511498	Plekhf2	1.48		10511498	Plekhf2	1.6		10511498	Plekhf2	1.27		10511498	Plekhf2	1.67		10511498	Plekhf2	2.08		10511498	Plekhf2	1.19
10436348	Tomm70a	2.49		10436348	Tomm70a	2.92		10436348	Tomm70a	0.69		10436348	Tomm70a	1.24		10436348	Tomm70a	1.26		10436348	Tomm70a	1.53		10436348	Tomm70a	0.79		10436348	Tomm70a	1.14		10436348	Tomm70a	1.47		10436348	Tomm70a	0.92
10360145	B930036N10Rik	1.13		10360145	B930036N10Rik	1.63		10360145	B930036N10Rik	0.88		10360145	B930036N10Rik	1.12		10360145	B930036N10Rik	2.05		10360145	B930036N10Rik	0.98		10360145	B930036N10Rik	2.26		10360145	B930036N10Rik	2.92		10360145	B930036N10Rik	1.14		10360145	B930036N10Rik	0.87
10467041	Asah2	1.98		10467041	Asah2	2.33		10467041	Asah2	2.91		10467041	Asah2	1.17		10467041	Asah2	1.27		10467041	Asah2	1.95		10467041	Asah2	1.07		10467041	Asah2	1.03		10467041	Asah2	1.21		10467041	Asah2	1.63
10574153	Nlrc5	2.28		10574153	Nlrc5	2.41		10574153	Nlrc5	2.91		10574153	Nlrc5	1.54		10574153	Nlrc5	2.39		10574153	Nlrc5	1.92		10574153	Nlrc5	1.65		10574153	Nlrc5	1.7		10574153	Nlrc5	1.35		10574153	Nlrc5	1.81
10400006	Ahr	0.84		10400006	Ahr	0.9		10400006	Ahr	0.96		10400006	Ahr	1.65		10400006	Ahr	2.9		10400006	Ahr	2.53		10400006	Ahr	0.98		10400006	Ahr	1.61		10400006	Ahr	1.85		10400006	Ahr	1.12
10466932	Insl6	2.14		10466932	Insl6	1.72		10466932	Insl6	1.33		10466932	Insl6	1.03		10466932	Insl6	1.33		10466932	Insl6	1.83		10466932	Insl6	2.9		10466932	Insl6	2.43		10466932	Insl6	2.15		10466932	Insl6	1.66
10421697	9030625A04Rik	2.22		10421697	9030625A04Rik	2.16		10421697	9030625A04Rik	0.88		10421697	9030625A04Rik	2.32		10421697	9030625A04Rik	1.19		10421697	9030625A04Rik	2.9		10421697	9030625A04Rik	1.46		10421697	9030625A04Rik	0.86		10421697	9030625A04Rik	1.32		10421697	9030625A04Rik	0.94
10408952	Nup153	1.52		10408952	Nup153	1.44		10408952	Nup153	2.89		10408952	Nup153	1.25		10408952	Nup153	0.99		10408952	Nup153	1.48		10408952	Nup153	0.9		10408952	Nup153	1.07		10408952	Nup153	1.23		10408952	Nup153	1.12
10490304	Sycp2	1.03		10490304	Sycp2	1.04		10490304	Sycp2	2.88		10490304	Sycp2	1.1		10490304	Sycp2	1.09		10490304	Sycp2	1.05		10490304	Sycp2	1.14		10490304	Sycp2	1.05		10490304	Sycp2	1.01		10490304	Sycp2	0.96
10485963	Arhgap11a	1.25		10485963	Arhgap11a	1.27		10485963	Arhgap11a	2.88		10485963	Arhgap11a	1.34		10485963	Arhgap11a	0.58		10485963	Arhgap11a	1.35		10485963	Arhgap11a	1.02		10485963	Arhgap11a	1.03		10485963	Arhgap11a	1.36		10485963	Arhgap11a	1.03
10381588	Grn	2.16		10381588	Grn	1.75		10381588	Grn	2.88		10381588	Grn	0.95		10381588	Grn	1.74		10381588	Grn	2.35		10381588	Grn	2		10381588	Grn	1.66		10381588	Grn	1.8		10381588	Grn	1.67
10558134	Plekha1	2.22		10558134	Plekha1	1.82		10558134	Plekha1	0.67		10558134	Plekha1	1.11		10558134	Plekha1	1.77		10558134	Plekha1	2.88		10558134	Plekha1	1.29		10558134	Plekha1	1.38		10558134	Plekha1	1.92		10558134	Plekha1	1.52
10365426	Psma5	1.33		10365426	Psma5	2.05		10365426	Psma5	2.87		10365426	Psma5	1.22		10365426	Psma5	1.33		10365426	Psma5	1.34		10365426	Psma5	1.04		10365426	Psma5	1.5		10365426	Psma5	1.97		10365426	Psma5	1.17
10468970	Phxr1	1.28		10468970	Phxr1	1.93		10468970	Phxr1	2.87		10468970	Phxr1	1.64		10468970	Phxr1	1.2		10468970	Phxr1	1.3		10468970	Phxr1	0.95		10468970	Phxr1	1.07		10468970	Phxr1	0.92		10468970	Phxr1	0.91
10482509	Rbm43	2.35		10482509	Rbm43	2.87		10482509	Rbm43	2.31		10482509	Rbm43	2.13		10482509	Rbm43	1.52		10482509	Rbm43	2.07		10482509	Rbm43	2.44		10482509	Rbm43	2.04		10482509	Rbm43	2.54		10482509	Rbm43	2.42
10514128	Ttc39b	1.07		10514128	Ttc39b	1.94		10514128	Ttc39b	2.86		10514128	Ttc39b	1.29		10514128	Ttc39b	1.07		10514128	Ttc39b	2.34		10514128	Ttc39b	1.33		10514128	Ttc39b	2.07		10514128	Ttc39b	1.48		10514128	Ttc39b	1.1
10505187	Ugcg	0.83		10505187	Ugcg	1.46		10505187	Ugcg	1.88		10505187	Ugcg	2.86		10505187	Ugcg	0.91		10505187	Ugcg	1.07		10505187	Ugcg	0.85		10505187	Ugcg	1.15		10505187	Ugcg	1.27		10505187	Ugcg	0.7
10433996	Snap29	0.8		10433996	Snap29	1.11		10433996	Snap29	2.85		10433996	Snap29	1.01		10433996	Snap29	0.86		10433996	Snap29	1.08		10433996	Snap29	1.02		10433996	Snap29	0.92		10433996	Snap29	1		10433996	Snap29	0.86
10491611	4932438A13Rik	1.2		10491611	4932438A13Rik	2.25		10491611	4932438A13Rik	2.85		10491611	4932438A13Rik	1.24		10491611	4932438A13Rik	0.89		10491611	4932438A13Rik	2.37		10491611	4932438A13Rik	1.24		10491611	4932438A13Rik	1.5		10491611	4932438A13Rik	1.72		10491611	4932438A13Rik	1.66
10537728	Casp2	1.26		10537728	Casp2	1.12		10537728	Casp2	2.85		10537728	Casp2	1.61		10537728	Casp2	0.86		10537728	Casp2	1.38		10537728	Casp2	1.26		10537728	Casp2	1.33		10537728	Casp2	1.53		10537728	Casp2	1.26
10350516	Ptgs2	1.04		10350516	Ptgs2	2.84		10350516	Ptgs2	0.63		10350516	Ptgs2	1.04		10350516	Ptgs2	1.21		10350516	Ptgs2	1.16		10350516	Ptgs2	0.96		10350516	Ptgs2	0.99		10350516	Ptgs2	1.04		10350516	Ptgs2	1.25
10424370	Trib1	1.37		10424370	Trib1	2.84		10424370	Trib1	1.05		10424370	Trib1	0.54		10424370	Trib1	0.88		10424370	Trib1	1.16		10424370	Trib1	0.55		10424370	Trib1	1.11		10424370	Trib1	0.85		10424370	Trib1	0.93
10491601	4932438A13Rik	1.21		10491601	4932438A13Rik	2.5		10491601	4932438A13Rik	2.84		10491601	4932438A13Rik	1.56		10491601	4932438A13Rik	0.8		10491601	4932438A13Rik	2.03		10491601	4932438A13Rik	1.17		10491601	4932438A13Rik	1.62		10491601	4932438A13Rik	1.55		10491601	4932438A13Rik	1.62
10426315	Lrrk2	0.69		10426315	Lrrk2	0.53		10426315	Lrrk2	2.84		10426315	Lrrk2	1.59		10426315	Lrrk2	1.02		10426315	Lrrk2	1.45		10426315	Lrrk2	0.99		10426315	Lrrk2	0.99		10426315	Lrrk2	0.9		10426315	Lrrk2	1
10398286	Mir342	1.3		10398286	Mir342	0.84		10398286	Mir342	1.26		10398286	Mir342	1.43		10398286	Mir342	0.83		10398286	Mir342	1.51		10398286	Mir342	1.41		10398286	Mir342	1.04		10398286	Mir342	0.9		10398286	Mir342	2.84
10443527	Pim1	1.2		10443527	Pim1	2.84		10443527	Pim1	0.96		10443527	Pim1	2.75		10443527	Pim1	2.38		10443527	Pim1	2.19		10443527	Pim1	1.08		10443527	Pim1	1.17		10443527	Pim1	2.36		10443527	Pim1	1.25
10481870	Gapvd1	1.05		10481870	Gapvd1	1.29		10481870	Gapvd1	2.83		10481870	Gapvd1	1.19		10481870	Gapvd1	1.09		10481870	Gapvd1	1.07		10481870	Gapvd1	0.83		10481870	Gapvd1	1.07		10481870	Gapvd1	1.02		10481870	Gapvd1	1.02
10374500	Vps54	2.6		10374500	Vps54	2.65		10374500	Vps54	2.58		10374500	Vps54	1.8		10374500	Vps54	1.56		10374500	Vps54	2.83		10374500	Vps54	1.37		10374500	Vps54	1.85		10374500	Vps54	1.76		10374500	Vps54	1.66
10576795	Cd209a	1.19		10576795	Cd209a	1.44		10576795	Cd209a	0.97		10576795	Cd209a	0.99		10576795	Cd209a	2.83		10576795	Cd209a	0.66		10576795	Cd209a	1.49		10576795	Cd209a	1.9		10576795	Cd209a	1.33		10576795	Cd209a	0.71
10498371	P2ry12	1.66		10498371	P2ry12	2.46		10498371	P2ry12	2.82		10498371	P2ry12	1.44		10498371	P2ry12	0.93		10498371	P2ry12	2.33		10498371	P2ry12	1.03		10498371	P2ry12	1.13		10498371	P2ry12	1.4		10498371	P2ry12	1.16
10511446	Asph	1.74		10511446	Asph	0.99		10511446	Asph	2.82		10511446	Asph	1.19		10511446	Asph	1.64		10511446	Asph	1.96		10511446	Asph	1.34		10511446	Asph	1.39		10511446	Asph	1.6		10511446	Asph	1.65
10347948	Sp100	1.75		10347948	Sp100	2.52		10347948	Sp100	2.67		10347948	Sp100	2.82		10347948	Sp100	1.39		10347948	Sp100	1.9		10347948	Sp100	1.52		10347948	Sp100	1.45		10347948	Sp100	1.75		10347948	Sp100	1.7
10424335	Rnf139	2.12		10424335	Rnf139	2.7		10424335	Rnf139	2.64		10424335	Rnf139	1.84		10424335	Rnf139	2.29		10424335	Rnf139	2.24		10424335	Rnf139	1.66		10424335	Rnf139	2.1		10424335	Rnf139	2.82		10424335	Rnf139	1.87
10498531	Ccnl1	1.92		10498531	Ccnl1	2.16		10498531	Ccnl1	2.81		10498531	Ccnl1	2.01		10498531	Ccnl1	1.03		10498531	Ccnl1	1.79		10498531	Ccnl1	0.86		10498531	Ccnl1	1.12		10498531	Ccnl1	1.04		10498531	Ccnl1	1.13
10359161	Soat1	0.64		10359161	Soat1	0.95		10359161	Soat1	2.8		10359161	Soat1	0.96		10359161	Soat1	1.13		10359161	Soat1	1.23		10359161	Soat1	1.05		10359161	Soat1	1.06		10359161	Soat1	1.14		10359161	Soat1	0.84
10358421	Rgs18	1.04		10358421	Rgs18	0.64		10358421	Rgs18	1.08		10358421	Rgs18	1.11		10358421	Rgs18	1.82		10358421	Rgs18	2.18		10358421	Rgs18	1.04		10358421	Rgs18	0.88		10358421	Rgs18	2.8		10358421	Rgs18	0.79
10404429	Serpinb9	1.56		10404429	Serpinb9	1.65		10404429	Serpinb9	0.99		10404429	Serpinb9	1.11		10404429	Serpinb9	1.13		10404429	Serpinb9	1.6		10404429	Serpinb9	2.37		10404429	Serpinb9	2.09		10404429	Serpinb9	2.8		10404429	Serpinb9	1.48
10503995	Dnaja1	1.04		10503995	Dnaja1	2.8		10503995	Dnaja1	2.05		10503995	Dnaja1	1.42		10503995	Dnaja1	1.95		10503995	Dnaja1	2.15		10503995	Dnaja1	1.25		10503995	Dnaja1	1.17		10503995	Dnaja1	1.2		10503995	Dnaja1	1.39
10604187	Lamp2	1.41		10604187	Lamp2	1.51		10604187	Lamp2	2.12		10604187	Lamp2	1.11		10604187	Lamp2	1.43		10604187	Lamp2	2.8		10604187	Lamp2	1.55		10604187	Lamp2	2.06		10604187	Lamp2	2.01		10604187	Lamp2	1.7
10376292	Larp1	1.58		10376292	Larp1	1.62		10376292	Larp1	2.79		10376292	Larp1	1.32		10376292	Larp1	0.98		10376292	Larp1	1.38		10376292	Larp1	0.89		10376292	Larp1	0.84		10376292	Larp1	1.33		10376292	Larp1	1.24
10367708	Pcmt1	1.04		10367708	Pcmt1	1.42		10367708	Pcmt1	2.79		10367708	Pcmt1	1.29		10367708	Pcmt1	0.99		10367708	Pcmt1	0.97		10367708	Pcmt1	1.11		10367708	Pcmt1	1.31		10367708	Pcmt1	1.66		10367708	Pcmt1	0.91
10542885	2810474O19Rik	1.87		10542885	2810474O19Rik	1.88		10542885	2810474O19Rik	1.29		10542885	2810474O19Rik	1.74		10542885	2810474O19Rik	1.4		10542885	2810474O19Rik	2.79		10542885	2810474O19Rik	1.54		10542885	2810474O19Rik	1.64		10542885	2810474O19Rik	1.85		10542885	2810474O19Rik	1.3
10460767	Batf2	0.92		10460767	Batf2	2.02		10460767	Batf2	1.27		10460767	Batf2	2.79		10460767	Batf2	1.1		10460767	Batf2	1.67		10460767	Batf2	0.93		10460767	Batf2	1.06		10460767	Batf2	1.08		10460767	Batf2	1.14
10372583	Rab3ip	1.04		10372583	Rab3ip	1.78		10372583	Rab3ip	2.78		10372583	Rab3ip	1.29		10372583	Rab3ip	1.02		10372583	Rab3ip	1.49		10372583	Rab3ip	1.38		10372583	Rab3ip	1.34		10372583	Rab3ip	0.98		10372583	Rab3ip	1.24
10536527	Capza2	1.39		10536527	Capza2	1.26		10536527	Capza2	1.47		10536527	Capza2	1.24		10536527	Capza2	1.5		10536527	Capza2	2.29		10536527	Capza2	1.56		10536527	Capza2	1.97		10536527	Capza2	2.78		10536527	Capza2	1.35
10361995	Fam54a	1.24		10361995	Fam54a	2		10361995	Fam54a	2.78		10361995	Fam54a	2.78		10361995	Fam54a	1.09		10361995	Fam54a	1.14		10361995	Fam54a	1.47		10361995	Fam54a	1.45		10361995	Fam54a	1.33		10361995	Fam54a	1.25
10491607	4932438A13Rik	1.21		10491607	4932438A13Rik	2.24		10491607	4932438A13Rik	2.77		10491607	4932438A13Rik	1.34		10491607	4932438A13Rik	0.92		10491607	4932438A13Rik	2.23		10491607	4932438A13Rik	1.19		10491607	4932438A13Rik	1.66		10491607	4932438A13Rik	1.48		10491607	4932438A13Rik	1.49
10406270	Glrx	2.77		10406270	Glrx	2.08		10406270	Glrx	1.6		10406270	Glrx	1.3		10406270	Glrx	0.93		10406270	Glrx	0.96		10406270	Glrx	1.51		10406270	Glrx	1.18		10406270	Glrx	1.25		10406270	Glrx	1.05
10371616	Chpt1	1.09		10371616	Chpt1	1.67		10371616	Chpt1	2.76		10371616	Chpt1	0.97		10371616	Chpt1	0.83		10371616	Chpt1	1.28		10371616	Chpt1	1.08		10371616	Chpt1	1.09		10371616	Chpt1	1.39		10371616	Chpt1	0.97
10449386	D17Wsu92e	1.89		10449386	D17Wsu92e	2.33		10449386	D17Wsu92e	2.76		10449386	D17Wsu92e	1.69		10449386	D17Wsu92e	1.78		10449386	D17Wsu92e	1.57		10449386	D17Wsu92e	1.65		10449386	D17Wsu92e	1.36		10449386	D17Wsu92e	1.84		10449386	D17Wsu92e	1.75
10599032	Wdr44	1.49		10599032	Wdr44	1.46		10599032	Wdr44	1.28		10599032	Wdr44	1.09		10599032	Wdr44	1.03		10599032	Wdr44	2.76		10599032	Wdr44	1.6		10599032	Wdr44	1.67		10599032	Wdr44	1.93		10599032	Wdr44	1.63
10487823	Siglec1	0.96		10487823	Siglec1	1.2		10487823	Siglec1	1.68		10487823	Siglec1	2.71		10487823	Siglec1	1.19		10487823	Siglec1	2.76		10487823	Siglec1	1.04		10487823	Siglec1	0.98		10487823	Siglec1	1.23		10487823	Siglec1	1.05
10359697	Xcl1	0.94		10359697	Xcl1	1.12		10359697	Xcl1	1.06		10359697	Xcl1	0.96		10359697	Xcl1	2.76		10359697	Xcl1	1.57		10359697	Xcl1	1.57		10359697	Xcl1	1.45		10359697	Xcl1	1.79		10359697	Xcl1	1.26
10433292	Hmox2	2.39		10433292	Hmox2	1.48		10433292	Hmox2	2.75		10433292	Hmox2	1.33		10433292	Hmox2	1.08		10433292	Hmox2	1.4		10433292	Hmox2	1.59		10433292	Hmox2	1.17		10433292	Hmox2	1.41		10433292	Hmox2	1.42
10420030	Psme2	1.66		10420030	Psme2	1.35		10420030	Psme2	2.75		10420030	Psme2	1.52		10420030	Psme2	1.77		10420030	Psme2	1.58		10420030	Psme2	1.56		10420030	Psme2	1.68		10420030	Psme2	2.14		10420030	Psme2	1.44
10420659	6330409N04Rik	1.64		10420659	6330409N04Rik	1.37		10420659	6330409N04Rik	2.75		10420659	6330409N04Rik	1.98		10420659	6330409N04Rik	1.24		10420659	6330409N04Rik	1.81		10420659	6330409N04Rik	1.78		10420659	6330409N04Rik	1.74		10420659	6330409N04Rik	1.91		10420659	6330409N04Rik	1.46
10371846	Apaf1	0.85		10371846	Apaf1	2.75		10371846	Apaf1	1.6		10371846	Apaf1	1.3		10371846	Apaf1	0.95		10371846	Apaf1	1.41		10371846	Apaf1	0.86		10371846	Apaf1	1.06		10371846	Apaf1	1.15		10371846	Apaf1	0.83
10590635	Ccr5	0.95		10590635	Ccr5	2.75		10590635	Ccr5	1.51		10590635	Ccr5	1.16		10590635	Ccr5	1.33		10590635	Ccr5	1.16		10590635	Ccr5	1.18		10590635	Ccr5	2.27		10590635	Ccr5	1.78		10590635	Ccr5	0.84
10440037	Nit2	2.75		10440037	Nit2	1.56		10440037	Nit2	0.92		10440037	Nit2	1.07		10440037	Nit2	0.83		10440037	Nit2	0.83		10440037	Nit2	1.12		10440037	Nit2	1.11		10440037	Nit2	1.13		10440037	Nit2	1.04
10529711	Clnk	1.06		10529711	Clnk	2.13		10529711	Clnk	1.18		10529711	Clnk	1.02		10529711	Clnk	1.15		10529711	Clnk	2.75		10529711	Clnk	1.14		10529711	Clnk	1.11		10529711	Clnk	1.15		10529711	Clnk	1
10603208	Mid1	1.26		10603208	Mid1	1.87		10603208	Mid1	1.59		10603208	Mid1	2.49		10603208	Mid1	1		10603208	Mid1	2.75		10603208	Mid1	0.8		10603208	Mid1	0.75		10603208	Mid1	0.79		10603208	Mid1	1.01
10356271	A530032D15Rik	2.24		10356271	A530032D15Rik	2.4		10356271	A530032D15Rik	2.75		10356271	A530032D15Rik	1.62		10356271	A530032D15Rik	1.53		10356271	A530032D15Rik	2.08		10356271	A530032D15Rik	2.29		10356271	A530032D15Rik	2.01		10356271	A530032D15Rik	1.74		10356271	A530032D15Rik	1.9
10472538	Dhrs9	1.1		10472538	Dhrs9	2.74		10472538	Dhrs9	0.9		10472538	Dhrs9	0.92		10472538	Dhrs9	1.03		10472538	Dhrs9	0.93		10472538	Dhrs9	1.25		10472538	Dhrs9	1.12		10472538	Dhrs9	1.22		10472538	Dhrs9	1.14
10498599	Ift80	0.58		10498599	Ift80	0.9		10498599	Ift80	2.74		10498599	Ift80	1.07		10498599	Ift80	1.14		10498599	Ift80	1.25		10498599	Ift80	0.62		10498599	Ift80	0.95		10498599	Ift80	0.76		10498599	Ift80	0.8
10567987	Il27	0.98		10567987	Il27	2.37		10567987	Il27	2.74		10567987	Il27	1.48		10567987	Il27	1.07		10567987	Il27	1.2		10567987	Il27	0.99		10567987	Il27	1.12		10567987	Il27	0.87		10567987	Il27	1.17
10355312	Ikzf2	0.95		10355312	Ikzf2	2.73		10355312	Ikzf2	1.12		10355312	Ikzf2	1.1		10355312	Ikzf2	1.27		10355312	Ikzf2	1.43		10355312	Ikzf2	1.35		10355312	Ikzf2	1.38		10355312	Ikzf2	1.22		10355312	Ikzf2	1.07
10513722	Tnfsf15	1.06		10513722	Tnfsf15	2.73		10513722	Tnfsf15	1.2		10513722	Tnfsf15	1.12		10513722	Tnfsf15	0.98		10513722	Tnfsf15	1.14		10513722	Tnfsf15	1.22		10513722	Tnfsf15	1.11		10513722	Tnfsf15	1		10513722	Tnfsf15	1.1
10455912	Isoc1	2.49		10455912	Isoc1	2.24		10455912	Isoc1	2.73		10455912	Isoc1	1.43		10455912	Isoc1	1.54		10455912	Isoc1	1.99		10455912	Isoc1	1.6		10455912	Isoc1	1.7		10455912	Isoc1	2.63		10455912	Isoc1	1.79
10514221	Plin2	1.37		10514221	Plin2	2.4		10514221	Plin2	2.73		10514221	Plin2	1.13		10514221	Plin2	1.21		10514221	Plin2	2.4		10514221	Plin2	2.27		10514221	Plin2	1.21		10514221	Plin2	1.99		10514221	Plin2	1.2
10518570	Pgd	2.73		10518570	Pgd	1.33		10518570	Pgd	0.57		10518570	Pgd	0.9		10518570	Pgd	1.69		10518570	Pgd	1.89		10518570	Pgd	1.68		10518570	Pgd	1.6		10518570	Pgd	2.29		10518570	Pgd	1.89
10404763	Tmem170b	1.68		10404763	Tmem170b	1.02		10404763	Tmem170b	1.49		10404763	Tmem170b	1.1		10404763	Tmem170b	1.17		10404763	Tmem170b	2.44		10404763	Tmem170b	1.28		10404763	Tmem170b	1.5		10404763	Tmem170b	2.73		10404763	Tmem170b	1.9
10490946	Hsp90aa1	1.15		10490946	Hsp90aa1	1.45		10490946	Hsp90aa1	0.93		10490946	Hsp90aa1	0.92		10490946	Hsp90aa1	1.39		10490946	Hsp90aa1	1.99		10490946	Hsp90aa1	1.52		10490946	Hsp90aa1	1.31		10490946	Hsp90aa1	2.73		10490946	Hsp90aa1	1.32
10471457	St6galnac4	2.73		10471457	St6galnac4	1.54		10471457	St6galnac4	1.69		10471457	St6galnac4	1.11		10471457	St6galnac4	1.57		10471457	St6galnac4	1.77		10471457	St6galnac4	1.74		10471457	St6galnac4	1.5		10471457	St6galnac4	1.7		10471457	St6galnac4	1.52
10492428	Tiparp	2.01		10492428	Tiparp	2.72		10492428	Tiparp	2		10492428	Tiparp	2.08		10492428	Tiparp	1.09		10492428	Tiparp	2.41		10492428	Tiparp	0.93		10492428	Tiparp	0.9		10492428	Tiparp	1.35		10492428	Tiparp	1.15
10454077	Taf4b	2.72		10454077	Taf4b	1.16		10454077	Taf4b	2.12		10454077	Taf4b	1.04		10454077	Taf4b	1.37		10454077	Taf4b	1.85		10454077	Taf4b	0.9		10454077	Taf4b	1.1		10454077	Taf4b	1.49		10454077	Taf4b	1.33
10607774	Mospd2	0.76		10607774	Mospd2	2.71		10607774	Mospd2	1.19		10607774	Mospd2	1.5		10607774	Mospd2	0.78		10607774	Mospd2	1.52		10607774	Mospd2	0.94		10607774	Mospd2	0.84		10607774	Mospd2	1.13		10607774	Mospd2	0.82
10461765	Lpxn	2.31		10461765	Lpxn	2.71		10461765	Lpxn	0.98		10461765	Lpxn	1.79		10461765	Lpxn	1.17		10461765	Lpxn	1.01		10461765	Lpxn	1.64		10461765	Lpxn	1.49		10461765	Lpxn	1.4		10461765	Lpxn	1.15
10528090	Rundc3b	2.71		10528090	Rundc3b	2.19		10528090	Rundc3b	1.25		10528090	Rundc3b	1.1		10528090	Rundc3b	1.05		10528090	Rundc3b	1.28		10528090	Rundc3b	1.01		10528090	Rundc3b	1.52		10528090	Rundc3b	1.6		10528090	Rundc3b	1.54
10545921	Mxd1	1.04		10545921	Mxd1	2.63		10545921	Mxd1	1.7		10545921	Mxd1	1.45		10545921	Mxd1	2.45		10545921	Mxd1	2.7		10545921	Mxd1	1.42		10545921	Mxd1	1.05		10545921	Mxd1	2.22		10545921	Mxd1	2.48
10349065	Zcchc2	2.41		10349065	Zcchc2	2.15		10349065	Zcchc2	2.54		10349065	Zcchc2	1.77		10349065	Zcchc2	2.29		10349065	Zcchc2	2.49		10349065	Zcchc2	2.53		10349065	Zcchc2	2.34		10349065	Zcchc2	2.29		10349065	Zcchc2	2.7
10345620	Mrpl30	1.96		10345620	Mrpl30	1.78		10345620	Mrpl30	2.69		10345620	Mrpl30	1.21		10345620	Mrpl30	2.11		10345620	Mrpl30	1.47		10345620	Mrpl30	1.66		10345620	Mrpl30	2		10345620	Mrpl30	1.94		10345620	Mrpl30	1.7
10496204	Cenpe	1.61		10496204	Cenpe	2.44		10496204	Cenpe	2.69		10496204	Cenpe	1.49		10496204	Cenpe	1		10496204	Cenpe	1.56		10496204	Cenpe	1.32		10496204	Cenpe	1.44		10496204	Cenpe	1.66		10496204	Cenpe	1.69
10583347	Chordc1	1.06		10583347	Chordc1	1.29		10583347	Chordc1	1.27		10583347	Chordc1	1.19		10583347	Chordc1	1.22		10583347	Chordc1	2.3		10583347	Chordc1	1.36		10583347	Chordc1	1.71		10583347	Chordc1	2.68		10583347	Chordc1	1.28
10469046	Phyh	2.19		10469046	Phyh	2.68		10469046	Phyh	0.98		10469046	Phyh	1.3		10469046	Phyh	1.4		10469046	Phyh	1.68		10469046	Phyh	1.47		10469046	Phyh	1.47		10469046	Phyh	1.93		10469046	Phyh	1.28
10566333	9230105E10Rik	1.19		10566333	9230105E10Rik	1.71		10566333	9230105E10Rik	2.18		10566333	9230105E10Rik	2.11		10566333	9230105E10Rik	1.47		10566333	9230105E10Rik	2.68		10566333	9230105E10Rik	1.57		10566333	9230105E10Rik	1.72		10566333	9230105E10Rik	2.13		10566333	9230105E10Rik	1.45
10468949	Dclre1c	1.46		10468949	Dclre1c	2.31		10468949	Dclre1c	2.67		10468949	Dclre1c	1.84		10468949	Dclre1c	1.1		10468949	Dclre1c	2.14		10468949	Dclre1c	0.99		10468949	Dclre1c	1.04		10468949	Dclre1c	1.12		10468949	Dclre1c	1
10532390	Noc4l	1.63		10532390	Noc4l	1.46		10532390	Noc4l	2.67		10532390	Noc4l	1.06		10532390	Noc4l	1.34		10532390	Noc4l	1.1		10532390	Noc4l	1.57		10532390	Noc4l	1.22		10532390	Noc4l	1.11		10532390	Noc4l	1.07
10463211	Pi4k2a	2.67		10463211	Pi4k2a	1.99		10463211	Pi4k2a	1.89		10463211	Pi4k2a	1.46		10463211	Pi4k2a	1.05		10463211	Pi4k2a	1.15		10463211	Pi4k2a	1.07		10463211	Pi4k2a	1.04		10463211	Pi4k2a	1.15		10463211	Pi4k2a	1.13
10353192	Eya1	2.67		10353192	Eya1	1.23		10353192	Eya1	1.05		10353192	Eya1	0.96		10353192	Eya1	1.08		10353192	Eya1	1.38		10353192	Eya1	1.17		10353192	Eya1	1.03		10353192	Eya1	1.53		10353192	Eya1	0.96
10467842	Got1	1.46		10467842	Got1	1.02		10467842	Got1	2.66		10467842	Got1	1.29		10467842	Got1	1.11		10467842	Got1	1.05		10467842	Got1	1.13		10467842	Got1	0.96		10467842	Got1	1.2		10467842	Got1	1.15
10536898	Irf5	1.09		10536898	Irf5	1.35		10536898	Irf5	2.66		10536898	Irf5	1.11		10536898	Irf5	1.35		10536898	Irf5	2.13		10536898	Irf5	1.27		10536898	Irf5	1.16		10536898	Irf5	0.91		10536898	Irf5	1.24
10352119	Pppde1	0.82		10352119	Pppde1	0.84		10352119	Pppde1	0.65		10352119	Pppde1	1.18		10352119	Pppde1	2.1		10352119	Pppde1	2.21		10352119	Pppde1	1.37		10352119	Pppde1	2.66		10352119	Pppde1	2.48		10352119	Pppde1	0.89
10589982	Azi2	1.56		10589982	Azi2	2.33		10589982	Azi2	2.65		10589982	Azi2	1.99		10589982	Azi2	1.21		10589982	Azi2	2.25		10589982	Azi2	1.54		10589982	Azi2	1.78		10589982	Azi2	1.75		10589982	Azi2	1.61
10368647	Dse	2.56		10368647	Dse	2.65		10368647	Dse	1.29		10368647	Dse	0.84		10368647	Dse	0.59		10368647	Dse	1.51		10368647	Dse	0.89		10368647	Dse	0.99		10368647	Dse	0.84		10368647	Dse	1.3
10496555	Gbp1	1.26		10496555	Gbp1	1.75		10496555	Gbp1	2.17		10496555	Gbp1	1.46		10496555	Gbp1	1.24		10496555	Gbp1	1.3		10496555	Gbp1	1.64		10496555	Gbp1	1.7		10496555	Gbp1	1.73		10496555	Gbp1	2.65
10397645	Gpr65	2.64		10397645	Gpr65	1.29		10397645	Gpr65	1.77		10397645	Gpr65	1.28		10397645	Gpr65	1.29		10397645	Gpr65	1.88		10397645	Gpr65	2.16		10397645	Gpr65	2.02		10397645	Gpr65	1.81		10397645	Gpr65	1.67
10560685	Bcl3	1.03		10560685	Bcl3	1.34		10560685	Bcl3	0.47		10560685	Bcl3	1.9		10560685	Bcl3	2.64		10560685	Bcl3	1.58		10560685	Bcl3	1.56		10560685	Bcl3	1.58		10560685	Bcl3	1.35		10560685	Bcl3	1.29
10525804	Atp6v0a2	1.01		10525804	Atp6v0a2	2.63		10525804	Atp6v0a2	0.74		10525804	Atp6v0a2	1.18		10525804	Atp6v0a2	0.77		10525804	Atp6v0a2	0.7		10525804	Atp6v0a2	0.76		10525804	Atp6v0a2	0.77		10525804	Atp6v0a2	0.71		10525804	Atp6v0a2	0.88
10491613	4932438A13Rik	1.1		10491613	4932438A13Rik	2.18		10491613	4932438A13Rik	2.63		10491613	4932438A13Rik	1.31		10491613	4932438A13Rik	0.84		10491613	4932438A13Rik	2.24		10491613	4932438A13Rik	1.06		10491613	4932438A13Rik	1.36		10491613	4932438A13Rik	1.47		10491613	4932438A13Rik	1.56
10491629	4932438A13Rik	1.06		10491629	4932438A13Rik	2.32		10491629	4932438A13Rik	2.63		10491629	4932438A13Rik	1.28		10491629	4932438A13Rik	0.92		10491629	4932438A13Rik	2.02		10491629	4932438A13Rik	1.08		10491629	4932438A13Rik	1.37		10491629	4932438A13Rik	1.24		10491629	4932438A13Rik	1.46
10489235	9430008C03Rik	0.89		10489235	9430008C03Rik	1.42		10489235	9430008C03Rik	1.99		10489235	9430008C03Rik	0.89		10489235	9430008C03Rik	2.63		10489235	9430008C03Rik	1.18		10489235	9430008C03Rik	1.6		10489235	9430008C03Rik	2.53		10489235	9430008C03Rik	1.41		10489235	9430008C03Rik	1.1
10601164	Nono	1.35		10601164	Nono	1.4		10601164	Nono	2.62		10601164	Nono	1.07		10601164	Nono	0.91		10601164	Nono	1.03		10601164	Nono	0.98		10601164	Nono	0.95		10601164	Nono	1.14		10601164	Nono	1.03
10581378	Psmb10	2.2		10581378	Psmb10	1.79		10581378	Psmb10	1.66		10581378	Psmb10	1.14		10581378	Psmb10	1.41		10581378	Psmb10	1.75		10581378	Psmb10	2.39		10581378	Psmb10	1.42		10581378	Psmb10	1.28		10581378	Psmb10	2.62
10469110	Usp6nl	1.44		10469110	Usp6nl	1.02		10469110	Usp6nl	0.99		10469110	Usp6nl	0.98		10469110	Usp6nl	1.13		10469110	Usp6nl	2.62		10469110	Usp6nl	1.75		10469110	Usp6nl	1.91		10469110	Usp6nl	2.48		10469110	Usp6nl	2.26
10455784	Gramd3	2.14		10455784	Gramd3	2.62		10455784	Gramd3	0.88		10455784	Gramd3	0.92		10455784	Gramd3	1		10455784	Gramd3	0.93		10455784	Gramd3	1.1		10455784	Gramd3	1.04		10455784	Gramd3	1.32		10455784	Gramd3	2.55
10481900	Rabepk	2.62		10481900	Rabepk	1.63		10481900	Rabepk	2.5		10481900	Rabepk	1		10481900	Rabepk	1.97		10481900	Rabepk	1.78		10481900	Rabepk	1.98		10481900	Rabepk	1.93		10481900	Rabepk	1.69		10481900	Rabepk	2.19
10346551	Cflar	1.79		10346551	Cflar	2.61		10346551	Cflar	1.67		10346551	Cflar	1.3		10346551	Cflar	1.67		10346551	Cflar	1.86		10346551	Cflar	1.24		10346551	Cflar	1.52		10346551	Cflar	1.47		10346551	Cflar	1.34
10422321	Dzip1	1.09		10422321	Dzip1	2.6		10422321	Dzip1	1.03		10422321	Dzip1	0.94		10422321	Dzip1	0.8		10422321	Dzip1	0.97		10422321	Dzip1	1.07		10422321	Dzip1	1.1		10422321	Dzip1	0.83		10422321	Dzip1	1.37
10409804	Zcchc6	0.91		10409804	Zcchc6	1.92		10409804	Zcchc6	2.6		10409804	Zcchc6	1.78		10409804	Zcchc6	1.15		10409804	Zcchc6	1.98		10409804	Zcchc6	1.06		10409804	Zcchc6	1.47		10409804	Zcchc6	1.94		10409804	Zcchc6	1.09
10450069	H2-K2	1.5		10450069	H2-K2	1.37		10450069	H2-K2	2.6		10450069	H2-K2	1.34		10450069	H2-K2	1.5		10450069	H2-K2	1.68		10450069	H2-K2	1.62		10450069	H2-K2	1.42		10450069	H2-K2	1.61		10450069	H2-K2	1.97
10544891	Nod1	2.01		10544891	Nod1	1.7		10544891	Nod1	2.6		10544891	Nod1	2.31		10544891	Nod1	0.69		10544891	Nod1	1.48		10544891	Nod1	1.21		10544891	Nod1	0.9		10544891	Nod1	0.87		10544891	Nod1	1.31
10601178	Itgb1bp2	1.31		10601178	Itgb1bp2	1.51		10601178	Itgb1bp2	2.6		10601178	Itgb1bp2	1.38		10601178	Itgb1bp2	1.05		10601178	Itgb1bp2	1.04		10601178	Itgb1bp2	0.99		10601178	Itgb1bp2	1.27		10601178	Itgb1bp2	1		10601178	Itgb1bp2	1.28
10492628	Serpini1	2.6		10492628	Serpini1	1.16		10492628	Serpini1	1.67		10492628	Serpini1	1.04		10492628	Serpini1	1.31		10492628	Serpini1	1.75		10492628	Serpini1	1.76		10492628	Serpini1	2.38		10492628	Serpini1	1.9		10492628	Serpini1	2.35
10446965	Rasgrp3	1.56		10446965	Rasgrp3	1.5		10446965	Rasgrp3	0.63		10446965	Rasgrp3	0.52		10446965	Rasgrp3	1.09		10446965	Rasgrp3	1.63		10446965	Rasgrp3	1.19		10446965	Rasgrp3	1.04		10446965	Rasgrp3	2.6		10446965	Rasgrp3	0.93
10350790	Tor1aip2	2.44		10350790	Tor1aip2	2.35		10350790	Tor1aip2	2.6		10350790	Tor1aip2	1.38		10350790	Tor1aip2	2.42		10350790	Tor1aip2	1.98		10350790	Tor1aip2	1.94		10350790	Tor1aip2	1.77		10350790	Tor1aip2	1.73		10350790	Tor1aip2	2.31
10586505	Herc1	0.88		10586505	Herc1	0.95		10586505	Herc1	2.59		10586505	Herc1	1.21		10586505	Herc1	0.77		10586505	Herc1	1.31		10586505	Herc1	0.8		10586505	Herc1	1.01		10586505	Herc1	0.84		10586505	Herc1	1.04
10581355	Ctrl	1.51		10581355	Ctrl	1.76		10581355	Ctrl	1.37		10581355	Ctrl	1.49		10581355	Ctrl	1.67		10581355	Ctrl	2.01		10581355	Ctrl	1.8		10581355	Ctrl	1.57		10581355	Ctrl	1.42		10581355	Ctrl	2.59
10604832	Mir505	0.67		10604832	Mir505	0.88		10604832	Mir505	1.04		10604832	Mir505	1.03		10604832	Mir505	0.87		10604832	Mir505	2.58		10604832	Mir505	0.79		10604832	Mir505	0.96		10604832	Mir505	0.54		10604832	Mir505	1.05
10417869	Anxa7	1.13		10417869	Anxa7	2.58		10417869	Anxa7	2.44		10417869	Anxa7	1.31		10417869	Anxa7	1.17		10417869	Anxa7	1.1		10417869	Anxa7	1.04		10417869	Anxa7	1.22		10417869	Anxa7	1.29		10417869	Anxa7	0.94
10503198	Chd7	1.34		10503198	Chd7	2.58		10503198	Chd7	2.1		10503198	Chd7	1.26		10503198	Chd7	0.98		10503198	Chd7	1.61		10503198	Chd7	1.23		10503198	Chd7	1.1		10503198	Chd7	1.54		10503198	Chd7	1.25
10501420	Stxbp3a	1.42		10501420	Stxbp3a	2.58		10501420	Stxbp3a	1.11		10501420	Stxbp3a	2.32		10501420	Stxbp3a	0.91		10501420	Stxbp3a	2.06		10501420	Stxbp3a	1.28		10501420	Stxbp3a	1.38		10501420	Stxbp3a	1.55		10501420	Stxbp3a	1.46
10346799	Icos	1.02		10346799	Icos	2.57		10346799	Icos	1.17		10346799	Icos	0.75		10346799	Icos	0.7		10346799	Icos	0.72		10346799	Icos	0.94		10346799	Icos	1.02		10346799	Icos	1.11		10346799	Icos	0.86
10453678	Zeb1	1.05		10453678	Zeb1	1.48		10453678	Zeb1	2.57		10453678	Zeb1	1.91		10453678	Zeb1	1.01		10453678	Zeb1	1.26		10453678	Zeb1	1.03		10453678	Zeb1	1.18		10453678	Zeb1	1.13		10453678	Zeb1	1.14
10450723	H2-T10	1.48		10450723	H2-T10	2.35		10450723	H2-T10	2.57		10450723	H2-T10	1.33		10450723	H2-T10	1.5		10450723	H2-T10	1.31		10450723	H2-T10	1.91		10450723	H2-T10	1.9		10450723	H2-T10	1.37		10450723	H2-T10	2.09
10361270	Cd46	1.22		10361270	Cd46	1.11		10361270	Cd46	0.95		10361270	Cd46	1.14		10361270	Cd46	0.74		10361270	Cd46	2.57		10361270	Cd46	0.94		10361270	Cd46	1.61		10361270	Cd46	1.19		10361270	Cd46	1.49
10391084	Hap1	1.85		10391084	Hap1	1.19		10391084	Hap1	1.49		10391084	Hap1	1.89		10391084	Hap1	1.38		10391084	Hap1	1.69		10391084	Hap1	1.24		10391084	Hap1	1.19		10391084	Hap1	0.96		10391084	Hap1	2.57
10537509	Mgam	1.03		10537509	Mgam	1.13		10537509	Mgam	2.56		10537509	Mgam	0.95		10537509	Mgam	1.01		10537509	Mgam	0.99		10537509	Mgam	1.15		10537509	Mgam	0.92		10537509	Mgam	1.08		10537509	Mgam	0.95
10531256	AU017193	1.47		10531256	AU017193	1.76		10531256	AU017193	2.56		10531256	AU017193	1.75		10531256	AU017193	1.81		10531256	AU017193	2.02		10531256	AU017193	1.08		10531256	AU017193	1.55		10531256	AU017193	1.54		10531256	AU017193	1.41
10450145	Psmb9	2.56		10450145	Psmb9	1.55		10450145	Psmb9	2.48		10450145	Psmb9	1.53		10450145	Psmb9	1.71		10450145	Psmb9	1.44		10450145	Psmb9	1.87		10450145	Psmb9	1.46		10450145	Psmb9	1.77		10450145	Psmb9	1.93
10572497	Il12rb1	2.56		10572497	Il12rb1	0.98		10572497	Il12rb1	0.94		10572497	Il12rb1	1.03		10572497	Il12rb1	2.55		10572497	Il12rb1	1.63		10572497	Il12rb1	1.99		10572497	Il12rb1	2.05		10572497	Il12rb1	1.68		10572497	Il12rb1	2.09
10508392	Rnf19b	2.27		10508392	Rnf19b	2.09		10508392	Rnf19b	2.56		10508392	Rnf19b	1.15		10508392	Rnf19b	2.06		10508392	Rnf19b	2.04		10508392	Rnf19b	1.99		10508392	Rnf19b	2.03		10508392	Rnf19b	2.13		10508392	Rnf19b	1.84
10491058	Rprl2	1.15		10491058	Rprl2	1.44		10491058	Rprl2	0.9		10491058	Rprl2	1.01		10491058	Rprl2	2.56		10491058	Rprl2	0.68		10491058	Rprl2	1.65		10491058	Rprl2	1.81		10491058	Rprl2	1.24		10491058	Rprl2	0.69
10379731	Expi	1.07		10379731	Expi	1.17		10379731	Expi	2.55		10379731	Expi	1.11		10379731	Expi	1.22		10379731	Expi	1.03		10379731	Expi	1.26		10379731	Expi	1.05		10379731	Expi	0.91		10379731	Expi	0.89
10410931	Vcan	0.95		10410931	Vcan	1.42		10410931	Vcan	1.29		10410931	Vcan	2.55		10410931	Vcan	0.87		10410931	Vcan	1.06		10410931	Vcan	1.03		10410931	Vcan	0.97		10410931	Vcan	1.05		10410931	Vcan	1.01
10406681	Ap3b1	0.91		10406681	Ap3b1	1.52		10406681	Ap3b1	2.55		10406681	Ap3b1	1.18		10406681	Ap3b1	0.87		10406681	Ap3b1	0.96		10406681	Ap3b1	0.9		10406681	Ap3b1	1.01		10406681	Ap3b1	0.97		10406681	Ap3b1	0.94
10555862	Trim34	1.37		10555862	Trim34	2.02		10555862	Trim34	2.48		10555862	Trim34	2.45		10555862	Trim34	1.92		10555862	Trim34	2.55		10555862	Trim34	1.94		10555862	Trim34	1.89		10555862	Trim34	1.54		10555862	Trim34	2.35
10378078	Fbxo39	2.02		10378078	Fbxo39	1.77		10378078	Fbxo39	1.7		10378078	Fbxo39	1.5		10378078	Fbxo39	2.55		10378078	Fbxo39	1.78		10378078	Fbxo39	1.86		10378078	Fbxo39	1.91		10378078	Fbxo39	1.62		10378078	Fbxo39	2.21
10587942	Xrn1	2.12		10587942	Xrn1	2.31		10587942	Xrn1	2.54		10587942	Xrn1	1.73		10587942	Xrn1	1.24		10587942	Xrn1	2.48		10587942	Xrn1	1.34		10587942	Xrn1	1.61		10587942	Xrn1	2.04		10587942	Xrn1	1.93
10567219	Arl6ip1	1.17		10567219	Arl6ip1	2.01		10567219	Arl6ip1	2.54		10567219	Arl6ip1	1.05		10567219	Arl6ip1	1.45		10567219	Arl6ip1	1.16		10567219	Arl6ip1	1.45		10567219	Arl6ip1	1.61		10567219	Arl6ip1	1.71		10567219	Arl6ip1	1.18
10466127	AW112010	2.19		10466127	AW112010	2.54		10466127	AW112010	2.41		10466127	AW112010	1.91		10466127	AW112010	1.03		10466127	AW112010	1.16		10466127	AW112010	1.74		10466127	AW112010	1.9		10466127	AW112010	1.48		10466127	AW112010	1.45
10472097	Fmnl2	1.02		10472097	Fmnl2	2.45		10472097	Fmnl2	1.54		10472097	Fmnl2	1.65		10472097	Fmnl2	1.04		10472097	Fmnl2	2.54		10472097	Fmnl2	0.84		10472097	Fmnl2	1.19		10472097	Fmnl2	1.17		10472097	Fmnl2	1.1
10488108	Esf1	1.06		10488108	Esf1	0.84		10488108	Esf1	0.92		10488108	Esf1	1.06		10488108	Esf1	0.77		10488108	Esf1	2.54		10488108	Esf1	0.75		10488108	Esf1	0.86		10488108	Esf1	1.57		10488108	Esf1	1.07
10543512	Zfp800	1.61		10543512	Zfp800	2.53		10543512	Zfp800	0.96		10543512	Zfp800	1.4		10543512	Zfp800	0.85		10543512	Zfp800	1.64		10543512	Zfp800	0.84		10543512	Zfp800	1.01		10543512	Zfp800	1.19		10543512	Zfp800	1.28
10413304	Arf4	2.39		10413304	Arf4	2.21		10413304	Arf4	2.48		10413304	Arf4	1.14		10413304	Arf4	1.81		10413304	Arf4	2.15		10413304	Arf4	1.71		10413304	Arf4	1.89		10413304	Arf4	2.53		10413304	Arf4	1.92
10350742	Rnasel	1.96		10350742	Rnasel	1.84		10350742	Rnasel	2.52		10350742	Rnasel	1.61		10350742	Rnasel	0.87		10350742	Rnasel	2.46		10350742	Rnasel	1.27		10350742	Rnasel	1.43		10350742	Rnasel	1.58		10350742	Rnasel	1.46
10485048	Atg13	0.86		10485048	Atg13	0.64		10485048	Atg13	0.4		10485048	Atg13	0.83		10485048	Atg13	0.54		10485048	Atg13	2.15		10485048	Atg13	2.2		10485048	Atg13	1.08		10485048	Atg13	0.78		10485048	Atg13	2.52
10556528	Pde3b	0.91		10556528	Pde3b	1.74		10556528	Pde3b	2.52		10556528	Pde3b	0.98		10556528	Pde3b	0.54		10556528	Pde3b	0.82		10556528	Pde3b	0.63		10556528	Pde3b	0.81		10556528	Pde3b	0.85		10556528	Pde3b	0.75
10363118	Dcbld1	2.52		10363118	Dcbld1	0.88		10363118	Dcbld1	1.11		10363118	Dcbld1	1.1		10363118	Dcbld1	1.28		10363118	Dcbld1	1.23		10363118	Dcbld1	1		10363118	Dcbld1	1.2		10363118	Dcbld1	1.4		10363118	Dcbld1	1.14
10487879	Rnf24	0.95		10487879	Rnf24	1.5		10487879	Rnf24	2.51		10487879	Rnf24	1.49		10487879	Rnf24	0.79		10487879	Rnf24	1.02		10487879	Rnf24	1.06		10487879	Rnf24	0.79		10487879	Rnf24	0.89		10487879	Rnf24	0.96
10576034	Irf8	1.35		10576034	Irf8	1.08		10576034	Irf8	0.48		10576034	Irf8	0.85		10576034	Irf8	1.38		10576034	Irf8	2.51		10576034	Irf8	1.65		10576034	Irf8	1.77		10576034	Irf8	1.38		10576034	Irf8	1.58
10437243	Mefv	0.91		10437243	Mefv	1.17		10437243	Mefv	2.5		10437243	Mefv	1.06		10437243	Mefv	1.23		10437243	Mefv	1.38		10437243	Mefv	1.14		10437243	Mefv	1		10437243	Mefv	1.21		10437243	Mefv	1.06
10497399	Pde7a	0.68		10497399	Pde7a	0.75		10497399	Pde7a	0.53		10497399	Pde7a	2.5		10497399	Pde7a	0.6		10497399	Pde7a	0.92		10497399	Pde7a	0.84		10497399	Pde7a	0.8		10497399	Pde7a	0.68		10497399	Pde7a	1.31
10491599	4932438A13Rik	1.2		10491599	4932438A13Rik	2.4		10491599	4932438A13Rik	2.5		10491599	4932438A13Rik	1.37		10491599	4932438A13Rik	0.8		10491599	4932438A13Rik	1.96		10491599	4932438A13Rik	0.97		10491599	4932438A13Rik	1.48		10491599	4932438A13Rik	1.26		10491599	4932438A13Rik	1.69
10599893	Fmr1	1.22		10599893	Fmr1	1.77		10599893	Fmr1	2.5		10599893	Fmr1	1.59		10599893	Fmr1	1.33		10599893	Fmr1	2.13		10599893	Fmr1	1.3		10599893	Fmr1	1.83		10599893	Fmr1	1.85		10599893	Fmr1	1.41
10362861	Scml4	1.23		10362861	Scml4	1.1		10362861	Scml4	2.5		10362861	Scml4	1.12		10362861	Scml4	1.34		10362861	Scml4	1.72		10362861	Scml4	1.17		10362861	Scml4	1.04		10362861	Scml4	1.12		10362861	Scml4	1.96
10367919	Stx11	1.25		10367919	Stx11	2.5		10367919	Stx11	1		10367919	Stx11	1.26		10367919	Stx11	1.7		10367919	Stx11	1.81		10367919	Stx11	1.29		10367919	Stx11	1.38		10367919	Stx11	1.6		10367919	Stx11	1.19
10461093	Pla2g16	1.99		10461093	Pla2g16	2.5		10461093	Pla2g16	1.38		10461093	Pla2g16	1.17		10461093	Pla2g16	1.81		10461093	Pla2g16	1.6		10461093	Pla2g16	1.56		10461093	Pla2g16	1.79		10461093	Pla2g16	1.69		10461093	Pla2g16	1.54
10446693	Wdr43	1.78		10446693	Wdr43	2.26		10446693	Wdr43	1.86		10446693	Wdr43	1.35		10446693	Wdr43	1.9		10446693	Wdr43	2.28		10446693	Wdr43	1.18		10446693	Wdr43	1.74		10446693	Wdr43	2.5		10446693	Wdr43	1.03
10497765	Dcun1d1	0.95		10497765	Dcun1d1	1.23		10497765	Dcun1d1	2.49		10497765	Dcun1d1	1.02		10497765	Dcun1d1	1.05		10497765	Dcun1d1	1.31		10497765	Dcun1d1	0.96		10497765	Dcun1d1	1.33		10497765	Dcun1d1	1.36		10497765	Dcun1d1	1.03
10365891	Tmcc3	1.1		10365891	Tmcc3	1.15		10365891	Tmcc3	0.94		10365891	Tmcc3	2.49		10365891	Tmcc3	0.71		10365891	Tmcc3	1.31		10365891	Tmcc3	0.97		10365891	Tmcc3	1.01		10365891	Tmcc3	0.86		10365891	Tmcc3	1
10416657	Elf1	1.55		10416657	Elf1	1.54		10416657	Elf1	2.49		10416657	Elf1	1.53		10416657	Elf1	1.17		10416657	Elf1	1.39		10416657	Elf1	1.05		10416657	Elf1	1.13		10416657	Elf1	1.31		10416657	Elf1	1.24
10525452	Rnf34	1.01		10525452	Rnf34	2.49		10525452	Rnf34	2.23		10525452	Rnf34	1.26		10525452	Rnf34	1.44		10525452	Rnf34	1.11		10525452	Rnf34	1		10525452	Rnf34	1.07		10525452	Rnf34	0.78		10525452	Rnf34	0.76
10491609	4932438A13Rik	1.07		10491609	4932438A13Rik	2.01		10491609	4932438A13Rik	2.48		10491609	4932438A13Rik	1.34		10491609	4932438A13Rik	0.93		10491609	4932438A13Rik	2.02		10491609	4932438A13Rik	0.99		10491609	4932438A13Rik	1.32		10491609	4932438A13Rik	1.49		10491609	4932438A13Rik	1.58
10420668	Mir15a	1.01		10420668	Mir15a	1.27		10420668	Mir15a	0.56		10420668	Mir15a	1.44		10420668	Mir15a	0.91		10420668	Mir15a	1.91		10420668	Mir15a	2.48		10420668	Mir15a	1.4		10420668	Mir15a	1.25		10420668	Mir15a	1.57
10545192	Rprl1	1.27		10545192	Rprl1	1.3		10545192	Rprl1	0.89		10545192	Rprl1	1.04		10545192	Rprl1	2.48		10545192	Rprl1	0.73		10545192	Rprl1	1.37		10545192	Rprl1	1.77		10545192	Rprl1	1.32		10545192	Rprl1	0.75
10601778	Armcx3	1.06		10601778	Armcx3	2.47		10601778	Armcx3	1.3		10601778	Armcx3	1.21		10601778	Armcx3	0.98		10601778	Armcx3	1.22		10601778	Armcx3	0.96		10601778	Armcx3	1.22		10601778	Armcx3	1.3		10601778	Armcx3	1.05
10597978	Fyco1	1.13		10597978	Fyco1	1.07		10597978	Fyco1	2.47		10597978	Fyco1	1.19		10597978	Fyco1	1.15		10597978	Fyco1	1.48		10597978	Fyco1	1.12		10597978	Fyco1	0.84		10597978	Fyco1	0.77		10597978	Fyco1	1.42
10411595	Naip2	1.29		10411595	Naip2	1.85		10411595	Naip2	2.47		10411595	Naip2	1.14		10411595	Naip2	1.21		10411595	Naip2	2.36		10411595	Naip2	1.67		10411595	Naip2	1.76		10411595	Naip2	1.78		10411595	Naip2	1.34
10384458	Plek	1.72		10384458	Plek	1.28		10384458	Plek	1.55		10384458	Plek	1.01		10384458	Plek	0.97		10384458	Plek	2.47		10384458	Plek	1.8		10384458	Plek	2.3		10384458	Plek	2.26		10384458	Plek	1.01
10355536	Tns1	2.47		10355536	Tns1	1.1		10355536	Tns1	0.95		10355536	Tns1	0.8		10355536	Tns1	1.95		10355536	Tns1	1.67		10355536	Tns1	1.94		10355536	Tns1	1.63		10355536	Tns1	1.99		10355536	Tns1	2.25
10581992	Maf	2.47		10581992	Maf	0.66		10581992	Maf	1.2		10581992	Maf	1.42		10581992	Maf	1.2		10581992	Maf	1.54		10581992	Maf	1.29		10581992	Maf	1.14		10581992	Maf	1.37		10581992	Maf	1.56
10599976	Mtm1	2.14		10599976	Mtm1	2.26		10599976	Mtm1	1.9		10599976	Mtm1	1.12		10599976	Mtm1	1.11		10599976	Mtm1	2.47		10599976	Mtm1	1.35		10599976	Mtm1	1.89		10599976	Mtm1	1.58		10599976	Mtm1	2.08
10349724	Rab7l1	1.86		10349724	Rab7l1	2.22		10349724	Rab7l1	2.47		10349724	Rab7l1	1.3		10349724	Rab7l1	2.07		10349724	Rab7l1	2.34		10349724	Rab7l1	2.14		10349724	Rab7l1	1.64		10349724	Rab7l1	1.49		10349724	Rab7l1	2.06
10442098	Fpr3	1.05		10442098	Fpr3	1.3		10442098	Fpr3	2.46		10442098	Fpr3	1.4		10442098	Fpr3	1.34		10442098	Fpr3	1.35		10442098	Fpr3	1.21		10442098	Fpr3	1.13		10442098	Fpr3	1.12		10442098	Fpr3	1.15
10491595	4932438A13Rik	1.11		10491595	4932438A13Rik	1.73		10491595	4932438A13Rik	2.46		10491595	4932438A13Rik	1.44		10491595	4932438A13Rik	0.87		10491595	4932438A13Rik	2		10491595	4932438A13Rik	1.12		10491595	4932438A13Rik	1.46		10491595	4932438A13Rik	0.87		10491595	4932438A13Rik	1.16
10491615	4932438A13Rik	1.38		10491615	4932438A13Rik	1.91		10491615	4932438A13Rik	2.46		10491615	4932438A13Rik	1.34		10491615	4932438A13Rik	0.74		10491615	4932438A13Rik	2.29		10491615	4932438A13Rik	0.91		10491615	4932438A13Rik	1.44		10491615	4932438A13Rik	1.37		10491615	4932438A13Rik	1.65
10356262	Csprs	1.81		10356262	Csprs	2.04		10356262	Csprs	2.24		10356262	Csprs	2.46		10356262	Csprs	1.19		10356262	Csprs	1.71		10356262	Csprs	1.48		10356262	Csprs	1.3		10356262	Csprs	1.76		10356262	Csprs	1.72
10461629	Ms4a4d	1.63		10461629	Ms4a4d	1.52		10461629	Ms4a4d	1.42		10461629	Ms4a4d	1.82		10461629	Ms4a4d	1.33		10461629	Ms4a4d	2.15		10461629	Ms4a4d	1.79		10461629	Ms4a4d	2.46		10461629	Ms4a4d	1.98		10461629	Ms4a4d	1.83
10564631	Slco3a1	1.04		10564631	Slco3a1	1.95		10564631	Slco3a1	0.74		10564631	Slco3a1	1.25		10564631	Slco3a1	1.89		10564631	Slco3a1	2.46		10564631	Slco3a1	1.56		10564631	Slco3a1	1.44		10564631	Slco3a1	1.71		10564631	Slco3a1	2.11
10598467	Pim2	1.67		10598467	Pim2	0.91		10598467	Pim2	0.84		10598467	Pim2	0.92		10598467	Pim2	1.94		10598467	Pim2	2		10598467	Pim2	1.21		10598467	Pim2	1.26		10598467	Pim2	2.46		10598467	Pim2	1.19
10587792	Plscr1	2.11		10587792	Plscr1	2.26		10587792	Plscr1	2.46		10587792	Plscr1	1.32		10587792	Plscr1	1.6		10587792	Plscr1	1.27		10587792	Plscr1	0.86		10587792	Plscr1	1.27		10587792	Plscr1	1.67		10587792	Plscr1	1.28
10514255	Mllt3	1.86		10514255	Mllt3	2.46		10514255	Mllt3	1.55		10514255	Mllt3	1.32		10514255	Mllt3	0.97		10514255	Mllt3	1.5		10514255	Mllt3	1.08		10514255	Mllt3	1.38		10514255	Mllt3	1.46		10514255	Mllt3	1.34
10363231	Smpdl3a	1		10363231	Smpdl3a	0.8		10363231	Smpdl3a	2.45		10363231	Smpdl3a	0.97		10363231	Smpdl3a	0.79		10363231	Smpdl3a	1.05		10363231	Smpdl3a	1.05		10363231	Smpdl3a	1.02		10363231	Smpdl3a	1.13		10363231	Smpdl3a	0.95
10450075	H2-K1	1.22		10450075	H2-K1	1.26		10450075	H2-K1	2.45		10450075	H2-K1	1.08		10450075	H2-K1	1.35		10450075	H2-K1	1.05		10450075	H2-K1	1.22		10450075	H2-K1	1.3		10450075	H2-K1	1.24		10450075	H2-K1	1
10579874	Abce1	1.18		10579874	Abce1	0.68		10579874	Abce1	0.46		10579874	Abce1	1.14		10579874	Abce1	1.24		10579874	Abce1	1.39		10579874	Abce1	1.02		10579874	Abce1	1.24		10579874	Abce1	2.45		10579874	Abce1	0.72
10491597	4932438A13Rik	1.13		10491597	4932438A13Rik	2.38		10491597	4932438A13Rik	2.45		10491597	4932438A13Rik	1.36		10491597	4932438A13Rik	0.91		10491597	4932438A13Rik	1.91		10491597	4932438A13Rik	1.08		10491597	4932438A13Rik	1.43		10491597	4932438A13Rik	1.25		10491597	4932438A13Rik	1.6
10445119	H2-M3	1.01		10445119	H2-M3	1.07		10445119	H2-M3	2.45		10445119	H2-M3	1.14		10445119	H2-M3	1.54		10445119	H2-M3	1.41		10445119	H2-M3	1.61		10445119	H2-M3	1.52		10445119	H2-M3	1.29		10445119	H2-M3	1.51
10500034	Psmb4	1.32		10500034	Psmb4	1.5		10500034	Psmb4	2.36		10500034	Psmb4	1.32		10500034	Psmb4	1.44		10500034	Psmb4	0.98		10500034	Psmb4	1.45		10500034	Psmb4	1.59		10500034	Psmb4	2.45		10500034	Psmb4	0.89
10538290	Snx10	1.13		10538290	Snx10	2.04		10538290	Snx10	2.44		10538290	Snx10	2.12		10538290	Snx10	0.96		10538290	Snx10	1.96		10538290	Snx10	1.11		10538290	Snx10	1.25		10538290	Snx10	1.46		10538290	Snx10	1.05
10376446	Hist3h2a	1.24		10376446	Hist3h2a	1.34		10376446	Hist3h2a	2.44		10376446	Hist3h2a	1.24		10376446	Hist3h2a	1.61		10376446	Hist3h2a	1.16		10376446	Hist3h2a	1.55		10376446	Hist3h2a	1.43		10376446	Hist3h2a	1.34		10376446	Hist3h2a	1.27
10523529	Cops4	1.07		10523529	Cops4	1.21		10523529	Cops4	2.44		10523529	Cops4	1.12		10523529	Cops4	1.23		10523529	Cops4	1.05		10523529	Cops4	1.3		10523529	Cops4	1.62		10523529	Cops4	1.33		10523529	Cops4	1.01
10345445	Arid5a	1.9		10345445	Arid5a	2.22		10345445	Arid5a	2.44		10345445	Arid5a	2.18		10345445	Arid5a	1.34		10345445	Arid5a	1.48		10345445	Arid5a	1.45		10345445	Arid5a	1.17		10345445	Arid5a	1.41		10345445	Arid5a	1.45
10362803	Cd164	1.18		10362803	Cd164	1.94		10362803	Cd164	2.44		10362803	Cd164	1.27		10362803	Cd164	1.09		10362803	Cd164	1.42		10362803	Cd164	1.11		10362803	Cd164	1.17		10362803	Cd164	1.38		10362803	Cd164	1.15
10397530	1810035L17Rik	1.57		10397530	1810035L17Rik	2.17		10397530	1810035L17Rik	2.23		10397530	1810035L17Rik	1.38		10397530	1810035L17Rik	2.44		10397530	1810035L17Rik	1.17		10397530	1810035L17Rik	1.24		10397530	1810035L17Rik	1.59		10397530	1810035L17Rik	1.8		10397530	1810035L17Rik	1.23
10498771	Pdcd10	1.44		10498771	Pdcd10	1.43		10498771	Pdcd10	1.63		10498771	Pdcd10	1.26		10498771	Pdcd10	1.2		10498771	Pdcd10	2.44		10498771	Pdcd10	1.21		10498771	Pdcd10	1.48		10498771	Pdcd10	1.7		10498771	Pdcd10	1.28
10407420	Net1	1.25		10407420	Net1	2.43		10407420	Net1	1.16		10407420	Net1	1.2		10407420	Net1	0.89		10407420	Net1	1.08		10407420	Net1	1.08		10407420	Net1	1.03		10407420	Net1	1.13		10407420	Net1	1.04
10347417	Bcs1l	1.27		10347417	Bcs1l	0.99		10347417	Bcs1l	2.43		10347417	Bcs1l	0.78		10347417	Bcs1l	0.74		10347417	Bcs1l	0.82		10347417	Bcs1l	1.16		10347417	Bcs1l	0.82		10347417	Bcs1l	0.81		10347417	Bcs1l	0.99
10350331	Zfp281	1.2		10350331	Zfp281	1.32		10350331	Zfp281	2.43		10350331	Zfp281	2.1		10350331	Zfp281	1.18		10350331	Zfp281	2.03		10350331	Zfp281	1.2		10350331	Zfp281	1.51		10350331	Zfp281	2.21		10350331	Zfp281	1.24
10571036	Ppapdc1b	1.64		10571036	Ppapdc1b	1.44		10571036	Ppapdc1b	2.41		10571036	Ppapdc1b	1.03		10571036	Ppapdc1b	1.29		10571036	Ppapdc1b	1.24		10571036	Ppapdc1b	1.4		10571036	Ppapdc1b	1.3		10571036	Ppapdc1b	0.96		10571036	Ppapdc1b	2.43
10498345	Gpr171	1.85		10498345	Gpr171	2.43		10498345	Gpr171	1.2		10498345	Gpr171	1.33		10498345	Gpr171	1.5		10498345	Gpr171	1.81		10498345	Gpr171	2.01		10498345	Gpr171	1.64		10498345	Gpr171	1.95		10498345	Gpr171	1.7
10511180	Mxra8	1.52		10511180	Mxra8	2.43		10511180	Mxra8	1.22		10511180	Mxra8	1		10511180	Mxra8	1.62		10511180	Mxra8	1.83		10511180	Mxra8	1.89		10511180	Mxra8	1.6		10511180	Mxra8	1.62		10511180	Mxra8	1.88
10437160	Ets2	0.81		10437160	Ets2	1.5		10437160	Ets2	2.43		10437160	Ets2	1.28		10437160	Ets2	2.05		10437160	Ets2	2.22		10437160	Ets2	2.38		10437160	Ets2	1.91		10437160	Ets2	1.66		10437160	Ets2	2.21
10565862	Pold3	1.36		10565862	Pold3	1.36		10565862	Pold3	2.42		10565862	Pold3	1.02		10565862	Pold3	0.9		10565862	Pold3	1.37		10565862	Pold3	1.26		10565862	Pold3	1.2		10565862	Pold3	1.44		10565862	Pold3	1.32
10538753	Atoh1	1.19		10538753	Atoh1	2.31		10538753	Atoh1	2.34		10538753	Atoh1	2.42		10538753	Atoh1	0.87		10538753	Atoh1	2.22		10538753	Atoh1	0.81		10538753	Atoh1	1.12		10538753	Atoh1	1.94		10538753	Atoh1	1.32
10351197	Sell	1.42		10351197	Sell	2.42		10351197	Sell	1.22		10351197	Sell	1.9		10351197	Sell	1.02		10351197	Sell	1.64		10351197	Sell	1.07		10351197	Sell	1.13		10351197	Sell	1.26		10351197	Sell	1.11
10453026	Prkd3	1.67		10453026	Prkd3	2.42		10453026	Prkd3	1.56		10453026	Prkd3	0.99		10453026	Prkd3	0.65		10453026	Prkd3	1.16		10453026	Prkd3	0.78		10453026	Prkd3	0.9		10453026	Prkd3	1.15		10453026	Prkd3	0.96
10378126	Ankfy1	1.93		10378126	Ankfy1	1.96		10378126	Ankfy1	2.42		10378126	Ankfy1	1.44		10378126	Ankfy1	1.97		10378126	Ankfy1	2.22		10378126	Ankfy1	1.74		10378126	Ankfy1	1.91		10378126	Ankfy1	2.24		10378126	Ankfy1	2.21
10363845	Ccdc6	1.5		10363845	Ccdc6	2.41		10363845	Ccdc6	2.12		10363845	Ccdc6	1.13		10363845	Ccdc6	1.4		10363845	Ccdc6	1.8		10363845	Ccdc6	1.42		10363845	Ccdc6	1.76		10363845	Ccdc6	1.52		10363845	Ccdc6	1.66
10594636	Ppp1r2	1.11		10594636	Ppp1r2	2.4		10594636	Ppp1r2	0.8		10594636	Ppp1r2	1.05		10594636	Ppp1r2	0.99		10594636	Ppp1r2	1.33		10594636	Ppp1r2	1.04		10594636	Ppp1r2	0.96		10594636	Ppp1r2	0.99		10594636	Ppp1r2	0.97
10436196	Cd47	1.99		10436196	Cd47	1.49		10436196	Cd47	2.4		10436196	Cd47	2.18		10436196	Cd47	1.1		10436196	Cd47	1.97		10436196	Cd47	1.12		10436196	Cd47	1.42		10436196	Cd47	1.52		10436196	Cd47	1.7
10351884	Olfr433	1.49		10351884	Olfr433	2.4		10351884	Olfr433	2.03		10351884	Olfr433	1.21		10351884	Olfr433	1.25		10351884	Olfr433	1.07		10351884	Olfr433	1.13		10351884	Olfr433	1.24		10351884	Olfr433	0.87		10351884	Olfr433	1.07
10563659	Spty2d1	1.38		10563659	Spty2d1	2.4		10563659	Spty2d1	1.56		10563659	Spty2d1	1.52		10563659	Spty2d1	0.97		10563659	Spty2d1	1.2		10563659	Spty2d1	1.11		10563659	Spty2d1	1.03		10563659	Spty2d1	1.53		10563659	Spty2d1	1.39
10564539	Mctp2	1.42		10564539	Mctp2	1.02		10564539	Mctp2	1.82		10564539	Mctp2	1.57		10564539	Mctp2	1.73		10564539	Mctp2	2.4		10564539	Mctp2	0.85		10564539	Mctp2	1.39		10564539	Mctp2	1.67		10564539	Mctp2	1.02
10510509	Gpr157	1.27		10510509	Gpr157	2.39		10510509	Gpr157	1.08		10510509	Gpr157	0.86		10510509	Gpr157	0.93		10510509	Gpr157	0.89		10510509	Gpr157	1.01		10510509	Gpr157	0.97		10510509	Gpr157	1.03		10510509	Gpr157	0.94
10536061	Zfp141	1.06		10536061	Zfp141	0.72		10536061	Zfp141	2.39		10536061	Zfp141	0.88		10536061	Zfp141	0.55		10536061	Zfp141	1.31		10536061	Zfp141	0.86		10536061	Zfp141	0.97		10536061	Zfp141	1.28		10536061	Zfp141	1.04
10514133	Ttc39b	1.11		10514133	Ttc39b	2		10514133	Ttc39b	2.39		10514133	Ttc39b	1.29		10514133	Ttc39b	1.15		10514133	Ttc39b	2.15		10514133	Ttc39b	1.21		10514133	Ttc39b	1.55		10514133	Ttc39b	1.71		10514133	Ttc39b	1.35
10571705	Irf2	1.37		10571705	Irf2	1.96		10571705	Irf2	2.39		10571705	Irf2	1.02		10571705	Irf2	1.2		10571705	Irf2	1.8		10571705	Irf2	1.73		10571705	Irf2	1.76		10571705	Irf2	1.31		10571705	Irf2	1.64
10349868	Ppp1r15b	1.06		10349868	Ppp1r15b	1.91		10349868	Ppp1r15b	2.39		10349868	Ppp1r15b	1.13		10349868	Ppp1r15b	1.28		10349868	Ppp1r15b	1.04		10349868	Ppp1r15b	0.91		10349868	Ppp1r15b	1.02		10349868	Ppp1r15b	1.05		10349868	Ppp1r15b	0.84
10372853	Tbk1	1.34		10372853	Tbk1	1.35		10372853	Tbk1	1.26		10372853	Tbk1	1.3		10372853	Tbk1	1.15		10372853	Tbk1	2.39		10372853	Tbk1	1.35		10372853	Tbk1	1.5		10372853	Tbk1	1.37		10372853	Tbk1	1.45
10515156	Minpp1	1.57		10515156	Minpp1	2.39		10515156	Minpp1	1.16		10515156	Minpp1	1.21		10515156	Minpp1	0.9		10515156	Minpp1	1.11		10515156	Minpp1	1.28		10515156	Minpp1	0.88		10515156	Minpp1	0.92		10515156	Minpp1	1.02
10489041	Pdcd10	1.73		10489041	Pdcd10	1.83		10489041	Pdcd10	1.7		10489041	Pdcd10	1.37		10489041	Pdcd10	1.35		10489041	Pdcd10	2.39		10489041	Pdcd10	1.2		10489041	Pdcd10	1.89		10489041	Pdcd10	1.59		10489041	Pdcd10	1.22
10579060	4930467E23Rik	1.24		10579060	4930467E23Rik	0.66		10579060	4930467E23Rik	2.13		10579060	4930467E23Rik	1.25		10579060	4930467E23Rik	1.19		10579060	4930467E23Rik	2.04		10579060	4930467E23Rik	2.39		10579060	4930467E23Rik	0.53		10579060	4930467E23Rik	1.34		10579060	4930467E23Rik	0.98
10463670	Sfxn2	2.39		10463670	Sfxn2	1.9		10463670	Sfxn2	1.83		10463670	Sfxn2	1.37		10463670	Sfxn2	2.3		10463670	Sfxn2	1.87		10463670	Sfxn2	1.35		10463670	Sfxn2	1.27		10463670	Sfxn2	1.79		10463670	Sfxn2	1.37
10478875	Rnf114	2.39		10478875	Rnf114	2		10478875	Rnf114	2.15		10478875	Rnf114	1.84		10478875	Rnf114	2.29		10478875	Rnf114	1.72		10478875	Rnf114	1.86		10478875	Rnf114	1.63		10478875	Rnf114	1.94		10478875	Rnf114	1.82
10534718	Trip6	0.84		10534718	Trip6	2.38		10534718	Trip6	1.05		10534718	Trip6	1		10534718	Trip6	1.1		10534718	Trip6	1.06		10534718	Trip6	1.11		10534718	Trip6	0.95		10534718	Trip6	0.83		10534718	Trip6	1.17
10540072	Ppp1r2	1.18		10540072	Ppp1r2	2.38		10540072	Ppp1r2	0.8		10540072	Ppp1r2	1.01		10540072	Ppp1r2	1.01		10540072	Ppp1r2	1.36		10540072	Ppp1r2	1.06		10540072	Ppp1r2	0.91		10540072	Ppp1r2	0.92		10540072	Ppp1r2	0.92
10437687	Litaf	2.38		10437687	Litaf	1.49		10437687	Litaf	1.24		10437687	Litaf	0.94		10437687	Litaf	1.74		10437687	Litaf	2.03		10437687	Litaf	1.85		10437687	Litaf	1.78		10437687	Litaf	1.76		10437687	Litaf	1.84
10368199	Myb	0.8		10368199	Myb	0.93		10368199	Myb	2.37		10368199	Myb	1.04		10368199	Myb	0.43		10368199	Myb	0.82		10368199	Myb	0.62		10368199	Myb	0.62		10368199	Myb	0.45		10368199	Myb	0.96
10491605	4932438A13Rik	1.12		10491605	4932438A13Rik	2.17		10491605	4932438A13Rik	2.37		10491605	4932438A13Rik	1.39		10491605	4932438A13Rik	0.94		10491605	4932438A13Rik	2.01		10491605	4932438A13Rik	1.08		10491605	4932438A13Rik	1.39		10491605	4932438A13Rik	1.57		10491605	4932438A13Rik	1.58
10406205	Erap1	1.44		10406205	Erap1	1.32		10406205	Erap1	2.37		10406205	Erap1	1.08		10406205	Erap1	1.06		10406205	Erap1	1.64		10406205	Erap1	1.2		10406205	Erap1	1.42		10406205	Erap1	1.73		10406205	Erap1	1.32
10471586	Hspa5	1.55		10471586	Hspa5	1.61		10471586	Hspa5	1.81		10471586	Hspa5	1.19		10471586	Hspa5	1.78		10471586	Hspa5	1.61		10471586	Hspa5	1.77		10471586	Hspa5	1.87		10471586	Hspa5	2.37		10471586	Hspa5	1.38
10593937	Mpi	1.09		10593937	Mpi	2.37		10593937	Mpi	0.89		10593937	Mpi	1.55		10593937	Mpi	0.94		10593937	Mpi	1.01		10593937	Mpi	1.15		10593937	Mpi	1.1		10593937	Mpi	0.95		10593937	Mpi	0.99
10535904	Hsph1	1.08		10535904	Hsph1	2.37		10535904	Hsph1	1.23		10535904	Hsph1	1.2		10535904	Hsph1	1.69		10535904	Hsph1	1.99		10535904	Hsph1	1.94		10535904	Hsph1	1.85		10535904	Hsph1	2.03		10535904	Hsph1	1.7
10459210	Arhgef37	1.12		10459210	Arhgef37	1.24		10459210	Arhgef37	1.08		10459210	Arhgef37	2.37		10459210	Arhgef37	1.04		10459210	Arhgef37	2.13		10459210	Arhgef37	1.16		10459210	Arhgef37	0.95		10459210	Arhgef37	1.09		10459210	Arhgef37	1.03
10381872	Tlk2	1.44		10381872	Tlk2	2.36		10381872	Tlk2	0.67		10381872	Tlk2	1.49		10381872	Tlk2	0.89		10381872	Tlk2	1.36		10381872	Tlk2	0.89		10381872	Tlk2	1.03		10381872	Tlk2	0.86		10381872	Tlk2	1.09
10491623	4932438A13Rik	1.03		10491623	4932438A13Rik	2.29		10491623	4932438A13Rik	2.36		10491623	4932438A13Rik	1.26		10491623	4932438A13Rik	0.79		10491623	4932438A13Rik	1.87		10491623	4932438A13Rik	1.11		10491623	4932438A13Rik	1.24		10491623	4932438A13Rik	1.08		10491623	4932438A13Rik	1.37
10491625	4932438A13Rik	1.1		10491625	4932438A13Rik	2.02		10491625	4932438A13Rik	2.36		10491625	4932438A13Rik	1.21		10491625	4932438A13Rik	0.81		10491625	4932438A13Rik	1.99		10491625	4932438A13Rik	1.09		10491625	4932438A13Rik	1.22		10491625	4932438A13Rik	0.98		10491625	4932438A13Rik	1.45
10606714	Gla	1.22		10606714	Gla	2.36		10606714	Gla	2.36		10606714	Gla	1.32		10606714	Gla	1.14		10606714	Gla	1.09		10606714	Gla	1.2		10606714	Gla	1.19		10606714	Gla	1.4		10606714	Gla	1.09
10465853	Stxbp3a	1.58		10465853	Stxbp3a	2.36		10465853	Stxbp3a	1.33		10465853	Stxbp3a	2.16		10465853	Stxbp3a	1.02		10465853	Stxbp3a	2.33		10465853	Stxbp3a	1.37		10465853	Stxbp3a	1.28		10465853	Stxbp3a	1.78		10465853	Stxbp3a	1.31
10366310	Osbpl8	0.92		10366310	Osbpl8	0.92		10366310	Osbpl8	0.77		10366310	Osbpl8	1.02		10366310	Osbpl8	0.87		10366310	Osbpl8	2.36		10366310	Osbpl8	0.91		10366310	Osbpl8	1.25		10366310	Osbpl8	1.98		10366310	Osbpl8	1.22
10368845	2410017P07Rik	0.95		10368845	2410017P07Rik	1.18		10368845	2410017P07Rik	1.1		10368845	2410017P07Rik	0.93		10368845	2410017P07Rik	0.77		10368845	2410017P07Rik	2.36		10368845	2410017P07Rik	1.5		10368845	2410017P07Rik	1.21		10368845	2410017P07Rik	1.24		10368845	2410017P07Rik	1.91
10349637	Fam72a	0.91		10349637	Fam72a	1.6		10349637	Fam72a	1.18		10349637	Fam72a	2.36		10349637	Fam72a	1.41		10349637	Fam72a	1.63		10349637	Fam72a	1.14		10349637	Fam72a	1.06		10349637	Fam72a	1.16		10349637	Fam72a	0.97
10416887	Slain1	1.06		10416887	Slain1	1.22		10416887	Slain1	2.35		10416887	Slain1	1.04		10416887	Slain1	0.61		10416887	Slain1	1.2		10416887	Slain1	1.32		10416887	Slain1	1.15		10416887	Slain1	0.96		10416887	Slain1	1.46
10378833	Ssh2	1.29		10378833	Ssh2	0.44		10378833	Ssh2	0.71		10378833	Ssh2	0.77		10378833	Ssh2	1.09		10378833	Ssh2	2.35		10378833	Ssh2	1.46		10378833	Ssh2	1.5		10378833	Ssh2	1.65		10378833	Ssh2	1.2
10495186	AI504432	0.72		10495186	AI504432	1.02		10495186	AI504432	0.77		10495186	AI504432	1.02		10495186	AI504432	0.87		10495186	AI504432	2.35		10495186	AI504432	1.24		10495186	AI504432	1.5		10495186	AI504432	1.63		10495186	AI504432	1.8
10585825	Stoml1	1.69		10585825	Stoml1	2.35		10585825	Stoml1	1.33		10585825	Stoml1	1.27		10585825	Stoml1	1.33		10585825	Stoml1	1.16		10585825	Stoml1	1.76		10585825	Stoml1	1.57		10585825	Stoml1	1.6		10585825	Stoml1	1.7
10419038	Ghitm	1.59		10419038	Ghitm	1.4		10419038	Ghitm	2.34		10419038	Ghitm	1.16		10419038	Ghitm	1.31		10419038	Ghitm	1.49		10419038	Ghitm	1.55		10419038	Ghitm	1.6		10419038	Ghitm	2.21		10419038	Ghitm	1.24
10580370	Dnaja2	1.35		10580370	Dnaja2	2.34		10580370	Dnaja2	0.88		10580370	Dnaja2	1.2		10580370	Dnaja2	1.28		10580370	Dnaja2	1.28		10580370	Dnaja2	0.98		10580370	Dnaja2	1.13		10580370	Dnaja2	1.54		10580370	Dnaja2	0.84
10474671	Spred1	1.14		10474671	Spred1	2.04		10474671	Spred1	1.34		10474671	Spred1	2.08		10474671	Spred1	1.26		10474671	Spred1	2.34		10474671	Spred1	1.1		10474671	Spred1	1.12		10474671	Spred1	1.64		10474671	Spred1	1.03
10545588	Hk2	2.12		10545588	Hk2	1.65		10545588	Hk2	2.33		10545588	Hk2	2.03		10545588	Hk2	1.2		10545588	Hk2	1.31		10545588	Hk2	0.87		10545588	Hk2	1		10545588	Hk2	1.48		10545588	Hk2	1.07
10469083	Upf2	0.98		10469083	Upf2	1.1		10469083	Upf2	2.33		10469083	Upf2	1.23		10469083	Upf2	1.15		10469083	Upf2	1.66		10469083	Upf2	1.11		10469083	Upf2	1.35		10469083	Upf2	1.49		10469083	Upf2	1.22
10412562	Flnb	0.99		10412562	Flnb	2.32		10412562	Flnb	1.17		10412562	Flnb	0.9		10412562	Flnb	0.87		10412562	Flnb	1.07		10412562	Flnb	0.86		10412562	Flnb	0.67		10412562	Flnb	0.84		10412562	Flnb	0.94
10503218	Chd7	1.42		10503218	Chd7	2.32		10503218	Chd7	1.33		10503218	Chd7	1.11		10503218	Chd7	0.74		10503218	Chd7	1.46		10503218	Chd7	0.83		10503218	Chd7	0.85		10503218	Chd7	1.31		10503218	Chd7	1.18
10491621	4932438A13Rik	1.08		10491621	4932438A13Rik	2.05		10491621	4932438A13Rik	2.32		10491621	4932438A13Rik	1.29		10491621	4932438A13Rik	0.85		10491621	4932438A13Rik	2.27		10491621	4932438A13Rik	1.18		10491621	4932438A13Rik	1.25		10491621	4932438A13Rik	1.11		10491621	4932438A13Rik	1.54
10467859	Cox15	1.73		10467859	Cox15	2.15		10467859	Cox15	2.32		10467859	Cox15	1.5		10467859	Cox15	1.33		10467859	Cox15	1.31		10467859	Cox15	1.34		10467859	Cox15	1.39		10467859	Cox15	1.52		10467859	Cox15	1.1
10503194	Chd7	1.36		10503194	Chd7	2.32		10503194	Chd7	1.8		10503194	Chd7	1.18		10503194	Chd7	0.86		10503194	Chd7	1.33		10503194	Chd7	1.45		10503194	Chd7	1.31		10503194	Chd7	1.18		10503194	Chd7	1.28
10497931	Cflar	2.04		10497931	Cflar	2.32		10497931	Cflar	2.11		10497931	Cflar	1.38		10497931	Cflar	2.01		10497931	Cflar	1.99		10497931	Cflar	1.52		10497931	Cflar	1.68		10497931	Cflar	1.29		10497931	Cflar	1.35
10460582	AI837181	1.56		10460582	AI837181	2.21		10460582	AI837181	1.54		10460582	AI837181	1.09		10460582	AI837181	1.47		10460582	AI837181	1.35		10460582	AI837181	2.32		10460582	AI837181	1.9		10460582	AI837181	1.44		10460582	AI837181	1.24
10492220	2810407C02Rik	1.25		10492220	2810407C02Rik	2.31		10492220	2810407C02Rik	1.08		10492220	2810407C02Rik	1.23		10492220	2810407C02Rik	1.11		10492220	2810407C02Rik	1.38		10492220	2810407C02Rik	0.99		10492220	2810407C02Rik	0.99		10492220	2810407C02Rik	1.28		10492220	2810407C02Rik	1.12
10519607	4930420K17Rik	1.5		10519607	4930420K17Rik	2.31		10519607	4930420K17Rik	1.1		10519607	4930420K17Rik	1.39		10519607	4930420K17Rik	1.34		10519607	4930420K17Rik	1.45		10519607	4930420K17Rik	1.32		10519607	4930420K17Rik	1.79		10519607	4930420K17Rik	1.72		10519607	4930420K17Rik	1.11
10535989	A430089I19Rik	1.3		10535989	A430089I19Rik	0.85		10535989	A430089I19Rik	1.76		10535989	A430089I19Rik	1.07		10535989	A430089I19Rik	1.1		10535989	A430089I19Rik	1.3		10535989	A430089I19Rik	2.31		10535989	A430089I19Rik	0.71		10535989	A430089I19Rik	1.82		10535989	A430089I19Rik	0.86
10565994	Art2b	1.23		10565994	Art2b	0.88		10565994	Art2b	1.55		10565994	Art2b	0.73		10565994	Art2b	1.79		10565994	Art2b	1.19		10565994	Art2b	1.46		10565994	Art2b	1.27		10565994	Art2b	2.31		10565994	Art2b	1.02
10597648	Myd88	2.31		10597648	Myd88	2.08		10597648	Myd88	1.53		10597648	Myd88	2.06		10597648	Myd88	2.27		10597648	Myd88	1.67		10597648	Myd88	1.94		10597648	Myd88	1.89		10597648	Myd88	1.84		10597648	Myd88	1.58
10503202	Chd7	1.33		10503202	Chd7	2.3		10503202	Chd7	1.33		10503202	Chd7	1.11		10503202	Chd7	0.88		10503202	Chd7	1.41		10503202	Chd7	1.14		10503202	Chd7	1.1		10503202	Chd7	1.23		10503202	Chd7	1.39
10421581	Lrch1	1.27		10421581	Lrch1	2.3		10421581	Lrch1	0.82		10421581	Lrch1	1.37		10421581	Lrch1	1.14		10421581	Lrch1	2.05		10421581	Lrch1	1.17		10421581	Lrch1	1.21		10421581	Lrch1	1.52		10421581	Lrch1	1.65
10359334	Cacybp	1.4		10359334	Cacybp	1.4		10359334	Cacybp	0.99		10359334	Cacybp	1.27		10359334	Cacybp	1.4		10359334	Cacybp	1.75		10359334	Cacybp	1.2		10359334	Cacybp	1.35		10359334	Cacybp	2.3		10359334	Cacybp	1.18
10560174	Sepw1	1.93		10560174	Sepw1	2.3		10560174	Sepw1	0.83		10560174	Sepw1	1.13		10560174	Sepw1	1.64		10560174	Sepw1	1.5		10560174	Sepw1	1.68		10560174	Sepw1	1.63		10560174	Sepw1	1.72		10560174	Sepw1	1.35
10571696	Casp3	1.92		10571696	Casp3	2.3		10571696	Casp3	0.61		10571696	Casp3	1.98		10571696	Casp3	0.96		10571696	Casp3	1.22		10571696	Casp3	1.4		10571696	Casp3	1.12		10571696	Casp3	1.15		10571696	Casp3	1.27
10585555	Pstpip1	1.68		10585555	Pstpip1	2.3		10585555	Pstpip1	1.07		10585555	Pstpip1	1.03		10585555	Pstpip1	0.99		10585555	Pstpip1	0.99		10585555	Pstpip1	1.31		10585555	Pstpip1	1.15		10585555	Pstpip1	0.9		10585555	Pstpip1	1.15
10540408	Itpr1	1.78		10540408	Itpr1	1.75		10540408	Itpr1	2.1		10540408	Itpr1	1.65		10540408	Itpr1	1.66		10540408	Itpr1	2.3		10540408	Itpr1	1.3		10540408	Itpr1	1.48		10540408	Itpr1	1.59		10540408	Itpr1	2.18
10393449	Socs3	1.15		10393449	Socs3	1.49		10393449	Socs3	1.06		10393449	Socs3	1.94		10393449	Socs3	2.3		10393449	Socs3	1.65		10393449	Socs3	1.1		10393449	Socs3	1.16		10393449	Socs3	1.35		10393449	Socs3	1.34
10437023	Morc3	1.71		10437023	Morc3	2.08		10437023	Morc3	2.2		10437023	Morc3	1.76		10437023	Morc3	1.94		10437023	Morc3	2.3		10437023	Morc3	2.14		10437023	Morc3	2.13		10437023	Morc3	2		10437023	Morc3	1.85
10523647	Aff1	0.98		10523647	Aff1	2.29		10523647	Aff1	1.14		10523647	Aff1	1.37		10523647	Aff1	0.79		10523647	Aff1	0.96		10523647	Aff1	0.84		10523647	Aff1	0.72		10523647	Aff1	0.73		10523647	Aff1	1.1
10523752	Txlng	1.11		10523752	Txlng	0.88		10523752	Txlng	0.74		10523752	Txlng	1.18		10523752	Txlng	1.02		10523752	Txlng	2.29		10523752	Txlng	1.16		10523752	Txlng	1.39		10523752	Txlng	1.43		10523752	Txlng	1.49
10419803	4931414P19Rik	1.66		10419803	4931414P19Rik	2.22		10419803	4931414P19Rik	2.29		10419803	4931414P19Rik	1.34		10419803	4931414P19Rik	1.05		10419803	4931414P19Rik	1.37		10419803	4931414P19Rik	1.66		10419803	4931414P19Rik	1.37		10419803	4931414P19Rik	1.25		10419803	4931414P19Rik	1.57
10555671	Pgap2	1.28		10555671	Pgap2	2.29		10555671	Pgap2	1.73		10555671	Pgap2	1.15		10555671	Pgap2	1		10555671	Pgap2	1.32		10555671	Pgap2	1.05		10555671	Pgap2	0.94		10555671	Pgap2	1.1		10555671	Pgap2	1.07
10440738	Tiam1	1.01		10440738	Tiam1	2.29		10440738	Tiam1	1.5		10440738	Tiam1	1.06		10440738	Tiam1	1		10440738	Tiam1	1.45		10440738	Tiam1	0.94		10440738	Tiam1	1.01		10440738	Tiam1	0.89		10440738	Tiam1	1.18
10595793	Atp1b3	1.68		10595793	Atp1b3	2.29		10595793	Atp1b3	1.57		10595793	Atp1b3	1.27		10595793	Atp1b3	0.87		10595793	Atp1b3	1.25		10595793	Atp1b3	0.8		10595793	Atp1b3	0.92		10595793	Atp1b3	1.3		10595793	Atp1b3	0.74
10415319	Irf9	2.2		10415319	Irf9	1.7		10415319	Irf9	2		10415319	Irf9	1.64		10415319	Irf9	2.23		10415319	Irf9	1.79		10415319	Irf9	2.29		10415319	Irf9	1.62		10415319	Irf9	1.5		10415319	Irf9	2.02
10605465	Prkx	0.7		10605465	Prkx	2.29		10605465	Prkx	0.86		10605465	Prkx	2.14		10605465	Prkx	0.59		10605465	Prkx	1.01		10605465	Prkx	0.69		10605465	Prkx	0.74		10605465	Prkx	0.68		10605465	Prkx	0.84
10357630	Srgap2	0.9		10357630	Srgap2	2.28		10357630	Srgap2	1.06		10357630	Srgap2	1.33		10357630	Srgap2	0.87		10357630	Srgap2	1.47		10357630	Srgap2	0.96		10357630	Srgap2	0.96		10357630	Srgap2	0.68		10357630	Srgap2	0.91
10492231	Med12l	1.24		10492231	Med12l	2.28		10492231	Med12l	1.25		10492231	Med12l	1.09		10492231	Med12l	1.2		10492231	Med12l	1.43		10492231	Med12l	1.19		10492231	Med12l	1.14		10492231	Med12l	1.28		10492231	Med12l	1.28
10504008	Chmp5	1.66		10504008	Chmp5	2.28		10504008	Chmp5	2.22		10504008	Chmp5	1.46		10504008	Chmp5	1.55		10504008	Chmp5	1.49		10504008	Chmp5	1.63		10504008	Chmp5	1.74		10504008	Chmp5	1.98		10504008	Chmp5	1.25
10568714	Mki67	0.89		10568714	Mki67	1.11		10568714	Mki67	1.32		10568714	Mki67	0.93		10568714	Mki67	0.78		10568714	Mki67	2.28		10568714	Mki67	1.27		10568714	Mki67	1.48		10568714	Mki67	1.79		10568714	Mki67	1.64
10515220	Faah	2.28		10515220	Faah	1.12		10515220	Faah	1.15		10515220	Faah	1.08		10515220	Faah	0.71		10515220	Faah	0.63		10515220	Faah	0.85		10515220	Faah	0.68		10515220	Faah	0.68		10515220	Faah	1.04
10445909	Kat2b	1.49		10445909	Kat2b	2.06		10445909	Kat2b	2.27		10445909	Kat2b	1.32		10445909	Kat2b	1.24		10445909	Kat2b	1.75		10445909	Kat2b	1.64		10445909	Kat2b	1.55		10445909	Kat2b	1.53		10445909	Kat2b	1.43
10491619	4932438A13Rik	1.18		10491619	4932438A13Rik	2.09		10491619	4932438A13Rik	2.27		10491619	4932438A13Rik	1.25		10491619	4932438A13Rik	0.86		10491619	4932438A13Rik	2.25		10491619	4932438A13Rik	1.12		10491619	4932438A13Rik	1.38		10491619	4932438A13Rik	1.06		10491619	4932438A13Rik	1.49
10415293	Rnf31	1.32		10415293	Rnf31	1.45		10415293	Rnf31	2.27		10415293	Rnf31	1.55		10415293	Rnf31	1.61		10415293	Rnf31	1.28		10415293	Rnf31	1.37		10415293	Rnf31	1.13		10415293	Rnf31	1.11		10415293	Rnf31	1.51
10605370	Mpp1	1.01		10605370	Mpp1	2.27		10605370	Mpp1	2.18		10605370	Mpp1	1.15		10605370	Mpp1	0.71		10605370	Mpp1	1.38		10605370	Mpp1	1.05		10605370	Mpp1	0.95		10605370	Mpp1	1.14		10605370	Mpp1	1.04
10417053	Mbnl2	1.55		10417053	Mbnl2	1.05		10417053	Mbnl2	1.05		10417053	Mbnl2	1.15		10417053	Mbnl2	1.14		10417053	Mbnl2	2.27		10417053	Mbnl2	1.12		10417053	Mbnl2	1.32		10417053	Mbnl2	1.7		10417053	Mbnl2	1.4
10589541	Kif9	2.27		10589541	Kif9	1.89		10589541	Kif9	1.36		10589541	Kif9	1.41		10589541	Kif9	1.36		10589541	Kif9	1.08		10589541	Kif9	1.11		10589541	Kif9	1.11		10589541	Kif9	1.62		10589541	Kif9	1.16
10388958	Evi2a	2.16		10388958	Evi2a	1.11		10388958	Evi2a	1.64		10388958	Evi2a	1.25		10388958	Evi2a	2.07		10388958	Evi2a	1.83		10388958	Evi2a	1.44		10388958	Evi2a	2.27		10388958	Evi2a	1.49		10388958	Evi2a	1.07
10495794	Pde5a	1.07		10495794	Pde5a	1.83		10495794	Pde5a	1.24		10495794	Pde5a	1.01		10495794	Pde5a	2.27		10495794	Pde5a	1.47		10495794	Pde5a	0.97		10495794	Pde5a	0.99		10495794	Pde5a	1.5		10495794	Pde5a	0.96
10507594	Slc2a1	0.9		10507594	Slc2a1	2.26		10507594	Slc2a1	1.05		10507594	Slc2a1	0.83		10507594	Slc2a1	0.79		10507594	Slc2a1	0.82		10507594	Slc2a1	0.86		10507594	Slc2a1	0.67		10507594	Slc2a1	0.73		10507594	Slc2a1	0.77
10501051	Cept1	0.8		10501051	Cept1	1.07		10501051	Cept1	2.26		10501051	Cept1	1.4		10501051	Cept1	0.95		10501051	Cept1	1.14		10501051	Cept1	0.97		10501051	Cept1	1.22		10501051	Cept1	1.08		10501051	Cept1	0.8
10545242	Igk-V19-20	0.86		10545242	Igk-V19-20	0.92		10545242	Igk-V19-20	0.66		10545242	Igk-V19-20	1.12		10545242	Igk-V19-20	1.06		10545242	Igk-V19-20	2.26		10545242	Igk-V19-20	1.29		10545242	Igk-V19-20	1.03		10545242	Igk-V19-20	0.76		10545242	Igk-V19-20	1.1
10582941	Cwf19l2	1.35		10582941	Cwf19l2	1.57		10582941	Cwf19l2	2.26		10582941	Cwf19l2	1.29		10582941	Cwf19l2	1.18		10582941	Cwf19l2	2.1		10582941	Cwf19l2	1.09		10582941	Cwf19l2	1.42		10582941	Cwf19l2	1.68		10582941	Cwf19l2	1.25
10462363	Jak2	0.88		10462363	Jak2	1.07		10462363	Jak2	2.26		10462363	Jak2	1.81		10462363	Jak2	0.87		10462363	Jak2	1.58		10462363	Jak2	1.07		10462363	Jak2	1.52		10462363	Jak2	1.77		10462363	Jak2	1.48
10411019	Msh3	1.6		10411019	Msh3	1.22		10411019	Msh3	1.06		10411019	Msh3	1.09		10411019	Msh3	1.18		10411019	Msh3	2.26		10411019	Msh3	1.17		10411019	Msh3	1.5		10411019	Msh3	1.7		10411019	Msh3	1.76
10518300	Tnfrsf1b	2.26		10518300	Tnfrsf1b	0.75		10518300	Tnfrsf1b	0.98		10518300	Tnfrsf1b	0.86		10518300	Tnfrsf1b	1.09		10518300	Tnfrsf1b	1.28		10518300	Tnfrsf1b	1.38		10518300	Tnfrsf1b	1.24		10518300	Tnfrsf1b	1.09		10518300	Tnfrsf1b	1.15
10530726	A430089I19Rik	1.23		10530726	A430089I19Rik	0.83		10530726	A430089I19Rik	2.01		10530726	A430089I19Rik	1.07		10530726	A430089I19Rik	1.08		10530726	A430089I19Rik	1.4		10530726	A430089I19Rik	2.26		10530726	A430089I19Rik	0.73		10530726	A430089I19Rik	1.79		10530726	A430089I19Rik	0.88
10379650	Slfn3	0.98		10379650	Slfn3	1.46		10379650	Slfn3	1.6		10379650	Slfn3	1.17		10379650	Slfn3	2.26		10379650	Slfn3	0.85		10379650	Slfn3	1.34		10379650	Slfn3	1.81		10379650	Slfn3	1.3		10379650	Slfn3	0.9
10552314	Zfp141	1.05		10552314	Zfp141	0.74		10552314	Zfp141	2.25		10552314	Zfp141	0.9		10552314	Zfp141	0.56		10552314	Zfp141	1.31		10552314	Zfp141	0.88		10552314	Zfp141	1.03		10552314	Zfp141	1.29		10552314	Zfp141	1.06
10350349	Dennd1b	1.09		10350349	Dennd1b	2.25		10350349	Dennd1b	1.49		10350349	Dennd1b	1.82		10350349	Dennd1b	1.11		10350349	Dennd1b	1.47		10350349	Dennd1b	1.31		10350349	Dennd1b	1.27		10350349	Dennd1b	1.32		10350349	Dennd1b	1.01
10477187	Tpx2	1.12		10477187	Tpx2	2.25		10477187	Tpx2	1.27		10477187	Tpx2	1.09		10477187	Tpx2	0.81		10477187	Tpx2	1.4		10477187	Tpx2	1.73		10477187	Tpx2	1.31		10477187	Tpx2	1.7		10477187	Tpx2	1.3
10530319	Atp8a1	1.4		10530319	Atp8a1	1.59		10530319	Atp8a1	1.39		10530319	Atp8a1	1.22		10530319	Atp8a1	1.22		10530319	Atp8a1	2.25		10530319	Atp8a1	1.19		10530319	Atp8a1	1.26		10530319	Atp8a1	1.66		10530319	Atp8a1	1.95
10359870	Pbx1	1.02		10359870	Pbx1	2.24		10359870	Pbx1	1		10359870	Pbx1	1.12		10359870	Pbx1	1.01		10359870	Pbx1	1.1		10359870	Pbx1	1.29		10359870	Pbx1	0.83		10359870	Pbx1	1.23		10359870	Pbx1	1.14
10471154	Ass1	1.34		10471154	Ass1	2.24		10471154	Ass1	1.09		10471154	Ass1	1.13		10471154	Ass1	1.16		10471154	Ass1	1.19		10471154	Ass1	1.26		10471154	Ass1	1		10471154	Ass1	0.84		10471154	Ass1	0.95
10581625	2400003C14Rik	1.01		10581625	2400003C14Rik	1.49		10581625	2400003C14Rik	2.24		10581625	2400003C14Rik	1.37		10581625	2400003C14Rik	0.92		10581625	2400003C14Rik	0.87		10581625	2400003C14Rik	0.98		10581625	2400003C14Rik	1.01		10581625	2400003C14Rik	0.65		10581625	2400003C14Rik	0.85
10371811	Scyl2	1.27		10371811	Scyl2	1.35		10371811	Scyl2	2.24		10371811	Scyl2	1.19		10371811	Scyl2	1.38		10371811	Scyl2	1.85		10371811	Scyl2	1.45		10371811	Scyl2	1.53		10371811	Scyl2	1.48		10371811	Scyl2	1.31
10574342	AA960436	1.64		10574342	AA960436	2.24		10574342	AA960436	2.1		10574342	AA960436	1.36		10574342	AA960436	1.29		10574342	AA960436	1.49		10574342	AA960436	1.03		10574342	AA960436	0.8		10574342	AA960436	1.46		10574342	AA960436	1.33
10419170	Txndc16	1.67		10419170	Txndc16	1.73		10419170	Txndc16	1.07		10419170	Txndc16	1		10419170	Txndc16	1.09		10419170	Txndc16	2.19		10419170	Txndc16	1.81		10419170	Txndc16	2.24		10419170	Txndc16	2.2		10419170	Txndc16	1.7
10377010	Sco1	1.46		10377010	Sco1	2.24		10377010	Sco1	1.1		10377010	Sco1	1.15		10377010	Sco1	1.19		10377010	Sco1	1.36		10377010	Sco1	0.92		10377010	Sco1	1.14		10377010	Sco1	1.25		10377010	Sco1	1.33
10531518	A430089I19Rik	1.28		10531518	A430089I19Rik	0.87		10531518	A430089I19Rik	1.79		10531518	A430089I19Rik	1.07		10531518	A430089I19Rik	1.07		10531518	A430089I19Rik	1.31		10531518	A430089I19Rik	2.24		10531518	A430089I19Rik	0.72		10531518	A430089I19Rik	1.82		10531518	A430089I19Rik	0.85
10501629	Cdc14a	1.23		10501629	Cdc14a	1.18		10501629	Cdc14a	2.23		10501629	Cdc14a	1.05		10501629	Cdc14a	0.53		10501629	Cdc14a	1.25		10501629	Cdc14a	1.32		10501629	Cdc14a	0.85		10501629	Cdc14a	0.89		10501629	Cdc14a	1.24
10574100	Nlrc5	1.87		10574100	Nlrc5	1.77		10574100	Nlrc5	2.23		10574100	Nlrc5	1.65		10574100	Nlrc5	2.01		10574100	Nlrc5	1.72		10574100	Nlrc5	1.52		10574100	Nlrc5	1.47		10574100	Nlrc5	1.3		10574100	Nlrc5	1.53
10358038	Rnpep	1.13		10358038	Rnpep	1.8		10358038	Rnpep	2.23		10358038	Rnpep	0.99		10358038	Rnpep	0.7		10358038	Rnpep	1.04		10358038	Rnpep	1.07		10358038	Rnpep	0.73		10358038	Rnpep	0.52		10358038	Rnpep	1.05
10565486	Eed	1.05		10565486	Eed	1.58		10565486	Eed	1.76		10565486	Eed	1.16		10565486	Eed	2.23		10565486	Eed	1.75		10565486	Eed	1.33		10565486	Eed	1.98		10565486	Eed	1.68		10565486	Eed	0.83
10441509	Ppp1r2	1.1		10441509	Ppp1r2	2.22		10441509	Ppp1r2	0.78		10441509	Ppp1r2	1.04		10441509	Ppp1r2	1.02		10441509	Ppp1r2	1.3		10441509	Ppp1r2	1.13		10441509	Ppp1r2	0.9		10441509	Ppp1r2	0.95		10441509	Ppp1r2	0.96
10374236	Upp1	0.98		10374236	Upp1	1.05		10374236	Upp1	2.22		10374236	Upp1	1.38		10374236	Upp1	0.9		10374236	Upp1	1.11		10374236	Upp1	1.1		10374236	Upp1	1.07		10374236	Upp1	1.16		10374236	Upp1	1.05
10563838	Nipa2	1.21		10563838	Nipa2	1.8		10563838	Nipa2	2.22		10563838	Nipa2	1.36		10563838	Nipa2	1.02		10563838	Nipa2	1.72		10563838	Nipa2	0.98		10563838	Nipa2	1.14		10563838	Nipa2	1.47		10563838	Nipa2	1.16
10387014	Map2k4	1		10387014	Map2k4	1.07		10387014	Map2k4	2.22		10387014	Map2k4	1.25		10387014	Map2k4	1.48		10387014	Map2k4	1.53		10387014	Map2k4	0.88		10387014	Map2k4	1.24		10387014	Map2k4	1.33		10387014	Map2k4	0.95
10401192	Zfyve26	2.22		10401192	Zfyve26	2.18		10401192	Zfyve26	1.31		10401192	Zfyve26	0.94		10401192	Zfyve26	1		10401192	Zfyve26	1.04		10401192	Zfyve26	0.99		10401192	Zfyve26	1.01		10401192	Zfyve26	1.1		10401192	Zfyve26	1.09
10601616	Diap2	0.9		10601616	Diap2	0.92		10601616	Diap2	1.19		10601616	Diap2	1.12		10601616	Diap2	0.82		10601616	Diap2	2.22		10601616	Diap2	1.01		10601616	Diap2	1.24		10601616	Diap2	0.9		10601616	Diap2	1.28
10363541	Ass1	1.34		10363541	Ass1	2.21		10363541	Ass1	1.02		10363541	Ass1	1.14		10363541	Ass1	1.12		10363541	Ass1	1.2		10363541	Ass1	1.24		10363541	Ass1	1.01		10363541	Ass1	0.86		10363541	Ass1	0.94
10444824	H2-Q6	1.21		10444824	H2-Q6	1.11		10444824	H2-Q6	2.21		10444824	H2-Q6	1.35		10444824	H2-Q6	1.08		10444824	H2-Q6	1.05		10444824	H2-Q6	1.13		10444824	H2-Q6	1.06		10444824	H2-Q6	0.95		10444824	H2-Q6	1.17
10491564	4932438A13Rik	1.1		10491564	4932438A13Rik	1.82		10491564	4932438A13Rik	2.21		10491564	4932438A13Rik	1.37		10491564	4932438A13Rik	0.85		10491564	4932438A13Rik	1.95		10491564	4932438A13Rik	0.95		10491564	4932438A13Rik	1.18		10491564	4932438A13Rik	1.07		10491564	4932438A13Rik	1.47
10442206	Zfp51	0.83		10442206	Zfp51	0.78		10442206	Zfp51	0.71		10442206	Zfp51	0.88		10442206	Zfp51	0.75		10442206	Zfp51	2.21		10442206	Zfp51	0.75		10442206	Zfp51	0.98		10442206	Zfp51	1.58		10442206	Zfp51	0.92
10455533	Eif1a	1.48		10455533	Eif1a	1.69		10455533	Eif1a	1.2		10455533	Eif1a	1.24		10455533	Eif1a	1.37		10455533	Eif1a	1.82		10455533	Eif1a	1.22		10455533	Eif1a	1.27		10455533	Eif1a	2.21		10455533	Eif1a	1.17
10363224	Fabp7	2.21		10363224	Fabp7	1.58		10363224	Fabp7	1.13		10363224	Fabp7	1.02		10363224	Fabp7	1.11		10363224	Fabp7	1.04		10363224	Fabp7	1.1		10363224	Fabp7	1.09		10363224	Fabp7	0.88		10363224	Fabp7	1
10522024	Tbc1d1	1.86		10522024	Tbc1d1	1.92		10522024	Tbc1d1	1.74		10522024	Tbc1d1	0.89		10522024	Tbc1d1	1.68		10522024	Tbc1d1	1.96		10522024	Tbc1d1	1.31		10522024	Tbc1d1	1.53		10522024	Tbc1d1	1.82		10522024	Tbc1d1	2.21
10375019	Nsg2	2.21		10375019	Nsg2	0.97		10375019	Nsg2	1.42		10375019	Nsg2	1.04		10375019	Nsg2	1.24		10375019	Nsg2	1.36		10375019	Nsg2	1.36		10375019	Nsg2	1.66		10375019	Nsg2	1.23		10375019	Nsg2	0.87
10477572	Chmp4b	2.1		10477572	Chmp4b	1.94		10477572	Chmp4b	2.21		10477572	Chmp4b	1.37		10477572	Chmp4b	1.84		10477572	Chmp4b	1.83		10477572	Chmp4b	2.1		10477572	Chmp4b	1.82		10477572	Chmp4b	1.68		10477572	Chmp4b	1.99
10358733	Rgl1	1.34		10358733	Rgl1	1.01		10358733	Rgl1	0.75		10358733	Rgl1	1.22		10358733	Rgl1	2.21		10358733	Rgl1	2.03		10358733	Rgl1	1.09		10358733	Rgl1	0.89		10358733	Rgl1	1.06		10358733	Rgl1	0.95
10494413	Rnu1b1	0.84		10494413	Rnu1b1	2.02		10494413	Rnu1b1	1.65		10494413	Rnu1b1	1.01		10494413	Rnu1b1	2.21		10494413	Rnu1b1	0.73		10494413	Rnu1b1	1.75		10494413	Rnu1b1	1.9		10494413	Rnu1b1	1.16		10494413	Rnu1b1	1.03
10417004	Dzip1	1.04		10417004	Dzip1	2.2		10417004	Dzip1	1.25		10417004	Dzip1	0.97		10417004	Dzip1	1.02		10417004	Dzip1	1.12		10417004	Dzip1	1		10417004	Dzip1	1.17		10417004	Dzip1	1.01		10417004	Dzip1	1.47
10548455	Klra1	0.9		10548455	Klra1	1.05		10548455	Klra1	1.29		10548455	Klra1	1.05		10548455	Klra1	0.6		10548455	Klra1	2.2		10548455	Klra1	1.16		10548455	Klra1	1.19		10548455	Klra1	0.89		10548455	Klra1	1.02
10575799	Plcg2	0.88		10575799	Plcg2	1.08		10575799	Plcg2	0.78		10575799	Plcg2	0.94		10575799	Plcg2	1.01		10575799	Plcg2	2.2		10575799	Plcg2	1.06		10575799	Plcg2	0.99		10575799	Plcg2	0.83		10575799	Plcg2	1.19
10491617	4932438A13Rik	1.07		10491617	4932438A13Rik	1.79		10491617	4932438A13Rik	2.2		10491617	4932438A13Rik	1.26		10491617	4932438A13Rik	0.81		10491617	4932438A13Rik	2.04		10491617	4932438A13Rik	0.99		10491617	4932438A13Rik	1.34		10491617	4932438A13Rik	1.18		10491617	4932438A13Rik	1.58
10568099	Tmem219	1.1		10568099	Tmem219	2.2		10568099	Tmem219	1.67		10568099	Tmem219	1.41		10568099	Tmem219	0.7		10568099	Tmem219	0.98		10568099	Tmem219	0.93		10568099	Tmem219	0.78		10568099	Tmem219	0.55		10568099	Tmem219	0.83
10462973	Hells	2.2		10462973	Hells	1.4		10462973	Hells	1.14		10462973	Hells	1.39		10462973	Hells	0.89		10462973	Hells	1.46		10462973	Hells	0.87		10462973	Hells	1.37		10462973	Hells	1.37		10462973	Hells	1.12
10500614	Man1a2	1.42		10500614	Man1a2	1.27		10500614	Man1a2	1.89		10500614	Man1a2	1.31		10500614	Man1a2	1.07		10500614	Man1a2	2.11		10500614	Man1a2	1.08		10500614	Man1a2	1.35		10500614	Man1a2	2.2		10500614	Man1a2	1.4
10430179	Apol7b	1.25		10430179	Apol7b	1.12		10430179	Apol7b	1.01		10430179	Apol7b	1.15		10430179	Apol7b	1.52		10430179	Apol7b	1.18		10430179	Apol7b	2.01		10430179	Apol7b	1.55		10430179	Apol7b	2.2		10430179	Apol7b	1.98
10514219	Scarna8	0.71		10514219	Scarna8	1.92		10514219	Scarna8	1.31		10514219	Scarna8	1.05		10514219	Scarna8	2.2		10514219	Scarna8	0.96		10514219	Scarna8	1.84		10514219	Scarna8	1.7		10514219	Scarna8	1.1		10514219	Scarna8	1.08
10459655	Poli	1.06		10459655	Poli	0.94		10459655	Poli	2.19		10459655	Poli	1.1		10459655	Poli	0.66		10459655	Poli	1.06		10459655	Poli	0.88		10459655	Poli	1.06		10459655	Poli	1.11		10459655	Poli	1.07
10373583	Gdf11	0.67		10373583	Gdf11	1.05		10373583	Gdf11	0.88		10373583	Gdf11	0.95		10373583	Gdf11	2.19		10373583	Gdf11	1.71		10373583	Gdf11	0.71		10373583	Gdf11	1.24		10373583	Gdf11	1.15		10373583	Gdf11	1.01
10351517	1700009P17Rik	1.17		10351517	1700009P17Rik	2.19		10351517	1700009P17Rik	1.61		10351517	1700009P17Rik	1.06		10351517	1700009P17Rik	0.88		10351517	1700009P17Rik	1.28		10351517	1700009P17Rik	1.01		10351517	1700009P17Rik	1.13		10351517	1700009P17Rik	0.84		10351517	1700009P17Rik	1
10396919	4933426M11Rik	1.1		10396919	4933426M11Rik	2.19		10396919	4933426M11Rik	1.36		10396919	4933426M11Rik	1.58		10396919	4933426M11Rik	1.15		10396919	4933426M11Rik	1.06		10396919	4933426M11Rik	1.09		10396919	4933426M11Rik	0.96		10396919	4933426M11Rik	1.02		10396919	4933426M11Rik	1.16
10490923	Car2	2.19		10490923	Car2	1.35		10490923	Car2	1.11		10490923	Car2	1.14		10490923	Car2	0.6		10490923	Car2	1.36		10490923	Car2	1.7		10490923	Car2	1.35		10490923	Car2	0.87		10490923	Car2	0.86
10367422	Sarnp	1.01		10367422	Sarnp	1.29		10367422	Sarnp	1.95		10367422	Sarnp	1.32		10367422	Sarnp	1.4		10367422	Sarnp	1.2		10367422	Sarnp	1.34		10367422	Sarnp	2.02		10367422	Sarnp	2.19		10367422	Sarnp	0.79
10445033	Trim26	1.59		10445033	Trim26	1.73		10445033	Trim26	2.18		10445033	Trim26	1.39		10445033	Trim26	1.52		10445033	Trim26	1.89		10445033	Trim26	1.53		10445033	Trim26	1.5		10445033	Trim26	1.39		10445033	Trim26	2.02
10491486	Atp11b	1.21		10491486	Atp11b	1.62		10491486	Atp11b	2.18		10491486	Atp11b	1.3		10491486	Atp11b	1		10491486	Atp11b	1.59		10491486	Atp11b	0.8		10491486	Atp11b	1.36		10491486	Atp11b	1.91		10491486	Atp11b	0.94
10380534	Spop	1.02		10380534	Spop	2.18		10380534	Spop	1.3		10380534	Spop	1.35		10380534	Spop	0.92		10380534	Spop	1.12		10380534	Spop	0.86		10380534	Spop	0.94		10380534	Spop	1.75		10380534	Spop	0.94
10354732	Hspd1	1.47		10354732	Hspd1	0.92		10354732	Hspd1	0.93		10354732	Hspd1	1.07		10354732	Hspd1	1.43		10354732	Hspd1	1.8		10354732	Hspd1	1.01		10354732	Hspd1	1.05		10354732	Hspd1	2.18		10354732	Hspd1	0.9
10495107	Adora3	1.07		10495107	Adora3	1.12		10495107	Adora3	2.17		10495107	Adora3	1.17		10495107	Adora3	1.04		10495107	Adora3	1.15		10495107	Adora3	0.94		10495107	Adora3	0.92		10495107	Adora3	0.88		10495107	Adora3	0.99
10504450	Glipr2	1.31		10504450	Glipr2	1.85		10504450	Glipr2	1.86		10504450	Glipr2	1.41		10504450	Glipr2	1.08		10504450	Glipr2	1.68		10504450	Glipr2	1.5		10504450	Glipr2	1.09		10504450	Glipr2	2.17		10504450	Glipr2	0.92
10444068	Tapbp	2.17		10444068	Tapbp	1.75		10444068	Tapbp	1.59		10444068	Tapbp	1.05		10444068	Tapbp	1.77		10444068	Tapbp	1.49		10444068	Tapbp	1.91		10444068	Tapbp	1.44		10444068	Tapbp	1.9		10444068	Tapbp	1.98
10503212	Chd7	1.7		10503212	Chd7	2.17		10503212	Chd7	1.09		10503212	Chd7	1.34		10503212	Chd7	0.67		10503212	Chd7	2.12		10503212	Chd7	0.77		10503212	Chd7	0.94		10503212	Chd7	1.04		10503212	Chd7	1.25
10511703	Ripk2	1.22		10511703	Ripk2	1.86		10511703	Ripk2	1.13		10511703	Ripk2	1.42		10511703	Ripk2	1.41		10511703	Ripk2	2.17		10511703	Ripk2	1.33		10511703	Ripk2	1.2		10511703	Ripk2	1.65		10511703	Ripk2	1.52
10593526	Atm	1.78		10593526	Atm	0.68		10593526	Atm	0.93		10593526	Atm	0.97		10593526	Atm	1.1		10593526	Atm	2.17		10593526	Atm	1.27		10593526	Atm	1.58		10593526	Atm	1.88		10593526	Atm	1.54
10565689	Capn5	2.17		10565689	Capn5	0.98		10565689	Capn5	1.16		10565689	Capn5	0.93		10565689	Capn5	1.18		10565689	Capn5	1.4		10565689	Capn5	0.96		10565689	Capn5	1.04		10565689	Capn5	1.69		10565689	Capn5	1.27
10434845	Il1rap	2.06		10434845	Il1rap	2.04		10434845	Il1rap	1.91		10434845	Il1rap	1.46		10434845	Il1rap	1.57		10434845	Il1rap	2.17		10434845	Il1rap	1.26		10434845	Il1rap	1.32		10434845	Il1rap	1.84		10434845	Il1rap	1.67
10532711	Cmklr1	0.83		10532711	Cmklr1	1.02		10532711	Cmklr1	1.09		10532711	Cmklr1	0.93		10532711	Cmklr1	0.77		10532711	Cmklr1	2.16		10532711	Cmklr1	0.99		10532711	Cmklr1	1.05		10532711	Cmklr1	1		10532711	Cmklr1	1.03
10607679	Txlng	1.04		10607679	Txlng	0.85		10607679	Txlng	0.74		10607679	Txlng	1.13		10607679	Txlng	1.05		10607679	Txlng	2.16		10607679	Txlng	1.26		10607679	Txlng	1.38		10607679	Txlng	1.32		10607679	Txlng	1.48
10491603	4932438A13Rik	1.07		10491603	4932438A13Rik	2.16		10491603	4932438A13Rik	2		10491603	4932438A13Rik	1.27		10491603	4932438A13Rik	0.93		10491603	4932438A13Rik	1.8		10491603	4932438A13Rik	0.94		10491603	4932438A13Rik	1.38		10491603	4932438A13Rik	1.35		10491603	4932438A13Rik	1.62
10352767	Nek2	2.16		10352767	Nek2	1.23		10352767	Nek2	1.3		10352767	Nek2	1.05		10352767	Nek2	0.97		10352767	Nek2	1.07		10352767	Nek2	1.14		10352767	Nek2	1.01		10352767	Nek2	1.5		10352767	Nek2	1
10536126	A430089I19Rik	1.22		10536126	A430089I19Rik	0.87		10536126	A430089I19Rik	1.97		10536126	A430089I19Rik	1.05		10536126	A430089I19Rik	1.09		10536126	A430089I19Rik	1.4		10536126	A430089I19Rik	2.16		10536126	A430089I19Rik	0.76		10536126	A430089I19Rik	1.72		10536126	A430089I19Rik	0.9
10542791	Ppfibp1	1.07		10542791	Ppfibp1	2.15		10542791	Ppfibp1	1.36		10542791	Ppfibp1	1.03		10542791	Ppfibp1	0.93		10542791	Ppfibp1	0.94		10542791	Ppfibp1	0.84		10542791	Ppfibp1	1		10542791	Ppfibp1	1.02		10542791	Ppfibp1	0.99
10478847	1500012F01Rik	1.46		10478847	1500012F01Rik	1.2		10478847	1500012F01Rik	2.15		10478847	1500012F01Rik	1.48		10478847	1500012F01Rik	0.91		10478847	1500012F01Rik	0.94		10478847	1500012F01Rik	0.97		10478847	1500012F01Rik	1.15		10478847	1500012F01Rik	1.43		10478847	1500012F01Rik	1.15
10375240	Hspd1	1.45		10375240	Hspd1	0.93		10375240	Hspd1	1.14		10375240	Hspd1	1.09		10375240	Hspd1	1.2		10375240	Hspd1	1.49		10375240	Hspd1	0.91		10375240	Hspd1	1.06		10375240	Hspd1	2.15		10375240	Hspd1	1.06
10469816	Il1rn	1.07		10469816	Il1rn	1.64		10469816	Il1rn	2.15		10469816	Il1rn	1.99		10469816	Il1rn	1.07		10469816	Il1rn	1.61		10469816	Il1rn	0.99		10469816	Il1rn	1.19		10469816	Il1rn	1.13		10469816	Il1rn	1.11
10351047	Cenpl	1.01		10351047	Cenpl	1.46		10351047	Cenpl	2.15		10351047	Cenpl	1.15		10351047	Cenpl	1.13		10351047	Cenpl	0.98		10351047	Cenpl	0.72		10351047	Cenpl	1.05		10351047	Cenpl	1.25		10351047	Cenpl	1.13
10440918	Tmem50b	1.36		10440918	Tmem50b	1.74		10440918	Tmem50b	1.09		10440918	Tmem50b	0.95		10440918	Tmem50b	1.56		10440918	Tmem50b	2.05		10440918	Tmem50b	2.03		10440918	Tmem50b	1.75		10440918	Tmem50b	2.15		10440918	Tmem50b	1.25
10515012	Prpf38a	1.1		10515012	Prpf38a	2.15		10515012	Prpf38a	1.97		10515012	Prpf38a	1.54		10515012	Prpf38a	1.33		10515012	Prpf38a	1.49		10515012	Prpf38a	1.12		10515012	Prpf38a	1.17		10515012	Prpf38a	1.2		10515012	Prpf38a	1.05
10471608	Cep110	1.2		10471608	Cep110	1.29		10471608	Cep110	1.15		10471608	Cep110	1.11		10471608	Cep110	1.33		10471608	Cep110	2.15		10471608	Cep110	1.23		10471608	Cep110	1.46		10471608	Cep110	1.45		10471608	Cep110	1.61
10547469	Wnk1	0.89		10547469	Wnk1	0.98		10547469	Wnk1	0.52		10547469	Wnk1	1.08		10547469	Wnk1	0.94		10547469	Wnk1	2.15		10547469	Wnk1	0.81		10547469	Wnk1	1.19		10547469	Wnk1	0.58		10547469	Wnk1	1.64
10604248	Thoc2	0.96		10604248	Thoc2	0.97		10604248	Thoc2	0.95		10604248	Thoc2	1.11		10604248	Thoc2	0.96		10604248	Thoc2	2.15		10604248	Thoc2	0.82		10604248	Thoc2	1.19		10604248	Thoc2	1.27		10604248	Thoc2	1.13
10507606	Ccdc23	2.15		10507606	Ccdc23	1.77		10507606	Ccdc23	1.72		10507606	Ccdc23	1.32		10507606	Ccdc23	1.49		10507606	Ccdc23	1.55		10507606	Ccdc23	1.72		10507606	Ccdc23	1.24		10507606	Ccdc23	1.2		10507606	Ccdc23	1.96
10572038	Tmem192	1.75		10572038	Tmem192	1.65		10572038	Tmem192	2.15		10572038	Tmem192	1.04		10572038	Tmem192	1.55		10572038	Tmem192	1.85		10572038	Tmem192	1.93		10572038	Tmem192	2.12		10572038	Tmem192	1.89		10572038	Tmem192	1.77
10604656	Xlr	0.98		10604656	Xlr	0.81		10604656	Xlr	2.15		10604656	Xlr	0.94		10604656	Xlr	0.87		10604656	Xlr	0.98		10604656	Xlr	0.92		10604656	Xlr	1.84		10604656	Xlr	1.37		10604656	Xlr	2.07
10404702	Gcnt2	1		10404702	Gcnt2	0.97		10404702	Gcnt2	0.63		10404702	Gcnt2	2.15		10404702	Gcnt2	0.98		10404702	Gcnt2	1.67		10404702	Gcnt2	1.03		10404702	Gcnt2	1.04		10404702	Gcnt2	0.96		10404702	Gcnt2	1.04
10425040	Apol7e	1.3		10425040	Apol7e	0.93		10425040	Apol7e	1.04		10425040	Apol7e	1.13		10425040	Apol7e	1.5		10425040	Apol7e	1.19		10425040	Apol7e	2.06		10425040	Apol7e	1.52		10425040	Apol7e	2.15		10425040	Apol7e	2.05
10544687	Cycs	0.85		10544687	Cycs	1.58		10544687	Cycs	1.3		10544687	Cycs	1.34		10544687	Cycs	1.36		10544687	Cycs	1.99		10544687	Cycs	1.28		10544687	Cycs	2.14		10544687	Cycs	1.77		10544687	Cycs	1.24
10378848	Hsp90aa1	1.07		10378848	Hsp90aa1	1.37		10378848	Hsp90aa1	0.89		10378848	Hsp90aa1	0.91		10378848	Hsp90aa1	1.44		10378848	Hsp90aa1	1.95		10378848	Hsp90aa1	1.39		10378848	Hsp90aa1	1.27		10378848	Hsp90aa1	2.14		10378848	Hsp90aa1	1.29
10517513	C1qc	0.82		10517513	C1qc	0.5		10517513	C1qc	0.74		10517513	C1qc	0.97		10517513	C1qc	1.57		10517513	C1qc	2.14		10517513	C1qc	0.97		10517513	C1qc	0.72		10517513	C1qc	1.03		10517513	C1qc	0.65
10354521	Inpp1	2.14		10354521	Inpp1	1.28		10354521	Inpp1	1.37		10354521	Inpp1	1.21		10354521	Inpp1	1.49		10354521	Inpp1	1.84		10354521	Inpp1	1.41		10354521	Inpp1	1.68		10354521	Inpp1	1.46		10354521	Inpp1	1.63
10401138	Atp6v1d	0.96		10401138	Atp6v1d	2.13		10401138	Atp6v1d	0.78		10401138	Atp6v1d	1.1		10401138	Atp6v1d	0.87		10401138	Atp6v1d	1		10401138	Atp6v1d	0.9		10401138	Atp6v1d	0.91		10401138	Atp6v1d	1.06		10401138	Atp6v1d	0.92
10421723	Dnajc15	1.09		10421723	Dnajc15	1.4		10421723	Dnajc15	2.13		10421723	Dnajc15	1.15		10421723	Dnajc15	0.78		10421723	Dnajc15	0.87		10421723	Dnajc15	1.19		10421723	Dnajc15	1.14		10421723	Dnajc15	1.24		10421723	Dnajc15	0.81
10483249	Galnt3	0.98		10483249	Galnt3	1.14		10483249	Galnt3	2.13		10483249	Galnt3	1.15		10483249	Galnt3	1		10483249	Galnt3	1.72		10483249	Galnt3	0.97		10483249	Galnt3	1.2		10483249	Galnt3	1.28		10483249	Galnt3	0.86
10416044	Ccdc25	1.21		10416044	Ccdc25	1.56		10416044	Ccdc25	2.13		10416044	Ccdc25	2.1		10416044	Ccdc25	1.44		10416044	Ccdc25	1.31		10416044	Ccdc25	1.04		10416044	Ccdc25	0.98		10416044	Ccdc25	1.58		10416044	Ccdc25	0.87
10482687	Arl5a	1.52		10482687	Arl5a	1.63		10482687	Arl5a	0.96		10482687	Arl5a	1.21		10482687	Arl5a	1.31		10482687	Arl5a	1.46		10482687	Arl5a	0.97		10482687	Arl5a	1.42		10482687	Arl5a	2.13		10482687	Arl5a	0.83
10519270	Agrn	1.66		10519270	Agrn	1.73		10519270	Agrn	1.59		10519270	Agrn	1.37		10519270	Agrn	2.13		10519270	Agrn	1.63		10519270	Agrn	1.55		10519270	Agrn	1.67		10519270	Agrn	1.21		10519270	Agrn	2.11
10401937	BC005685	2.12		10401937	BC005685	1.15		10401937	BC005685	0.96		10401937	BC005685	1.24		10401937	BC005685	1.08		10401937	BC005685	1.33		10401937	BC005685	1.31		10401937	BC005685	1.25		10401937	BC005685	1.32		10401937	BC005685	1.02
10569129	Sct	0.96		10569129	Sct	2.12		10569129	Sct	0.95		10569129	Sct	1.02		10569129	Sct	1.08		10569129	Sct	0.8		10569129	Sct	0.94		10569129	Sct	1.02		10569129	Sct	1.06		10569129	Sct	0.93
10395129	Tmem18	0.98		10395129	Tmem18	1.1		10395129	Tmem18	2.12		10395129	Tmem18	1.34		10395129	Tmem18	0.98		10395129	Tmem18	0.96		10395129	Tmem18	0.94		10395129	Tmem18	1		10395129	Tmem18	0.86		10395129	Tmem18	0.96
10479087	Stx16	1.44		10479087	Stx16	1.67		10479087	Stx16	1.83		10479087	Stx16	2.12		10479087	Stx16	1.02		10479087	Stx16	1.77		10479087	Stx16	0.97		10479087	Stx16	1.02		10479087	Stx16	1.11		10479087	Stx16	1.25
10454735	Fam53c	1.77		10454735	Fam53c	1.84		10454735	Fam53c	2.12		10454735	Fam53c	1.64		10454735	Fam53c	1.35		10454735	Fam53c	1.31		10454735	Fam53c	1.31		10454735	Fam53c	1.07		10454735	Fam53c	1.02		10454735	Fam53c	1.32
10490544	Ythdf1	1.44		10490544	Ythdf1	2.03		10490544	Ythdf1	2.12		10490544	Ythdf1	1.81		10490544	Ythdf1	1.1		10490544	Ythdf1	1.19		10490544	Ythdf1	1.23		10490544	Ythdf1	1.15		10490544	Ythdf1	1.35		10490544	Ythdf1	1.12
10413596	Sfmbt1	1.69		10413596	Sfmbt1	2.12		10413596	Sfmbt1	1.31		10413596	Sfmbt1	1.08		10413596	Sfmbt1	1.09		10413596	Sfmbt1	0.93		10413596	Sfmbt1	0.76		10413596	Sfmbt1	1.01		10413596	Sfmbt1	1.56		10413596	Sfmbt1	0.89
10368380	L3mbtl3	1.8		10368380	L3mbtl3	1.46		10368380	L3mbtl3	1.18		10368380	L3mbtl3	1.08		10368380	L3mbtl3	1.25		10368380	L3mbtl3	2.05		10368380	L3mbtl3	1.32		10368380	L3mbtl3	1.88		10368380	L3mbtl3	2.12		10368380	L3mbtl3	1.93
10402615	Hsp90aa1	1.09		10402615	Hsp90aa1	1.44		10402615	Hsp90aa1	0.89		10402615	Hsp90aa1	0.93		10402615	Hsp90aa1	1.5		10402615	Hsp90aa1	1.87		10402615	Hsp90aa1	1.38		10402615	Hsp90aa1	1.26		10402615	Hsp90aa1	2.12		10402615	Hsp90aa1	1.29
10453575	Cul2	1.41		10453575	Cul2	1.36		10453575	Cul2	1.27		10453575	Cul2	1.22		10453575	Cul2	1.17		10453575	Cul2	2.12		10453575	Cul2	1.16		10453575	Cul2	1.47		10453575	Cul2	2.07		10453575	Cul2	1.12
10590968	Ankrd49	1.35		10590968	Ankrd49	0.76		10590968	Ankrd49	0.64		10590968	Ankrd49	1		10590968	Ankrd49	0.84		10590968	Ankrd49	1.79		10590968	Ankrd49	1.02		10590968	Ankrd49	1.1		10590968	Ankrd49	2.12		10590968	Ankrd49	0.78
10422075	Mycbp2	1.44		10422075	Mycbp2	1.29		10422075	Mycbp2	2.12		10422075	Mycbp2	1.25		10422075	Mycbp2	1.3		10422075	Mycbp2	2.09		10422075	Mycbp2	1.09		10422075	Mycbp2	1.37		10422075	Mycbp2	1.45		10422075	Mycbp2	1.61
10457250	Arhgap12	0.77		10457250	Arhgap12	2.11		10457250	Arhgap12	1.13		10457250	Arhgap12	1.11		10457250	Arhgap12	0.69		10457250	Arhgap12	1.4		10457250	Arhgap12	0.85		10457250	Arhgap12	0.78		10457250	Arhgap12	0.81		10457250	Arhgap12	0.78
10579976	Elmod2	1.02		10579976	Elmod2	2.11		10579976	Elmod2	0.93		10579976	Elmod2	1.48		10579976	Elmod2	0.78		10579976	Elmod2	1.21		10579976	Elmod2	0.76		10579976	Elmod2	0.85		10579976	Elmod2	0.95		10579976	Elmod2	0.88
10541034	Anubl1	0.97		10541034	Anubl1	0.73		10541034	Anubl1	2.11		10541034	Anubl1	1.03		10541034	Anubl1	0.67		10541034	Anubl1	0.97		10541034	Anubl1	0.87		10541034	Anubl1	0.97		10541034	Anubl1	0.98		10541034	Anubl1	0.93
10575291	Zfp821	0.82		10575291	Zfp821	1.41		10575291	Zfp821	2.11		10575291	Zfp821	1.39		10575291	Zfp821	0.92		10575291	Zfp821	0.98		10575291	Zfp821	0.93		10575291	Zfp821	0.93		10575291	Zfp821	0.94		10575291	Zfp821	0.78
10571007	Whsc1l1	1.64		10571007	Whsc1l1	2.11		10571007	Whsc1l1	1.85		10571007	Whsc1l1	1.69		10571007	Whsc1l1	1.29		10571007	Whsc1l1	1.97		10571007	Whsc1l1	1.11		10571007	Whsc1l1	1.13		10571007	Whsc1l1	1.3		10571007	Whsc1l1	1.46
10477942	Rbl1	1.58		10477942	Rbl1	1.05		10477942	Rbl1	2.11		10477942	Rbl1	1.03		10477942	Rbl1	1.34		10477942	Rbl1	1.17		10477942	Rbl1	1.41		10477942	Rbl1	1.66		10477942	Rbl1	1.36		10477942	Rbl1	1.54
10405785	0610007P08Rik	1.15		10405785	0610007P08Rik	0.79		10405785	0610007P08Rik	0.86		10405785	0610007P08Rik	1.07		10405785	0610007P08Rik	0.87		10405785	0610007P08Rik	1.42		10405785	0610007P08Rik	1.05		10405785	0610007P08Rik	1.2		10405785	0610007P08Rik	0.96		10405785	0610007P08Rik	2.11
10413574	Sfmbt1	1.65		10413574	Sfmbt1	2.11		10413574	Sfmbt1	1.32		10413574	Sfmbt1	1.01		10413574	Sfmbt1	1.13		10413574	Sfmbt1	1.12		10413574	Sfmbt1	0.93		10413574	Sfmbt1	1.12		10413574	Sfmbt1	1.37		10413574	Sfmbt1	1.02
10371830	Actr6	1.37		10371830	Actr6	1.33		10371830	Actr6	2.11		10371830	Actr6	0.99		10371830	Actr6	1.08		10371830	Actr6	1.96		10371830	Actr6	1.69		10371830	Actr6	1.65		10371830	Actr6	1.81		10371830	Actr6	1.21
10462100	Sarnp	0.98		10462100	Sarnp	1.31		10462100	Sarnp	1.99		10462100	Sarnp	1.31		10462100	Sarnp	1.37		10462100	Sarnp	1.15		10462100	Sarnp	1.34		10462100	Sarnp	1.93		10462100	Sarnp	2.11		10462100	Sarnp	0.78
10586180	Uchl4	1.14		10586180	Uchl4	1.12		10586180	Uchl4	2.11		10586180	Uchl4	1.87		10586180	Uchl4	1.79		10586180	Uchl4	1.99		10586180	Uchl4	1.28		10586180	Uchl4	1.68		10586180	Uchl4	1.38		10586180	Uchl4	1.25
10355403	Fn1	0.6		10355403	Fn1	2.1		10355403	Fn1	1.35		10355403	Fn1	0.98		10355403	Fn1	1		10355403	Fn1	0.89		10355403	Fn1	1.02		10355403	Fn1	1.2		10355403	Fn1	1.02		10355403	Fn1	0.78
10411156	Scamp1	0.87		10411156	Scamp1	1.14		10411156	Scamp1	2.1		10411156	Scamp1	1.1		10411156	Scamp1	0.92		10411156	Scamp1	0.97		10411156	Scamp1	1.38		10411156	Scamp1	0.93		10411156	Scamp1	0.74		10411156	Scamp1	0.84
10490802	Fam164a	0.85		10490802	Fam164a	1.45		10490802	Fam164a	1.24		10490802	Fam164a	2.1		10490802	Fam164a	0.75		10490802	Fam164a	1.26		10490802	Fam164a	1.26		10490802	Fam164a	1.32		10490802	Fam164a	1.19		10490802	Fam164a	0.98
10597564	Cmc1	1.66		10597564	Cmc1	1.03		10597564	Cmc1	2.1		10597564	Cmc1	1.1		10597564	Cmc1	0.67		10597564	Cmc1	0.92		10597564	Cmc1	1.36		10597564	Cmc1	1.15		10597564	Cmc1	1.35		10597564	Cmc1	1.14
10409376	Hk3	1.04		10409376	Hk3	2.1		10409376	Hk3	1.04		10409376	Hk3	0.97		10409376	Hk3	1.08		10409376	Hk3	1.65		10409376	Hk3	1.15		10409376	Hk3	1.19		10409376	Hk3	1.05		10409376	Hk3	1.01
10358434	Pla2g4a	1.16		10358434	Pla2g4a	1.56		10358434	Pla2g4a	1.64		10358434	Pla2g4a	1.24		10358434	Pla2g4a	1.11		10358434	Pla2g4a	2.1		10358434	Pla2g4a	1.09		10358434	Pla2g4a	0.97		10358434	Pla2g4a	1.15		10358434	Pla2g4a	0.93
10586448	2810417H13Rik	1.3		10586448	2810417H13Rik	1.37		10586448	2810417H13Rik	1.56		10586448	2810417H13Rik	1.28		10586448	2810417H13Rik	0.7		10586448	2810417H13Rik	1.66		10586448	2810417H13Rik	1.32		10586448	2810417H13Rik	1.45		10586448	2810417H13Rik	2.1		10586448	2810417H13Rik	0.82
10461078	Atl3	1.21		10461078	Atl3	1.35		10461078	Atl3	2.09		10461078	Atl3	1.25		10461078	Atl3	0.84		10461078	Atl3	1.1		10461078	Atl3	0.68		10461078	Atl3	0.99		10461078	Atl3	1.39		10461078	Atl3	0.77
10503259	Trp53inp1	1.29		10503259	Trp53inp1	0.95		10503259	Trp53inp1	2.09		10503259	Trp53inp1	0.78		10503259	Trp53inp1	0.57		10503259	Trp53inp1	1.31		10503259	Trp53inp1	1.38		10503259	Trp53inp1	1.54		10503259	Trp53inp1	1.77		10503259	Trp53inp1	1.23
10402336	Ddx24	1.48		10402336	Ddx24	1.44		10402336	Ddx24	1.28		10402336	Ddx24	1.34		10402336	Ddx24	2.09		10402336	Ddx24	1.84		10402336	Ddx24	1.66		10402336	Ddx24	1.7		10402336	Ddx24	1.54		10402336	Ddx24	1.35
10583485	A230050P20Rik	1.56		10583485	A230050P20Rik	2.09		10583485	A230050P20Rik	1.08		10583485	A230050P20Rik	1.23		10583485	A230050P20Rik	1.94		10583485	A230050P20Rik	2		10583485	A230050P20Rik	1.85		10583485	A230050P20Rik	1.63		10583485	A230050P20Rik	1.47		10583485	A230050P20Rik	1.87
10486172	Fam82a2	1.32		10486172	Fam82a2	2.09		10486172	Fam82a2	1.9		10486172	Fam82a2	1.28		10486172	Fam82a2	1.22		10486172	Fam82a2	1.46		10486172	Fam82a2	1.21		10486172	Fam82a2	1.28		10486172	Fam82a2	1.48		10486172	Fam82a2	1.13
10403352	Klf6	0.81		10403352	Klf6	2.09		10403352	Klf6	1.3		10403352	Klf6	1.32		10403352	Klf6	0.63		10403352	Klf6	1.5		10403352	Klf6	1.03		10403352	Klf6	0.95		10403352	Klf6	1.57		10403352	Klf6	1
10350136	Csrp1	2.09		10350136	Csrp1	1.55		10350136	Csrp1	1.12		10350136	Csrp1	0.99		10350136	Csrp1	1.04		10350136	Csrp1	1.58		10350136	Csrp1	1.17		10350136	Csrp1	1.11		10350136	Csrp1	1.22		10350136	Csrp1	1.32
10435791	Mir568	1.15		10435791	Mir568	0.86		10435791	Mir568	1.21		10435791	Mir568	1.01		10435791	Mir568	0.63		10435791	Mir568	2.09		10435791	Mir568	0.9		10435791	Mir568	1.11		10435791	Mir568	0.93		10435791	Mir568	0.91
10355534	Tns1	1.56		10355534	Tns1	1.01		10355534	Tns1	0.7		10355534	Tns1	0.95		10355534	Tns1	1.46		10355534	Tns1	1.3		10355534	Tns1	1.42		10355534	Tns1	1.29		10355534	Tns1	1.52		10355534	Tns1	2.08
10364950	Gadd45b	1.48		10364950	Gadd45b	1.62		10364950	Gadd45b	0.73		10364950	Gadd45b	1.64		10364950	Gadd45b	1.59		10364950	Gadd45b	1.52		10364950	Gadd45b	1.41		10364950	Gadd45b	1.24		10364950	Gadd45b	1.75		10364950	Gadd45b	2.08
10401519	Npc2	1.19		10401519	Npc2	1.63		10401519	Npc2	2.08		10401519	Npc2	1.06		10401519	Npc2	0.97		10401519	Npc2	1.14		10401519	Npc2	1.08		10401519	Npc2	0.89		10401519	Npc2	0.81		10401519	Npc2	1.06
10375537	Mgat1	1.59		10375537	Mgat1	2.08		10375537	Mgat1	1.32		10375537	Mgat1	1.2		10375537	Mgat1	1.79		10375537	Mgat1	1.59		10375537	Mgat1	1.4		10375537	Mgat1	1.3		10375537	Mgat1	1.22		10375537	Mgat1	1.38
10428376	Angpt1	0.99		10428376	Angpt1	2.08		10428376	Angpt1	1.39		10428376	Angpt1	1.25		10428376	Angpt1	0.71		10428376	Angpt1	1.55		10428376	Angpt1	0.8		10428376	Angpt1	1.14		10428376	Angpt1	1.86		10428376	Angpt1	0.97
10436662	Mir155	1.27		10436662	Mir155	1.28		10436662	Mir155	1.3		10436662	Mir155	1.3		10436662	Mir155	1.25		10436662	Mir155	2.08		10436662	Mir155	1.4		10436662	Mir155	1.56		10436662	Mir155	1.03		10436662	Mir155	1.57
10457183	Tmx3	1.13		10457183	Tmx3	1.21		10457183	Tmx3	1.32		10457183	Tmx3	1.31		10457183	Tmx3	1.01		10457183	Tmx3	1.77		10457183	Tmx3	1.01		10457183	Tmx3	1.36		10457183	Tmx3	2.08		10457183	Tmx3	1.09
10564313	Mphosph10	1.55		10564313	Mphosph10	0.86		10564313	Mphosph10	0.6		10564313	Mphosph10	1.05		10564313	Mphosph10	1.41		10564313	Mphosph10	2.08		10564313	Mphosph10	0.82		10564313	Mphosph10	1.28		10564313	Mphosph10	2.04		10564313	Mphosph10	0.9
10476590	Macrod2	1.4		10476590	Macrod2	0.95		10476590	Macrod2	2.07		10476590	Macrod2	1.11		10476590	Macrod2	1.01		10476590	Macrod2	1.11		10476590	Macrod2	0.79		10476590	Macrod2	0.96		10476590	Macrod2	1.06		10476590	Macrod2	1.38
10496756	Mcoln3	2.07		10496756	Mcoln3	0.99		10496756	Mcoln3	0.83		10496756	Mcoln3	1.02		10496756	Mcoln3	1.1		10496756	Mcoln3	1.65		10496756	Mcoln3	1.62		10496756	Mcoln3	1.52		10496756	Mcoln3	1.32		10496756	Mcoln3	1.78
10529567	D5Ertd579e	1.11		10529567	D5Ertd579e	2.07		10529567	D5Ertd579e	1		10529567	D5Ertd579e	1.9		10529567	D5Ertd579e	1.45		10529567	D5Ertd579e	1.67		10529567	D5Ertd579e	0.78		10529567	D5Ertd579e	0.76		10529567	D5Ertd579e	0.99		10529567	D5Ertd579e	1.07
10544171	Slc37a3	1.22		10544171	Slc37a3	2.07		10544171	Slc37a3	1.41		10544171	Slc37a3	1.1		10544171	Slc37a3	1		10544171	Slc37a3	1.46		10544171	Slc37a3	1.06		10544171	Slc37a3	1.27		10544171	Slc37a3	1.06		10544171	Slc37a3	1.34
10494411	Rnu1b1	0.86		10494411	Rnu1b1	1.94		10494411	Rnu1b1	1.49		10494411	Rnu1b1	1		10494411	Rnu1b1	2.07		10494411	Rnu1b1	0.71		10494411	Rnu1b1	1.81		10494411	Rnu1b1	1.76		10494411	Rnu1b1	1.16		10494411	Rnu1b1	1.04
10463945	Dusp5	1.41		10463945	Dusp5	2.06		10463945	Dusp5	0.42		10463945	Dusp5	1.1		10463945	Dusp5	1.19		10463945	Dusp5	0.92		10463945	Dusp5	1.06		10463945	Dusp5	0.91		10463945	Dusp5	0.94		10463945	Dusp5	1.49
10469404	Cacnb2	0.99		10469404	Cacnb2	2.06		10469404	Cacnb2	0.98		10469404	Cacnb2	1.05		10469404	Cacnb2	1.18		10469404	Cacnb2	1.04		10469404	Cacnb2	1		10469404	Cacnb2	1.02		10469404	Cacnb2	1.02		10469404	Cacnb2	1.08
10548396	Klrc3	0.92		10548396	Klrc3	1.09		10548396	Klrc3	0.97		10548396	Klrc3	1.03		10548396	Klrc3	0.97		10548396	Klrc3	2.06		10548396	Klrc3	0.72		10548396	Klrc3	1.47		10548396	Klrc3	0.48		10548396	Klrc3	1.04
10588849	Amigo3	1.18		10588849	Amigo3	2.06		10588849	Amigo3	1.09		10588849	Amigo3	0.92		10588849	Amigo3	0.99		10588849	Amigo3	1.19		10588849	Amigo3	1.14		10588849	Amigo3	0.87		10588849	Amigo3	0.93		10588849	Amigo3	1.51
10463121	Zfp518a	0.83		10463121	Zfp518a	1.25		10463121	Zfp518a	1.24		10463121	Zfp518a	1.17		10463121	Zfp518a	1.27		10463121	Zfp518a	1.96		10463121	Zfp518a	0.98		10463121	Zfp518a	1.33		10463121	Zfp518a	2.06		10463121	Zfp518a	0.9
10481164	Slc2a6	0.67		10481164	Slc2a6	0.82		10481164	Slc2a6	0.37		10481164	Slc2a6	1.16		10481164	Slc2a6	1.58		10481164	Slc2a6	2.06		10481164	Slc2a6	0.85		10481164	Slc2a6	1.09		10481164	Slc2a6	1.19		10481164	Slc2a6	0.95
10483604	Slc25a12	1.88		10483604	Slc25a12	2.06		10483604	Slc25a12	1.55		10483604	Slc25a12	1.07		10483604	Slc25a12	1.03		10483604	Slc25a12	1.03		10483604	Slc25a12	1.08		10483604	Slc25a12	1		10483604	Slc25a12	1.23		10483604	Slc25a12	1.21
10491300	Skil	1.6		10491300	Skil	2.06		10491300	Skil	0.98		10491300	Skil	1.18		10491300	Skil	1.02		10491300	Skil	1.47		10491300	Skil	0.71		10491300	Skil	0.8		10491300	Skil	0.91		10491300	Skil	1.02
10375909	Cdkl3	1.35		10375909	Cdkl3	1.42		10375909	Cdkl3	0.29		10375909	Cdkl3	1		10375909	Cdkl3	1.4		10375909	Cdkl3	1.88		10375909	Cdkl3	1.43		10375909	Cdkl3	1.24		10375909	Cdkl3	1.07		10375909	Cdkl3	2.06
10347931	G530012D18Rik	1.41		10347931	G530012D18Rik	1.28		10347931	G530012D18Rik	2.06		10347931	G530012D18Rik	1.27		10347931	G530012D18Rik	1.84		10347931	G530012D18Rik	1.83		10347931	G530012D18Rik	1.84		10347931	G530012D18Rik	1.25		10347931	G530012D18Rik	1.41		10347931	G530012D18Rik	1.47
10495830	Sec24d	2.05		10495830	Sec24d	1.28		10495830	Sec24d	0.97		10495830	Sec24d	0.96		10495830	Sec24d	1.06		10495830	Sec24d	1.23		10495830	Sec24d	0.89		10495830	Sec24d	0.67		10495830	Sec24d	1.07		10495830	Sec24d	0.93
10349404	Mgat5	1.33		10349404	Mgat5	1.19		10349404	Mgat5	2.05		10349404	Mgat5	1.23		10349404	Mgat5	0.95		10349404	Mgat5	1.28		10349404	Mgat5	0.84		10349404	Mgat5	1.01		10349404	Mgat5	1.02		10349404	Mgat5	1.1
10419854	Slc7a8	1.06		10419854	Slc7a8	2.05		10419854	Slc7a8	1.04		10419854	Slc7a8	1		10419854	Slc7a8	1.06		10419854	Slc7a8	2.04		10419854	Slc7a8	0.77		10419854	Slc7a8	0.79		10419854	Slc7a8	0.97		10419854	Slc7a8	1.07
10435789	Zbtb20	1.12		10435789	Zbtb20	0.93		10435789	Zbtb20	0.91		10435789	Zbtb20	1.01		10435789	Zbtb20	0.79		10435789	Zbtb20	2.05		10435789	Zbtb20	0.93		10435789	Zbtb20	0.99		10435789	Zbtb20	0.88		10435789	Zbtb20	1.36
10583203	Phxr4	0.48		10583203	Phxr4	0.91		10583203	Phxr4	0.63		10583203	Phxr4	0.74		10583203	Phxr4	0.48		10583203	Phxr4	2.05		10583203	Phxr4	0.74		10583203	Phxr4	0.98		10583203	Phxr4	0.36		10583203	Phxr4	1.46
10491860	Phf17	2.05		10491860	Phf17	1.23		10491860	Phf17	1.03		10491860	Phf17	0.76		10491860	Phf17	0.72		10491860	Phf17	0.86		10491860	Phf17	0.8		10491860	Phf17	0.77		10491860	Phf17	1.22		10491860	Phf17	0.94
10531512	A430089I19Rik	1.18		10531512	A430089I19Rik	0.84		10531512	A430089I19Rik	1.95		10531512	A430089I19Rik	1.1		10531512	A430089I19Rik	1.05		10531512	A430089I19Rik	1.39		10531512	A430089I19Rik	2.05		10531512	A430089I19Rik	0.79		10531512	A430089I19Rik	1.81		10531512	A430089I19Rik	0.86
10498357	F630111L10Rik	1.1		10498357	F630111L10Rik	1.76		10498357	F630111L10Rik	1.47		10498357	F630111L10Rik	2.05		10498357	F630111L10Rik	1.33		10498357	F630111L10Rik	2.01		10498357	F630111L10Rik	1.13		10498357	F630111L10Rik	0.98		10498357	F630111L10Rik	1.2		10498357	F630111L10Rik	1.12
10363735	Egr2	0.93		10363735	Egr2	1.52		10363735	Egr2	0.93		10363735	Egr2	0.92		10363735	Egr2	2.05		10363735	Egr2	1.32		10363735	Egr2	1.91		10363735	Egr2	1.1		10363735	Egr2	1.13		10363735	Egr2	1.07
10450050	Rps28	1.14		10450050	Rps28	1.45		10450050	Rps28	0.93		10450050	Rps28	0.93		10450050	Rps28	2.05		10450050	Rps28	0.79		10450050	Rps28	1.34		10450050	Rps28	1.34		10450050	Rps28	1.63		10450050	Rps28	0.87
10409857	4930486L24Rik	0.97		10409857	4930486L24Rik	1.29		10409857	4930486L24Rik	1.42		10409857	4930486L24Rik	2.04		10409857	4930486L24Rik	0.92		10409857	4930486L24Rik	0.98		10409857	4930486L24Rik	1.22		10409857	4930486L24Rik	0.93		10409857	4930486L24Rik	0.99		10409857	4930486L24Rik	0.92
10557058	Polr3e	1.15		10557058	Polr3e	0.64		10557058	Polr3e	0.97		10557058	Polr3e	1.06		10557058	Polr3e	0.8		10557058	Polr3e	2.04		10557058	Polr3e	1.05		10557058	Polr3e	0.98		10557058	Polr3e	1.24		10557058	Polr3e	1.05
10363137	Nus1	1.32		10363137	Nus1	1.23		10363137	Nus1	0.77		10363137	Nus1	1.28		10363137	Nus1	1.04		10363137	Nus1	1.41		10363137	Nus1	0.77		10363137	Nus1	1.07		10363137	Nus1	2.04		10363137	Nus1	1.11
10491627	4932438A13Rik	1.09		10491627	4932438A13Rik	2.03		10491627	4932438A13Rik	2.04		10491627	4932438A13Rik	1.19		10491627	4932438A13Rik	0.79		10491627	4932438A13Rik	1.86		10491627	4932438A13Rik	1.11		10491627	4932438A13Rik	1.24		10491627	4932438A13Rik	0.83		10491627	4932438A13Rik	1.45
10458569	Nr3c1	1.42		10458569	Nr3c1	1.63		10458569	Nr3c1	2.04		10458569	Nr3c1	1.46		10458569	Nr3c1	0.69		10458569	Nr3c1	1.18		10458569	Nr3c1	0.85		10458569	Nr3c1	1.04		10458569	Nr3c1	1.52		10458569	Nr3c1	1.17
10395287	Atxn7l1	0.95		10395287	Atxn7l1	0.84		10395287	Atxn7l1	2.04		10395287	Atxn7l1	1.12		10395287	Atxn7l1	1.21		10395287	Atxn7l1	1.53		10395287	Atxn7l1	1.17		10395287	Atxn7l1	1.43		10395287	Atxn7l1	1.23		10395287	Atxn7l1	1.21
10436182	Cd47	1.7		10436182	Cd47	1.19		10436182	Cd47	2.04		10436182	Cd47	1.62		10436182	Cd47	1.16		10436182	Cd47	1.67		10436182	Cd47	1.08		10436182	Cd47	1.22		10436182	Cd47	1.87		10436182	Cd47	1.4
10587226	Lysmd2	1.27		10587226	Lysmd2	1.24		10587226	Lysmd2	1		10587226	Lysmd2	1.35		10587226	Lysmd2	1.13		10587226	Lysmd2	1.62		10587226	Lysmd2	1.72		10587226	Lysmd2	1.98		10587226	Lysmd2	2.04		10587226	Lysmd2	1.5
10466304	Dtx4	1.81		10466304	Dtx4	1		10466304	Dtx4	0.8		10466304	Dtx4	0.92		10466304	Dtx4	1.26		10466304	Dtx4	1.24		10466304	Dtx4	1.48		10466304	Dtx4	1.64		10466304	Dtx4	1.45		10466304	Dtx4	2.04
10372965	Usp15	1.04		10372965	Usp15	2.04		10372965	Usp15	0.88		10372965	Usp15	1.14		10372965	Usp15	0.86		10372965	Usp15	1.65		10372965	Usp15	0.78		10372965	Usp15	1.09		10372965	Usp15	1.14		10372965	Usp15	1.06
10404630	Riok1	0.96		10404630	Riok1	0.98		10404630	Riok1	0.64		10404630	Riok1	1.01		10404630	Riok1	1.64		10404630	Riok1	2.04		10404630	Riok1	0.88		10404630	Riok1	1.24		10404630	Riok1	1.85		10404630	Riok1	1.01
10579910	Zc3h15	1.38		10579910	Zc3h15	1.28		10579910	Zc3h15	1.16		10579910	Zc3h15	1.14		10579910	Zc3h15	1		10579910	Zc3h15	1.61		10579910	Zc3h15	1.02		10579910	Zc3h15	1.48		10579910	Zc3h15	2.04		10579910	Zc3h15	1.05
10367532	5830405N20Rik	1.26		10367532	5830405N20Rik	2.04		10367532	5830405N20Rik	0.45		10367532	5830405N20Rik	1.19		10367532	5830405N20Rik	1.37		10367532	5830405N20Rik	1.44		10367532	5830405N20Rik	1.25		10367532	5830405N20Rik	1.61		10367532	5830405N20Rik	1.16		10367532	5830405N20Rik	1.18
10450501	Tnf	1.05		10450501	Tnf	2.04		10450501	Tnf	0.56		10450501	Tnf	0.91		10450501	Tnf	1.26		10450501	Tnf	1.29		10450501	Tnf	1.25		10450501	Tnf	1.13		10450501	Tnf	1.1		10450501	Tnf	1.11
10534679	Trim56	1.78		10534679	Trim56	1.55		10534679	Trim56	1.72		10534679	Trim56	1.46		10534679	Trim56	1.44		10534679	Trim56	1.59		10534679	Trim56	1.51		10534679	Trim56	1.38		10534679	Trim56	1.18		10534679	Trim56	2.04
10365104	F630110N24Rik	0.95		10365104	F630110N24Rik	2.03		10365104	F630110N24Rik	1.05		10365104	F630110N24Rik	1.05		10365104	F630110N24Rik	1.03		10365104	F630110N24Rik	1.06		10365104	F630110N24Rik	0.79		10365104	F630110N24Rik	0.74		10365104	F630110N24Rik	0.92		10365104	F630110N24Rik	0.98
10503180	Chd7	1.43		10503180	Chd7	1.37		10503180	Chd7	0.93		10503180	Chd7	1.23		10503180	Chd7	0.65		10503180	Chd7	2.03		10503180	Chd7	0.79		10503180	Chd7	0.95		10503180	Chd7	1.16		10503180	Chd7	1.43
10603860	Cfp	1.03		10603860	Cfp	0.67		10603860	Cfp	0.95		10603860	Cfp	0.94		10603860	Cfp	1.39		10603860	Cfp	2.03		10603860	Cfp	0.7		10603860	Cfp	0.74		10603860	Cfp	0.99		10603860	Cfp	0.88
10356866	Pdcd1	1.07		10356866	Pdcd1	1.48		10356866	Pdcd1	0.93		10356866	Pdcd1	1.16		10356866	Pdcd1	1.04		10356866	Pdcd1	1.37		10356866	Pdcd1	1.46		10356866	Pdcd1	2.03		10356866	Pdcd1	1.27		10356866	Pdcd1	1
10570201	Atp11a	1.1		10570201	Atp11a	1		10570201	Atp11a	2.03		10570201	Atp11a	1.08		10570201	Atp11a	0.83		10570201	Atp11a	0.95		10570201	Atp11a	0.77		10570201	Atp11a	0.86		10570201	Atp11a	0.8		10570201	Atp11a	0.9
10358757	Smg7	1.8		10358757	Smg7	2.03		10358757	Smg7	1.82		10358757	Smg7	1.52		10358757	Smg7	1.44		10358757	Smg7	1.44		10358757	Smg7	1.08		10358757	Smg7	1.28		10358757	Smg7	1.23		10358757	Smg7	1.31
10369792	Arid5b	0.81		10369792	Arid5b	2.03		10369792	Arid5b	1.32		10369792	Arid5b	1.22		10369792	Arid5b	0.75		10369792	Arid5b	1.54		10369792	Arid5b	1.09		10369792	Arid5b	1.11		10369792	Arid5b	1.06		10369792	Arid5b	1.28
10466441	Vps13a	1.3		10466441	Vps13a	1.14		10466441	Vps13a	1.11		10466441	Vps13a	1		10466441	Vps13a	1.03		10466441	Vps13a	2.03		10466441	Vps13a	1.09		10466441	Vps13a	1.54		10466441	Vps13a	1.54		10466441	Vps13a	1.37
10491835	Larp1b	1.81		10491835	Larp1b	2.03		10491835	Larp1b	1.14		10491835	Larp1b	1.12		10491835	Larp1b	1.04		10491835	Larp1b	1.55		10491835	Larp1b	1.09		10491835	Larp1b	1.25		10491835	Larp1b	1.04		10491835	Larp1b	1
10431935	Amigo2	2.03		10431935	Amigo2	1.26		10431935	Amigo2	0.94		10431935	Amigo2	0.88		10431935	Amigo2	1.08		10431935	Amigo2	0.95		10431935	Amigo2	0.87		10431935	Amigo2	1.17		10431935	Amigo2	1.19		10431935	Amigo2	0.97
10575021	Zfp90	2.03		10575021	Zfp90	1.41		10575021	Zfp90	1.04		10575021	Zfp90	1.6		10575021	Zfp90	1.15		10575021	Zfp90	1.44		10575021	Zfp90	1.11		10575021	Zfp90	1.3		10575021	Zfp90	1.19		10575021	Zfp90	1.07
10459071	2010002N04Rik	2.02		10459071	2010002N04Rik	1.16		10459071	2010002N04Rik	0.94		10459071	2010002N04Rik	1.31		10459071	2010002N04Rik	0.77		10459071	2010002N04Rik	1.09		10459071	2010002N04Rik	1.11		10459071	2010002N04Rik	1.37		10459071	2010002N04Rik	1.23		10459071	2010002N04Rik	1.31
10400057	Arl4a	1.35		10400057	Arl4a	2.02		10400057	Arl4a	1.04		10400057	Arl4a	1.28		10400057	Arl4a	1		10400057	Arl4a	1.18		10400057	Arl4a	1.32		10400057	Arl4a	1.13		10400057	Arl4a	1.37		10400057	Arl4a	1.35
10526217	Rfc2	1.26		10526217	Rfc2	1.28		10526217	Rfc2	2.02		10526217	Rfc2	1.09		10526217	Rfc2	1.13		10526217	Rfc2	0.96		10526217	Rfc2	1.15		10526217	Rfc2	1.16		10526217	Rfc2	1.14		10526217	Rfc2	0.89
10545154	Il23r	0.98		10545154	Il23r	0.98		10545154	Il23r	2.02		10545154	Il23r	1.09		10545154	Il23r	1.14		10545154	Il23r	0.91		10545154	Il23r	1.1		10545154	Il23r	1.16		10545154	Il23r	0.71		10545154	Il23r	0.92
10471503	Taf1d	1.01		10471503	Taf1d	1.41		10471503	Taf1d	1.16		10471503	Taf1d	1.02		10471503	Taf1d	2.02		10471503	Taf1d	0.88		10471503	Taf1d	1.31		10471503	Taf1d	1.17		10471503	Taf1d	0.74		10471503	Taf1d	0.96
10546066	Isy1	0.87		10546066	Isy1	1.44		10546066	Isy1	2.02		10546066	Isy1	1.15		10546066	Isy1	1.53		10546066	Isy1	1.26		10546066	Isy1	1.24		10546066	Isy1	1.37		10546066	Isy1	1.78		10546066	Isy1	0.93
10562563	Ccne1	1.03		10562563	Ccne1	1.32		10562563	Ccne1	2.02		10562563	Ccne1	1		10562563	Ccne1	0.96		10562563	Ccne1	1.45		10562563	Ccne1	1.53		10562563	Ccne1	1.45		10562563	Ccne1	1.11		10562563	Ccne1	1.45
10453429	Pigf	1.26		10453429	Pigf	2.02		10453429	Pigf	1.61		10453429	Pigf	1.39		10453429	Pigf	0.83		10453429	Pigf	1.26		10453429	Pigf	0.74		10453429	Pigf	1.03		10453429	Pigf	1.12		10453429	Pigf	0.82
10562368	4931406P16Rik	0.97		10562368	4931406P16Rik	2.02		10562368	4931406P16Rik	1.57		10562368	4931406P16Rik	0.97		10562368	4931406P16Rik	0.73		10562368	4931406P16Rik	1.02		10562368	4931406P16Rik	1		10562368	4931406P16Rik	0.84		10562368	4931406P16Rik	0.94		10562368	4931406P16Rik	0.91
10424731	Gsdmd	1.18		10424731	Gsdmd	2.02		10424731	Gsdmd	1.53		10424731	Gsdmd	1.17		10424731	Gsdmd	1.85		10424731	Gsdmd	1.34		10424731	Gsdmd	1.5		10424731	Gsdmd	1.51		10424731	Gsdmd	1.03		10424731	Gsdmd	1.08
10351039	Gas5	1.85		10351039	Gas5	1.14		10351039	Gas5	0.63		10351039	Gas5	0.82		10351039	Gas5	1.08		10351039	Gas5	2.02		10351039	Gas5	0.92		10351039	Gas5	1.68		10351039	Gas5	0.71		10351039	Gas5	0.84
10407173	Il6st	0.82		10407173	Il6st	0.71		10407173	Il6st	0.91		10407173	Il6st	1.1		10407173	Il6st	2.02		10407173	Il6st	1.87		10407173	Il6st	0.8		10407173	Il6st	0.9		10407173	Il6st	1.03		10407173	Il6st	1.05
10430113	Arhgap39	1.04		10430113	Arhgap39	0.89		10430113	Arhgap39	0.65		10430113	Arhgap39	0.89		10430113	Arhgap39	1.47		10430113	Arhgap39	2.02		10430113	Arhgap39	0.97		10430113	Arhgap39	1.1		10430113	Arhgap39	1.58		10430113	Arhgap39	1.75
10459518	Mppe1	1.56		10459518	Mppe1	1.77		10459518	Mppe1	1.6		10459518	Mppe1	1.14		10459518	Mppe1	1.52		10459518	Mppe1	1.21		10459518	Mppe1	1.23		10459518	Mppe1	2.02		10459518	Mppe1	1.42		10459518	Mppe1	1.15
10353775	Bend6	1.46		10353775	Bend6	1.12		10353775	Bend6	1.8		10353775	Bend6	2.01		10353775	Bend6	1.48		10353775	Bend6	2.02		10353775	Bend6	1.44		10353775	Bend6	1.11		10353775	Bend6	1.31		10353775	Bend6	1.54
10394477	Laptm4a	1.62		10394477	Laptm4a	1.6		10394477	Laptm4a	1.71		10394477	Laptm4a	1		10394477	Laptm4a	1.78		10394477	Laptm4a	1.63		10394477	Laptm4a	1.44		10394477	Laptm4a	1.34		10394477	Laptm4a	2.02		10394477	Laptm4a	1.2
10539700	Rps28	1.17		10539700	Rps28	1.44		10539700	Rps28	0.89		10539700	Rps28	0.95		10539700	Rps28	2.02		10539700	Rps28	0.79		10539700	Rps28	1.31		10539700	Rps28	1.31		10539700	Rps28	1.61		10539700	Rps28	0.9
10603706	Med4	1.02		10603706	Med4	1.52		10603706	Med4	0.86		10603706	Med4	0.97		10603706	Med4	0.93		10603706	Med4	0.95		10603706	Med4	2.02		10603706	Med4	1.26		10603706	Med4	1.28		10603706	Med4	1.1
10460841	Cdc42bpg	0.9		10460841	Cdc42bpg	2.01		10460841	Cdc42bpg	0.87		10460841	Cdc42bpg	0.86		10460841	Cdc42bpg	0.94		10460841	Cdc42bpg	0.82		10460841	Cdc42bpg	0.89		10460841	Cdc42bpg	0.84		10460841	Cdc42bpg	0.77		10460841	Cdc42bpg	1
10601473	Apool	1.43		10601473	Apool	1.38		10601473	Apool	2.01		10601473	Apool	1.29		10601473	Apool	0.94		10601473	Apool	1.48		10601473	Apool	1.35		10601473	Apool	1.16		10601473	Apool	1.22		10601473	Apool	1.24
10582275	Slc7a5	2.01		10582275	Slc7a5	1.12		10582275	Slc7a5	1.93		10582275	Slc7a5	1.21		10582275	Slc7a5	1.07		10582275	Slc7a5	1.32		10582275	Slc7a5	0.75		10582275	Slc7a5	0.7		10582275	Slc7a5	1.16		10582275	Slc7a5	0.89
10503192	Chd7	1.36		10503192	Chd7	2.01		10503192	Chd7	1.92		10503192	Chd7	1.1		10503192	Chd7	1.11		10503192	Chd7	1.18		10503192	Chd7	1.11		10503192	Chd7	1.3		10503192	Chd7	1.14		10503192	Chd7	1.04
10531323	G3bp2	1.25		10531323	G3bp2	2.01		10531323	G3bp2	1.82		10531323	G3bp2	1.46		10531323	G3bp2	1.15		10531323	G3bp2	1.22		10531323	G3bp2	1.07		10531323	G3bp2	1.16		10531323	G3bp2	1.43		10531323	G3bp2	0.99
10376163	Rapgef6	0.96		10376163	Rapgef6	0.94		10376163	Rapgef6	0.91		10376163	Rapgef6	0.99		10376163	Rapgef6	1.16		10376163	Rapgef6	2.01		10376163	Rapgef6	1.11		10376163	Rapgef6	1.45		10376163	Rapgef6	1.6		10376163	Rapgef6	1.29
10462796	Kif11	0.96		10462796	Kif11	1.16		10462796	Kif11	1.81		10462796	Kif11	1.03		10462796	Kif11	0.57		10462796	Kif11	1.71		10462796	Kif11	0.98		10462796	Kif11	1.68		10462796	Kif11	2.01		10462796	Kif11	1.28
10349383	Slc35f5	0.82		10349383	Slc35f5	1.58		10349383	Slc35f5	2		10349383	Slc35f5	1.57		10349383	Slc35f5	0.9		10349383	Slc35f5	1.58		10349383	Slc35f5	1.06		10349383	Slc35f5	1.22		10349383	Slc35f5	1.03		10349383	Slc35f5	0.78
10599369	Xiap	1.32		10599369	Xiap	1.83		10599369	Xiap	1.92		10599369	Xiap	1.31		10599369	Xiap	1.14		10599369	Xiap	2		10599369	Xiap	1.27		10599369	Xiap	1.51		10599369	Xiap	1.92		10599369	Xiap	1.3
10437673	Tnp2	1.15		10437673	Tnp2	1.03		10437673	Tnp2	1.3		10437673	Tnp2	0.97		10437673	Tnp2	1.51		10437673	Tnp2	1.66		10437673	Tnp2	1.62		10437673	Tnp2	2		10437673	Tnp2	1.97		10437673	Tnp2	1.74
10406626	Homer1	1.02		10406626	Homer1	2		10406626	Homer1	1.62		10406626	Homer1	1.83		10406626	Homer1	1.07		10406626	Homer1	1.43		10406626	Homer1	1.11		10406626	Homer1	1.31		10406626	Homer1	1.3		10406626	Homer1	1.02
10503214	Chd7	1.45		10503214	Chd7	1.99		10503214	Chd7	1.33		10503214	Chd7	1.12		10503214	Chd7	0.75		10503214	Chd7	2		10503214	Chd7	0.85		10503214	Chd7	0.95		10503214	Chd7	1.55		10503214	Chd7	1.36
10466865	Rfx3	0.93		10466865	Rfx3	2		10466865	Rfx3	0.8		10466865	Rfx3	1.09		10466865	Rfx3	0.74		10466865	Rfx3	1.42		10466865	Rfx3	0.83		10466865	Rfx3	0.98		10466865	Rfx3	0.65		10466865	Rfx3	1.08
10457429	Rock1	0.84		10457429	Rock1	1.42		10457429	Rock1	1.21		10457429	Rock1	1.27		10457429	Rock1	0.96		10457429	Rock1	2		10457429	Rock1	0.94		10457429	Rock1	1.23		10457429	Rock1	1.49		10457429	Rock1	1.12
10429573	Ly6c2	2		10429573	Ly6c2	1.23		10429573	Ly6c2	1.44		10429573	Ly6c2	1.47		10429573	Ly6c2	1.01		10429573	Ly6c2	1.37		10429573	Ly6c2	1.49		10429573	Ly6c2	1.64		10429573	Ly6c2	1.46		10429573	Ly6c2	1.55
10590909	Endod1	1.62		10590909	Endod1	1.99		10590909	Endod1	1.29		10590909	Endod1	1.17		10590909	Endod1	0.78		10590909	Endod1	1.34		10590909	Endod1	1.28		10590909	Endod1	1.41		10590909	Endod1	1.54		10590909	Endod1	1.3
10420320	Cenpj	1.66		10420320	Cenpj	1.81		10420320	Cenpj	1.41		10420320	Cenpj	1.39		10420320	Cenpj	1.25		10420320	Cenpj	1.96		10420320	Cenpj	1.03		10420320	Cenpj	1.2		10420320	Cenpj	1.03		10420320	Cenpj	1.39
10596812	6230427J02Rik	1.56		10596812	6230427J02Rik	1.4		10596812	6230427J02Rik	1.78		10596812	6230427J02Rik	0.72		10596812	6230427J02Rik	1.23		10596812	6230427J02Rik	1.03		10596812	6230427J02Rik	1.91		10596812	6230427J02Rik	1.33		10596812	6230427J02Rik	0.8		10596812	6230427J02Rik	1.6
10537494	Ssbp1	1.85		10537494	Ssbp1	1.03		10537494	Ssbp1	1.23		10537494	Ssbp1	1.24		10537494	Ssbp1	0.85		10537494	Ssbp1	1.18		10537494	Ssbp1	1.32		10537494	Ssbp1	1.02		10537494	Ssbp1	0.79		10537494	Ssbp1	1.05
10439881	5330426P16Rik	0.94		10439881	5330426P16Rik	1.79		10439881	5330426P16Rik	1.84		10439881	5330426P16Rik	1.13		10439881	5330426P16Rik	0.5		10439881	5330426P16Rik	1.23		10439881	5330426P16Rik	0.79		10439881	5330426P16Rik	0.81		10439881	5330426P16Rik	0.75		10439881	5330426P16Rik	1.14
10349793	Dstyk	0.98		10349793	Dstyk	1.81		10349793	Dstyk	0.54		10349793	Dstyk	0.84		10349793	Dstyk	0.89		10349793	Dstyk	1.01		10349793	Dstyk	0.68		10349793	Dstyk	0.79		10349793	Dstyk	0.8		10349793	Dstyk	0.82
10531529	Cnot6l	1.65		10531529	Cnot6l	1.51		10531529	Cnot6l	1.5		10531529	Cnot6l	1.29		10531529	Cnot6l	1.23		10531529	Cnot6l	1.75		10531529	Cnot6l	1.18		10531529	Cnot6l	1.48		10531529	Cnot6l	1.81		10531529	Cnot6l	1.66
10359084	Cep350	1.03		10359084	Cep350	1.48		10359084	Cep350	1.78		10359084	Cep350	1.58		10359084	Cep350	1.02		10359084	Cep350	1.73		10359084	Cep350	1.13		10359084	Cep350	1.08		10359084	Cep350	1.22		10359084	Cep350	1.27
10400546	Fbxo33	1.46		10400546	Fbxo33	1.76		10400546	Fbxo33	0.99		10400546	Fbxo33	1.15		10400546	Fbxo33	0.92		10400546	Fbxo33	1.55		10400546	Fbxo33	1.22		10400546	Fbxo33	1		10400546	Fbxo33	1.55		10400546	Fbxo33	1.4
10472058	Rif1	1.21		10472058	Rif1	0.87		10472058	Rif1	1.15		10472058	Rif1	1.11		10472058	Rif1	0.91		10472058	Rif1	1.74		10472058	Rif1	0.77		10472058	Rif1	1.29		10472058	Rif1	1.62		10472058	Rif1	1.19
10593198	Fam55b	1.74		10593198	Fam55b	1.45		10593198	Fam55b	0.65		10593198	Fam55b	0.82		10593198	Fam55b	1.22		10593198	Fam55b	1.28		10593198	Fam55b	1.38		10593198	Fam55b	0.98		10593198	Fam55b	1.74		10593198	Fam55b	0.95
10416522	Tsc22d1	1.71		10416522	Tsc22d1	0.74		10416522	Tsc22d1	1.22		10416522	Tsc22d1	1.12		10416522	Tsc22d1	0.48		10416522	Tsc22d1	0.97		10416522	Tsc22d1	0.79		10416522	Tsc22d1	0.69		10416522	Tsc22d1	0.66		10416522	Tsc22d1	1.03
10604038	Akap17b	1.67		10604038	Akap17b	0.98		10604038	Akap17b	1.05		10604038	Akap17b	0.93		10604038	Akap17b	0.88		10604038	Akap17b	1.04		10604038	Akap17b	1.06		10604038	Akap17b	0.69		10604038	Akap17b	0.93		10604038	Akap17b	0.95
10359086	Cep350	1.16		10359086	Cep350	1.32		10359086	Cep350	1.57		10359086	Cep350	1.58		10359086	Cep350	0.96		10359086	Cep350	1.64		10359086	Cep350	1.2		10359086	Cep350	1.17		10359086	Cep350	1.14		10359086	Cep350	1.39
10570875	Myst3	1.34		10570875	Myst3	1.51		10570875	Myst3	1.6		10570875	Myst3	1.47		10570875	Myst3	1.23		10570875	Myst3	1.54		10570875	Myst3	1.04		10570875	Myst3	1.11		10570875	Myst3	1.64		10570875	Myst3	1.41
10452633	Tgif1	1.63		10452633	Tgif1	1.21		10452633	Tgif1	0.71		10452633	Tgif1	1.21		10452633	Tgif1	0.9		10452633	Tgif1	1.47		10452633	Tgif1	1.33		10452633	Tgif1	1.18		10452633	Tgif1	1.12		10452633	Tgif1	1.18
10361139	Traf5	1.62		10361139	Traf5	1.4		10361139	Traf5	0.61		10361139	Traf5	1.01		10361139	Traf5	0.89		10361139	Traf5	1.03		10361139	Traf5	0.88		10361139	Traf5	0.76		10361139	Traf5	1.05		10361139	Traf5	1.08
10400357	Baz1a	1.53		10400357	Baz1a	1.62		10400357	Baz1a	0.79		10400357	Baz1a	1.09		10400357	Baz1a	0.94		10400357	Baz1a	1.29		10400357	Baz1a	0.79		10400357	Baz1a	0.93		10400357	Baz1a	1.23		10400357	Baz1a	0.96
10601854	Wbp5	0.73		10601854	Wbp5	1.16		10601854	Wbp5	1.37		10601854	Wbp5	1.06		10601854	Wbp5	1.39		10601854	Wbp5	1.25		10601854	Wbp5	1.01		10601854	Wbp5	1.62		10601854	Wbp5	1.18		10601854	Wbp5	0.82
10587639	Nt5e	1.08		10587639	Nt5e	1.04		10587639	Nt5e	0.97		10587639	Nt5e	0.86		10587639	Nt5e	0.38		10587639	Nt5e	1.16		10587639	Nt5e	1.12		10587639	Nt5e	1.07		10587639	Nt5e	1.33		10587639	Nt5e	1.15
10538875	AY498738	1.12		10538875	AY498738	1.15		10538875	AY498738	0.82		10538875	AY498738	1.13		10538875	AY498738	1.02		10538875	AY498738	1.1		10538875	AY498738	1		10538875	AY498738	1.19		10538875	AY498738	0.57		10538875	AY498738	1.27
10503709	D130062J21Rik	0.91		10503709	D130062J21Rik	0.78		10503709	D130062J21Rik	0.68		10503709	D130062J21Rik	0.86		10503709	D130062J21Rik	0.29		10503709	D130062J21Rik	1.25		10503709	D130062J21Rik	0.57		10503709	D130062J21Rik	0.89		10503709	D130062J21Rik	0.74		10503709	D130062J21Rik	0.93
10344801	Cspp1	0.75		10344801	Cspp1	0.94		10344801	Cspp1	0.73		10344801	Cspp1	1.22		10344801	Cspp1	0.98		10344801	Cspp1	1.22		10344801	Cspp1	0.84		10344801	Cspp1	1.17		10344801	Cspp1	1.04		10344801	Cspp1	1.08
10439346	Eaf2	1.19		10439346	Eaf2	1.14		10439346	Eaf2	1.02		10439346	Eaf2	1.08		10439346	Eaf2	1.06		10439346	Eaf2	1.13		10439346	Eaf2	1.12		10439346	Eaf2	1.08		10439346	Eaf2	0.98		10439346	Eaf2	1.11
