# Supplementary material for: The neutrotime transcriptional signature defines a single continuum of neutrophils across biological compartments
Source: Nat Commun. 2021 May 17;12:2856. doi: 10.1038/s41467-021-22973-9 (PMC8129206; doi:10.1038/s41467-021-22973-9)
Supplement: Supplementary file 7 — Supplementary Data 4 [file 41467_2021_22973_MOESM7_ESM.zip › Supplementary Data 4 Neutrotime human orthologs.txt]

	Mm_symbol	spearman	hsapiens_homolog_associated_gene_name	hsapiens_homolog_orthology_type	hsapiens_homolog_subtype	hsapiens_homolog_perc_id	hsapiens_homolog_goc_score	hsapiens_homolog_wga_coverage	hsapiens_homolog_orthology_confidence
1	1110032A03Rik	0.138178695420522	C11orf1	ortholog_one2one	Eutheria	61.5385	100	100	1
2	1110065P20Rik	0.0625461447944053	C1orf122	ortholog_one2one	Boreoeutheria	91.8182	100	100	1
3	1600012H06Rik	0.0195282569662956	C6orf120	ortholog_one2one	Eutheria	75.6757	100	100	1
4	1700010I14Rik	-0.111197423355162	C6orf118	ortholog_one2one	Euarchontoglires	46.8045	100	96.81	0
5	1700017B05Rik	0.0973909481422994	C15orf39	ortholog_one2one	Euarchontoglires	76.7351	100	100	1
6	1810013L24Rik	-0.024330412398942	C16orf72	ortholog_one2one	Euarchontoglires	98.5455	100	100	1
7	1810030O07Rik	-0.0580188191233529	CXorf38	ortholog_one2one	Euarchontoglires	86.25	100	100	1
8	2210016F16Rik	0.0342921259958013	C9orf64	ortholog_one2one	Euarchontoglires	77.5148	100	99.59	1
9	2310022A10Rik	-0.000556974623128008	C19orf47	ortholog_one2one	Eutheria	83.7772	100	94.04	1
10	2310039H08Rik	0.00114645804512407	C6orf226	ortholog_one2one	Boreoeutheria	44.7368	100	87.65	0
11	2310061I04Rik	-0.0855854459891476	C6orf136	ortholog_one2one	Euarchontoglires	77.7778	100	98.81	0
12	2410131K14Rik	-0.0028042127267937	C12orf49	ortholog_one2one	Eutheria	92.6829	100	100	1
13	2610507B11Rik	-0.0259690486320541	KIAA0100	ortholog_one2one	Euarchontoglires	94.5389	100	100	1
14	2810004N23Rik	0.0107918694857617	C1orf131	ortholog_one2one	Eutheria	65.1246	100	100	1
15	3110040N11Rik	0.0706043996063379	C15orf40	ortholog_one2one	Euarchontoglires	66.6667	100	98.7	1
16	3110082I17Rik	0.0574927038945	C7orf50	ortholog_one2one	Euarchontoglires	60	100	93.39	1
18	4931406P16Rik	-0.00673636488495609	KIAA0355	ortholog_one2one	Euarchontoglires	93.5788	100	100	1
19	5031439G07Rik	-0.034653796448051	KIAA0930	ortholog_one2one	Eutheria	83.4452	100	98.26	1
20	5430427O19Rik	0.0674731342607659	CXorf21	ortholog_one2one	Euarchontoglires	84.2282	100	100	1
21	5730455P16Rik	0.0263852838511889	C17orf75	ortholog_one2one	Eutheria	87.5318	100	98.36	1
23	9930021J03Rik	-0.119456046201724	KIAA2026	ortholog_one2one	Euarchontoglires	80.426	100	99.63	1
24	A130010J15Rik	0.0689067098134441	C1orf74	ortholog_one2one	Euarchontoglires	79.0875	100	100	1
25	AA467197	-0.420226001657372	C15orf48	ortholog_one2one	Euarchontoglires	72.2892	100	80.28	1
26	Aaas	0.0379189114014268	AAAS	ortholog_one2one	Euarchontoglires	93.5897	100	100	1
27	Aacs	-0.0200059970028921	AACS	ortholog_one2one	Euarchontoglires	89.5833	100	94.81	1
28	Aak1	0.0238760652812544	AAK1	ortholog_one2one	Euarchontoglires	91.7623	100	99.69	1
29	Aatf	-0.0396232640827391	AATF	ortholog_one2one	Euarchontoglires	82.5095	75	94.96	1
30	Aatk	0.147706549547204	AATK	ortholog_one2one	Euarchontoglires	72.7802	100	99.74	1
31	Abca1	-0.0258220439867066	ABCA1	ortholog_one2one	Euarchontoglires	95.3118	100	100	1
32	Abca2	-0.0851885819851969	ABCA2	ortholog_one2one	Euarchontoglires	92.4784	75	99.55	1
33	Abca3	-0.191452672044228	ABCA3	ortholog_one2one	Euarchontoglires	88.0869	100	99.95	1
34	Abcc1	-0.10525231814891	ABCC1	ortholog_one2one	Euarchontoglires	87.9581	50	98.96	1
35	Abcd4	-0.100961953526846	ABCD4	ortholog_one2one	Eutheria	89.604	100	100	1
36	Abce1	-0.189828746762831	ABCE1	ortholog_one2one	Euarchontoglires	100	100	99.95	1
37	Abcg1	0.0736406369408367	ABCG1	ortholog_one2one	Euarchontoglires	96.3964	50	91.62	1
38	Abcg3	-0.191074937312495	ABCG2	ortholog_one2one	Boreoeutheria	53.3846	50	4.11	0
39	Abhd12	-0.0943907096136959	ABHD12	ortholog_one2one	Euarchontoglires	90.7035	100	97.43	1
40	Abhd15	0.0499967404530723	ABHD15	ortholog_one2one	Euarchontoglires	87.7996	100	96.87	1
41	Abhd18	0.025510205745465	ABHD18	ortholog_one2one	Euteleostomi	91.1638	100	99.06	1
42	Abhd2	0.0147948296634918	ABHD2	ortholog_one2one	Euarchontoglires	98.8235	100	100	1
43	Abhd4	0.0110353475200075	ABHD4	ortholog_one2one	Boreoeutheria	92.9577	100	99.59	1
44	Abhd8	0.154870089277592	ABHD8	ortholog_one2one	Eutheria	88.1549	100	97.26	1
45	Abi3	-0.0197634436115216	ABI3	ortholog_one2one	Euarchontoglires	83.9237	100	100	1
46	Abl1	-0.0212044526793212	ABL1	ortholog_one2one	Euarchontoglires	88.5289	100	98.31	1
47	Abr	0.0353622204217537	ABR	ortholog_one2one	Eutheria	95.6372	100	99.54	1
48	Abtb2	-0.0878518013270685	ABTB2	ortholog_one2one	Euarchontoglires	97.0703	100	100	1
49	Acap2	-0.0806690106677772	ACAP2	ortholog_one2one	Euarchontoglires	96.2338	100	98.59	1
50	Acbd5	0.00320918417620822	ACBD5	ortholog_one2one	Euarchontoglires	81.9253	50	100	1
56	Acot7	-0.0904820184710424	ACOT7	ortholog_one2one	Eutheria	86.9792	100	99.79	1
57	Acp2	0.0909290636011385	ACP2	ortholog_one2one	Euarchontoglires	89.3617	100	100	1
58	Acp5	0.0130007493584565	ACP5	ortholog_one2one	Euarchontoglires	84.7095	50	100	1
59	Acrbp	-0.0652461090206085	ACRBP	ortholog_one2one	Euarchontoglires	75.5556	100	97.56	1
60	Acss2	-0.0153640870398309	ACSS2	ortholog_one2one	Boreoeutheria	93.5806	100	95.82	1
61	Acta2	-0.0417396658279291	ACTA2	ortholog_one2one	Eutheria	100	100	100	1
62	Actb	-0.243735676811957	ACTB	ortholog_one2one	Euteleostomi	100	100	100	1
63	Actr1b	0.0944888650586874	ACTR1B	ortholog_one2one	Theria	98.6702	100	100	1
64	Acvrl1	-0.0956704672580643	ACVRL1	ortholog_one2one	Euarchontoglires	88.8446	100	99.74	1
65	Adam17	0.0693261110676126	ADAM17	ortholog_one2one	Euarchontoglires	89.7163	100	100	1
66	Adam9	0.0320346024771485	ADAM9	ortholog_one2one	Euarchontoglires	80.6489	100	97.45	1
67	Adar	0.0934753602120852	ADAR	ortholog_one2one	Euarchontoglires	78.9474	100	97.85	1
69	Adcy3	-0.0945622799760204	ADCY3	ortholog_one2one	Euarchontoglires	94.5852	100	99.28	1
70	Adgre1	0.0572310059962775	ADGRE1	ortholog_one2one	Euarchontoglires	65.4135	50	93.16	1
71	Adgre5	0.221953835852764	ADGRE5	ortholog_one2one	Euarchontoglires	58.802	100	97.24	1
72	Adipor1	0.145656845409428	ADIPOR1	ortholog_one2one	Eutheria	96.8	100	100	1
73	Adora3	0.100735615730279	ADORA3	ortholog_one2one	Euarchontoglires	73.3542	100	100	1
74	Adpgk	-0.520556308653523	ADPGK	ortholog_one2one	Euarchontoglires	91.3306	75	98.96	1
75	Adprhl2	-0.103981866756601	ADPRS	ortholog_one2one	Euarchontoglires	89.7297	100	100	1
76	Adrb2	0.0974641082242241	ADRB2	ortholog_one2one	Euarchontoglires	87.0813	100	100	1
77	Adsl	-0.133471045419432	ADSL	ortholog_one2one	Eutheria	94.0083	100	91.71	1
78	Aftph	0.0466256197408382	AFTPH	ortholog_one2one	Eutheria	79.4844	100	100	1
79	Aga	0.00838717518260293	AGA	ortholog_one2one	Euarchontoglires	82.3699	100	100	1
80	Agap3	-0.0779951479262063	AGAP3	ortholog_one2one	Euarchontoglires	95.9341	100	100	1
81	Ager	0.0910567355080501	AGER	ortholog_one2one	Euarchontoglires	78.3582	100	100	1
82	Ago4	0.0361897450572087	AGO4	ortholog_one2one	Boreoeutheria	98.8386	100	100	1
83	Agpat4	0.0314084055922972	AGPAT4	ortholog_one2one	Boreoeutheria	85.7143	75	96.08	1
84	Agpat5	0.128969342828417	AGPAT5	ortholog_one2one	Euarchontoglires	81.6438	75	100	1
85	Ahcyl1	-0.199590831692732	AHCYL1	ortholog_one2one	Euarchontoglires	100	100	100	1
86	Ahcyl2	0.106634639855633	AHCYL2	ortholog_one2one	Euarchontoglires	98.8581	100	98.4	1
87	Ahdc1	0.0891601153707731	AHDC1	ortholog_one2one	Euarchontoglires	94.9812	100	100	1
88	Ahnak	0.090279540106106	AHNAK	ortholog_one2one	Eutheria	71.2164	100	99	1
89	AI467606	-0.0289011925428615	C16orf54	ortholog_one2one	Euarchontoglires	70.2222	100	100	1
90	AI597479	-0.0384592045776281	C2orf49	ortholog_one2one	Boreoeutheria	85.3448	100	100	1
91	AI837181	-0.0848162288594377	C11orf68	ortholog_one2one	Euarchontoglires	91.9463	100	100	1
92	Aif1	-0.0124564677311174	AIF1	ortholog_one2one	Euarchontoglires	89.1156	100	100	1
93	Aim2	-0.00968731001260573	AIM2	ortholog_one2one	Euarchontoglires	51.1299	100	97.26	1
95	Akap13	0.0329058450946018	AKAP13	ortholog_one2one	Theria	73.7032	25	99.97	1
96	Akap7	0.0227919497003661	AKAP7	ortholog_one2one	Boreoeutheria	77.707	100	96.58	1
97	Akap8	-0.0653397890037562	AKAP8	ortholog_one2one	Euarchontoglires	79.6215	100	100	1
98	Akap8l	0.0321919411062169	AKAP8L	ortholog_one2one	Euarchontoglires	92.6677	100	100	1
99	Akna	-0.0823940516992684	AKNA	ortholog_one2one	Euarchontoglires	59.6154	100	100	1
100	Akr7a5	0.00274067918162534	AKR7L	ortholog_one2one	Euarchontoglires	76.8392	100	100	1
101	Akt1	-0.0126024616430477	AKT1	ortholog_one2one	Eutheria	97.7083	100	100	1
102	Alad	0.0254563535554827	ALAD	ortholog_one2one	Eutheria	88.1818	100	100	1
103	Alas2	0.233998386092593	ALAS2	ortholog_one2one	Eutheria	89.9489	75	100	1
104	Alcam	0.0167263555675218	ALCAM	ortholog_one2one	Euarchontoglires	92.9674	100	100	1
105	Aldh16a1	0.0469003968858741	ALDH16A1	ortholog_one2one	Euarchontoglires	81.6708	100	100	1
108	Aldh4a1	-0.0032452375581866	ALDH4A1	ortholog_one2one	Euarchontoglires	91.637	100	100	1
113	Alg12	-0.0516869207412138	ALG12	ortholog_one2one	Euarchontoglires	79.4239	100	100	1
114	Alg2	0.0344531878615102	ALG2	ortholog_one2one	Euarchontoglires	80.7229	100	100	1
115	Alg5	-0.12489902303949	ALG5	ortholog_one2one	Eutheria	89.5062	100	100	1
116	Alkbh1	-0.178554261156098	ALKBH1	ortholog_one2one	Euarchontoglires	82.7764	100	96.63	1
117	Alkbh5	-0.0921901212769942	ALKBH5	ortholog_one2one	Eutheria	96.7089	100	100	1
118	Alkbh7	-0.0425755698873681	ALKBH7	ortholog_one2one	Eutheria	81.9005	100	100	1
119	Alox12	0.0343357126368185	ALOX12	ortholog_one2one	Euarchontoglires	85.5204	50	100	1
121	Ambra1	0.0828173573472975	AMBRA1	ortholog_one2one	Euarchontoglires	91.0769	100	100	1
122	Amn1	-0.0456070328807011	AMN1	ortholog_one2one	Euarchontoglires	75.5814	100	83.18	1
123	Amz1	0.0179788864714282	AMZ1	ortholog_one2one	Euarchontoglires	73.1076	50	100	1
124	Angel2	-0.112756594653727	ANGEL2	ortholog_one2one	Euarchontoglires	85.2941	100	100	1
127	Ankib1	-0.0426288063806769	ANKIB1	ortholog_one2one	Euarchontoglires	93.3641	100	99.28	1
128	Ankle2	-0.0126246061208339	ANKLE2	ortholog_one2one	Euarchontoglires	66.9087	100	99.96	1
129	Ankrd11	-0.0135765933655588	ANKRD11	ortholog_one2one	Eutheria	80.0227	100	98.15	1
130	Ankrd13d	0.000667767276149285	ANKRD13D	ortholog_one2one	Euarchontoglires	92.3967	100	100	1
131	Ankrd17	-0.0264959262642774	ANKRD17	ortholog_one2one	Euarchontoglires	96.5809	100	99.95	1
132	Ankrd33b	-0.13195622799692	ANKRD33B	ortholog_one2one	Euarchontoglires	76.9547	100	98.13	1
133	Ankrd37	0.0312237621968797	ANKRD37	ortholog_one2one	Euarchontoglires	76.7296	100	100	1
134	Ankrd39	-0.0187875272705078	ANKRD39	ortholog_one2one	Euarchontoglires	87.4317	100	99.13	1
135	Ankrd44	-0.147022537193205	ANKRD44	ortholog_one2one	Eutheria	95.7704	100	99.82	1
136	Ankrd49	0.0521511155883333	ANKRD49	ortholog_one2one	Euarchontoglires	87.8151	100	100	1
137	Ankrd66	-0.0921057476795832	ANKRD66	ortholog_one2one	Euarchontoglires	77.0833	100	91.51	1
138	Anks1	-0.0219731713375535	ANKS1A	ortholog_one2one	Euarchontoglires	83.6838	100	99.8	1
139	Anks3	0.00739640030665194	ANKS3	ortholog_one2one	Euarchontoglires	81.8321	100	97.56	1
140	Anp32b	-0.171790289669349	ANP32B	ortholog_one2one	Eutheria	80.5147	100	100	1
141	Anxa1	-0.642419350190165	ANXA1	ortholog_one2one	Euarchontoglires	87.5723	100	100	1
142	Anxa6	-0.00102978422760285	ANXA6	ortholog_one2one	Euarchontoglires	94.3536	100	100	1
143	Ap1ar	0.031125904919067	AP1AR	ortholog_one2one	Euarchontoglires	90.9396	100	100	1
144	Ap1g2	-0.146731169849009	AP1G2	ortholog_one2one	Euarchontoglires	86.7257	100	100	1
145	Ap3m1	0.0157864692039919	AP3M1	ortholog_one2one	Euarchontoglires	99.5215	100	100	1
146	Ap4m1	-0.158972850351071	AP4M1	ortholog_one2one	Euarchontoglires	93.5412	100	100	1
147	Ap5m1	0.164368861570281	AP5M1	ortholog_one2one	Euarchontoglires	84.2857	100	100	1
148	Ap5s1	0.0255459502813281	AP5S1	ortholog_one2one	Eutheria	57.2581	100	99.49	1
149	Ap5z1	0.0635817396894196	AP5Z1	ortholog_one2one	Euarchontoglires	78.4387	100	99.27	1
150	Apbb1ip	-0.0218560422364191	APBB1IP	ortholog_one2one	Boreoeutheria	80.4478	100	100	1
151	Apc	0.0693028585764341	APC	ortholog_one2one	Euarchontoglires	90.6756	100	99.24	1
152	Aph1a	-0.128762241839813	APH1A	ortholog_one2one	Euarchontoglires	99.2453	100	100	1
153	Aplp2	-0.0280604208286306	APLP2	ortholog_one2one	Euarchontoglires	92.9427	100	99.97	1
154	Apobec1	-0.108180643461186	APOBEC1	ortholog_one2one	Euarchontoglires	70.3057	50	97.93	1
155	Apobec3	-0.0289162704101833	APOBEC3H	ortholog_one2one	Boreoeutheria	19.3473	100	100	0
156	Apoc1	-0.0738220942435649	APOC1	ortholog_one2one	Boreoeutheria	62.5	100	95.38	1
157	Apoe	0.0125945715278591	APOE	ortholog_one2one	Euarchontoglires	71.7042	100	100	1
158	Aqp9	-0.103250656615764	AQP9	ortholog_one2one	Boreoeutheria	63.2399	100	92.07	1
159	Arap1	-0.0647126114606931	ARAP1	ortholog_one2one	Euarchontoglires	90.2845	100	100	1
162	Arfgap3	0.0541670292060119	ARFGAP3	ortholog_one2one	Euarchontoglires	80.1527	100	97.85	1
164	Arfip2	0.105034283389745	ARFIP2	ortholog_one2one	Euarchontoglires	99.1202	100	100	1
165	Arg2	0.112725742431613	ARG2	ortholog_one2one	Euarchontoglires	84.7458	100	100	1
166	Arhgap17	-0.00963993958002862	ARHGAP17	ortholog_one2one	Eutheria	88.0615	100	99.69	1
167	Arhgap18	-0.130722447023176	ARHGAP18	ortholog_one2one	Euarchontoglires	84.3137	100	100	1
168	Arhgap24	-0.073977463788204	ARHGAP24	ortholog_one2one	Euarchontoglires	92.7711	100	100	1
169	Arhgap25	-0.0966248881777672	ARHGAP25	ortholog_one2one	Euarchontoglires	87.037	75	100	1
170	Arhgap26	0.0327980980278297	ARHGAP26	ortholog_one2one	Euarchontoglires	96.9287	100	97.8	1
171	Arhgap27	-0.0615411840120147	ARHGAP27	ortholog_one2one	Eutheria	84.2347	75	99.08	1
172	Arhgap31	-0.0146755989795775	ARHGAP31	ortholog_one2one	Euarchontoglires	78.8772	100	100	1
173	Arhgap39	0.066015052832719	ARHGAP39	ortholog_one2one	Euarchontoglires	89.45	75	100	1
174	Arhgap5	0.0221263851023657	ARHGAP5	ortholog_one2one	Euarchontoglires	97.3387	100	100	1
175	Arhgdib	-0.675510584380561	ARHGDIB	ortholog_one2one	Euarchontoglires	87	100	100	1
176	Arhgef3	-0.0696165859037181	ARHGEF3	ortholog_one2one	Euarchontoglires	92.6554	100	98.59	1
177	Arid1a	-0.0286160616863835	ARID1A	ortholog_one2one	Euarchontoglires	96.4082	100	99.65	1
178	Arid4a	-0.0587342070211545	ARID4A	ortholog_one2one	Euarchontoglires	85.567	100	99.95	1
179	Arid4b	0.0445441772252029	ARID4B	ortholog_one2one	Euarchontoglires	89.2694	50	97.84	1
180	Arid5a	-0.0429484611849677	ARID5A	ortholog_one2one	Euarchontoglires	73.1826	50	100	1
181	Arih1	0.0214141402552546	ARIH1	ortholog_one2one	Euarchontoglires	99.4595	50	97.78	1
182	Arl13b	0.162924010548216	ARL13B	ortholog_one2one	Eutheria	80.5621	75	96.97	1
183	Arl4a	0.103429432310604	ARL4A	ortholog_one2one	Euteleostomi	99.5	75	98.93	1
184	Arl4c	0.0398507817661896	ARL4C	ortholog_one2one	Euarchontoglires	100	100	100	1
185	Arl5a	-0.146889623405553	ARL5A	ortholog_one2one	Euarchontoglires	98.8827	100	100	1
186	Arl6ip1	-0.0829130440560217	ARL6IP1	ortholog_one2one	Euarchontoglires	96.5517	25	100	1
187	Armc3	-0.0553249563123144	ARMC3	ortholog_one2one	Euarchontoglires	81.9523	100	99.7	1
188	Armc5	0.084057278157762	ARMC5	ortholog_one2one	Euarchontoglires	86.8251	100	100	1
189	Armc7	0.0375998464864537	ARMC7	ortholog_one2one	Boreoeutheria	83.8384	100	100	1
190	Armcx5	-0.0251958305227525	ARMCX5	ortholog_one2one	Euarchontoglires	56.2706	100	98.4	1
191	Armt1	0.0510255921162124	ARMT1	ortholog_one2one	Euarchontoglires	77.4487	100	97.9	1
192	Arnt	0.09009306863068	ARNT	ortholog_one2one	Euarchontoglires	90.8976	100	99.35	1
193	Arrb1	-0.0499959154073959	ARRB1	ortholog_one2one	Eutheria	98.5646	100	98.78	1
194	Arrdc2	-0.0666965622323074	ARRDC2	ortholog_one2one	Euarchontoglires	80.5897	100	97.51	1
195	Arrdc3	0.147659868586171	ARRDC3	ortholog_one2one	Boreoeutheria	98.0676	100	100	1
196	Arrdc4	0.0797953936273482	ARRDC4	ortholog_one2one	Euarchontoglires	86.2651	50	100	1
197	Arsk	0.080224315782119	ARSK	ortholog_one2one	Euarchontoglires	79.1367	100	96.74	1
198	As3mt	-0.118196897113763	AS3MT	ortholog_one2one	Euarchontoglires	76.5957	100	100	1
199	Asap1	-0.0518342283394585	ASAP1	ortholog_one2one	Euarchontoglires	94.8561	100	99.36	1
200	Asb1	-0.0701123084307909	ASB1	ortholog_one2one	Euarchontoglires	92.8571	100	100	1
201	Ascl2	0.0990088045661691	ASCL2	ortholog_one2one	Euarchontoglires	54.3726	100	100	1
202	Asf1b	-0.0230534025856987	ASF1B	ortholog_one2one	Eutheria	91.5842	100	100	1
203	Ash1l	-0.0240432930445615	ASH1L	ortholog_one2one	Euarchontoglires	92.1907	100	98.92	1
204	Asph	0.0783311790351041	ASPH	ortholog_one2one	Boreoeutheria	83.4008	50	99.24	1
205	Asprv1	0.0262036385348083	ASPRV1	ortholog_one2one	Euarchontoglires	69.3215	100	100	1
206	Aste1	-0.0621762628920034	ASTE1	ortholog_one2one	Euarchontoglires	78.869	100	100	1
207	Asxl1	-0.116024366193712	ASXL1	ortholog_one2one	Euarchontoglires	74.967	100	99.9	1
208	Atad2b	0.00542571432634788	ATAD2B	ortholog_one2one	Euarchontoglires	91.5753	100	98.17	1
209	Atat1	0.00514579758881495	ATAT1	ortholog_one2one	Euarchontoglires	82.6603	100	100	1
210	Atf2	-0.00465804312866304	ATF2	ortholog_one2one	Euarchontoglires	99.1786	100	100	1
211	Atf3	0.213857190885614	ATF3	ortholog_one2one	Eutheria	95.0276	100	97.56	1
212	Atf4	-4.64820365214016e-05	ATF4	ortholog_one2one	Euarchontoglires	87.106	100	100	1
213	Atf5	0.0538319850761555	ATF5	ortholog_one2one	Euarchontoglires	87.2792	100	100	1
214	Atf6	-0.0510774874194544	ATF6	ortholog_one2one	Euarchontoglires	86.7378	100	100	1
217	Atf7ip	-0.0127802194090528	ATF7IP	ortholog_one2one	Euarchontoglires	73.124	100	99.36	1
218	Atg13	-0.00390046956943726	ATG13	ortholog_one2one	Euarchontoglires	93.9457	100	100	1
219	Atg2a	0.0437681766398114	ATG2A	ortholog_one2one	Euarchontoglires	85.7889	100	99.97	1
220	Atg2b	0.0554182985462765	ATG2B	ortholog_one2one	Boreoeutheria	91.0843	100	100	1
221	Atl2	-0.00867375683218693	ATL2	ortholog_one2one	Euarchontoglires	97.7702	100	95.79	1
222	Atmin	0.182095240068855	ATMIN	ortholog_one2one	Boreoeutheria	78.4841	100	100	1
224	Atox1	0.1076194410096	ATOX1	ortholog_one2one	Euarchontoglires	85.2941	100	100	1
225	Atp13a2	-0.00605119806869511	ATP13A2	ortholog_one2one	Euarchontoglires	85.4577	100	100	1
226	Atp13a3	-0.113500664980626	ATP13A3	ortholog_one2one	Euarchontoglires	87.51	100	99.74	1
227	Atp1a1	0.0424969456571319	ATP1A1	ortholog_one2one	Euarchontoglires	96.5787	100	100	1
230	Atp1b3	0.018560869142101	ATP1B3	ortholog_one2one	Euarchontoglires	73.741	100	100	1
231	Atp2b1	0.0454928225892602	ATP2B1	ortholog_one2one	Euarchontoglires	99.5082	75	100	1
234	Atp6ap1	-0.021895003993583	ATP6AP1	ortholog_one2one	Euarchontoglires	87.041	100	100	1
235	Atp6v1b2	-0.107554034021489	ATP6V1B2	ortholog_one2one	Euarchontoglires	99.0215	75	98.31	1
236	Atp7a	-0.0474844335574234	ATP7A	ortholog_one2one	Euarchontoglires	89.6113	100	100	1
237	Atpaf2	-0.138520900729995	ATPAF2	ortholog_one2one	Euarchontoglires	83.8926	100	100	1
238	Atrnl1	-0.0264410336875601	ATRNL1	ortholog_one2one	Eutheria	96.0087	100	100	1
239	Atxn1	0.0489029516187862	ATXN1	ortholog_one2one	Euarchontoglires	88.6108	100	99.26	1
240	Atxn3	0.0210764497715048	ATXN3	ortholog_one2one	Boreoeutheria	87.0423	100	96.52	1
241	Atxn7	-0.0675298226756514	ATXN7	ortholog_one2one	Euarchontoglires	84.6597	75	100	1
242	Atxn7l1	-0.00243424921670386	ATXN7L1	ortholog_one2one	Euarchontoglires	87.5507	75	100	1
243	Aup1	0.0148205108337607	AUP1	ortholog_one2one	Euarchontoglires	84.2825	100	100	1
244	AW549877	-0.017864154238173	C5orf51	ortholog_one2one	Euarchontoglires	88.7755	100	100	1
245	AW554918	0.0534205949977016	KIAA1328	ortholog_one2one	Euarchontoglires	68.3007	100	99.66	1
246	Axl	0.0461440723379244	AXL	ortholog_one2one	Euarchontoglires	87.1622	100	100	1
247	B2m	0.3425394027543	B2M	ortholog_one2one	Theria	67.2269	100	100	1
248	B3galnt2	0.0522950111461393	B3GALNT2	ortholog_one2one	Boreoeutheria	86.9048	100	97.49	1
249	B3gnt8	-0.000788759544243328	B3GNT8	ortholog_one2one	Euarchontoglires	77.3779	100	100	1
250	B4galnt1	-0.0367950783668683	B4GALNT1	ortholog_one2one	Euarchontoglires	86.8668	100	100	1
251	B4galt7	0.0809976112102427	B4GALT7	ortholog_one2one	Euarchontoglires	92.0489	50	99.94	1
252	B9d2	0.0401050411985803	B9D2	ortholog_one2one	Euarchontoglires	96.5714	75	94.97	1
253	Bace1	-0.0789226157189096	BACE1	ortholog_one2one	Euarchontoglires	96.4072	100	100	1
254	Bach1	0.00821111758628556	BACH1	ortholog_one2one	Euarchontoglires	80.2436	100	96.34	1
255	Bag4	0.0651141548984435	BAG4	ortholog_one2one	Euarchontoglires	84.4639	100	100	1
256	Bag5	0.0693426807365619	BAG5	ortholog_one2one	Euarchontoglires	91.2752	75	100	1
257	Baiap2	-0.104676420554946	BAIAP2	ortholog_one2one	Amniota	95.1402	100	98.76	1
258	Bap1	-0.0775723657322984	BAP1	ortholog_one2one	Euarchontoglires	93.544	75	100	1
259	Basp1	0.038875850884995	BASP1	ortholog_one2one	Euarchontoglires	67.2566	100	100	1
260	Batf	-0.0595320812893144	BATF	ortholog_one2one	Eutheria	94.4	100	100	1
261	Batf3	0.0959355538006168	BATF3	ortholog_one2one	Euarchontoglires	83.8983	100	100	1
262	Bax	0.0573017161264931	BAX	ortholog_one2one	Eutheria	77.0833	100	89	1
263	Bbx	0.0989608395182622	BBX	ortholog_one2one	Euarchontoglires	88.3131	100	100	1
264	BC048403	-0.106586316711293	C12orf66	ortholog_one2one	Eutheria	94.6067	100	97.86	1
265	Bcap29	-0.133450094418152	BCAP29	ortholog_one2one	Boreoeutheria	80.8333	100	93.16	1
266	Bcas3	-0.217652608448445	BCAS3	ortholog_one2one	Euarchontoglires	95.7974	100	99.31	1
269	Bcl11a	-0.11472712738461	BCL11A	ortholog_one2one	Eutheria	99.521	100	100	1
273	Bcl2l11	0.011548848117893	BCL2L11	ortholog_one2one	Euarchontoglires	88.2653	100	92.97	1
274	Bcl3	-0.150046140576705	BCL3	ortholog_one2one	Euarchontoglires	81.4732	100	100	1
275	Bcl6	0.0125664908806126	BCL6	ortholog_one2one	Euarchontoglires	94.6252	100	100	1
276	Bcor	-0.0212391832467671	BCOR	ortholog_one2one	Euarchontoglires	88.8005	100	99.96	1
277	Bcr	-0.0334452141734519	BCR	ortholog_one2one	Euarchontoglires	93.937	50	99.23	1
278	Bdp1	-0.0256600043962531	BDP1	ortholog_one2one	Euarchontoglires	57.1544	50	99.59	1
280	Bfar	0.0429350119753325	BFAR	ortholog_one2one	Boreoeutheria	89.7778	75	100	1
281	Bid	-0.00395616274820326	BID	ortholog_one2one	Euarchontoglires	63.5897	100	88.67	1
282	Birc2	0.0258074104134939	BIRC2	ortholog_one2one	Euarchontoglires	84.3137	100	94	1
283	Birc3	-0.0508015289109116	BIRC3	ortholog_one2one	Euarchontoglires	74.2525	100	97.06	1
284	Birc5	-0.129931649081777	BIRC5	ortholog_one2one	Eutheria	83.5714	100	91.37	1
285	Birc6	0.00131719284471165	BIRC6	ortholog_one2one	Euarchontoglires	95.2596	100	99.74	1
286	Blcap	-0.0754739198462932	BLCAP	ortholog_one2one	Boreoeutheria	100	100	100	1
287	Bloc1s2	0.0286462465193538	BLOC1S2	ortholog_one2one	Eutheria	93.007	100	94.4	1
288	Blvrb	-0.0864844170616966	BLVRB	ortholog_one2one	Euarchontoglires	93.2039	100	100	1
289	Blzf1	-0.181114517433271	BLZF1	ortholog_one2one	Euarchontoglires	80.4878	100	100	1
290	Bmf	0.0410006943723288	BMF	ortholog_one2one	Euarchontoglires	59.0406	100	100	1
291	Bmp2k	-0.018410481153749	BMP2K	ortholog_one2one	Eutheria	82.1617	100	99.58	1
292	Bmpr2	0.0147469910953497	BMPR2	ortholog_one2one	Euarchontoglires	96.6281	100	99.97	1
293	Bms1	0.00156369464020027	BMS1	ortholog_one2one	Euteleostomi	86.6044	50	100	1
294	Bnip1	0.0245561664259883	BNIP1	ortholog_one2one	Eutheria	93.8596	75	100	1
295	Bnip3	-0.0289691783990523	BNIP3	ortholog_one2one	Euarchontoglires	94.1176	100	87.05	1
296	Bola1	0.0598955656267035	BOLA1	ortholog_one2one	Euarchontoglires	81.0219	100	100	1
299	Bola3	0.0856064038179271	BOLA3	ortholog_one2one	Eutheria	85.4545	100	100	1
300	Bop1	-0.0158551799619488	BOP1	ortholog_one2one	Euarchontoglires	82.6503	100	100	1
301	Borcs5	-0.0841616536782443	BORCS5	ortholog_one2one	Eutheria	86.7347	100	97.17	1
304	Bpgm	0.129877743317724	BPGM	ortholog_one2one	Eutheria	92.278	100	100	1
305	Bptf	-0.106591868458575	BPTF	ortholog_one2one	Eutheria	83.2249	100	99.91	1
306	Brat1	-0.0638502141835059	BRAT1	ortholog_one2one	Euarchontoglires	69.6655	25	100	1
307	Brd1	-0.0336490068057927	BRD1	ortholog_one2one	Euarchontoglires	95.1219	100	100	1
308	Brd2	-0.0460573525440496	BRD2	ortholog_one2one	Eutheria	96.4912	100	99.37	1
309	Brd8	0.0374303672051905	BRD8	ortholog_one2one	Euarchontoglires	86.0147	100	88.19	1
310	Bri3bp	0.0589907254393582	BRI3BP	ortholog_one2one	Eutheria	81.0277	100	95.78	1
311	Brwd1	-0.125889785152115	BRWD1	ortholog_one2one	Eutheria	80.2083	100	93.58	1
312	Brwd3	-0.0175672958503518	BRWD3	ortholog_one2one	Euarchontoglires	94.7749	100	99.43	1
313	Bst1	-0.061906929651003	BST1	ortholog_one2one	Eutheria	72.0257	100	95.05	1
314	Bst2	0.0402627521662761	BST2	ortholog_one2one	Euarchontoglires	38.3721	100	78.61	0
315	Btaf1	0.0589092046189855	BTAF1	ortholog_one2one	Euarchontoglires	96.3203	100	99.95	1
316	Btbd19	0.110831895795029	BTBD19	ortholog_one2one	Euarchontoglires	89.8955	100	98.31	1
317	Btbd9	-0.0690130750788901	BTBD9	ortholog_one2one	Euarchontoglires	95.7516	100	97.57	1
318	Btd	-0.0253696039618599	BTD	ortholog_one2one	Euarchontoglires	84.31	100	90.33	1
319	Btg2	0.177645924184159	BTG2	ortholog_one2one	Eutheria	93.6709	100	100	1
320	Btg3	-0.0222207748103495	BTG3	ortholog_one2one	Eutheria	93.6508	100	95.55	1
321	C1qa	-0.190823007009751	C1QA	ortholog_one2one	Euarchontoglires	70.2041	100	100	1
322	C1qb	-0.244083519934204	C1QB	ortholog_one2one	Euarchontoglires	79.0514	100	100	1
323	C1qbp	-0.0039289680989718	C1QBP	ortholog_one2one	Euarchontoglires	86.0215	100	100	1
324	C1qc	-0.229145200937954	C1QC	ortholog_one2one	Eutheria	73.1707	100	100	1
325	C2cd2l	-0.205173687386621	C2CD2L	ortholog_one2one	Euarchontoglires	90.7932	100	99.85	1
326	C2cd3	-0.113236294624047	C2CD3	ortholog_one2one	Euarchontoglires	76.7972	100	97.72	1
327	C330007P06Rik	-0.0731721030053794	CXorf56	ortholog_one2one	Euarchontoglires	92.7928	100	95.15	1
328	C5ar1	-0.0797777340757182	C5AR1	ortholog_one2one	Euarchontoglires	65.2422	100	100	1
329	C5ar2	-0.0307145726512813	C5AR2	ortholog_one2one	Eutheria	58.1006	100	99.01	1
330	C87436	-0.0145233214343429	C2orf42	ortholog_one2one	Euarchontoglires	91.6376	100	99.49	1
331	Cabin1	-0.0873159844965297	CABIN1	ortholog_one2one	Euarchontoglires	90.0777	75	99.71	1
332	Cage1	-0.0190002314608407	CAGE1	ortholog_one2one	Euarchontoglires	56.1837	100	97.64	1
333	Calcoco1	-0.0732052833851698	CALCOCO1	ortholog_one2one	Euarchontoglires	89.2909	100	100	1
334	Calhm2	-0.060076775964092	CALHM2	ortholog_one2one	Euarchontoglires	92.2601	100	100	1
335	Calm2	0.134698203047781	CALM2	ortholog_one2one	Eutheria	100	100	93.23	1
336	Camk1d	-0.0816276190912088	CAMK1D	ortholog_one2one	Euarchontoglires	97.6623	100	100	1
337	Camp	-0.796604835693652	CAMP	ortholog_one2one	Euarchontoglires	53.4884	100	100	1
338	Camta2	-0.0710791366256254	CAMTA2	ortholog_one2one	Eutheria	88.4934	100	100	1
339	Capg	-0.449623962655002	CAPG	ortholog_one2one	Euarchontoglires	91.1175	100	100	1
340	Capn10	0.0937975779936725	CAPN10	ortholog_one2one	Euarchontoglires	81.5315	75	97.58	1
341	Capn7	-0.031631893409705	CAPN7	ortholog_one2one	Euarchontoglires	95.2029	50	99.4	1
342	Car2	0.141041744272647	CA2	ortholog_one2one	Boreoeutheria	80.7692	50	100	1
343	Card10	0.0523753365384391	CARD10	ortholog_one2one	Euarchontoglires	87.3832	100	100	1
344	Card19	0.0260070155319522	CARD19	ortholog_one2one	Euarchontoglires	89.071	100	100	1
345	Carf	0.0408159485173311	CARF	ortholog_one2one	Euarchontoglires	75.0363	100	100	1
346	Carm1	0.189970770471497	CARM1	ortholog_one2one	Euarchontoglires	97.5329	100	100	1
347	Carns1	-0.0125673347499506	CARNS1	ortholog_one2one	Euarchontoglires	83.8437	100	100	1
348	Cars	0.0200757957558284	CARS1	ortholog_one2one	Euarchontoglires	89.651	100	100	1
349	Cars2	0.080849848465305	CARS2	ortholog_one2one	Euarchontoglires	78.442	100	89.01	1
350	Casc3	0.0260205317967266	CASC3	ortholog_one2one	Euarchontoglires	90.9742	100	100	1
351	Cask	0.0654715146425442	CASK	ortholog_one2one	Amniota	99.3478	100	99.42	1
352	Casp2	-0.0688614086307432	CASP2	ortholog_one2one	Euarchontoglires	89.6018	100	99.37	1
353	Casp6	0.0973370912065173	CASP6	ortholog_one2one	Eutheria	89.8551	100	97.88	1
354	Casp8ap2	0.0133034129235162	CASP8AP2	ortholog_one2one	Euarchontoglires	66.4628	0	99.58	1
355	Cass4	0.0874658657980659	CASS4	ortholog_one2one	Euarchontoglires	63.0597	100	99.67	1
356	Cbfa2t2	-0.105450108030083	CBFA2T2	ortholog_one2one	Euarchontoglires	94.7811	100	90.43	1
357	Cbx7	-0.00425840332256208	CBX7	ortholog_one2one	Boreoeutheria	88.6076	100	100	1
358	Cc2d1a	0.149477641547491	CC2D1A	ortholog_one2one	Euarchontoglires	83.0329	100	100	1
359	Ccdc107	-0.0651514639076039	CCDC107	ortholog_one2one	Euarchontoglires	64.0496	100	100	1
360	Ccdc117	-0.000174409414264722	CCDC117	ortholog_one2one	Euarchontoglires	78.7004	50	100	1
361	Ccdc126	0.00446924393426936	CCDC126	ortholog_one2one	Eutheria	89.2857	100	95.2	1
362	Ccdc127	-0.0316864546796109	CCDC127	ortholog_one2one	Euarchontoglires	82.6923	75	95.72	1
363	Ccdc146	0.0580479074430563	CCDC146	ortholog_one2one	Euarchontoglires	74.9232	75	100	1
364	Ccdc180	-0.0596258428061636	CCDC180	ortholog_one2one	Euarchontoglires	64.5433	50	99.58	1
365	Ccdc186	0.0263596197427564	CCDC186	ortholog_one2one	Euarchontoglires	82.4427	100	100	1
366	Ccdc22	-0.0397366113942127	CCDC22	ortholog_one2one	Euarchontoglires	87.7193	100	100	1
367	Ccdc25	0.0226658979857314	CCDC25	ortholog_one2one	Euarchontoglires	95.6731	100	99.74	1
368	Ccdc6	-0.0539614808610693	CCDC6	ortholog_one2one	Eutheria	96.3753	100	100	1
369	Ccdc71	-0.0338067661633396	CCDC71	ortholog_one2one	Euarchontoglires	75.5196	100	100	1
370	Ccdc71l	0.0251414886265875	CCDC71L	ortholog_one2one	Eutheria	79.3578	100	100	1
371	Ccdc80	-0.0476883911505318	CCDC80	ortholog_one2one	Euarchontoglires	84.0885	100	100	1
372	Ccdc84	-0.0275120575188349	CCDC84	ortholog_one2one	Eutheria	84.3373	100	97.41	1
373	Ccdc85b	-0.0687844559003167	CCDC85B	ortholog_one2one	Euarchontoglires	98.5149	100	100	1
374	Ccdc91	-0.167810736402868	CCDC91	ortholog_one2one	Euarchontoglires	78.733	100	94.58	1
375	Ccdc97	0.0267564095307869	CCDC97	ortholog_one2one	Euarchontoglires	83.2353	100	100	1
381	Ccl5	-0.0153362494392123	CCL5	ortholog_one2one	Euarchontoglires	80.2198	0	98.4	1
390	Ccnl1	0.00428153755586328	CCNL1	ortholog_one2one	Euarchontoglires	96.6165	100	99.56	1
391	Ccnl2	-0.109609730590254	CCNL2	ortholog_one2one	Euarchontoglires	88.9961	100	97.58	1
392	Ccnt1	0.038104256887907	CCNT1	ortholog_one2one	Euarchontoglires	88.2597	100	100	1
393	Ccny	-0.107448813092025	CCNY	ortholog_one2one	Euarchontoglires	98.2405	50	100	1
394	Ccpg1	-0.0315992524088919	CCPG1	ortholog_one2one	Euarchontoglires	69.863	100	98.26	1
395	Ccpg1os	0.0640689635037066	C15orf65	ortholog_one2one	Euarchontoglires	64.7541	100	100	1
397	Ccr2	0.00286646633028252	CCR2	ortholog_one2one	Euarchontoglires	68.9008	50	99.42	1
398	Ccrl2	0.238289934611905	CCRL2	ortholog_one2one	Euarchontoglires	49.4444	50	100	0
399	Cd101	0.0624950817176581	CD101	ortholog_one2one	Euarchontoglires	69.6999	100	100	1
400	Cd14	0.0905994193398551	CD14	ortholog_one2one	Euarchontoglires	65.847	75	100	1
401	Cd151	-0.0236014513417148	CD151	ortholog_one2one	Euarchontoglires	93.6759	100	99.88	1
402	Cd177	-0.596606899045381	CD177	ortholog_one2one	Euarchontoglires	28.2742	50	78.13	0
403	Cd180	0.0644862538201822	CD180	ortholog_one2one	Euarchontoglires	73.9788	100	98.79	1
404	Cd27	-0.119215567125173	CD27	ortholog_one2one	Euarchontoglires	66.8	100	100	1
405	Cd274	0.108405141249974	CD274	ortholog_one2one	Euarchontoglires	68.9655	50	100	1
409	Cd300lb	-0.0104172457787936	CD300LB	ortholog_one2one	Euarchontoglires	43.9216	75	100	0
412	Cd302	-0.0798590758447384	CD302	ortholog_one2one	Euarchontoglires	75	100	100	1
413	Cd38	-0.122210020277077	CD38	ortholog_one2one	Euarchontoglires	57.2368	100	100	1
414	Cd3d	-0.00852913208304693	CD3D	ortholog_one2one	Euarchontoglires	63.5838	100	100	1
415	Cd3eap	-0.0771466116256964	CD3EAP	ortholog_one2one	Euarchontoglires	56.8922	100	99.13	0
416	Cd3g	-0.0729802342149188	CD3G	ortholog_one2one	Boreoeutheria	69.7802	100	100	1
417	Cd44	0.109200569823892	CD44	ortholog_one2one	Euarchontoglires	66.9231	100	100	1
418	Cd6	0.043914499221039	CD6	ortholog_one2one	Euarchontoglires	69.9248	100	100	1
419	Cd63	-0.346044820741311	CD63	ortholog_one2one	Boreoeutheria	78.9916	100	100	1
420	Cd7	-0.0824439270550679	CD7	ortholog_one2one	Euarchontoglires	50.4762	75	99.23	0
421	Cd74	0.0685524203200386	CD74	ortholog_one2one	Euarchontoglires	76.3441	100	100	1
422	Cd79b	-0.0466691984647141	CD79B	ortholog_one2one	Euarchontoglires	68.8596	100	100	1
423	Cd80	0.00363394140310916	CD80	ortholog_one2one	Euarchontoglires	40.8497	100	93.72	0
424	Cd82	0.000424287742205102	CD82	ortholog_one2one	Eutheria	76.6917	100	100	1
425	Cd84	0.0196812157847646	CD84	ortholog_one2one	Euarchontoglires	58.6626	100	98.88	1
426	Cd86	0.0734845395479025	CD86	ortholog_one2one	Euarchontoglires	47.5728	100	95.03	0
427	Cd9	-0.197510108067215	CD9	ortholog_one2one	Euarchontoglires	89.823	100	98.51	1
428	Cd93	-0.117290693251962	CD93	ortholog_one2one	Euarchontoglires	68.4783	100	100	1
429	Cdc20	-0.301645933576593	CDC20	ortholog_one2one	Euarchontoglires	94.7896	100	100	1
430	Cdc25b	-0.0823619794174575	CDC25B	ortholog_one2one	Euarchontoglires	81.0764	100	99.88	1
432	Cdc42ep2	-0.0732678045090221	CDC42EP2	ortholog_one2one	Euarchontoglires	86.9159	100	100	1
433	Cdc42se1	-0.00700925166673732	CDC42SE1	ortholog_one2one	Eutheria	96.25	100	100	1
434	Cdc73	-0.0937619773742438	CDC73	ortholog_one2one	Euarchontoglires	100	100	97.98	1
435	Cdk1	-0.165025794363991	CDK1	ortholog_one2one	Boreoeutheria	96.9697	100	100	1
436	Cdk10	-0.0442398228020201	CDK10	ortholog_one2one	Euarchontoglires	95.5556	100	92.51	1
437	Cdk12	-0.0688063880948065	CDK12	ortholog_one2one	Euarchontoglires	91.7116	100	100	1
438	Cdk13	-0.0258182668392567	CDK13	ortholog_one2one	Boreoeutheria	95.2349	100	98.21	1
439	Cdk14	0.0535429790043982	CDK14	ortholog_one2one	Euarchontoglires	98.5075	100	97.04	1
440	Cdk16	-0.137766340900224	CDK16	ortholog_one2one	Euarchontoglires	97.5806	100	100	1
441	Cdk2ap2	0.24192048073007	CDK2AP2	ortholog_one2one	Eutheria	96.063	100	100	1
442	Cdk4	-0.0357900360229727	CDK4	ortholog_one2one	Euarchontoglires	94.7195	100	97.4	1
443	Cdk5rap1	0.0895572633461565	CDK5RAP1	ortholog_one2one	Euarchontoglires	87.415	100	98.34	1
444	Cdk8	-0.0605021078305812	CDK8	ortholog_one2one	Euarchontoglires	98.4914	50	100	1
445	Cdkl3	-0.00016496348978261	CDKL3	ortholog_one2one	Euarchontoglires	76.2295	100	100	1
446	Cdkn1a	0.199365084147329	CDKN1A	ortholog_one2one	Euarchontoglires	79.2453	100	100	1
447	Cdkn1b	0.00281142883119526	CDKN1B	ortholog_one2one	Boreoeutheria	88.3249	100	100	1
448	Cdkn3	-0.162656798614482	CDKN3	ortholog_one2one	Eutheria	89.5735	100	100	1
449	Cdr2	-0.0235825732847094	CDR2	ortholog_one2one	Eutheria	88.7912	50	99.49	1
450	Cebpb	0.413690856080012	CEBPB	ortholog_one2one	Boreoeutheria	80.4054	100	100	1
451	Cebpe	-0.416624313522646	CEBPE	ortholog_one2one	Euarchontoglires	90.3915	100	100	1
452	Cebpg	-0.0833193480058992	CEBPG	ortholog_one2one	Eutheria	91.3333	100	100	1
453	Cela1	-0.00731384485957923	CELA1	ortholog_one2one	Eutheria	81.9549	100	100	1
454	Celf2	-0.0634651888212845	CELF2	ortholog_one2one	Euarchontoglires	93.346	100	100	1
455	Celsr3	0.0177571713146325	CELSR3	ortholog_one2one	Euarchontoglires	92.578	100	100	1
456	Cenpa	-0.136959446829139	CENPA	ortholog_one2one	Euarchontoglires	71.6418	100	90.65	1
457	Cenpb	-0.0494579268254136	CENPB	ortholog_one2one	Euarchontoglires	91.9866	100	100	1
458	Cenpj	-0.158738763829041	CENPJ	ortholog_one2one	Euarchontoglires	73.1399	50	98.93	1
459	Cenpo	-0.0280386500182266	CENPO	ortholog_one2one	Euarchontoglires	67.1141	100	96.81	1
460	Cep120	-0.0703517808025175	CEP120	ortholog_one2one	Euarchontoglires	89.4737	100	98.34	1
461	Cep131	0.00407212470098299	CEP131	ortholog_one2one	Euarchontoglires	73.0878	100	100	1
462	Cep135	-0.0482225536667187	CEP135	ortholog_one2one	Euarchontoglires	82.807	100	100	1
463	Cep164	0.0097685506065263	CEP164	ortholog_one2one	Euarchontoglires	68.192	100	99.56	1
464	Cep170	0.0576244853329703	CEP170	ortholog_one2one	Euarchontoglires	89.4804	100	99.74	1
465	Cep192	0.034276726039298	CEP192	ortholog_one2one	Euarchontoglires	65.7518	100	99.51	1
466	Cep350	-0.114523602141865	CEP350	ortholog_one2one	Euarchontoglires	80.6785	100	99.65	1
467	Cep57	0.04322092666749	CEP57	ortholog_one2one	Euarchontoglires	87.6	100	96.58	1
468	Cep63	0.00763413413043552	CEP63	ortholog_one2one	Euarchontoglires	75.4617	75	97.93	1
469	Cep70	-0.0323014065573995	CEP70	ortholog_one2one	Euarchontoglires	75.974	75	98.45	1
470	Cep83	-0.140068050859817	CEP83	ortholog_one2one	Euarchontoglires	84.104	100	100	1
471	Cep95	-0.0593199631685565	CEP95	ortholog_one2one	Euarchontoglires	71.2213	75	98.97	1
472	Cerk	0.06912555115387	CERK	ortholog_one2one	Euarchontoglires	84.5574	100	100	1
473	Cers6	-0.0918088732368988	CERS6	ortholog_one2one	Euarchontoglires	95.4082	100	100	1
474	Cfap20	-0.0184593897926665	CFAP20	ortholog_one2one	Theria	99.4819	100	98.87	1
475	Cfap36	0.0249775783996989	CFAP36	ortholog_one2one	Euarchontoglires	90.379	100	97.94	1
476	Cfap97	-0.0400805311981747	CFAP97	ortholog_one2one	Euarchontoglires	68.0222	100	97.61	1
477	Cfl2	-0.19954755870877	CFL2	ortholog_one2one	Euarchontoglires	99.3976	100	100	1
478	Chac1	0.148608421177847	CHAC1	ortholog_one2one	Boreoeutheria	87.8924	100	100	1
479	Chchd10	-0.227672203500434	CHCHD10	ortholog_one2one	Euarchontoglires	86.9565	100	100	1
481	Chchd7	-0.0311902368280704	CHCHD7	ortholog_one2one	Euarchontoglires	82.3529	100	100	1
482	Chd2	-0.0730924316931468	CHD2	ortholog_one2one	Euarchontoglires	96.497	100	99.58	1
483	Chd6	-0.0642828531665576	CHD6	ortholog_one2one	Euarchontoglires	88.7127	100	100	1
484	Chd7	-0.0743306552814667	CHD7	ortholog_one2one	Euarchontoglires	95.144	100	100	1
485	Chd8	0.0236088365078681	CHD8	ortholog_one2one	Eutheria	96.2432	100	99.67	1
486	Chd9	-0.151484241005041	CHD9	ortholog_one2one	Euarchontoglires	91.6811	100	100	1
487	Cherp	0.0586624290706347	CHERP	ortholog_one2one	Eutheria	92.8571	100	99.99	1
488	Chil1	-0.329626793794456	CHI3L1	ortholog_one2one	Euarchontoglires	71.2082	100	100	1
492	Chm	-0.102737662631527	CHM	ortholog_one2one	Boreoeutheria	82.3263	100	99.69	1
495	Chpt1	-0.119594642211439	CHPT1	ortholog_one2one	Euarchontoglires	89.4089	100	90.32	1
496	Chrm3	0.0275826139434212	CHRM3	ortholog_one2one	Eutheria	91.6808	50	100	1
497	Chst11	-0.0181650621438904	CHST11	ortholog_one2one	Eutheria	96.5909	100	99.97	1
498	Chsy1	-0.058445490871222	CHSY1	ortholog_one2one	Boreoeutheria	94.625	100	100	1
499	Chuk	0.00551036059500315	CHUK	ortholog_one2one	Euarchontoglires	95.302	100	100	1
500	Cic	0.0248747611160494	CIC	ortholog_one2one	Euarchontoglires	58.7649	100	100	1
501	Cipc	0.0920652069702155	CIPC	ortholog_one2one	Eutheria	83.455	75	98.91	1
502	Cir1	-0.0456249361167492	CIR1	ortholog_one2one	Eutheria	76.6667	100	100	1
503	Cirbp	0.0131942250296849	CIRBP	ortholog_one2one	Eutheria	92.4419	100	99.42	1
504	Cisd1	-0.187354054081622	CISD1	ortholog_one2one	Euarchontoglires	86.1111	100	100	1
505	Cisd2	0.0145323588324046	CISD2	ortholog_one2one	Theria	95.5556	100	93.76	1
506	Ckb	-0.084056795235882	CKB	ortholog_one2one	Euarchontoglires	96.5879	100	100	1
508	Clcc1	0.128386504362933	CLCC1	ortholog_one2one	Euarchontoglires	73.1618	100	97.14	1
509	Clcn3	-0.0601844238500669	CLCN3	ortholog_one2one	Boreoeutheria	98.6143	100	98.99	1
510	Clcn4	0.0902924744789265	CLCN4	ortholog_one2one	Euarchontoglires	98.5274	0	100	1
511	Clcn7	-0.0946255574811953	CLCN7	ortholog_one2one	Euarchontoglires	95.7659	100	100	1
512	Clec1b	0.0805054791204424	CLEC1B	ortholog_one2one	Euarchontoglires	62.8821	25	98.67	1
515	Clec4a1	0.121686526272732	CLEC4A	ortholog_one2one	Euarchontoglires	51.0204	50	0	0
517	Clec4d	0.14771074937052	CLEC4D	ortholog_one2one	Euarchontoglires	60.7306	25	100	1
518	Clec4e	-0.00324706156918761	CLEC4E	ortholog_one2one	Euarchontoglires	66.3551	50	98.26	1
519	Clec4n	0.13092504322487	CLEC6A	ortholog_one2one	Euarchontoglires	68.4211	75	100	1
520	Clic4	0.117549209457133	CLIC4	ortholog_one2one	Theria	98.8142	100	100	1
521	Clip2	-0.0890284653807499	CLIP2	ortholog_one2one	Eutheria	90.7354	100	99.33	1
522	Clk1	-0.0106007430790714	CLK1	ortholog_one2one	Euarchontoglires	89.648	100	97.05	1
523	Clk2	-0.159312826972815	CLK2	ortholog_one2one	Boreoeutheria	96.7936	100	100	1
524	Clk4	-0.114032596426588	CLK4	ortholog_one2one	Boreoeutheria	97.0894	100	99.26	1
525	Clock	-0.0364509507053829	CLOCK	ortholog_one2one	Euarchontoglires	95.0877	100	100	1
526	Clpp	0.101269916381003	CLPP	ortholog_one2one	Euarchontoglires	86.3971	100	100	1
527	Clu	-0.023217895489887	CLU	ortholog_one2one	Euteleostomi	76.5625	100	100	1
529	Cmip	0.0660127628744006	CMIP	ortholog_one2one	Boreoeutheria	98.1889	100	96.43	1
530	Cmpk2	-0.106709895093688	CMPK2	ortholog_one2one	Euarchontoglires	74.4966	100	97.24	1
531	Cmtm8	0.135848618787873	CMTM8	ortholog_one2one	Eutheria	91.3295	100	100	1
532	Cnbd2	-0.030673356391559	CNBD2	ortholog_one2one	Euarchontoglires	54.5319	100	100	1
533	Cnnm3	0.0273675548857153	CNNM3	ortholog_one2one	Euarchontoglires	86.2553	100	100	1
534	Cnnm4	-0.0250574210606025	CNNM4	ortholog_one2one	Euarchontoglires	89.3645	100	100	1
535	Cnot10	0.0110721046346285	CNOT10	ortholog_one2one	Euarchontoglires	95.4301	100	98.76	1
536	Cnot3	-0.0353502709744581	CNOT3	ortholog_one2one	Euarchontoglires	95.0732	100	100	1
537	Cnot6	-0.0255686537972127	CNOT6	ortholog_one2one	Euarchontoglires	96.2298	100	100	1
538	Cnot6l	-0.0668175270845546	CNOT6L	ortholog_one2one	Euarchontoglires	98.018	100	100	1
539	Cnpy3	0.0679993527992242	CNPY3	ortholog_one2one	Eutheria	88.4058	100	99.23	1
540	Cnpy4	-0.111459952437734	CNPY4	ortholog_one2one	Euarchontoglires	82.0408	100	100	1
541	Cnr2	0.0659636205728813	CNR2	ortholog_one2one	Eutheria	82.7089	100	100	1
542	Cnst	-0.0317066295052472	CNST	ortholog_one2one	Euarchontoglires	69.1983	100	100	1
543	Cog3	-0.0628866366922682	COG3	ortholog_one2one	Euarchontoglires	94.5652	75	99.84	1
544	Cog4	-0.100202028916081	COG4	ortholog_one2one	Eutheria	94.3949	100	99.62	1
545	Cog7	0.0282708443076737	COG7	ortholog_one2one	Euarchontoglires	92.4675	100	99.63	1
546	Colgalt1	0.039707038933168	COLGALT1	ortholog_one2one	Euarchontoglires	92.0583	75	100	1
547	Comt	0.0474226081002977	COMT	ortholog_one2one	Euarchontoglires	78.1132	100	89.66	1
548	Coq10a	-0.0415130901292716	COQ10A	ortholog_one2one	Euarchontoglires	86.8726	100	100	1
549	Coq2	0.157544348587877	COQ2	ortholog_one2one	Euarchontoglires	78.877	100	95.27	1
550	Coq5	-0.0515001958985087	COQ5	ortholog_one2one	Euarchontoglires	83.792	100	94.9	1
551	Coq7	0.0736733445869937	COQ7	ortholog_one2one	Eutheria	49.8516	75	82.46	0
552	Coro1c	-0.038589173197783	CORO1C	ortholog_one2one	Euarchontoglires	97.4684	100	100	1
553	Coro2a	-0.0755163433864861	CORO2A	ortholog_one2one	Euarchontoglires	82.3204	100	100	1
554	Cpd	-0.0417269579733354	CPD	ortholog_one2one	Euarchontoglires	90.7771	75	100	1
555	Cpeb2	0.0543217962442697	CPEB2	ortholog_one2one	Euarchontoglires	90.3226	100	99.98	1
556	Cpsf1	0.0689268300212583	CPSF1	ortholog_one2one	Boreoeutheria	96.669	100	100	1
557	Cpsf2	-0.121975133528536	CPSF2	ortholog_one2one	Eutheria	97.954	100	100	1
558	Cpsf4	-0.0934687832240513	CPSF4	ortholog_one2one	Amniota	99.1803	100	98.1	1
559	Cpt1a	-0.09550526685943	CPT1A	ortholog_one2one	Theria	86.5459	100	99.26	1
560	Cradd	-0.0106598581580314	CRADD	ortholog_one2one	Boreoeutheria	88.9447	100	96.74	1
561	Cramp1l	-0.0845566225847119	CRAMP1	ortholog_one2one	Euarchontoglires	83.035	75	100	1
562	Crbn	0.0458843166451146	CRBN	ortholog_one2one	Euarchontoglires	93.9326	75	100	1
563	Crebl2	-0.0413583976417055	CREBL2	ortholog_one2one	Euarchontoglires	91.0569	100	96.76	1
564	Crebrf	-0.0360083047900173	CREBRF	ortholog_one2one	Euarchontoglires	93.5938	100	100	1
565	Crebzf	-0.0660979140166093	CREBZF	ortholog_one2one	Eutheria	81.0056	100	99.38	1
566	Creg1	0.0107262504864639	CREG1	ortholog_one2one	Euarchontoglires	76.8182	100	94.54	1
569	Crip2	-0.0442360482023336	CRIP2	ortholog_one2one	Amniota	88.4615	100	94.28	1
570	Crk	-0.0346208611226296	CRK	ortholog_one2one	Boreoeutheria	99.6711	75	93.95	1
571	Crtc2	0.00544743912024442	CRTC2	ortholog_one2one	Euarchontoglires	92.341	100	100	1
572	Crtc3	-0.0137445567081673	CRTC3	ortholog_one2one	Eutheria	88.853	75	99.29	1
573	Cryba4	0.0424715123766206	CRYBA4	ortholog_one2one	Eutheria	91.8367	100	100	1
574	Crybg3	0.100279681398006	CRYBG3	ortholog_one2one	Euarchontoglires	61.0434	100	99.96	1
575	Csad	-0.0246176650761543	CSAD	ortholog_one2one	Euarchontoglires	89.6552	100	100	1
576	Csf1	-0.015803801925096	CSF1	ortholog_one2one	Euarchontoglires	68.1159	100	99.5	1
577	Csf1r	-0.0614161597177328	CSF1R	ortholog_one2one	Euarchontoglires	74.8209	100	100	1
580	Csf3r	0.474833332300039	CSF3R	ortholog_one2one	Euarchontoglires	62.3656	100	100	1
581	Csk	-0.0479854888889135	CSK	ortholog_one2one	Euarchontoglires	99.1111	100	100	1
584	Csnk1g2	0.102171248397134	CSNK1G2	ortholog_one2one	Euarchontoglires	89.3665	100	98.22	1
585	Cspp1	-0.0359198322664113	CSPP1	ortholog_one2one	Eutheria	77.1094	100	98.54	1
586	Csrnp1	0.0968850758924502	CSRNP1	ortholog_one2one	Euarchontoglires	74.9571	100	100	1
587	Cst3	0.241675955828564	CST3	ortholog_one2one	Euarchontoglires	71.4286	75	100	1
588	Cstb	-0.0334789812803459	CSTB	ortholog_one2one	Euarchontoglires	78.5714	75	100	1
589	Cstf1	-0.105885400058296	CSTF1	ortholog_one2one	Eutheria	99.536	100	100	1
590	Ctc1	-0.0502382172389673	CTC1	ortholog_one2one	Euarchontoglires	68.4818	100	100	1
591	Ctdp1	0.111858639797479	CTDP1	ortholog_one2one	Euarchontoglires	76.0417	100	99.61	1
592	Ctdsp2	0.0110258316283199	CTDSP2	ortholog_one2one	Eutheria	94.8148	100	100	1
593	Ctdspl2	-0.180861039863063	CTDSPL2	ortholog_one2one	Euarchontoglires	97.4194	100	100	1
594	Ctnnb1	-0.0967919543971079	CTNNB1	ortholog_one2one	Eutheria	99.872	100	100	1
595	Ctnnbip1	-0.0118940342477621	CTNNBIP1	ortholog_one2one	Euarchontoglires	97.5309	100	100	1
596	Ctns	-0.0344247062993833	CTNS	ortholog_one2one	Euarchontoglires	82.8338	100	96.71	1
597	Ctsa	0.0213115406614366	CTSA	ortholog_one2one	Euarchontoglires	87.8049	100	100	1
598	Ctsb	0.0586558282061268	CTSB	ortholog_one2one	Euarchontoglires	78.7611	100	100	1
599	Ctsc	-0.12912328823128	CTSC	ortholog_one2one	Eutheria	77.7056	100	100	1
602	Ctss	0.0406745082709206	CTSS	ortholog_one2one	Euteleostomi	71.8475	100	95.08	1
603	Ctsz	0.0482772684355993	CTSZ	ortholog_one2one	Euarchontoglires	82.0261	100	100	1
604	Cul1	0.00364863810197329	CUL1	ortholog_one2one	Eutheria	99.8711	100	100	1
605	Cul4b	0.0513789515537368	CUL4B	ortholog_one2one	Eutheria	89.5876	100	98.74	1
606	Cux1	0.045459943380663	CUX1	ortholog_one2one	Eutheria	87.5665	100	99.57	1
608	Cxadr	-0.0486058569817718	CXADR	ortholog_one2one	Euarchontoglires	89.863	100	100	1
609	Cxcr2	0.231438298023497	CXCR2	ortholog_one2one	Euarchontoglires	71.3092	100	100	1
610	Cxcr3	0.046074368015424	CXCR3	ortholog_one2one	Euarchontoglires	85.5586	75	100	1
611	Cxcr4	0.0966907961849379	CXCR4	ortholog_one2one	Euarchontoglires	88.3008	75	100	1
612	Cyb5d2	-0.00298995726078484	CYB5D2	ortholog_one2one	Boreoeutheria	79.4677	100	100	1
613	Cyb5r1	-0.028736067001051	CYB5R1	ortholog_one2one	Euarchontoglires	91.4754	100	100	1
614	Cyb5r3	0.0683099065083764	CYB5R3	ortholog_one2one	Euarchontoglires	85.7143	100	100	1
615	Cybb	-0.619739704832918	CYBB	ortholog_one2one	Boreoeutheria	92.9825	0	100	1
618	Cyp4f18	0.0678180370681402	CYP4F3	ortholog_one2one	Euarchontoglires	80.1527	0	0.62	0
619	Cyth4	0.0507994806408303	CYTH4	ortholog_one2one	Eutheria	92.112	100	100	1
620	Cytip	0.123155707005278	CYTIP	ortholog_one2one	Euarchontoglires	81.0585	100	100	1
621	D11Wsu47e	-0.115493029869283	C17orf80	ortholog_one2one	Euarchontoglires	48.7455	100	97.7	0
622	D16Ertd472e	0.0493498073673066	C21orf91	ortholog_one2one	Euarchontoglires	82.069	100	100	1
623	D230025D16Rik	0.0458778257042955	C16orf70	ortholog_one2one	Euarchontoglires	96.9194	100	100	1
624	D430042O09Rik	-0.0376876301854409	KIAA0556	ortholog_one2one	Euarchontoglires	73.0435	100	100	1
625	D5Ertd579e	-0.129784134119197	KIAA0232	ortholog_one2one	Euarchontoglires	88.3238	100	100	1
627	D8Ertd738e	0.151976105732911	C19orf53	ortholog_one2one	Boreoeutheria	79.7872	100	92.81	1
628	Daglb	0.0854372712735947	DAGLB	ortholog_one2one	Euarchontoglires	79.0732	100	100	1
629	Dalrd3	-0.00222016199119958	DALRD3	ortholog_one2one	Euarchontoglires	76.9517	100	100	1
630	Dap3	0.0246353608343631	DAP3	ortholog_one2one	Euarchontoglires	79.798	75	96.09	1
631	Daxx	0.0220054532191558	DAXX	ortholog_one2one	Euarchontoglires	71.2162	75	100	1
632	Dbr1	-0.0250502758087361	DBR1	ortholog_one2one	Euarchontoglires	85.0909	100	100	1
633	Dcaf10	-0.0441854901285016	DCAF10	ortholog_one2one	Euarchontoglires	87.8092	100	100	1
634	Dcaf15	0.0300514127847674	DCAF15	ortholog_one2one	Euarchontoglires	85.2665	100	99.62	1
635	Dcaf17	-0.0504303811896943	DCAF17	ortholog_one2one	Euarchontoglires	90.3661	100	94.76	1
636	Dcaf5	-0.11351512998916	DCAF5	ortholog_one2one	Euarchontoglires	90.9091	100	98.86	1
637	Dcaf8	0.0830579046555966	DCAF8	ortholog_one2one	Euarchontoglires	96.6159	100	100	1
638	Dck	0.072723364502779	DCK	ortholog_one2one	Euarchontoglires	92.3077	100	96.21	1
639	Dclre1c	0.147656372660316	DCLRE1C	ortholog_one2one	Euarchontoglires	78.156	100	95.13	1
640	Dcp1a	-0.00972927351239872	DCP1A	ortholog_one2one	Euarchontoglires	86.3787	100	99.68	1
641	Dctpp1	-0.0444666740098829	DCTPP1	ortholog_one2one	Euarchontoglires	75.8824	100	100	1
642	Dcun1d2	0.111264274094429	DCUN1D2	ortholog_one2one	Euarchontoglires	91.1197	100	90.54	1
643	Dcxr	-0.0818720191003907	DCXR	ortholog_one2one	Euarchontoglires	84.4262	100	98.41	1
644	Ddb1	0.00254893788054559	DDB1	ortholog_one2one	Euarchontoglires	99.6491	100	100	1
646	Ddit3	-0.0223621084411379	DDIT3	ortholog_one2one	Euarchontoglires	87.5	100	100	1
647	Ddit4	-0.0929588920466212	DDIT4	ortholog_one2one	Eutheria	92.1397	100	100	1
648	Ddrgk1	0.0900260868566944	DDRGK1	ortholog_one2one	Euarchontoglires	84.127	100	100	1
649	Ddx10	-0.0827574254472403	DDX10	ortholog_one2one	Euarchontoglires	84.9143	100	98.97	1
653	Ddx21	-0.0687078794308706	DDX21	ortholog_one2one	Euarchontoglires	77.2033	100	96.74	1
654	Ddx23	-0.212319456946447	DDX23	ortholog_one2one	Euarchontoglires	98.6569	100	98.79	1
655	Ddx24	0.0130514751564741	DDX24	ortholog_one2one	Euarchontoglires	74.9723	75	100	1
656	Ddx25	-0.011492967097381	DDX25	ortholog_one2one	Euarchontoglires	92.9752	100	97.42	1
657	Ddx27	0.0200550610691131	DDX27	ortholog_one2one	Eutheria	91.7105	100	98.47	1
658	Ddx3y	-0.0486578556681978	DDX3Y	ortholog_one2one	Euarchontoglires	89.2097	50	71.89	0
659	Ddx41	0.0730729997038328	DDX41	ortholog_one2one	Euarchontoglires	98.7138	100	100	1
660	Ddx49	0.116200817953483	DDX49	ortholog_one2one	Euarchontoglires	90	100	98.06	1
661	Ddx55	-0.129390888327424	DDX55	ortholog_one2one	Eutheria	91.1667	100	98.07	1
662	Ddx58	0.0649562129356589	DDX58	ortholog_one2one	Euarchontoglires	76.9978	100	100	1
663	Ddx6	0.0828779022357684	DDX6	ortholog_one2one	Euarchontoglires	97.7226	100	100	1
664	Ddx60	-0.031338773096716	DDX60	ortholog_one2one	Euarchontoglires	74.8538	100	99.9	1
665	Deaf1	0.0550935200836746	DEAF1	ortholog_one2one	Euarchontoglires	91.8728	75	92.11	1
666	Dedd2	-0.0438266178227203	DEDD2	ortholog_one2one	Euarchontoglires	91.8182	100	100	1
667	Dek	-0.0544182105269124	DEK	ortholog_one2one	Euarchontoglires	90.7895	100	100	1
668	Dennd3	-0.0174204502472374	DENND3	ortholog_one2one	Euarchontoglires	78.9639	100	98.18	1
669	Dennd4a	0.0341492554404055	DENND4A	ortholog_one2one	Euarchontoglires	92.1883	100	99.7	1
670	Dennd6a	0.0172634307960752	DENND6A	ortholog_one2one	Euarchontoglires	95.3719	75	100	1
671	Derl1	0.00987877267768541	DERL1	ortholog_one2one	Eutheria	97.6096	100	100	1
672	Desi2	-0.00198802843850182	DESI2	ortholog_one2one	Euarchontoglires	96.9072	100	85.57	1
675	Dexi	0.050628918147337	DEXI	ortholog_one2one	Euarchontoglires	94.7368	100	100	1
676	Dffa	-0.117082693802133	DFFA	ortholog_one2one	Euarchontoglires	76.1329	100	100	1
677	Dffb	0.123362102003407	DFFB	ortholog_one2one	Euarchontoglires	74.4186	100	100	1
679	Dgkz	0.106801187632734	DGKZ	ortholog_one2one	Eutheria	90.561	100	100	1
680	Dguok	0.0790877211193049	DGUOK	ortholog_one2one	Euarchontoglires	75.0903	100	100	1
681	Dhrs3	0.0970684018980568	DHRS3	ortholog_one2one	Euarchontoglires	95.0331	75	100	1
682	Dhrs9	-0.133503645837073	DHRS9	ortholog_one2one	Euarchontoglires	85.8934	100	97.42	1
683	Dhx34	-0.0249054657481882	DHX34	ortholog_one2one	Eutheria	86.5502	100	99.42	1
684	Dhx38	-0.00926544026636477	DHX38	ortholog_one2one	Boreoeutheria	97.2313	75	100	1
685	Dhx40	0.0247629341897658	DHX40	ortholog_one2one	Euarchontoglires	97.561	100	100	1
686	Dhx8	0.0795433707702662	DHX8	ortholog_one2one	Boreoeutheria	96.7846	100	96.95	1
687	Dicer1	-0.063054913098207	DICER1	ortholog_one2one	Euarchontoglires	93.1794	100	100	1
688	Dip2b	-0.0124387919638968	DIP2B	ortholog_one2one	Euarchontoglires	98.0305	100	99.37	1
689	Dkc1	-0.123378437568476	DKC1	ortholog_one2one	Euarchontoglires	90.7662	100	99.88	1
690	Dlat	-0.0597675479868564	DLAT	ortholog_one2one	Euarchontoglires	86.1371	100	100	1
691	Dlgap4	0.0558358249979414	DLGAP4	ortholog_one2one	Euteleostomi	94.254	100	100	1
692	Dmap1	0.159888854299665	DMAP1	ortholog_one2one	Euarchontoglires	97.4359	100	100	1
693	Dmxl1	0.0282280483949911	DMXL1	ortholog_one2one	Euarchontoglires	89.9436	100	100	1
694	Dmxl2	-0.0685483661594761	DMXL2	ortholog_one2one	Euarchontoglires	92.3707	50	100	1
695	Dna2	0.00724954734022814	DNA2	ortholog_one2one	Euarchontoglires	79.5669	100	99.1	1
696	Dnaaf2	0.171134650757868	DNAAF2	ortholog_one2one	Euarchontoglires	65.2334	100	100	1
697	Dnajb1	0.00395023180534898	DNAJB1	ortholog_one2one	Eutheria	95	100	99.58	1
698	Dnajb12	0.0561019361635611	DNAJB12	ortholog_one2one	Euarchontoglires	94.1489	100	100	1
699	Dnajb2	-0.110133469139116	DNAJB2	ortholog_one2one	Eutheria	85.1852	100	100	1
700	Dnajb4	-0.175550449492032	DNAJB4	ortholog_one2one	Euarchontoglires	94.0653	100	100	1
701	Dnajc1	0.0435606745798931	DNAJC1	ortholog_one2one	Euarchontoglires	84.2391	100	100	1
702	Dnajc11	-0.071486927027211	DNAJC11	ortholog_one2one	Euarchontoglires	96.6011	100	91.15	1
703	Dnajc15	0.0899816266946231	DNAJC15	ortholog_one2one	Euarchontoglires	73.1544	100	100	1
704	Dnajc17	0.0504197169199943	DNAJC17	ortholog_one2one	Euarchontoglires	88.4488	100	97.86	1
705	Dnajc25	-0.0120349429869255	DNAJC25	ortholog_one2one	Euarchontoglires	91.0364	100	100	1
706	Dnase1l1	0.000254111143444594	DNASE1L1	ortholog_one2one	Eutheria	66.5605	100	99.06	1
707	Dnase2a	0.0390927639105716	DNASE2	ortholog_one2one	Euarchontoglires	71.1048	100	99.49	1
708	Dnmt3a	0.116343643347049	DNMT3A	ortholog_one2one	Boreoeutheria	96.3656	100	99.38	1
709	Dnttip2	-0.0515363676716883	DNTTIP2	ortholog_one2one	Euarchontoglires	61.3456	100	100	1
710	Dok1	-0.0598656605309067	DOK1	ortholog_one2one	Euarchontoglires	83.61	100	100	1
711	Dph5	-0.217954029308026	DPH5	ortholog_one2one	Eutheria	91.8149	100	99.87	1
712	Drap1	-0.0343233701924445	DRAP1	ortholog_one2one	Euarchontoglires	90.0943	100	100	1
713	Dstn	-0.60507721922173	DSTN	ortholog_one2one	Eutheria	95.7576	100	100	1
714	Dtd1	-0.075500511761762	DTD1	ortholog_one2one	Euarchontoglires	74.6412	100	93.52	1
715	Dtx2	-0.0027601184318431	DTX2	ortholog_one2one	Eutheria	85.1373	75	98.14	1
716	Dtx3l	0.0446883764198106	DTX3L	ortholog_one2one	Euarchontoglires	57.6203	100	100	1
717	Dus2	-0.0774065664640875	DUS2	ortholog_one2one	Euarchontoglires	90.2637	100	100	1
720	Dusp1	0.474074308479743	DUSP1	ortholog_one2one	Euarchontoglires	96.4578	50	96.26	1
721	Dusp16	0.162686017067591	DUSP16	ortholog_one2one	Euarchontoglires	91.0606	100	99.41	1
722	Dusp2	-0.0153730408837506	DUSP2	ortholog_one2one	Euarchontoglires	85.8491	100	100	1
723	Dusp23	-0.055270449285423	DUSP23	ortholog_one2one	Euarchontoglires	95.3333	100	100	1
724	Dusp28	-0.00320582292426008	DUSP28	ortholog_one2one	Euarchontoglires	79.7546	100	98.55	1
725	Dusp5	0.0116335282059718	DUSP5	ortholog_one2one	Euarchontoglires	93.4896	100	100	1
726	Dusp6	0.045435603671937	DUSP6	ortholog_one2one	Euarchontoglires	98.1627	50	100	1
727	Dusp7	-0.00210341728804415	DUSP7	ortholog_one2one	Euarchontoglires	97.8673	100	100	1
728	Dvl1	-0.00442782309223304	DVL1	ortholog_one2one	Eutheria	94.964	100	100	1
729	Dvl2	0.0491238515361453	DVL2	ortholog_one2one	Euarchontoglires	96.6033	100	100	1
730	Dxo	0.053610709570972	DXO	ortholog_one2one	Euarchontoglires	89.6725	100	100	1
731	Dym	-0.0418038405749232	DYM	ortholog_one2one	Euarchontoglires	94.4694	100	96.7	1
732	Dync2li1	0.074310290598738	DYNC2LI1	ortholog_one2one	Eutheria	87.7493	100	96.18	1
734	Dyrk1a	-0.0942123542918991	DYRK1A	ortholog_one2one	Boreoeutheria	99.2136	100	99.83	1
735	Dzip3	-0.0232996132487726	DZIP3	ortholog_one2one	Euarchontoglires	83.5548	100	100	1
736	E2f3	0.0260730280854345	E2F3	ortholog_one2one	Euarchontoglires	95.8425	75	100	1
737	E4f1	0.0434530297252428	E4F1	ortholog_one2one	Euarchontoglires	87.8517	100	100	1
738	Eapp	-0.0798252191522796	EAPP	ortholog_one2one	Euarchontoglires	87.5445	100	94.24	1
739	Ebag9	0.00962035886259425	EBAG9	ortholog_one2one	Euarchontoglires	97.6526	100	100	1
740	Ebf1	-0.113182369771276	EBF1	ortholog_one2one	Boreoeutheria	99.8311	100	100	1
741	Ecd	0.0249004922913079	ECD	ortholog_one2one	Euarchontoglires	78.4711	50	96.02	1
742	Ecm1	0.159037035981307	ECM1	ortholog_one2one	Euarchontoglires	66.5474	100	100	1
743	Edem3	0.182652468105013	EDEM3	ortholog_one2one	Euarchontoglires	94.4146	100	100	1
744	Eed	-0.0163564709029374	EED	ortholog_one2one	Euarchontoglires	100	100	100	1
745	Eef1d	0.0547070962067617	EEF1D	ortholog_one2one	Euarchontoglires	83.7879	100	100	1
746	Eef2k	0.038190897796625	EEF2K	ortholog_one2one	Euarchontoglires	90.0553	100	99.1	1
747	Eefsec	-0.0231088427709588	EEFSEC	ortholog_one2one	Eutheria	89.5369	100	100	1
748	Eepd1	-0.031896834611523	EEPD1	ortholog_one2one	Euarchontoglires	90.6854	50	100	1
749	Efcab14	-0.117866867475547	EFCAB14	ortholog_one2one	Euarchontoglires	74.2911	100	97.81	1
750	Efcab2	0.0874901972901693	EFCAB2	ortholog_one2one	Euarchontoglires	82.9268	100	88.24	1
751	Eftud2	-0.0643921910856585	EFTUD2	ortholog_one2one	Euarchontoglires	99.0741	100	100	1
752	Egfl8	0.0789785959653082	EGFL8	ortholog_one2one	Euarchontoglires	80.2048	100	100	1
755	Egln3	-0.0735254964121158	EGLN3	ortholog_one2one	Euarchontoglires	96.6527	100	99.82	1
756	Ehd4	0.0268479287318315	EHD4	ortholog_one2one	Eutheria	97.0425	100	100	1
757	Ehmt2	0.0893042324279212	EHMT2	ortholog_one2one	Eutheria	94.7743	75	100	1
758	Eid1	-0.0847424086623656	EID1	ortholog_one2one	Euarchontoglires	70.4403	100	100	1
759	Eid2b	0.135815332307743	EID2B	ortholog_one2one	Euarchontoglires	50.9934	100	100	0
761	Eif2ak3	-0.0161812416032564	EIF2AK3	ortholog_one2one	Euarchontoglires	87.1634	100	99.65	1
762	Eif2b4	0.122466449496877	EIF2B4	ortholog_one2one	Euarchontoglires	85.1103	100	100	1
767	Eif4ebp1	0.0478466957331202	EIF4EBP1	ortholog_one2one	Euarchontoglires	91.453	50	92.63	1
768	Elac1	0.0143791569526071	ELAC1	ortholog_one2one	Euarchontoglires	91.989	100	98.78	1
769	Elf1	-0.0354883591420046	ELF1	ortholog_one2one	Euarchontoglires	89.7059	50	97.78	1
770	Elf2	-0.101114506543024	ELF2	ortholog_one2one	Eutheria	91.9056	100	95.71	1
771	Elk4	0.0562065765637733	ELK4	ortholog_one2one	Euarchontoglires	86.9767	100	100	1
772	Ell	0.0219319113722498	ELL	ortholog_one2one	Boreoeutheria	83.7209	100	98.99	1
773	Ell2	-0.0347897820714828	ELL2	ortholog_one2one	Eutheria	90.2973	100	100	1
774	Elmod2	0.185546107169064	ELMOD2	ortholog_one2one	Boreoeutheria	87.0307	100	100	1
775	Elmod3	0.0845054235626168	ELMOD3	ortholog_one2one	Euarchontoglires	79.5276	75	100	1
776	Elp2	0.0180364997489489	ELP2	ortholog_one2one	Euarchontoglires	77.9783	100	98.95	1
777	Emb	0.0390840263284062	EMB	ortholog_one2one	Euarchontoglires	63.6364	100	95.72	1
778	Emc1	-0.0511120789765562	EMC1	ortholog_one2one	Euarchontoglires	92.9789	100	100	1
779	Emc9	0.0489693283026765	EMC9	ortholog_one2one	Euarchontoglires	91.2621	100	100	1
780	Emilin1	0.0702580340359774	EMILIN1	ortholog_one2one	Euarchontoglires	86.7257	100	100	1
781	Emilin2	0.0804893822227702	EMILIN2	ortholog_one2one	Boreoeutheria	72.6257	100	99.91	1
782	Eml3	0.0118201331500529	EML3	ortholog_one2one	Eutheria	82.7202	100	100	1
783	Eml4	0.0530596868235239	EML4	ortholog_one2one	Euarchontoglires	87.8542	100	100	1
784	Entpd1	0.0466475119957917	ENTPD1	ortholog_one2one	Euarchontoglires	71.7996	100	97.56	1
785	Entpd3	0.192228766670536	ENTPD3	ortholog_one2one	Euarchontoglires	81.2854	100	97.28	1
786	Entpd6	0.088917587324686	ENTPD6	ortholog_one2one	Euarchontoglires	87.4725	100	100	1
787	Ep300	-0.0382577777834464	EP300	ortholog_one2one	Euarchontoglires	93.9884	100	100	1
788	Ep400	-0.0312483862667074	EP400	ortholog_one2one	Euarchontoglires	86.5568	100	99.78	1
789	Epb41l2	0.18238728014444	EPB41L2	ortholog_one2one	Euarchontoglires	83.8057	100	100	1
790	Epc2	-0.0598995092504101	EPC2	ortholog_one2one	Euarchontoglires	96.9059	100	97.33	1
791	Eprs	-0.0913318975041035	EPRS1	ortholog_one2one	Boreoeutheria	89.2857	100	100	1
792	Epsti1	-0.0247242060146029	EPSTI1	ortholog_one2one	Euarchontoglires	65.9236	100	100	1
793	Erap1	0.0732913346314068	ERAP1	ortholog_one2one	Euarchontoglires	85.1613	50	99.7	1
794	Erf	-0.00657103551986954	ERF	ortholog_one2one	Euarchontoglires	96.3702	100	100	1
795	Ergic1	-0.00303363079565661	ERGIC1	ortholog_one2one	Euarchontoglires	98.9655	100	97.79	1
796	Eri3	-0.0741683933590813	ERI3	ortholog_one2one	Eutheria	97.9229	100	98.98	1
797	Erlin1	0.0019228939509863	ERLIN1	ortholog_one2one	Euarchontoglires	95.977	100	100	1
798	Erlin2	0.0985416897073741	ERLIN2	ortholog_one2one	Theria	97.3529	50	94.97	1
799	Ermp1	0.0603637996450882	ERMP1	ortholog_one2one	Euarchontoglires	85.9688	75	99.34	1
800	Ern1	-0.0274454296220528	ERN1	ortholog_one2one	Euarchontoglires	92.8352	100	100	1
801	Ero1lb	-0.113858995238757	ERO1B	ortholog_one2one	Eutheria	94.0043	100	100	1
802	Erp29	0.000556000182603413	ERP29	ortholog_one2one	Euarchontoglires	88.1679	100	93.73	1
803	Etaa1	0.182924275524138	ETAA1	ortholog_one2one	Euarchontoglires	54.0479	100	98.83	1
804	Etnk1	0.00585616669032698	ETNK1	ortholog_one2one	Euarchontoglires	93.9394	100	99.61	1
805	Ets2	0.0664050825481382	ETS2	ortholog_one2one	Boreoeutheria	91.453	100	100	1
806	Etv3	-0.100478040607833	ETV3	ortholog_one2one	Euarchontoglires	85.3801	100	100	1
807	Eva1b	0.0153472778992243	EVA1B	ortholog_one2one	Euarchontoglires	90.2439	100	100	1
808	Evl	0.094167927126357	EVL	ortholog_one2one	Euarchontoglires	94.2029	100	99.65	1
809	Exoc4	0.00896925267911872	EXOC4	ortholog_one2one	Boreoeutheria	95.7949	100	98.96	1
810	Exoc6b	-0.179609432591359	EXOC6B	ortholog_one2one	Boreoeutheria	99.0123	75	100	1
811	Exoc8	-0.0724151030245507	EXOC8	ortholog_one2one	Theria	93.7151	100	100	1
812	Exosc5	-0.0483921997563635	EXOSC5	ortholog_one2one	Euarchontoglires	89.3617	75	100	1
813	Ezh1	0.0197614753912524	EZH1	ortholog_one2one	Euarchontoglires	97.4667	75	100	1
814	Ezr	0.0598346886563037	EZR	ortholog_one2one	Boreoeutheria	96.4164	100	99.81	1
815	F10	-0.095470718178926	F10	ortholog_one2one	Euarchontoglires	74.0365	100	100	1
816	F13a1	0.0519375982940145	F13A1	ortholog_one2one	Euarchontoglires	86.8852	100	100	1
820	Faap100	0.0508379346800496	FAAP100	ortholog_one2one	Euarchontoglires	73.2651	100	98.74	1
821	Fabp4	-0.0338651412205751	FABP4	ortholog_one2one	Boreoeutheria	79.5455	100	100	1
822	Fabp5	-0.0523228949798069	FABP5	ortholog_one2one	Euarchontoglires	80	100	100	1
823	Fahd1	0.0427755688072156	FAHD1	ortholog_one2one	Euarchontoglires	82.8194	100	91.7	1
824	Fam102a	-0.0157669699129873	FAM102A	ortholog_one2one	Euarchontoglires	94.1327	100	100	1
825	Fam102b	0.0973615497991201	FAM102B	ortholog_one2one	Boreoeutheria	92.7027	100	99.17	1
826	Fam114a1	-0.0213735012793756	FAM114A1	ortholog_one2one	Euarchontoglires	76.9771	100	100	1
827	Fam118b	-0.0357594946281817	FAM118B	ortholog_one2one	Euarchontoglires	98.0057	75	98.55	1
828	Fam120b	0.145052192943428	FAM120B	ortholog_one2one	Euarchontoglires	81.2977	100	98.96	1
829	Fam122a	0.00284978838538071	FAM122A	ortholog_one2one	Boreoeutheria	97.8873	100	100	1
830	Fam126a	-0.100987533525242	FAM126A	ortholog_one2one	Euarchontoglires	91.7466	50	100	1
831	Fam133b	0.0643335881072202	FAM133B	ortholog_one2one	Euarchontoglires	88.5714	75	100	1
832	Fam13b	-0.117311624041491	FAM13B	ortholog_one2one	Euteleostomi	90.4818	50	97.42	1
833	Fam162a	0.0217603516566159	FAM162A	ortholog_one2one	Eutheria	78.7097	100	99.77	1
834	Fam168a	-0.0901654412180996	FAM168A	ortholog_one2one	Euarchontoglires	100	100	99.64	1
835	Fam174a	0.151087303015224	FAM174A	ortholog_one2one	Euarchontoglires	68.4211	50	100	1
836	Fam193a	-0.0546149005756887	FAM193A	ortholog_one2one	Euarchontoglires	71.5887	100	100	1
837	Fam193b	0.111703796390862	FAM193B	ortholog_one2one	Euarchontoglires	77.1208	100	100	1
838	Fam207a	0.00784837592916401	FAM207A	ortholog_one2one	Euarchontoglires	67.5799	100	100	1
839	Fam210b	-0.0436104598807333	FAM210B	ortholog_one2one	Eutheria	74.7368	100	100	1
840	Fam216a	0.084836760236818	FAM216A	ortholog_one2one	Euarchontoglires	68.5259	100	100	1
841	Fam217b	0.000660326081798306	FAM217B	ortholog_one2one	Boreoeutheria	62.7907	100	100	1
846	Fam234a	0.00045078230426784	FAM234A	ortholog_one2one	Euarchontoglires	73.1532	75	91.36	1
847	Fam32a	0.0728040495292813	FAM32A	ortholog_one2one	Boreoeutheria	97.3214	100	88.78	1
848	Fam49a	-0.0279011923824313	CYRIA	ortholog_one2one	Eutheria	99.6904	100	100	1
849	Fam76a	-0.0248345776755156	FAM76A	ortholog_one2one	Euarchontoglires	97.7199	100	92.65	1
850	Fam89b	0.0173385304528091	FAM89B	ortholog_one2one	Boreoeutheria	96.2963	100	100	1
851	Fam98c	0.0131496477457039	FAM98C	ortholog_one2one	Euarchontoglires	73.5465	100	100	1
852	Fanca	-0.0444876652050943	FANCA	ortholog_one2one	Euarchontoglires	66.6435	100	97.18	1
853	Fance	-0.0122482171248635	FANCE	ortholog_one2one	Eutheria	64.6388	100	99.88	1
854	Fancg	-0.107245858537555	FANCG	ortholog_one2one	Euarchontoglires	71.9101	100	100	1
855	Farsb	-0.128964590275936	FARSB	ortholog_one2one	Euarchontoglires	93.5484	100	99.36	1
856	Fas	-0.0277332527030674	FAS	ortholog_one2one	Eutheria	48.9297	100	100	0
857	Fau	0.547736555287173	FAU	ortholog_one2one	Boreoeutheria	97.7444	75	100	1
858	Fbrsl1	-0.0983349615943567	FBRSL1	ortholog_one2one	Euarchontoglires	67.7013	100	100	1
859	Fbxl12	0.0803242599881308	FBXL12	ortholog_one2one	Euarchontoglires	93.2515	75	83.56	1
860	Fbxl15	-0.026159524408406	FBXL15	ortholog_one2one	Euarchontoglires	96.3333	100	100	1
861	Fbxl18	0.0375112266873101	FBXL18	ortholog_one2one	Euarchontoglires	91.5134	100	99.92	1
862	Fbxl20	-0.055267766942472	FBXL20	ortholog_one2one	Euarchontoglires	99.7706	100	100	1
863	Fbxl3	-0.0869055384952292	FBXL3	ortholog_one2one	Euarchontoglires	97.1963	100	100	1
864	Fbxl5	-0.0161477218438075	FBXL5	ortholog_one2one	Euarchontoglires	93.6232	100	99.31	1
867	Fbxo31	-0.0473478155182303	FBXO31	ortholog_one2one	Euarchontoglires	92.3077	100	100	1
868	Fbxo4	0.0754665596821689	FBXO4	ortholog_one2one	Boreoeutheria	88.0519	100	99.17	1
869	Fbxo42	0.140716447906873	FBXO42	ortholog_one2one	Euarchontoglires	95.3975	100	100	1
870	Fbxo45	-0.0142056704450796	FBXO45	ortholog_one2one	Eutheria	95.4545	75	100	1
871	Fbxo6	0.0546540513922366	FBXO6	ortholog_one2one	Euarchontoglires	66.1017	100	99	1
872	Fbxo7	0.00103572991772621	FBXO7	ortholog_one2one	Euarchontoglires	72.6577	100	100	1
873	Fbxo8	-0.105931959424678	FBXO8	ortholog_one2one	Eutheria	95.9248	100	100	1
874	Fbxw2	-0.0544292301262683	FBXW2	ortholog_one2one	Eutheria	98.4582	50	100	1
875	Fbxw4	-0.0920370522204157	FBXW4	ortholog_one2one	Euarchontoglires	90.9756	75	100	1
876	Fbxw7	-0.0403309219502419	FBXW7	ortholog_one2one	Euarchontoglires	96.0563	100	100	1
877	Fbxw8	-0.048580468126112	FBXW8	ortholog_one2one	Euarchontoglires	77.9264	100	99.9	1
883	Fcgrt	0.00653100340223598	FCGRT	ortholog_one2one	Boreoeutheria	66.8493	100	94.76	1
884	Fchsd1	-0.0579913291544595	FCHSD1	ortholog_one2one	Euarchontoglires	91.2791	100	99.56	1
885	Fchsd2	0.0602172196213999	FCHSD2	ortholog_one2one	Euarchontoglires	93.4555	100	99.77	1
886	Fcnb	-0.154502921226867	FCN1	ortholog_one2one	Euarchontoglires	73.8854	100	100	1
887	Fech	0.212423672915836	FECH	ortholog_one2one	Euarchontoglires	88.6256	100	99.17	1
889	Fem1c	0.0155790458216071	FEM1C	ortholog_one2one	Euarchontoglires	99.5138	100	100	1
890	Fgd2	-0.0241521724948785	FGD2	ortholog_one2one	Eutheria	81.0687	100	100	1
891	Fgd3	-0.0836447729112919	FGD3	ortholog_one2one	Euarchontoglires	74.0791	100	100	1
892	Fgfr1op	-0.096341819268116	FGFR1OP	ortholog_one2one	Euarchontoglires	84.2105	25	100	1
893	Fgl2	0.415599055865692	FGL2	ortholog_one2one	Eutheria	78.2407	75	100	1
894	Fgr	0.0686678739165918	FGR	ortholog_one2one	Euarchontoglires	85.6867	100	100	1
895	Fhod1	-0.0153487890816346	FHOD1	ortholog_one2one	Euarchontoglires	84.9624	100	100	1
896	Fig4	0.0120566925315936	FIG4	ortholog_one2one	Euarchontoglires	95.1488	100	100	1
899	Fkbp4	0.00413692038781854	FKBP4	ortholog_one2one	Euarchontoglires	89.738	50	98.49	1
900	Flcn	0.145894800473526	FLCN	ortholog_one2one	Euarchontoglires	92.5734	100	100	1
901	Flt3l	-0.000826927907663305	FLT3LG	ortholog_one2one	Boreoeutheria	69.3966	100	76.67	1
902	Fmnl1	-0.0903187139468414	FMNL1	ortholog_one2one	Boreoeutheria	88.6655	100	100	1
903	Fndc3b	0.0388933617279228	FNDC3B	ortholog_one2one	Eutheria	92.8749	100	99.95	1
904	Fnip1	0.0298447684721353	FNIP1	ortholog_one2one	Euarchontoglires	91.4163	100	99.83	1
905	Fnip2	-0.0244091533308908	FNIP2	ortholog_one2one	Euarchontoglires	78.9711	100	100	1
906	Fos	0.154152039877188	FOS	ortholog_one2one	Euarchontoglires	93.4211	100	100	1
907	Fosl2	0.00885353092824441	FOSL2	ortholog_one2one	Euarchontoglires	95.092	100	100	1
914	Foxj2	0.0240519380299521	FOXJ2	ortholog_one2one	Euarchontoglires	90.7965	100	100	1
915	Foxj3	-0.0177801762920973	FOXJ3	ortholog_one2one	Euarchontoglires	94.2215	100	99.61	1
916	Foxk1	-0.0361969624418734	FOXK1	ortholog_one2one	Eutheria	89.847	100	99.45	1
917	Foxn3	0.0313167271148426	FOXN3	ortholog_one2one	Euarchontoglires	94.7484	100	95.07	1
918	Foxo3	-0.033730483592826	FOXO3	ortholog_one2one	Eutheria	94.7917	100	100	1
919	Foxo4	-0.114170669683968	FOXO4	ortholog_one2one	Eutheria	87.9208	100	100	1
920	Foxp1	0.00459034190604447	AC097634.4	ortholog_one2one	Boreoeutheria	93.0496	100	95.58	1
921	Foxq1	-0.0864990996482878	FOXQ1	ortholog_one2one	Euarchontoglires	78	100	100	1
922	Fpr1	-0.261444030618586	FPR1	ortholog_one2one	Euarchontoglires	73.0769	100	100	1
923	Frat2	-0.096885290391745	FRAT2	ortholog_one2one	Euarchontoglires	74.8918	100	100	1
924	Frrs1	-0.0578185288371984	FRRS1	ortholog_one2one	Eutheria	72.2973	100	100	1
925	Frs2	0.1081433432235	FRS2	ortholog_one2one	Euarchontoglires	95.8661	100	100	1
926	Fry	-0.194357514006682	FRY	ortholog_one2one	Euarchontoglires	96.5232	100	99.56	1
927	Fth1	0.564719659898249	FTH1	ortholog_one2one	Euteleostomi	92.3077	75	91.17	1
929	Ftsj1	0.0415503517379298	FTSJ1	ortholog_one2one	Euarchontoglires	87.3457	100	100	1
930	Fuca1	0.005716423987962	FUCA1	ortholog_one2one	Euarchontoglires	83.4071	100	100	1
931	Furin	0.0657523743256395	FURIN	ortholog_one2one	Eutheria	93.947	100	100	1
932	Fus	0.0134915909350887	FUS	ortholog_one2one	Euarchontoglires	95.9459	100	93.63	1
933	Fut4	-0.199677495767799	FUT4	ortholog_one2one	Euarchontoglires	73.2102	100	100	1
934	Fut8	0.130861484507059	FUT8	ortholog_one2one	Euarchontoglires	96.5217	100	100	1
935	Fxr2	0.152891256776418	FXR2	ortholog_one2one	Euarchontoglires	98.0712	75	100	1
936	Fyb	0.0907674987860423	FYB1	ortholog_one2one	Euarchontoglires	77.7778	100	100	1
937	Fyco1	0.109792800680435	FYCO1	ortholog_one2one	Euarchontoglires	77.8706	75	99.71	1
938	G0s2	-0.222506481030671	G0S2	ortholog_one2one	Eutheria	77.6699	75	100	1
939	G3bp2	-0.075880416300692	G3BP2	ortholog_one2one	Euarchontoglires	98.3402	100	100	1
940	Gab2	-0.0241073157186723	GAB2	ortholog_one2one	Eutheria	92.6426	100	100	1
941	Gab3	0.0126411547931307	GAB3	ortholog_one2one	Euarchontoglires	76.1345	75	93.33	1
942	Gabarapl1	0.120819883705455	GABARAPL1	ortholog_one2one	Eutheria	85.4701	75	100	1
943	Gabpa	0.0165597697537003	GABPA	ortholog_one2one	Euarchontoglires	96.0352	100	100	1
944	Gadd45a	-0.0885815657248209	GADD45A	ortholog_one2one	Euarchontoglires	94.5455	75	100	1
945	Gadd45b	-0.0145108834850797	GADD45B	ortholog_one2one	Boreoeutheria	93.125	100	100	1
946	Galm	-0.0636340311104669	GALM	ortholog_one2one	Euarchontoglires	87.1345	100	97.18	1
947	Galnt10	0.0455627605605793	GALNT10	ortholog_one2one	Eutheria	95.3566	100	99.25	1
948	Galnt11	-0.0290537134908842	GALNT11	ortholog_one2one	Euarchontoglires	87.8289	100	99.03	1
951	Galnt6	0.109479244301792	GALNT6	ortholog_one2one	Euarchontoglires	88.5852	100	100	1
952	Galnt7	0.0900383193802792	GALNT7	ortholog_one2one	Euarchontoglires	94.825	100	100	1
953	Galt	0.0823530778038359	GALT	ortholog_one2one	Euarchontoglires	90.8333	50	100	1
956	Gar1	-0.0632960250063424	GAR1	ortholog_one2one	Euarchontoglires	88.7446	100	100	1
957	Gas2l1	0.0937663408811513	GAS2L1	ortholog_one2one	Euarchontoglires	87.0207	100	99.54	1
958	Gas2l3	-0.023457456705568	GAS2L3	ortholog_one2one	Euarchontoglires	77.4524	100	100	1
959	Gatad2a	0.101354234288648	GATAD2A	ortholog_one2one	Euarchontoglires	88.7302	100	100	1
960	Gatad2b	-0.0618439698781217	GATAD2B	ortholog_one2one	Euarchontoglires	98.3165	100	91.44	1
961	Gba	-0.090551265433025	GBA	ortholog_one2one	Euarchontoglires	86.6019	100	100	1
965	Gcc1	0.0275149276091672	GCC1	ortholog_one2one	Euarchontoglires	93.4447	100	100	1
966	Gch1	-0.0838963974097851	GCH1	ortholog_one2one	Euarchontoglires	89.2116	100	100	1
967	Gcnt1	-0.0856005223799885	GCNT1	ortholog_one2one	Euarchontoglires	85.0467	100	100	1
968	Gcnt2	0.220821757153818	GCNT2	ortholog_one2one	Boreoeutheria	77.5561	100	99.18	1
972	Gda	-0.0318243888578109	GDA	ortholog_one2one	Euarchontoglires	90.7489	100	96.3	1
973	Gemin2	-0.0301386503844457	GEMIN2	ortholog_one2one	Euarchontoglires	94.4238	100	95.51	1
974	Gfer	0.0369945145978385	GFER	ortholog_one2one	Euarchontoglires	76.2626	100	100	1
975	Gfm2	-0.064667773363195	GFM2	ortholog_one2one	Boreoeutheria	84.3389	100	99.26	1
976	Gfod1	0.010520928930899	GFOD1	ortholog_one2one	Amniota	98.2051	100	99.4	1
977	Gga3	-0.0775850562907486	GGA3	ortholog_one2one	Euarchontoglires	86.351	100	97.86	1
980	Ggps1	0.0150701952073858	GGPS1	ortholog_one2one	Eutheria	93.6667	75	100	1
981	Ggt5	0.0776289728052403	GGT5	ortholog_one2one	Euarchontoglires	79.7557	50	98.23	1
982	Gid4	-0.00133280389546166	GID4	ortholog_one2one	Eutheria	99.0783	100	100	1
983	Gigyf1	-0.0391635919572166	GIGYF1	ortholog_one2one	Vertebrata	89.751	100	100	1
984	Gigyf2	-0.0316314207898822	GIGYF2	ortholog_one2one	Euarchontoglires	94.4229	100	100	1
985	Gimap4	0.104392450222017	GIMAP4	ortholog_one2one	Euarchontoglires	60.061	75	100	1
986	Gimap6	0.163700270905051	GIMAP6	ortholog_one2one	Euarchontoglires	47.8689	75	98.88	0
987	Ginm1	0.0197586287682552	GINM1	ortholog_one2one	Euarchontoglires	72.8659	100	88.67	1
988	Gins1	0.0285334088855024	GINS1	ortholog_one2one	Eutheria	93.3673	100	100	1
989	Git1	-0.170750859411895	GIT1	ortholog_one2one	Euarchontoglires	95.1948	100	99.22	1
990	Git2	0.00529794844480869	GIT2	ortholog_one2one	Euarchontoglires	92.6219	75	99.49	1
993	Glb1	-0.137938847074977	GLB1	ortholog_one2one	Euarchontoglires	76.507	100	97.33	1
994	Gle1	0.0228697607495423	GLE1	ortholog_one2one	Euarchontoglires	82.2604	100	100	1
995	Glg1	-0.084796530695424	GLG1	ortholog_one2one	Euarchontoglires	96.2553	75	99.56	1
996	Glipr1	0.0809413566200825	GLIPR1	ortholog_one2one	Euarchontoglires	71.3726	75	96.54	1
997	Glrx5	-0.0260086784842198	GLRX5	ortholog_one2one	Euarchontoglires	88.1579	100	82.49	1
998	Gls	-0.108434691863825	GLS	ortholog_one2one	Eutheria	94.6588	100	100	1
999	Glt8d1	-0.0243983700441065	GLT8D1	ortholog_one2one	Euarchontoglires	90.8356	100	100	1
1012	Gm1673	0.0330942386182409	C4orf48	ortholog_one2one	Euarchontoglires	56.9343	100	100	1
1013	Gm17455	0.0324249820085058	C10orf105	ortholog_one2one	Euarchontoglires	66.4062	75	100	1
1014	Gm2a	0.354924225114106	GM2A	ortholog_one2one	Boreoeutheria	68.9119	100	92.24	1
1021	Gm5617	-0.0107990443033542	C11orf71	ortholog_one2one	Eutheria	63.2479	100	89.72	1
1027	Gmeb2	0.0309236333794962	GMEB2	ortholog_one2one	Euarchontoglires	93.9623	100	100	1
1028	Gna11	0.019560935635936	GNA11	ortholog_one2one	Eutheria	97.7716	100	96.69	1
1029	Gne	0.00306970128703944	GNE	ortholog_one2one	Euarchontoglires	95.8831	100	100	1
1030	Gng10	0.0629760646209929	GNG10	ortholog_one2one	Eutheria	95.5882	100	100	1
1031	Gng11	0.135394826028741	GNG11	ortholog_one2one	Euarchontoglires	100	75	100	1
1032	Gng2	0.0493762984320947	GNG2	ortholog_one2one	Boreoeutheria	100	50	89.56	1
1033	Gngt2	0.0946602186206748	GNGT2	ortholog_one2one	Eutheria	82.6087	100	92.26	1
1034	Gnl1	0.0269943059013305	GNL1	ortholog_one2one	Eutheria	94.3987	100	100	1
1035	Gnl2	-0.0174136475598649	GNL2	ortholog_one2one	Euarchontoglires	85.5769	100	97.37	1
1036	Gnl3	-0.0448317266054644	GNL3	ortholog_one2one	Euarchontoglires	71.3755	100	100	1
1037	Gnl3l	-0.118067804895786	GNL3L	ortholog_one2one	Euarchontoglires	87.3484	100	98.55	1
1038	Gnptab	-0.118253570333047	GNPTAB	ortholog_one2one	Euarchontoglires	87.1255	75	99.01	1
1039	Gns	0.0304515183566676	GNS	ortholog_one2one	Eutheria	90.0735	100	98.33	1
1040	Golga1	0.0349129668986577	GOLGA1	ortholog_one2one	Euarchontoglires	82.3219	100	99.29	1
1060	Golga3	-0.0353519365557761	GOLGA3	ortholog_one2one	Euarchontoglires	81.5736	100	98.88	1
1061	Golgb1	0.00170236258355083	GOLGB1	ortholog_one2one	Euarchontoglires	75.7566	100	99.83	1
1062	Golm1	-0.172470769562646	GOLM1	ortholog_one2one	Euarchontoglires	65.3944	100	100	1
1063	Golph3	-0.0326311123331321	GOLPH3	ortholog_one2one	Eutheria	98.6577	100	100	1
1068	Gp1bb	0.0143412572547918	GP1BB	ortholog_one2one	Euarchontoglires	84.1122	100	100	1
1069	Gp9	0.047070929293068	GP9	ortholog_one2one	Euarchontoglires	71.1864	50	100	1
1070	Gpatch2	-0.240345821741866	GPATCH2	ortholog_one2one	Eutheria	84.4402	100	99.81	1
1071	Gpatch2l	0.115354766554918	GPATCH2L	ortholog_one2one	Euarchontoglires	85.0622	75	100	1
1072	Gpcpd1	0.217162573908248	GPCPD1	ortholog_one2one	Euarchontoglires	92.4444	100	99.49	1
1073	Gpd1l	-0.0104919638561103	GPD1L	ortholog_one2one	Boreoeutheria	95.1567	100	100	1
1074	Gpkow	-0.0029399400719171	GPKOW	ortholog_one2one	Euarchontoglires	71.3115	100	100	1
1075	Gpn3	0.0563736424835622	GPN3	ortholog_one2one	Euarchontoglires	89.7887	100	98.43	1
1076	Gpr137b	0.0621909556018821	GPR137B	ortholog_one2one	Euarchontoglires	94.5455	100	80.82	1
1077	Gpr146	-0.0239810522329824	GPR146	ortholog_one2one	Euarchontoglires	74.1742	100	90.36	1
1078	Gpr157	0.056326605378411	GPR157	ortholog_one2one	Euarchontoglires	83.0303	100	100	1
1079	Gpr18	0.0557965671711104	GPR18	ortholog_one2one	Euarchontoglires	85.8006	100	100	1
1080	Gpr35	0.147071506167562	GPR35	ortholog_one2one	Euarchontoglires	72.6384	75	100	1
1081	Gpr65	0.0727526825282316	GPR65	ortholog_one2one	Euarchontoglires	78.9317	100	100	1
1082	Gps1	-0.165323723436863	GPS1	ortholog_one2one	Euarchontoglires	95.8175	100	99.99	1
1083	Grhpr	-0.0204656631532977	GRHPR	ortholog_one2one	Euarchontoglires	85.061	100	95.83	1
1084	Grina	0.201961236920912	GRINA	ortholog_one2one	Euarchontoglires	94.2029	100	99.11	1
1085	Grk4	-0.227849452002814	GRK4	ortholog_one2one	Euarchontoglires	74.0418	100	96.22	1
1086	Grk5	-0.0445024195080429	GRK5	ortholog_one2one	Boreoeutheria	95.2542	50	99.43	1
1087	Grsf1	0.00715359200576098	GRSF1	ortholog_one2one	Eutheria	91.023	100	100	1
1088	Gse1	-0.0477410589205784	GSE1	ortholog_one2one	Euarchontoglires	89.0433	100	98.63	1
1089	Gsn	-0.0328845652514777	GSN	ortholog_one2one	Eutheria	93.0769	100	99.8	1
1090	Gss	0.136810150014944	GSS	ortholog_one2one	Euarchontoglires	88.6076	100	100	1
1092	Gstm4	0.101225703517075	GSTM4	ortholog_one2one	Euarchontoglires	87.156	75	95.42	1
1093	Gsto1	0.0192815889753355	GSTO1	ortholog_one2one	Euarchontoglires	69.5833	100	100	1
1094	Gstz1	-0.0941454379796456	GSTZ1	ortholog_one2one	Eutheria	83.3333	100	100	1
1095	Gtdc1	0.00206020899041793	GTDC1	ortholog_one2one	Euarchontoglires	80.2247	100	96.12	1
1096	Gtf2e1	0.0927592593396367	GTF2E1	ortholog_one2one	Euarchontoglires	93.1818	100	100	1
1097	Gtf2f2	0.143365052053627	GTF2F2	ortholog_one2one	Euarchontoglires	97.992	100	100	1
1100	Gtf2h3	-0.0976122890940523	GTF2H3	ortholog_one2one	Eutheria	89.3204	100	97.29	1
1101	Gtf3c1	0.0254897128165683	GTF3C1	ortholog_one2one	Euarchontoglires	78.8196	100	99.71	1
1102	Gtpbp6	0.054358255743776	GTPBP6	ortholog_one2one	Boreoeutheria	61.284	25	93.79	1
1105	Gxylt1	-0.0183183744925104	GXYLT1	ortholog_one2one	Euarchontoglires	87.5862	100	98.38	1
1106	Gzf1	-0.0703146242023358	GZF1	ortholog_one2one	Euarchontoglires	82.7195	100	100	1
1107	Gzma	-0.0724977486214045	GZMA	ortholog_one2one	Euarchontoglires	68.0769	75	100	1
1108	H1f0	-0.0348917799857893	H1-0	ortholog_one2one	Eutheria	94.8454	100	100	1
1113	H2-Oa	0.185017807947626	HLA-DOA	ortholog_one2one	Euarchontoglires	73.2	100	100	1
1116	Haao	-0.0586287879020109	HAAO	ortholog_one2one	Euarchontoglires	84.965	100	98.84	1
1117	Hacd4	-0.084149610288041	HACD4	ortholog_one2one	Boreoeutheria	85.3448	100	95.49	1
1119	Hadh	-0.120556129705181	HADH	ortholog_one2one	Euarchontoglires	89.8089	100	97.29	1
1120	Hal	-0.111316540782368	HAL	ortholog_one2one	Euarchontoglires	93.7595	100	100	1
1121	Hars2	-0.0685406214981354	HARS2	ortholog_one2one	Euarchontoglires	84.3564	100	100	1
1122	Hat1	-0.161664250697156	HAT1	ortholog_one2one	Euarchontoglires	93.2692	100	99.74	1
1123	Haus3	-0.136605596563912	HAUS3	ortholog_one2one	Euarchontoglires	78.0702	100	81.9	1
1126	Haus8	-0.0158024455288801	HAUS8	ortholog_one2one	Euarchontoglires	51.7426	50	86.74	0
1131	Hbp1	-0.0285426630958538	HBP1	ortholog_one2one	Euarchontoglires	92.9658	75	98.33	1
1132	Hbs1l	-0.0828257753915443	HBS1L	ortholog_one2one	Euarchontoglires	88.7097	100	99.13	1
1135	Hdac10	0.136629346607291	HDAC10	ortholog_one2one	Euarchontoglires	75.5255	100	100	1
1136	Hdac4	0.0959379999185476	HDAC4	ortholog_one2one	Euarchontoglires	94.3309	100	99.13	1
1137	Hdac5	0.0217383763384281	HDAC5	ortholog_one2one	Eutheria	93.5772	100	100	1
1138	Hdac7	-0.0852210176688154	HDAC7	ortholog_one2one	Euarchontoglires	89.8216	100	99.9	1
1139	Hdc	0.0610486181249332	HDC	ortholog_one2one	Euarchontoglires	86.5559	100	100	1
1140	Hddc2	0.0333463837455978	HDDC2	ortholog_one2one	Euarchontoglires	87.4372	100	98.97	1
1141	Heatr5b	0.0132036580718148	HEATR5B	ortholog_one2one	Euarchontoglires	95.8937	100	99.21	1
1142	Hebp1	-0.133791183275744	HEBP1	ortholog_one2one	Euarchontoglires	86.3158	100	99.96	1
1143	Heca	-0.0490400539316725	HECA	ortholog_one2one	Euarchontoglires	95.4044	100	99.68	1
1144	Hectd1	-0.00426033471619082	HECTD1	ortholog_one2one	Euarchontoglires	98.9272	100	100	1
1145	Helb	-0.0654473284917543	HELB	ortholog_one2one	Euarchontoglires	65.0838	100	99.4	1
1148	Herc4	-0.0558223318155185	HERC4	ortholog_one2one	Euarchontoglires	96.9495	100	97.1	1
1149	Herc6	0.109978182305357	HERC6	ortholog_one2one	Euarchontoglires	67.3978	25	99.79	1
1150	Herpud1	-0.108683136388081	HERPUD1	ortholog_one2one	Eutheria	88.7468	100	100	1
1151	Hes1	0.00176287521210284	HES1	ortholog_one2one	Euarchontoglires	97.5177	100	100	1
1152	Hexim1	0.0284150079175957	HEXIM1	ortholog_one2one	Eutheria	86.5169	100	100	1
1153	Hgf	0.0648474222443042	HGF	ortholog_one2one	Euarchontoglires	90.6593	100	100	1
1154	Hgsnat	-0.03545481788707	HGSNAT	ortholog_one2one	Euarchontoglires	78.0488	50	86.51	1
1155	Hif1a	-0.00903284733881763	HIF1A	ortholog_one2one	Euarchontoglires	88.3971	100	100	1
1156	Higd1a	-0.116016168903942	HIGD1A	ortholog_one2one	Boreoeutheria	84.2105	100	100	1
1157	Hint1	0.0539578031373139	HINT1	ortholog_one2one	Theria	94.4444	50	82.93	1
1158	Hip1	0.0800425163073233	HIP1	ortholog_one2one	Chordata	88.6297	75	98.9	1
1159	Hltf	-0.0730224775675702	HLTF	ortholog_one2one	Euarchontoglires	84.1476	100	100	1
1160	Hmg20a	-0.06585092832045	HMG20A	ortholog_one2one	Eutheria	95.6647	75	96.38	1
1161	Hmgb2	-0.259062713550844	HMGB2	ortholog_one2one	Eutheria	96.6667	100	100	1
1162	Hmgcl	0.00941730225364867	HMGCL	ortholog_one2one	Euarchontoglires	88	100	100	1
1163	Hmox1	-0.0536346412782864	HMOX1	ortholog_one2one	Euarchontoglires	81.6609	100	100	1
1164	Hnmt	0.0475431345644895	HNMT	ortholog_one2one	Euarchontoglires	83.0508	50	92.38	1
1165	Hnrnpa0	0.0213743119337745	HNRNPA0	ortholog_one2one	Boreoeutheria	92.7869	50	100	1
1166	Hnrnpa1	-0.227893675257147	HNRNPA1	ortholog_one2one	Boreoeutheria	99.4638	100	100	1
1167	Hnrnpll	-0.124632123832054	HNRNPLL	ortholog_one2one	Eutheria	88.3249	100	97.79	1
1170	Hopx	-0.171161215562933	HOPX	ortholog_one2one	Eutheria	65.7534	100	100	0
1171	Hoxb4	-0.0492367119500328	HOXB4	ortholog_one2one	Boreoeutheria	96	100	100	1
1174	Hpgd	-0.156448679918107	HPGD	ortholog_one2one	Eutheria	88.1041	100	100	1
1175	Hps1	-0.0914392584896624	HPS1	ortholog_one2one	Euarchontoglires	78.7921	100	99.36	1
1176	Hps3	-0.0405808927409208	HPS3	ortholog_one2one	Euarchontoglires	81.0379	75	100	1
1177	Hps4	0.0421089280167932	HPS4	ortholog_one2one	Euarchontoglires	64.2325	100	98.7	1
1178	Hps5	-0.044554291332022	HPS5	ortholog_one2one	Euarchontoglires	81.1723	100	98.86	1
1179	Hps6	0.173191853477676	HPS6	ortholog_one2one	Euarchontoglires	78.882	100	100	1
1180	Hpse	-0.0759293352307434	HPSE	ortholog_one2one	Euarchontoglires	76.8224	100	100	1
1181	Hrh2	0.103701615461128	HRH2	ortholog_one2one	Euarchontoglires	78.5894	100	99.49	1
1182	Hs1bp3	-0.0339939310303123	HS1BP3	ortholog_one2one	Euarchontoglires	75.6962	100	98.35	1
1183	Hscb	0.0103064738247016	HSCB	ortholog_one2one	Boreoeutheria	73.0769	50	100	1
1184	Hsf1	0.00337084579536174	HSF1	ortholog_one2one	Euarchontoglires	89.8608	100	100	1
1185	Hsh2d	-0.171639301643325	HSH2D	ortholog_one2one	Euarchontoglires	51.7964	50	96.56	0
1186	Hspa4l	0.00543748558684322	HSPA4L	ortholog_one2one	Euarchontoglires	92.6014	100	100	1
1187	Hspa5	-0.0933748591386478	HSPA5	ortholog_one2one	Euarchontoglires	98.4733	75	100	1
1188	Hspa9	-0.0799252422431742	HSPA9	ortholog_one2one	Euarchontoglires	98.38	100	98.04	1
1189	Hspb11	-0.0753000884322527	HSPB11	ortholog_one2one	Euarchontoglires	85.3147	100	84.78	1
1190	Hspbap1	0.00602193738519099	HSPBAP1	ortholog_one2one	Euarchontoglires	73.706	100	100	1
1191	Hspbp1	-0.167726611504557	HSPBP1	ortholog_one2one	Euarchontoglires	95.5182	100	96.9	1
1193	Htatsf1	0.0817772228170735	HTATSF1	ortholog_one2one	Euarchontoglires	75.033	100	100	1
1194	Htra2	0.00214782703914432	HTRA2	ortholog_one2one	Euarchontoglires	84.9345	100	100	1
1195	Huwe1	0.0121218483673471	HUWE1	ortholog_one2one	Euarchontoglires	97.7159	100	100	1
1196	Iars2	-0.142827309361611	IARS2	ortholog_one2one	Euarchontoglires	83.3992	100	99.83	1
1197	Icam1	-0.0409078650388913	ICAM1	ortholog_one2one	Euarchontoglires	52.3277	100	100	1
1198	Icam2	-0.0793779840947063	ICAM2	ortholog_one2one	Euarchontoglires	58.4838	100	96.9	1
1199	Ice1	-0.00193504567978766	ICE1	ortholog_one2one	Boreoeutheria	61.6243	100	99.57	1
1200	Icmt	0.0007901002539548	ICMT	ortholog_one2one	Eutheria	96.1268	100	100	1
1203	Id1	-0.0636929845159921	ID1	ortholog_one2one	Euarchontoglires	93.2432	100	100	1
1204	Id2	-0.109903594604999	ID2	ortholog_one2one	Boreoeutheria	98.5075	100	100	1
1205	Idh2	-0.0511858683805012	IDH2	ortholog_one2one	Eutheria	95.1327	100	100	1
1208	Idua	-0.0959395879750544	IDUA	ortholog_one2one	Euarchontoglires	78.5381	100	100	1
1209	Ier3	-0.142287288716708	IER3	ortholog_one2one	Eutheria	70.625	100	100	1
1210	Ier5	0.15536963225433	IER5	ortholog_one2one	Euarchontoglires	76.9481	100	100	1
1211	Iffo1	0.175986385984676	IFFO1	ortholog_one2one	Euarchontoglires	94.6619	100	100	1
1214	Ifi27	-0.0925489355029539	IFI27L2	ortholog_one2one	Euteleostomi	22.6923	0	0	0
1215	Ifi35	0.0612647908342138	IFI35	ortholog_one2one	Euarchontoglires	72.028	100	100	1
1216	Ifih1	0.136096498935971	IFIH1	ortholog_one2one	Euarchontoglires	79.8049	100	100	1
1220	Ifit2	-0.0462110651502119	IFIT2	ortholog_one2one	Euarchontoglires	62.1277	75	100	1
1238	Ifnar1	-0.0318915202578049	IFNAR1	ortholog_one2one	Euarchontoglires	46.1017	100	94.42	0
1239	Ifngr1	0.140647981105809	IFNGR1	ortholog_one2one	Euarchontoglires	51.153	100	94.45	0
1240	Ift57	0.0902499246691224	IFT57	ortholog_one2one	Euarchontoglires	90.676	100	100	1
1241	Igf1	0.0532689335795738	IGF1	ortholog_one2one	Euarchontoglires	84.9057	100	100	1
1242	Igf1r	0.0110711656394599	IGF1R	ortholog_one2one	Euarchontoglires	95.9825	25	100	1
1243	Igf2bp2	0.00371201818724078	IGF2BP2	ortholog_one2one	Euarchontoglires	95.6081	100	100	1
1244	Igf2bp3	-0.0438979013184597	IGF2BP3	ortholog_one2one	Euarchontoglires	96.5458	100	100	1
1245	Igfbp6	0.25643526776426	IGFBP6	ortholog_one2one	Eutheria	67.6471	100	100	1
1247	Ikbip	-0.15701322166192	IKBIP	ortholog_one2one	Euarchontoglires	77.748	100	100	1
1248	Ikzf5	-0.029107050611302	IKZF5	ortholog_one2one	Eutheria	96.8974	100	100	1
1249	Il10ra	0.037447884712614	IL10RA	ortholog_one2one	Euarchontoglires	56.3478	100	100	1
1251	Il13ra1	0.171190324844588	IL13RA1	ortholog_one2one	Euarchontoglires	75	50	98.39	1
1252	Il15	-0.0273578484065046	IL15	ortholog_one2one	Euarchontoglires	72.8395	100	94.38	1
1253	Il17ra	-0.0156552174518688	IL17RA	ortholog_one2one	Euarchontoglires	68.4028	50	100	1
1254	Il18	-0.0698367151285916	IL18	ortholog_one2one	Euarchontoglires	64.0625	100	97.47	1
1255	Il1b	0.705956937265897	IL1B	ortholog_one2one	Euarchontoglires	67.658	50	100	1
1256	Il1f9	0.0398217174706151	IL36G	ortholog_one2one	Euarchontoglires	46.6321	50	100	0
1257	Il1r2	0.00184124595162417	IL1R2	ortholog_one2one	Euarchontoglires	59.2683	100	98.99	1
1258	Il1rap	0.131591301013537	IL1RAP	ortholog_one2one	Eutheria	88.9051	100	100	1
1259	Il1rn	-0.0285726862049686	IL1RN	ortholog_one2one	Euarchontoglires	67.4157	100	100	1
1260	Il2	-0.0218949790639214	IL2	ortholog_one2one	Euarchontoglires	56.213	100	100	1
1261	Il4ra	0.0218646547035973	IL4R	ortholog_one2one	Euarchontoglires	52.3457	100	96.09	1
1262	Il6ra	-0.0157266015692848	IL6R	ortholog_one2one	Euarchontoglires	53.913	100	93.15	1
1263	Ilvbl	0.0472076006611241	ILVBL	ortholog_one2one	Euarchontoglires	85.7595	50	99.78	1
1264	Imp3	0.0690648525238879	IMP3	ortholog_one2one	Euarchontoglires	96.1957	100	100	1
1265	Impact	0.143767698690333	IMPACT	ortholog_one2one	Eutheria	82.0755	100	100	1
1266	Inafm1	-0.00845343219087001	INAFM1	ortholog_one2one	Euarchontoglires	76.1538	100	100	1
1267	Inafm2	0.115242362781814	INAFM2	ortholog_one2one	Euarchontoglires	92.1053	75	100	1
1268	Ing1	-0.0118514351554754	ING1	ortholog_one2one	Amniota	77.7778	100	95.63	1
1269	Ing5	0.0269700408245635	ING5	ortholog_one2one	Boreoeutheria	62.0833	100	86.02	1
1270	Ino80	0.0492319290105817	INO80	ortholog_one2one	Euarchontoglires	96.3438	100	100	1
1271	Ino80e	-0.0399755248040327	INO80E	ortholog_one2one	Euarchontoglires	88.2927	100	100	1
1272	Inpp5a	-0.0691444004329384	INPP5A	ortholog_one2one	Euarchontoglires	92.4171	100	96.72	1
1273	Inpp5d	-0.00663495638030611	INPP5D	ortholog_one2one	Euarchontoglires	87.6574	100	100	1
1274	Inpp5e	0.0506099548538974	INPP5E	ortholog_one2one	Euarchontoglires	76.0433	100	100	1
1275	Inpp5k	0.0267500630783974	INPP5K	ortholog_one2one	Euarchontoglires	72.2222	100	100	1
1276	Ints10	-0.0413049591149624	INTS10	ortholog_one2one	Euarchontoglires	92.1196	100	100	1
1277	Ints4	-0.169280363819486	INTS4	ortholog_one2one	Euarchontoglires	96.7842	100	96.58	1
1278	Ints5	0.0784818396922413	INTS5	ortholog_one2one	Euarchontoglires	95.3831	100	100	1
1279	Ints8	0.0438899678739804	INTS8	ortholog_one2one	Euarchontoglires	95.7789	100	98.81	1
1280	Invs	-0.0503237130537953	INVS	ortholog_one2one	Euarchontoglires	80.6026	100	99.63	1
1281	Ip6k1	0.000136890534445193	IP6K1	ortholog_one2one	Euarchontoglires	96.7667	100	99.86	1
1282	Ipmk	0.0373334071457839	IPMK	ortholog_one2one	Eutheria	84.3829	100	98.58	1
1283	Ipo11	0.0561656383812985	IPO11	ortholog_one2one	Eutheria	96.8205	100	98.26	1
1284	Ipo13	-0.0022341303976113	IPO13	ortholog_one2one	Euarchontoglires	99.1693	100	100	1
1285	Ipo5	0.116643414335984	IPO5	ortholog_one2one	Euarchontoglires	97.9945	100	99.04	1
1286	Ipo7	0.0444631980590977	IPO7	ortholog_one2one	Euarchontoglires	99.422	100	100	1
1287	Iqcc	-0.0426718575755173	IQCC	ortholog_one2one	Euarchontoglires	55.0239	100	97.72	0
1288	Iqsec1	0.0328940224747228	IQSEC1	ortholog_one2one	Euarchontoglires	93.9035	50	100	1
1289	Irak1	-0.0981267212327978	IRAK1	ortholog_one2one	Euarchontoglires	76.5333	100	98.71	1
1290	Irak4	-0.0389407893845184	IRAK4	ortholog_one2one	Boreoeutheria	83.2244	100	99.5	1
1291	Ireb2	-0.0195813222950551	IREB2	ortholog_one2one	Euarchontoglires	93.6656	100	99.38	1
1292	Irf1	0.0806425016331078	IRF1	ortholog_one2one	Eutheria	84.4985	100	100	1
1293	Irf2	-0.0993033769837258	IRF2	ortholog_one2one	Euarchontoglires	92.5501	100	98.17	1
1294	Irf2bpl	0.0527123177523103	IRF2BPL	ortholog_one2one	Euarchontoglires	97.8064	100	100	1
1295	Irf3	0.0466804180040954	IRF3	ortholog_one2one	Eutheria	55.6086	100	97.58	1
1296	Irf5	0.0287570685141177	IRF5	ortholog_one2one	Euarchontoglires	87.9276	75	96.84	1
1297	Irf7	-0.0340374844332136	IRF7	ortholog_one2one	Euarchontoglires	64.7702	100	100	1
1298	Irf8	-0.0882096869295489	IRF8	ortholog_one2one	Euarchontoglires	89.8585	100	100	1
1299	Irf9	0.0576123638443704	IRF9	ortholog_one2one	Euarchontoglires	58.0645	100	100	1
1302	Irs2	-0.107651373413697	IRS2	ortholog_one2one	Euarchontoglires	86.5254	100	100	1
1304	Iscu	0.12741172086654	ISCU	ortholog_one2one	Eutheria	96.4286	100	100	1
1305	Isg15	0.19153183246778	ISG15	ortholog_one2one	Eutheria	63.354	100	100	1
1306	Isg20	0.0204373339850758	ISG20	ortholog_one2one	Euarchontoglires	41.6667	100	100	0
1308	Isyna1	0.0169187630003053	ISYNA1	ortholog_one2one	Boreoeutheria	87.6122	100	100	1
1309	Itch	-0.0687029605325221	ITCH	ortholog_one2one	Euarchontoglires	95.6019	50	96.36	1
1310	Itga2b	0.229309620496481	ITGA2B	ortholog_one2one	Euarchontoglires	80.2517	100	100	1
1311	Itga4	0.108961120474256	ITGA4	ortholog_one2one	Euarchontoglires	84.6899	100	100	1
1312	Itga5	-0.0641498166510283	ITGA5	ortholog_one2one	Euarchontoglires	90.3134	100	100	1
1313	Itga6	-0.135407744634645	ITGA6	ortholog_one2one	Euarchontoglires	93.1256	100	100	1
1314	Itgal	0.0686051978414364	ITGAL	ortholog_one2one	Euarchontoglires	72.3752	100	97.48	1
1315	Itgav	-0.0990164620920168	ITGAV	ortholog_one2one	Euarchontoglires	92.6245	100	100	1
1316	Itgax	0.132107811624375	ITGAX	ortholog_one2one	Euarchontoglires	70.3165	100	99.72	1
1317	Itgb1	0.0955225992531156	ITGB1	ortholog_one2one	Euarchontoglires	92.4812	50	100	1
1318	Itgb7	0.0595146924250682	ITGB7	ortholog_one2one	Euarchontoglires	85.1117	100	100	1
1319	Itm2c	0.0321746314486316	ITM2C	ortholog_one2one	Euarchontoglires	92.1933	100	100	1
1320	Itpk1	0.0540453335135168	ITPK1	ortholog_one2one	Euarchontoglires	92.8401	100	98.01	1
1321	Itpkb	-0.0151978160978612	ITPKB	ortholog_one2one	Euarchontoglires	77.8132	100	99.98	1
1322	Itpr1	-0.030066500728632	ITPR1	ortholog_one2one	Eutheria	98.072	75	99.76	1
1323	Itpr2	-0.0697875863517508	ITPR2	ortholog_one2one	Eutheria	95.8164	100	100	1
1324	Itpripl1	-0.0774235839091456	ITPRIPL1	ortholog_one2one	Euarchontoglires	87.7514	75	100	1
1325	Ivns1abp	-0.0182386960574653	IVNS1ABP	ortholog_one2one	Euarchontoglires	97.0405	100	100	1
1326	Izumo4	-0.0242783806395284	IZUMO4	ortholog_one2one	Euarchontoglires	75.3304	100	100	1
1327	Jade2	0.112776771559209	JADE2	ortholog_one2one	Euarchontoglires	90.953	100	100	1
1328	Jagn1	-0.0109582506197445	JAGN1	ortholog_one2one	Eutheria	97.8142	100	100	1
1329	Jak2	-0.061863531211713	JAK2	ortholog_one2one	Euarchontoglires	93.7279	75	100	1
1330	Jak3	-0.0819751645033699	JAK3	ortholog_one2one	Euarchontoglires	83.4545	50	99.52	1
1331	Jdp2	-0.197380719801477	JDP2	ortholog_one2one	Euarchontoglires	96.319	100	100	1
1332	Jmjd1c	0.0257500560532946	JMJD1C	ortholog_one2one	Euarchontoglires	86.3636	100	100	1
1333	Jun	0.128986315099619	JUN	ortholog_one2one	Euarchontoglires	96.4072	50	100	1
1334	Junb	0.423941387459093	JUNB	ortholog_one2one	Euarchontoglires	93.8953	100	100	1
1335	Jund	0.449437967815088	JUND	ortholog_one2one	Boreoeutheria	80.9384	100	100	1
1336	Kansl1	0.0342197472063601	KANSL1	ortholog_one2one	Euarchontoglires	92.0849	50	100	1
1337	Kansl1l	0.0133128056569204	KANSL1L	ortholog_one2one	Euarchontoglires	80.359	100	100	1
1338	Kansl3	-0.0185510549774337	KANSL3	ortholog_one2one	Euarchontoglires	91.8051	100	98.71	1
1339	Kat2b	0.113848962839663	KAT2B	ortholog_one2one	Eutheria	91.8819	75	99.13	1
1340	Kat6a	0.0128588579984512	KAT6A	ortholog_one2one	Boreoeutheria	89.2661	100	99.76	1
1341	Kat6b	0.0232584392592952	KAT6B	ortholog_one2one	Euarchontoglires	90.8678	100	99.76	1
1342	Kat8	-0.0516737804464505	KAT8	ortholog_one2one	Boreoeutheria	94.3231	100	96.92	1
1343	Kcmf1	-0.0484846659398564	KCMF1	ortholog_one2one	Eutheria	97.3753	75	100	1
1344	Kcnj2	0.0517980325828324	KCNJ2	ortholog_one2one	Boreoeutheria	98.3645	100	100	1
1345	Kctd11	0.0876076508438893	KCTD11	ortholog_one2one	Euarchontoglires	89.6552	100	100	1
1346	Kctd13	0.0781799456629652	KCTD13	ortholog_one2one	Eutheria	94.2249	100	94.26	1
1347	Kctd18	-0.179286501466109	KCTD18	ortholog_one2one	Euarchontoglires	79.7203	100	100	1
1348	Kctd2	-0.0231871953088849	KCTD2	ortholog_one2one	Eutheria	96.1977	100	98.2	1
1349	Kctd6	-0.0463259418029811	KCTD6	ortholog_one2one	Euarchontoglires	99.1561	100	100	1
1350	Kdelr1	-0.0099937352624159	KDELR1	ortholog_one2one	Boreoeutheria	99.5283	100	100	1
1351	Kdm1a	0.0645210075549722	KDM1A	ortholog_one2one	Euarchontoglires	97.3654	100	99.25	1
1352	Kdm2a	0.0399871421948216	KDM2A	ortholog_one2one	Euarchontoglires	97.416	100	99.33	1
1353	Kdm2b	-0.00992017588483808	KDM2B	ortholog_one2one	Eutheria	93.9649	100	100	1
1354	Kdm3a	0.075993243571515	KDM3A	ortholog_one2one	Euarchontoglires	91.4588	100	100	1
1355	Kdm3b	0.0402368250220581	KDM3B	ortholog_one2one	Euarchontoglires	93.5868	100	100	1
1358	Kdm5c	-0.0324228992605115	KDM5C	ortholog_one2one	Euarchontoglires	95.4223	100	100	1
1359	Kdm6a	0.0469778171160421	KDM6A	ortholog_one2one	Euarchontoglires	95.3652	100	100	1
1360	Kdm6b	0.0397614640226262	KDM6B	ortholog_one2one	Eutheria	92.2608	100	100	1
1361	Khk	0.00811426095013989	KHK	ortholog_one2one	Mammalia	69.3878	100	100	1
1362	Khsrp	-0.056757567179292	KHSRP	ortholog_one2one	Eutheria	93.3155	100	99.97	1
1363	Kif1c	-0.170828728364871	KIF1C	ortholog_one2one	Eutheria	94.0909	75	99.88	1
1364	Kif23	0.00697882498432092	KIF23	ortholog_one2one	Euarchontoglires	89.5068	100	98.91	1
1365	Kif2a	-0.0454441211029997	KIF2A	ortholog_one2one	Euarchontoglires	97.7654	100	99.92	1
1366	Kiz	-0.0181947628400547	KIZ	ortholog_one2one	Euarchontoglires	65.4676	100	98.49	1
1367	Klf10	-0.0835703058964596	KLF10	ortholog_one2one	Eutheria	84.5511	100	99.44	1
1368	Klf11	0.136983506164725	KLF11	ortholog_one2one	Euarchontoglires	76.6932	100	100	1
1369	Klf16	0.000631728621629162	KLF16	ortholog_one2one	Euarchontoglires	88.0478	100	100	1
1370	Klf2	0.23595788577207	KLF2	ortholog_one2one	Euarchontoglires	87.8531	100	100	1
1371	Klf3	0.0889198926229197	KLF3	ortholog_one2one	Euarchontoglires	95.6395	100	100	1
1372	Klf6	0.0363868492717516	KLF6	ortholog_one2one	Euarchontoglires	84.5912	100	100	1
1373	Klhdc10	-0.00941852868842496	KLHDC10	ortholog_one2one	Euarchontoglires	97.2665	100	100	1
1374	Klhdc2	0.092076575498113	KLHDC2	ortholog_one2one	Euarchontoglires	96.798	100	100	1
1375	Klhl15	0.115509757325311	KLHL15	ortholog_one2one	Euarchontoglires	99.3377	75	100	1
1376	Klhl18	0.0788433081432987	KLHL18	ortholog_one2one	Euarchontoglires	98.4321	100	98.71	1
1377	Klhl2	0.076116444410253	KLHL2	ortholog_one2one	Eutheria	97.4705	75	97.26	1
1378	Klhl24	-0.0493137663422931	KLHL24	ortholog_one2one	Euarchontoglires	99.3333	100	100	1
1379	Klhl28	-0.041658399074041	KLHL28	ortholog_one2one	Euarchontoglires	97.0228	100	100	1
1380	Klhl42	-0.20259404731162	KLHL42	ortholog_one2one	Eutheria	93.1034	100	99.15	1
1381	Klhl7	-0.163941994672443	KLHL7	ortholog_one2one	Euarchontoglires	97.7816	75	96.31	1
1382	Klrd1	-0.212314558933215	KLRD1	ortholog_one2one	Euarchontoglires	53.0726	75	96.75	1
1383	Kmt2b	0.00349163001188343	KMT2B	ortholog_one2one	Euarchontoglires	90.4902	100	99.97	1
1384	Kmt2c	0.0399409254140129	KMT2C	ortholog_one2one	Boreoeutheria	85.4201	100	100	1
1385	Kmt2e	-0.0231727559820817	KMT2E	ortholog_one2one	Euarchontoglires	89.1328	100	99.45	1
1387	Kpna4	0.0262001379458566	KPNA4	ortholog_one2one	Euarchontoglires	98.8484	100	100	1
1388	Kpna6	-0.032262374249461	KPNA6	ortholog_one2one	Boreoeutheria	99.2537	100	100	1
1389	Kpnb1	-0.0936503538468587	KPNB1	ortholog_one2one	Euarchontoglires	99.2009	75	98.33	1
1390	Kptn	-0.0535933868645024	KPTN	ortholog_one2one	Boreoeutheria	86.9767	100	100	1
1393	Krr1	-0.0785223518440767	KRR1	ortholog_one2one	Euarchontoglires	91.8421	75	100	1
1394	Krt7	0.0219174315519725	KRT7	ortholog_one2one	Euarchontoglires	82.9322	100	100	1
1395	Ksr1	0.0461011348159234	KSR1	ortholog_one2one	Boreoeutheria	74.5704	50	99.97	1
1396	Kti12	0.0892271411834456	AL445685.3	ortholog_one2one	Euarchontoglires	41.0256	100	100	0
1397	L3mbtl3	-0.095971781645913	L3MBTL3	ortholog_one2one	Euarchontoglires	78.8222	100	97.15	1
1398	Lair1	0.141077507809797	LAIR1	ortholog_one2one	Euarchontoglires	44.4867	100	60.84	0
1399	Lamtor4	-0.432612451008626	LAMTOR4	ortholog_one2one	Euarchontoglires	95.9596	100	98.51	1
1400	Lancl2	0.186776714448549	LANCL2	ortholog_one2one	Euarchontoglires	89.1111	25	99.9	1
1401	Laptm4a	-0.0421951623559955	LAPTM4A	ortholog_one2one	Euarchontoglires	73.7013	100	100	1
1402	Larp1	-0.264898613657943	LARP1	ortholog_one2one	Euarchontoglires	85.7276	100	96.24	1
1403	Las1l	0.0254718178720213	LAS1L	ortholog_one2one	Euarchontoglires	66.7984	100	99.04	1
1404	Lat2	-0.0281414076472041	LAT2	ortholog_one2one	Euarchontoglires	58.1281	100	100	0
1405	Lbh	0.0786761394542637	LBH	ortholog_one2one	Eutheria	90.4762	100	100	1
1406	Lcmt2	-0.015850130953161	LCMT2	ortholog_one2one	Euarchontoglires	77.8426	100	99.8	1
1407	Lcn2	-0.782142052434573	LCN2	ortholog_one2one	Euarchontoglires	61.5	100	100	1
1408	Lcorl	-0.0983792149713521	LCORL	ortholog_one2one	Euarchontoglires	94.1667	100	100	1
1409	Lcp2	-0.0719633606578847	LCP2	ortholog_one2one	Euarchontoglires	83.6773	75	99.87	1
1410	Ldb1	0.037413998638655	LDB1	ortholog_one2one	Eutheria	99.7567	100	100	1
1411	Ldha	-0.302036698237916	LDHA	ortholog_one2one	Eutheria	90.8587	100	98.44	1
1412	Lemd2	0.0987238866378903	LEMD2	ortholog_one2one	Theria	82.9746	100	100	1
1413	Lemd3	0.0831101817868433	LEMD3	ortholog_one2one	Euarchontoglires	82.7887	100	99.4	1
1414	Leng9	-0.123350978608328	LENG9	ortholog_one2one	Euarchontoglires	58.9691	100	100	1
1415	Letm2	-0.0535479419789507	LETM2	ortholog_one2one	Euarchontoglires	78.75	100	99.93	1
1416	Lfng	0.00448351656773588	LFNG	ortholog_one2one	Euarchontoglires	89.1534	50	95.22	1
1417	Lgals1	0.0732892573007735	LGALS1	ortholog_one2one	Euarchontoglires	88.1481	100	99.29	1
1418	Lgals3	-0.58842797099265	LGALS3	ortholog_one2one	Euarchontoglires	74.6212	100	94.6	1
1419	Lgals3bp	0.0462305313106134	LGALS3BP	ortholog_one2one	Euarchontoglires	68.9775	100	100	1
1420	Lgals4	-0.0958623709976301	LGALS4	ortholog_one2one	Euarchontoglires	76.0736	100	100	1
1421	Lgmn	-0.052245864854338	LGMN	ortholog_one2one	Euarchontoglires	82.9885	100	100	1
1422	Lhx1	0.0396939154691163	LHX1	ortholog_one2one	Euarchontoglires	99.5074	100	100	1
1423	Lias	0.0892763225363736	LIAS	ortholog_one2one	Eutheria	90.0804	100	91.58	1
1424	Lig1	-0.123721844916666	LIG1	ortholog_one2one	Euarchontoglires	82.2961	75	100	1
1435	Limd1	-0.0218595304911109	LIMD1	ortholog_one2one	Euarchontoglires	77.8443	100	100	1
1436	Limd2	-0.30610500479392	LIMD2	ortholog_one2one	Euarchontoglires	95.3125	100	100	1
1437	Lin52	0.0114823800176823	LIN52	ortholog_one2one	Euarchontoglires	100	100	94.01	1
1438	Lin7c	-0.099552018431195	LIN7C	ortholog_one2one	Euarchontoglires	100	100	100	1
1439	Lins1	-0.00570646424062765	LINS1	ortholog_one2one	Euarchontoglires	58.6387	100	99.7	1
1440	Lipa	-0.0412923057696026	LIPA	ortholog_one2one	Euarchontoglires	74.3073	100	97.79	1
1441	Lipe	-0.0716035847009118	LIPE	ortholog_one2one	Euarchontoglires	82.9177	75	100	1
1442	Llgl1	-0.0804913833007704	LLGL1	ortholog_one2one	Euarchontoglires	90.2072	100	100	1
1443	Llph	-0.0326794526394543	LLPH	ortholog_one2one	Euarchontoglires	79.2308	100	100	1
1444	Lmbr1l	0.0149811630308729	LMBR1L	ortholog_one2one	Euarchontoglires	95.501	100	100	1
1445	Lmnb1	0.0955682410596801	LMNB1	ortholog_one2one	Euarchontoglires	95.5782	100	100	1
1446	Lnpep	-0.0683438135832682	LNPEP	ortholog_one2one	Euarchontoglires	87.8049	50	100	1
1447	Lonp1	-0.0503164515359545	LONP1	ortholog_one2one	Euarchontoglires	88.5142	50	98.54	1
1448	Lonrf1	0.0570920573551165	LONRF1	ortholog_one2one	Euarchontoglires	80.8841	50	99.61	1
1449	Lpar6	0.0448477989345674	LPAR6	ortholog_one2one	Euarchontoglires	93.0233	100	100	1
1450	Lpcat2	0.0745445038387992	LPCAT2	ortholog_one2one	Euarchontoglires	88.4191	100	100	1
1451	Lpin2	0.0276624252493297	LPIN2	ortholog_one2one	Euarchontoglires	86.5736	100	97.97	1
1452	Lpp	-0.117636517145251	LPP	ortholog_one2one	Boreoeutheria	89.3964	100	100	1
1453	Lrch1	0.000389753886825001	LRCH1	ortholog_one2one	Euarchontoglires	80.8181	100	100	1
1454	Lrch3	-0.0831948016195593	LRCH3	ortholog_one2one	Euarchontoglires	87.6884	100	100	1
1455	Lrg1	0.10527749657914	LRG1	ortholog_one2one	Boreoeutheria	63.4503	100	100	1
1456	Lrif1	-0.0176319517183612	LRIF1	ortholog_one2one	Euarchontoglires	69.404	100	99.14	1
1457	Lrig2	-0.0309433577524246	LRIG2	ortholog_one2one	Euarchontoglires	90.4175	100	99.57	1
1458	Lrp10	-0.0341601064254363	LRP10	ortholog_one2one	Euarchontoglires	87.237	100	99.97	1
1459	Lrrc14	-0.104386183919825	LRRC14	ortholog_one2one	Boreoeutheria	94.1176	100	100	1
1460	Lrrc25	0.0513236633727983	LRRC25	ortholog_one2one	Euarchontoglires	48.4848	100	100	0
1461	Lrrc27	0.00993301831764173	LRRC27	ortholog_one2one	Euarchontoglires	56.0229	100	92.91	1
1462	Lrrc41	-0.0548934479957883	LRRC41	ortholog_one2one	Eutheria	95.2912	100	97.58	1
1463	Lrrc47	-0.118561127415536	LRRC47	ortholog_one2one	Euarchontoglires	87.6076	100	100	1
1464	Lrrc58	-0.102103699032922	LRRC58	ortholog_one2one	Euarchontoglires	94.5355	100	100	1
1465	Lrrc61	0.105098083557929	LRRC61	ortholog_one2one	Euarchontoglires	85.7143	100	100	1
1466	Lrrc8c	-0.113396448606942	LRRC8C	ortholog_one2one	Euarchontoglires	97.3848	50	99.42	1
1467	Lrrk1	0.0763392544723026	LRRK1	ortholog_one2one	Euarchontoglires	88.8779	100	100	1
1468	Lsg1	0.0412939738139116	LSG1	ortholog_one2one	Euarchontoglires	83.2298	100	100	1
1469	Lsm10	-0.0509163665874657	LSM10	ortholog_one2one	Boreoeutheria	89.3443	100	100	1
1470	Lsm14b	-0.131186174148106	LSM14B	ortholog_one2one	Euarchontoglires	94.5455	100	100	1
1471	Lsm3	-0.0291691730307291	LSM3	ortholog_one2one	Eutheria	100	100	100	1
1472	Lsm5	-0.192775026915645	LSM5	ortholog_one2one	Amniota	100	100	100	1
1473	Lsp1	0.153372706497894	LSP1	ortholog_one2one	Euarchontoglires	66.0606	100	100	0
1474	Lst1	0.420720697752743	LST1	ortholog_one2one	Euarchontoglires	51.6129	100	93.67	0
1475	Lta4h	-0.235717444332702	LTA4H	ortholog_one2one	Euarchontoglires	92.7987	100	98.94	1
1476	Ltb	0.14897703225762	LTB	ortholog_one2one	Eutheria	60.1307	100	100	1
1477	Ltbr	-0.0145506037963037	LTBR	ortholog_one2one	Euarchontoglires	68.6747	100	99.12	1
1478	Ltf	-0.733276009601442	LTF	ortholog_one2one	Euarchontoglires	70.8628	75	99.38	1
1479	Luc7l	0.0875601037079616	LUC7L	ortholog_one2one	Euarchontoglires	97.035	50	100	1
1480	Ly6d	-0.0904468761791321	LY6D	ortholog_one2one	Euarchontoglires	49.6063	100	100	0
1481	Ly6e	0.157345525354456	LY6E	ortholog_one2one	Eutheria	58.0882	100	87.67	1
1482	Ly86	0.0648231152491733	LY86	ortholog_one2one	Euarchontoglires	65.4321	100	100	1
1483	Ly96	-0.0113960843367745	LY96	ortholog_one2one	Euarchontoglires	63.75	100	100	1
1484	Lysmd1	0.0192990895745002	LYSMD1	ortholog_one2one	Euarchontoglires	83.6283	100	100	1
1485	Lyst	-0.030139530512873	LYST	ortholog_one2one	Euarchontoglires	85.6087	100	99.98	1
1486	Lyve1	-0.233747808545797	LYVE1	ortholog_one2one	Euarchontoglires	69.4969	100	100	1
1487	Lzic	-0.0507712606567242	LZIC	ortholog_one2one	Eutheria	93.6842	100	93.61	1
1488	Lztfl1	-0.0292888061410445	LZTFL1	ortholog_one2one	Euarchontoglires	90.9699	100	88.03	1
1489	M6pr	-0.00724862009936243	M6PR	ortholog_one2one	Euarchontoglires	91.7266	100	100	1
1490	Macrod2	-0.0393660887712851	MACROD2	ortholog_one2one	Boreoeutheria	66.1053	100	100	1
1491	Mad2l2	-0.00792383100131125	MAD2L2	ortholog_one2one	Euarchontoglires	98.5782	100	100	1
1492	Madd	-0.0637060369667185	MADD	ortholog_one2one	Euarchontoglires	95.5747	100	100	1
1493	Maf	0.139552021077201	MAF	ortholog_one2one	Euteleostomi	97.8378	100	100	1
1494	Mafb	0.14428776124476	MAFB	ortholog_one2one	Euarchontoglires	97.2136	100	100	1
1495	Mafk	-0.0598058662997774	MAFK	ortholog_one2one	Eutheria	98.0769	100	100	1
1496	Magi3	-0.0946630152645591	MAGI3	ortholog_one2one	Euarchontoglires	86.7886	100	99.44	1
1497	Magt1	0.0430636952329813	MAGT1	ortholog_one2one	Euarchontoglires	89.6739	100	100	1
1498	Malsu1	-0.0387957053840202	MALSU1	ortholog_one2one	Boreoeutheria	72.3684	50	100	1
1499	Malt1	-0.00776591377116694	MALT1	ortholog_one2one	Eutheria	86.9671	100	100	1
1500	Maml1	0.0121763384217813	MAML1	ortholog_one2one	Euarchontoglires	86.6667	100	100	1
1501	Maml3	0.0375548314048954	MAML3	ortholog_one2one	Euarchontoglires	87.8414	50	100	1
1502	Man1a2	0.0233711377039371	MAN1A2	ortholog_one2one	Euarchontoglires	93.7598	100	99.93	1
1503	Man1b1	-0.0177266005695794	MAN1B1	ortholog_one2one	Euarchontoglires	78.2675	25	97.33	1
1504	Man2a2	-0.0631841618310931	MAN2A2	ortholog_one2one	Sarcopterygii	89.5833	100	100	1
1507	Man2c1	0.0478951679295205	MAN2C1	ortholog_one2one	Euarchontoglires	87.9692	100	98.79	1
1508	Manba	-0.0324426927305337	MANBA	ortholog_one2one	Euarchontoglires	75.6542	100	95.36	1
1511	Map3k14	-0.0212849124982282	MAP3K14	ortholog_one2one	Euarchontoglires	84.8195	100	100	1
1512	Map3k15	0.097459379736635	MAP3K15	ortholog_one2one	Euarchontoglires	85.8001	100	100	1
1513	Map3k2	-0.0286473375446635	MAP3K2	ortholog_one2one	Euarchontoglires	96.1228	100	100	1
1514	Map3k3	-0.0360115288396104	MAP3K3	ortholog_one2one	Euarchontoglires	96.4856	75	100	1
1515	Map3k5	-0.0608148395327589	MAP3K5	ortholog_one2one	Eutheria	94.3478	100	100	1
1516	Map3k8	0.0765596203935408	MAP3K8	ortholog_one2one	Euarchontoglires	93.3619	75	100	1
1517	Map7d1	-0.102449323219455	MAP7D1	ortholog_one2one	Euarchontoglires	86.643	100	100	1
1519	Mapk8	-0.0198232307124072	MAPK8	ortholog_one2one	Eutheria	99.0632	75	100	1
1520	Mapk8ip3	0.0558896968897655	MAPK8IP3	ortholog_one2one	Euarchontoglires	93.7921	0	100	1
1521	Mapk9	0.144189851491722	MAPK9	ortholog_one2one	Amniota	95.7447	100	100	1
1523	Mapre2	0.0589716850247163	MAPRE2	ortholog_one2one	Eutheria	97.2393	100	100	1
1524	Marcks	0.361171589008952	MARCKS	ortholog_one2one	Eutheria	73.1392	100	100	1
1525	Marcksl1	0.0194752874836818	MARCKSL1	ortholog_one2one	Euarchontoglires	93.5	75	100	1
1526	Mastl	-0.0601603353995383	MASTL	ortholog_one2one	Euarchontoglires	75.4913	25	100	1
1527	Mat2a	-0.0230010115924385	MAT2A	ortholog_one2one	Euarchontoglires	99.4937	100	100	1
1528	Matk	0.100906224387057	MATK	ortholog_one2one	Euarchontoglires	84.9505	100	95.83	1
1531	Maz	0.086884099072648	MAZ	ortholog_one2one	Boreoeutheria	89.5178	100	100	1
1532	Mbd5	-0.0339520620501439	MBD5	ortholog_one2one	Eutheria	82.2917	100	100	1
1533	Mblac2	0.0479512231019656	MBLAC2	ortholog_one2one	Euarchontoglires	96.7742	100	100	1
1534	Mbnl2	-0.00865607502042472	MBNL2	ortholog_one2one	Amniota	85.5228	100	100	1
1535	Mbp	-0.0515658052184386	MBP	ortholog_one2one	Euarchontoglires	64.4	100	97.36	1
1536	Mbtps1	-0.114037633945915	MBTPS1	ortholog_one2one	Euarchontoglires	95.8175	100	100	1
1537	Mcat	-0.167836232195683	MCAT	ortholog_one2one	Euarchontoglires	75.5906	100	98.54	1
1538	Mcemp1	-0.36909969033702	MCEMP1	ortholog_one2one	Boreoeutheria	41.5301	100	100	0
1539	Mcf2l	-0.0278635906725682	MCF2L	ortholog_one2one	Euarchontoglires	83.6596	100	96.43	1
1540	Mcfd2	-0.0142340875766443	MCFD2	ortholog_one2one	Euarchontoglires	82.7586	100	89.83	1
1541	Mcl1	0.241164863594358	MCL1	ortholog_one2one	Euarchontoglires	80.3625	100	100	1
1542	Mcm3	0.113590334128608	MCM3	ortholog_one2one	Boreoeutheria	92.8571	100	98.36	1
1543	Mcm4	-0.102934449145499	MCM4	ortholog_one2one	Euarchontoglires	95.0116	100	97.34	1
1544	Mcm7	-0.119025061112806	MCM7	ortholog_one2one	Euarchontoglires	92.7677	100	100	1
1545	Mcmdc2	0.0573245152198484	MCMDC2	ortholog_one2one	Euarchontoglires	85.4626	100	98.96	1
1546	Mcoln1	-0.103423061237388	MCOLN1	ortholog_one2one	Euarchontoglires	91.3793	100	99.36	1
1547	Mctp2	-0.0841957228601801	MCTP2	ortholog_one2one	Euarchontoglires	89.2938	100	100	1
1548	Mdm1	0.186131555598675	MDM1	ortholog_one2one	Euarchontoglires	68.1059	75	99.53	1
1549	Meaf6	-0.0058678006021685	MEAF6	ortholog_one2one	Boreoeutheria	91.6667	100	100	1
1550	Mecp2	-0.0190302753127374	MECP2	ortholog_one2one	Euarchontoglires	94.2116	100	97.95	1
1551	Med12	-0.0482217769455927	MED12	ortholog_one2one	Euarchontoglires	96.758	100	100	1
1552	Med13	0.00660258803931346	MED13	ortholog_one2one	Euarchontoglires	93.7817	50	100	1
1553	Med13l	-0.0580019252493242	MED13L	ortholog_one2one	Euarchontoglires	92.0126	100	100	1
1554	Med22	-0.114897848669464	MED22	ortholog_one2one	Euarchontoglires	95	100	100	1
1555	Med25	-0.0156235634661681	MED25	ortholog_one2one	Euarchontoglires	92.7517	100	96.62	1
1558	Mef2a	0.000979219657906306	MEF2A	ortholog_one2one	Euarchontoglires	96.7871	100	100	1
1559	Mef2c	-0.0945526116273395	MEF2C	ortholog_one2one	Euarchontoglires	93.4599	100	100	1
1560	Mef2d	-0.00545993148947665	MEF2D	ortholog_one2one	Euarchontoglires	97.2763	100	100	1
1561	Mefv	0.0621504575113698	MEFV	ortholog_one2one	Euarchontoglires	40.2228	75	96.02	0
1562	Mepce	-0.0313858530271012	MEPCE	ortholog_one2one	Euarchontoglires	90.2402	75	100	1
1563	Metrnl	0.148949493413975	METRNL	ortholog_one2one	Euarchontoglires	77.492	50	100	1
1564	Mettl3	-0.0256223301458756	METTL3	ortholog_one2one	Euarchontoglires	97.069	100	99.78	1
1566	Mex3c	-0.110506399321055	MEX3C	ortholog_one2one	Euarchontoglires	94.3252	100	100	1
1567	Mfn1	0.122015037069384	MFN1	ortholog_one2one	Euarchontoglires	90.5533	100	100	1
1568	Mfng	0.123382837486571	MFNG	ortholog_one2one	Boreoeutheria	82.243	100	100	1
1569	Mfsd1	0.00790391603990384	MFSD1	ortholog_one2one	Eutheria	87.7155	100	97.2	1
1570	Mfsd10	-0.0144920272336964	MFSD10	ortholog_one2one	Euarchontoglires	80.0439	100	100	1
1571	Mfsd11	0.102923369811284	MFSD11	ortholog_one2one	Boreoeutheria	93.0958	100	94.11	1
1572	Mfsd12	0.00309094406514548	MFSD12	ortholog_one2one	Euarchontoglires	85.2941	100	82.74	1
1573	Mfsd5	-0.0635084937663533	MFSD5	ortholog_one2one	Euarchontoglires	96.2222	100	100	1
1574	Mfsd6	-0.0510179536822129	MFSD6	ortholog_one2one	Eutheria	87.5315	100	100	1
1575	Mga	-0.00029533888307311	MGA	ortholog_one2one	Euarchontoglires	82.8074	100	100	1
1576	Mgat4a	0.0361955041745659	MGAT4A	ortholog_one2one	Amniota	93.6449	100	99.78	1
1577	Mgat5	0.0607931754260179	MGAT5	ortholog_one2one	Euarchontoglires	97.2973	100	100	1
1578	Mgst1	-0.506338544855183	MGST1	ortholog_one2one	Boreoeutheria	55.8952	100	87.4	1
1579	Mical1	0.00270159674863252	MICAL1	ortholog_one2one	Euarchontoglires	79.9618	100	99.87	1
1580	Micall1	0.0586195546966588	MICALL1	ortholog_one2one	Euarchontoglires	76.6667	100	100	1
1581	Midn	-0.0174965637608999	MIDN	ortholog_one2one	Euarchontoglires	85.6299	100	100	1
1582	Mief1	0.168795210961143	MIEF1	ortholog_one2one	Euarchontoglires	92.6566	100	100	1
1583	Mier1	-0.118289390174918	MIER1	ortholog_one2one	Eutheria	87.4101	100	100	1
1584	Mier3	-0.124973403580239	MIER3	ortholog_one2one	Euarchontoglires	92.559	100	99.44	1
1585	Mif	0.0743536895132648	MIF	ortholog_one2one	Eutheria	89.5652	50	100	1
1586	Mif4gd	0.0352562921516371	MIF4GD	ortholog_one2one	Eutheria	93.2432	100	96.4	1
1587	Mis12	-0.170196121527598	MIS12	ortholog_one2one	Euarchontoglires	78.1553	75	100	1
1588	Mitd1	0.0351750499513379	MITD1	ortholog_one2one	Euarchontoglires	84.739	100	100	1
1589	Mitf	-0.0334478794026176	MITF	ortholog_one2one	Euarchontoglires	94.4867	100	100	1
1590	Mkks	0.0013207145189005	MKKS	ortholog_one2one	Euarchontoglires	76.3158	100	100	1
1591	Mkln1	-0.00969370589952507	MKLN1	ortholog_one2one	Euarchontoglires	98.7755	100	100	1
1592	Mknk1	-0.0323741212665823	MKNK1	ortholog_one2one	Boreoeutheria	92.7711	100	97.29	1
1593	Mknk2	-0.0298488402710157	MKNK2	ortholog_one2one	Boreoeutheria	93.8998	100	100	1
1594	Mkrn2	-0.0336585673316553	MKRN2	ortholog_one2one	Eutheria	88.4615	100	100	1
1595	Mllt11	-0.0876575346488023	MLLT11	ortholog_one2one	Eutheria	85.5556	100	100	1
1596	Mlxip	0.0430019199575083	MLXIP	ortholog_one2one	Euarchontoglires	86.9138	75	98.84	1
1597	Mlycd	0.0747029646405333	MLYCD	ortholog_one2one	Euarchontoglires	87.6016	100	92.66	1
1598	Mmd	0.0755307705749236	MMD	ortholog_one2one	Euarchontoglires	99.1597	100	100	1
1599	Mmgt1	0.0147155831283387	MMGT1	ortholog_one2one	Boreoeutheria	94.6565	75	100	1
1600	Mmp8	-0.660130788895438	MMP8	ortholog_one2one	Euarchontoglires	73.7634	100	98.15	1
1601	Mmp9	-0.361417232705213	MMP9	ortholog_one2one	Euarchontoglires	71.2329	100	100	1
1602	Mms19	-0.0801924096061289	MMS19	ortholog_one2one	Euarchontoglires	89.7187	100	100	1
1605	Mnt	-0.0969416258375665	MNT	ortholog_one2one	Euarchontoglires	92.7242	100	100	1
1606	Mob1b	-0.0236437098143827	MOB1B	ortholog_one2one	Eutheria	98.1481	100	100	1
1607	Mob3a	-0.0641598561094763	MOB3A	ortholog_one2one	Euarchontoglires	94.47	100	100	1
1608	Mob3b	0.00992221720276685	MOB3B	ortholog_one2one	Euarchontoglires	98.1481	50	100	1
1609	Mon1a	-0.00322693659374022	MON1A	ortholog_one2one	Euarchontoglires	94.0648	100	99.79	1
1610	Mon2	0.0388717945657877	MON2	ortholog_one2one	Euarchontoglires	94.8688	100	99.51	1
1611	Morf4l1	-0.0408495074173794	MORF4L1	ortholog_one2one	Euarchontoglires	99.7238	75	93.53	1
1612	Morn2	0.0678828240908063	MORN2	ortholog_one2one	Euarchontoglires	92.4051	100	93.69	1
1613	Mpc1	-0.00661668928781581	MPC1	ortholog_one2one	Eutheria	93.578	50	83.87	1
1615	Mpg	0.0458994829991652	MPG	ortholog_one2one	Euarchontoglires	62.4625	100	100	1
1616	Mphosph8	-0.0165140353967649	MPHOSPH8	ortholog_one2one	Euarchontoglires	76.69	50	98.1	1
1617	Mpp1	-0.00790026826436384	MPP1	ortholog_one2one	Euarchontoglires	92.9185	100	99.51	1
1618	Mpp6	0.00800294281018895	MPP6	ortholog_one2one	Euarchontoglires	95.8409	100	99.85	1
1619	Mprip	-0.107779595994112	MPRIP	ortholog_one2one	Euarchontoglires	91.8997	50	98.97	1
1620	Mpv17	0.100236606494691	MPV17	ortholog_one2one	Euarchontoglires	91.0112	100	98.6	1
1621	Mpzl3	-0.0513735439197082	MPZL3	ortholog_one2one	Euarchontoglires	86.9198	100	100	1
1622	Mre11a	-0.0756814433888928	MRE11	ortholog_one2one	Euarchontoglires	87.3938	100	100	1
1623	Mrgbp	0.108695710598555	MRGBP	ortholog_one2one	Euarchontoglires	96.5686	100	100	1
1624	Mri1	0.0387095260224685	MRI1	ortholog_one2one	Eutheria	85.9079	100	92.77	1
1625	Mroh1	-0.00136037465171637	MROH1	ortholog_one2one	Euarchontoglires	79.0244	100	100	1
1626	Mrpl17	0.0267152198890486	MRPL17	ortholog_one2one	Euarchontoglires	84.0909	100	100	1
1629	Mrpl38	0.0122937061556077	MRPL38	ortholog_one2one	Euarchontoglires	86.3158	100	100	1
1630	Mrpl47	-0.0239370636464312	MRPL47	ortholog_one2one	Boreoeutheria	76.9841	100	100	1
1631	Mrpl50	-0.00766945118535262	MRPL50	ortholog_one2one	Euarchontoglires	76.7296	100	100	1
1632	Mrpl52	0.192049277879978	MRPL52	ortholog_one2one	Euarchontoglires	80.9917	100	97.1	1
1633	Mrps24	0.0657852235119673	MRPS24	ortholog_one2one	Euarchontoglires	83.2335	50	100	1
1634	Mrps28	0.0991606109155004	MRPS28	ortholog_one2one	Euarchontoglires	73.1183	100	91.8	1
1635	Mrps9	-0.0811769036138358	MRPS9	ortholog_one2one	Euarchontoglires	77.6923	100	100	1
1636	Mrrf	0.0328705092837335	MRRF	ortholog_one2one	Euarchontoglires	85.1145	100	100	1
1645	Msh3	0.11510846404497	MSH3	ortholog_one2one	Euarchontoglires	81.4612	100	95.79	1
1646	Msh6	-0.0320111340395112	MSH6	ortholog_one2one	Euarchontoglires	85.567	100	99.62	1
1647	Msl2	0.0571215989299533	MSL2	ortholog_one2one	Euarchontoglires	98.9601	100	100	1
1648	Msn	0.0374125681977586	MSN	ortholog_one2one	Euarchontoglires	98.6135	100	100	1
1649	Msrb1	0.616877644105581	MSRB1	ortholog_one2one	Euarchontoglires	91.3793	100	97.14	1
1650	mt-Atp6	-0.35163720828422	MT-ATP6	ortholog_one2one	Eutheria	75.6637	100	100	1
1651	mt-Co1	-0.501228433063976	MT-CO1	ortholog_one2one	Eutheria	90.6615	100	100	1
1652	mt-Co2	-0.344932680254935	MT-CO2	ortholog_one2one	Mammalia	71.3656	100	100	1
1653	mt-Co3	-0.388207233469094	MT-CO3	ortholog_one2one	Euarchontoglires	86.9732	100	100	1
1654	mt-Cytb	-0.227459316890152	MT-CYB	ortholog_one2one	Boreoeutheria	77.9528	50	100	1
1655	mt-Nd1	-0.160891464045816	MT-ND1	ortholog_one2one	Euarchontoglires	77.044	50	100	1
1656	mt-Nd4	-0.154714238581033	MT-ND4	ortholog_one2one	Eutheria	66.8845	100	100	1
1657	Mta1	-0.0826952806942023	MTA1	ortholog_one2one	Euarchontoglires	97.0128	100	99.16	1
1658	Mta3	0.0352009475366046	MTA3	ortholog_one2one	Euarchontoglires	93.5702	100	97.52	1
1659	Mtdh	-0.0828331929379913	MTDH	ortholog_one2one	Euarchontoglires	91.5371	100	100	1
1661	Mthfd1	0.00126604328674932	MTHFD1	ortholog_one2one	Eutheria	93.1551	75	100	1
1662	Mtmr10	-0.045730190393654	MTMR10	ortholog_one2one	Euarchontoglires	92.607	75	99.54	1
1663	Mtor	-0.0192454556791411	MTOR	ortholog_one2one	Euarchontoglires	98.8623	100	100	1
1664	Mtpap	0.0189253973282552	MTPAP	ortholog_one2one	Euarchontoglires	76.2393	100	100	1
1665	Mttp	0.142997211417666	MTTP	ortholog_one2one	Euarchontoglires	82.6183	100	99.49	1
1666	Mtus2	0.0103134738500312	MTUS2	ortholog_one2one	Euarchontoglires	22.8381	100	99.92	0
1667	Mul1	0.0439557041105656	MUL1	ortholog_one2one	Euarchontoglires	89.7727	100	100	1
1668	Mvp	-0.0768978834721605	MVP	ortholog_one2one	Euarchontoglires	90.2299	100	100	1
1669	Mxi1	-0.153337465095189	MXI1	ortholog_one2one	Euarchontoglires	95.2542	100	97.98	1
1670	Myadm	0.0532761246645507	MYADM	ortholog_one2one	Eutheria	84.6875	75	100	1
1671	Mycbp2	-0.0684719299051238	MYCBP2	ortholog_one2one	Boreoeutheria	95.5752	100	100	1
1672	Myd88	0.0299631188674707	MYD88	ortholog_one2one	Boreoeutheria	81.0811	75	99.63	1
1673	Myh9	-0.192987596530734	MYH9	ortholog_one2one	Euarchontoglires	97.0918	100	99.91	1
1674	Myl2	-0.0691096797584892	MYL2	ortholog_one2one	Euteleostomi	96.3855	100	78.16	1
1675	Myl9	0.11941498882058	MYL9	ortholog_one2one	Euteleostomi	99.4186	100	100	1
1676	Mylip	0.0209956316669077	MYLIP	ortholog_one2one	Euarchontoglires	96.1798	100	100	1
1677	Mylpf	0.0813822968000588	MYLPF	ortholog_one2one	Eutheria	96.4497	75	100	1
1678	Myo1c	-0.006082497358026	MYO1C	ortholog_one2one	Euarchontoglires	95.8812	100	100	1
1679	Myo1d	-0.0500196694228766	MYO1D	ortholog_one2one	Euarchontoglires	97.6143	100	99.86	1
1680	Myo6	0.0565610557733116	MYO6	ortholog_one2one	Euarchontoglires	96.8304	100	98.49	1
1681	Myo9a	-0.00189764215668919	MYO9A	ortholog_one2one	Euarchontoglires	86.165	100	100	1
1682	Myo9b	0.0382660756451356	MYO9B	ortholog_one2one	Euarchontoglires	79.6053	50	99.19	1
1683	Mysm1	-0.0686551750546602	MYSM1	ortholog_one2one	Euarchontoglires	78.7546	50	99.04	1
1686	N4bp1	-0.0331782669617711	N4BP1	ortholog_one2one	Euarchontoglires	81.187	100	100	1
1687	N4bp2	0.0249368232334018	N4BP2	ortholog_one2one	Euarchontoglires	71.1561	100	100	1
1688	N4bp2l2	-0.0354719912395842	N4BP2L2	ortholog_one2one	Boreoeutheria	18.4348	100	98.67	0
1689	N4bp3	0.0745251036640034	N4BP3	ortholog_one2one	Euarchontoglires	91.9926	50	100	1
1690	Naa16	-0.0130023895134866	NAA16	ortholog_one2one	Euarchontoglires	88.1944	100	100	1
1691	Naa40	0.198145978999849	NAA40	ortholog_one2one	Euarchontoglires	97.8903	100	93.48	1
1692	Naaa	0.0967195615120318	NAAA	ortholog_one2one	Euarchontoglires	75.6906	100	98.59	1
1693	Nabp1	-0.104750872039774	NABP1	ortholog_one2one	Boreoeutheria	83.8384	100	100	1
1694	Nae1	0.0152143290728888	NAE1	ortholog_one2one	Eutheria	97.0037	100	94.47	1
1695	Naga	0.0189489739754717	NAGA	ortholog_one2one	Boreoeutheria	81.6867	100	99.97	1
1696	Nagpa	0.0834857352028147	NAGPA	ortholog_one2one	Euarchontoglires	80.4642	75	98.66	1
1697	Nap1l1	-0.00277817039067098	NAP1L1	ortholog_one2one	Euarchontoglires	98.2097	100	97.38	1
1698	Napa	-0.0285861424289844	NAPA	ortholog_one2one	Eutheria	98.3051	100	97.71	1
1699	Napg	0.0901130307125801	NAPG	ortholog_one2one	Eutheria	98.0769	25	100	1
1700	Narf	-0.03279990508865	NARF	ortholog_one2one	Euarchontoglires	84.4156	100	91.26	1
1701	Nars	-0.0340430769763439	NARS1	ortholog_one2one	Boreoeutheria	91.771	100	99.49	1
1702	Nbeal1	-0.0176779484845859	NBEAL1	ortholog_one2one	Boreoeutheria	90.4018	100	99.81	1
1703	Nbr1	0.067066075684145	NBR1	ortholog_one2one	Euarchontoglires	82.9959	100	99.89	1
1704	Ncln	-0.0559556050363697	NCLN	ortholog_one2one	Euarchontoglires	93.4281	100	99.4	1
1705	Ncoa1	-0.0273968387695387	NCOA1	ortholog_one2one	Euarchontoglires	91.2456	100	100	1
1706	Ncoa2	0.0103162509294142	NCOA2	ortholog_one2one	Euarchontoglires	94.3912	100	100	1
1707	Ncoa3	-0.0323043313142201	NCOA3	ortholog_one2one	Euarchontoglires	83.9629	100	98.65	1
1708	Ncoa5	0.000996771358994447	NCOA5	ortholog_one2one	Boreoeutheria	92.7461	100	100	1
1709	Ncoa6	-0.0149326090359322	NCOA6	ortholog_one2one	Euarchontoglires	91.3485	100	99.36	1
1710	Ncor2	-0.05888085466934	NCOR2	ortholog_one2one	Euarchontoglires	87.6013	100	99.55	1
1713	Ndor1	-0.0165519755280912	BX255925.3	ortholog_one2one	Euarchontoglires	73.7589	100	100	1
1714	Ndrg1	-0.00737337098156483	NDRG1	ortholog_one2one	Eutheria	93.6548	100	98.04	1
1715	Ndst1	0.0707054994817845	NDST1	ortholog_one2one	Euarchontoglires	97.7324	100	100	1
1718	Nedd4l	-0.0364503311416205	NEDD4L	ortholog_one2one	Eutheria	97.8484	100	100	1
1719	Neil3	-0.0139156220216556	NEIL3	ortholog_one2one	Euarchontoglires	73.7624	100	100	1
1720	Nek6	0.0975807951310468	NEK6	ortholog_one2one	Euarchontoglires	95.2077	100	100	1
1721	Nek9	0.00522367733582022	NEK9	ortholog_one2one	Euarchontoglires	95.0203	100	100	1
1722	Nelfb	-0.0592103284282271	NELFB	ortholog_one2one	Euarchontoglires	93.1854	100	100	1
1723	Nemf	0.0294300022888934	NEMF	ortholog_one2one	Eutheria	89.4737	100	100	1
1724	Neurl3	0.00937934981677825	NEURL3	ortholog_one2one	Euarchontoglires	68.1102	50	100	1
1725	Nf1	0.0272962578015021	NF1	ortholog_one2one	Euarchontoglires	98.3809	50	98.88	1
1726	Nf2	0.0129802765828495	NF2	ortholog_one2one	Euarchontoglires	98.3222	100	98.56	1
1727	Nfam1	0.0131859657720044	NFAM1	ortholog_one2one	Euarchontoglires	46.2121	75	100	0
1728	Nfat5	-0.0422408164513335	NFAT5	ortholog_one2one	Eutheria	92.3969	100	100	1
1729	Nfatc1	-0.0433642749935847	NFATC1	ortholog_one2one	Euarchontoglires	84.1321	100	100	1
1730	Nfia	-0.00662819605624492	NFIA	ortholog_one2one	Euarchontoglires	99.2141	100	97.29	1
1731	Nfic	-0.108855753607423	NFIC	ortholog_one2one	Euarchontoglires	93.6219	100	95.87	1
1732	Nfil3	-0.00722534551815969	NFIL3	ortholog_one2one	Euarchontoglires	84.4156	100	100	1
1733	Nfix	0.0415734044905273	NFIX	ortholog_one2one	Euarchontoglires	83.4008	100	100	1
1734	Nfkb2	-0.0314350212386682	NFKB2	ortholog_one2one	Euarchontoglires	91.6574	100	100	1
1735	Nfkbia	-0.0707447998764421	NFKBIA	ortholog_one2one	Euarchontoglires	90.7643	100	100	1
1736	Nfkbid	-0.0568597736603802	NFKBID	ortholog_one2one	Euarchontoglires	84.0979	100	97.81	1
1737	Nfkbie	0.0678239952972927	NFKBIE	ortholog_one2one	Euarchontoglires	81.8681	100	100	1
1738	Nfkbiz	0.102573237314558	NFKBIZ	ortholog_one2one	Euarchontoglires	80.3571	100	100	1
1739	Nfrkb	-0.189638037900549	NFRKB	ortholog_one2one	Euarchontoglires	93.9815	100	99.79	1
1740	Nfx1	-0.0151858589806273	NFX1	ortholog_one2one	Eutheria	88.6894	100	98.54	1
1741	Ngly1	-0.0788576398024971	NGLY1	ortholog_one2one	Euarchontoglires	84.4854	100	99.91	1
1742	Nhlrc3	0.0130739743005983	NHLRC3	ortholog_one2one	Euarchontoglires	83.5735	100	100	1
1743	Nhp2	0.030408357909271	NHP2	ortholog_one2one	Euarchontoglires	89.5425	100	97.36	1
1744	Ninj1	0.107655326240887	NINJ1	ortholog_one2one	Euarchontoglires	89.4737	100	100	1
1745	Nipa2	0.0562021563758738	NIPA2	ortholog_one2one	Boreoeutheria	94.7075	75	100	1
1746	Nipal3	-0.0684572408190762	NIPAL3	ortholog_one2one	Euarchontoglires	77.2727	100	92.16	1
1747	Nisch	-0.042249687065066	NISCH	ortholog_one2one	Euarchontoglires	83.3647	100	98.24	1
1748	Nit2	0.135072483610712	NIT2	ortholog_one2one	Euarchontoglires	89.4928	100	89.47	1
1749	Nkg7	0.0388375770464206	NKG7	ortholog_one2one	Euarchontoglires	69.697	100	100	1
1750	Nkiras1	0.119014757339079	NKIRAS1	ortholog_one2one	Eutheria	95.3125	100	95.11	1
1751	Nlk	-0.0422794898609156	NLK	ortholog_one2one	Euarchontoglires	99.8102	100	100	1
1752	Nlrc5	0.0674925892252263	NLRC5	ortholog_one2one	Euarchontoglires	62.141	100	98.09	1
1753	Nlrp12	0.000193361095987797	NLRP12	ortholog_one2one	Eutheria	72.6755	50	100	1
1754	Nlrp3	-0.0215448436010294	NLRP3	ortholog_one2one	Amniota	82.8654	25	100	1
1755	Nme5	0.0296298306820558	NME5	ortholog_one2one	Boreoeutheria	86.2559	100	100	1
1756	Nme7	0.0243295139803005	NME7	ortholog_one2one	Euarchontoglires	84.0506	100	96.76	1
1757	Nmrk1	-0.036423635481116	NMRK1	ortholog_one2one	Euarchontoglires	77.4359	100	100	1
1758	Noa1	-0.0493333735005531	NOA1	ortholog_one2one	Euarchontoglires	75.6133	100	100	1
1759	Noc2l	-0.00711032279876437	NOC2L	ortholog_one2one	Euarchontoglires	73.6	75	99.69	1
1760	Nolc1	-0.0736010514412896	NOLC1	ortholog_one2one	Euarchontoglires	69.5157	100	99.53	1
1761	Nono	-0.153028219471701	NONO	ortholog_one2one	Eutheria	98.5201	100	100	1
1762	Nop58	-0.038148862006419	NOP58	ortholog_one2one	Euarchontoglires	94.403	100	99.26	1
1763	Nop9	0.0638889321506673	NOP9	ortholog_one2one	Euarchontoglires	81.9182	100	100	1
1764	Notch1	-0.100253338482254	NOTCH1	ortholog_one2one	Euarchontoglires	91.5053	100	99.86	1
1765	Notch2	0.0455483790561828	NOTCH2	ortholog_one2one	Euarchontoglires	92.4788	75	99.42	1
1766	Noxred1	-0.00937876244635909	NOXRED1	ortholog_one2one	Euarchontoglires	59.5628	100	100	1
1767	Npc1	-0.055305238551873	NPC1	ortholog_one2one	Euarchontoglires	85.8262	100	98.27	1
1768	Nprl2	-0.0572975410559253	NPRL2	ortholog_one2one	Euarchontoglires	98.1579	100	100	1
1769	Nr2c2ap	-0.0305789522619963	NR2C2AP	ortholog_one2one	Boreoeutheria	82.1429	100	96.85	1
1770	Nr2f6	-0.0152842009627596	NR2F6	ortholog_one2one	Eutheria	95.3846	100	100	1
1771	Nr3c1	-0.047775327629192	NR3C1	ortholog_one2one	Euarchontoglires	88.6364	100	99.51	1
1772	Nr4a1	0.0987168196629673	NR4A1	ortholog_one2one	Euarchontoglires	91.3478	100	99.58	1
1773	Nrde2	0.0770237393313844	NRDE2	ortholog_one2one	Euarchontoglires	79.8635	100	100	1
1774	Nrgn	0.152243563020749	NRGN	ortholog_one2one	Euarchontoglires	96.1538	75	100	1
1775	Nrm	-0.0533352953310295	NRM	ortholog_one2one	Euarchontoglires	93.8931	100	100	1
1776	Nrros	0.0445186296757739	NRROS	ortholog_one2one	Euarchontoglires	77.1151	75	98.92	1
1777	Nsf	0.0152617024532392	NSF	ortholog_one2one	Theria	98.1183	75	99.97	1
1778	Nsmf	0.0248573420844671	NSMF	ortholog_one2one	Euarchontoglires	93.985	100	100	1
1779	Nsrp1	-0.0223217987342926	NSRP1	ortholog_one2one	Eutheria	75.2768	100	93.74	1
1780	Nsun2	-0.0761934477407866	NSUN2	ortholog_one2one	Euarchontoglires	88.111	100	100	1
1781	Nsun3	-0.0228605372179527	NSUN3	ortholog_one2one	Euarchontoglires	80.4598	75	98.86	1
1782	Nsun4	0.0566336490144321	NSUN4	ortholog_one2one	Euarchontoglires	86.3517	100	99.87	1
1783	Nsun6	-0.0145236880820172	NSUN6	ortholog_one2one	Euarchontoglires	80.042	100	100	1
1784	Nt5dc2	-0.0373235570062465	NT5DC2	ortholog_one2one	Euarchontoglires	97.9487	100	100	1
1785	Ntmt1	0.13437882783959	NTMT1	ortholog_one2one	Euarchontoglires	94.1704	100	100	1
1786	Nuak2	-0.0406931960193968	NUAK2	ortholog_one2one	Euarchontoglires	85.133	100	100	1
1787	Nudt14	0.0567805529170131	NUDT14	ortholog_one2one	Euarchontoglires	82.4324	100	100	1
1789	Nudt18	0.12491374735426	NUDT18	ortholog_one2one	Euarchontoglires	81.1145	100	100	1
1790	Nudt19	0.013892916425672	NUDT19	ortholog_one2one	Euarchontoglires	64.986	100	100	1
1791	Nudt2	-0.183514184286069	NUDT2	ortholog_one2one	Euarchontoglires	89.1156	100	100	1
1792	Nudt5	-0.275692667142364	NUDT5	ortholog_one2one	Euarchontoglires	82.5688	100	99.65	1
1793	Nudt9	-0.0321656814281964	NUDT9	ortholog_one2one	Euarchontoglires	89.4286	100	100	1
1794	Nufip2	-0.145558288174294	NUFIP2	ortholog_one2one	Euarchontoglires	93.9306	100	98.13	1
1795	Numa1	-0.0843861553541785	NUMA1	ortholog_one2one	Euarchontoglires	82.808	100	100	1
1796	Numbl	-0.126111655940822	NUMBL	ortholog_one2one	Eutheria	95.6954	100	100	1
1797	Nup214	-0.0184194546357099	NUP214	ortholog_one2one	Boreoeutheria	77.506	100	98.62	1
1798	Nup35	0.0766252896187241	NUP35	ortholog_one2one	Boreoeutheria	92.6154	100	97.49	1
1799	Nup54	-0.183475322149215	NUP54	ortholog_one2one	Euarchontoglires	95.2941	100	99.06	1
1800	Nup62	-0.0871176269647874	NUP62	ortholog_one2one	Eutheria	73.5741	100	99.89	1
1801	Nupr1l	-0.148993148900151	NUPR2	ortholog_one2one	Euarchontoglires	64.7059	0	100	1
1805	Nxpe3	0.111019171368353	NXPE3	ortholog_one2one	Eutheria	88.551	100	100	1
1809	Oas2	0.00945336043142151	OAS2	ortholog_one2one	Euarchontoglires	56.1917	100	94.26	1
1810	Oas3	0.029842516237015	OAS3	ortholog_one2one	Eutheria	67.2232	100	98.19	1
1811	Oasl1	-0.0872770706617213	OASL	ortholog_one2one	Euarchontoglires	70.8415	50	100	1
1812	Oat	0.0374989687421616	OAT	ortholog_one2one	Euarchontoglires	90.8884	100	100	1
1813	Odc1	-0.0103738189389526	ODC1	ortholog_one2one	Eutheria	90.6725	50	100	1
1814	Ogfod1	-0.00579582957945316	OGFOD1	ortholog_one2one	Euarchontoglires	82.5688	100	100	1
1815	Ogfod2	-0.060381531863338	OGFOD2	ortholog_one2one	Euarchontoglires	85.6734	100	100	1
1816	Ogg1	-0.114254186190991	OGG1	ortholog_one2one	Euarchontoglires	80.2899	100	86.9	1
1817	Ogt	-0.0305188625057854	OGT	ortholog_one2one	Euarchontoglires	99.6176	75	100	1
1818	Opa3	-0.130386359787694	OPA3	ortholog_one2one	Eutheria	69.8324	100	97.74	1
1819	Orai3	-0.0329719058784702	ORAI3	ortholog_one2one	Euarchontoglires	90.3448	100	100	1
1822	Ormdl3	0.00584412155502688	ORMDL3	ortholog_one2one	Euarchontoglires	96.732	100	100	1
1823	Osbp	-0.0216330871059118	OSBP	ortholog_one2one	Euarchontoglires	95.9006	100	100	1
1824	Osbpl7	-0.0428857375963203	OSBPL7	ortholog_one2one	Euarchontoglires	92.8315	100	100	1
1825	Oscp1	-0.0515799287227288	OSCP1	ortholog_one2one	Boreoeutheria	86.8074	100	100	1
1826	Oser1	-0.106684368326998	OSER1	ortholog_one2one	Euarchontoglires	86.9416	100	100	1
1827	Osgin1	0.0465909078397554	OSGIN1	ortholog_one2one	Boreoeutheria	81.59	100	100	1
1828	Osm	-0.0625077140575385	OSM	ortholog_one2one	Euarchontoglires	44.1065	100	98.69	0
1829	Otud1	0.014695346150791	OTUD1	ortholog_one2one	Eutheria	81.2775	100	98.78	1
1830	Otud4	-0.0469782898696739	OTUD4	ortholog_one2one	Euarchontoglires	82.3848	100	100	1
1831	Otud7b	-0.103818318889564	OTUD7B	ortholog_one2one	Euarchontoglires	91.3095	100	100	1
1832	Ovgp1	0.0405125231556411	OVGP1	ortholog_one2one	Euarchontoglires	55.2011	100	95.97	1
1833	Oxa1l	0.0625785827175991	OXA1L	ortholog_one2one	Euarchontoglires	75.0577	100	99.58	1
1834	Oxct1	-0.046192255258083	OXCT1	ortholog_one2one	Euarchontoglires	92.1154	100	100	1
1835	Oxr1	0.0259195202603165	OXR1	ortholog_one2one	Euarchontoglires	84.4111	100	99.72	1
1836	Oxsm	0.0873648469514171	OXSM	ortholog_one2one	Eutheria	84.3137	100	100	1
1837	Oxsr1	-0.050284807081972	OXSR1	ortholog_one2one	Euarchontoglires	95.6357	100	100	1
1838	P2rx4	-0.109507789130118	P2RX4	ortholog_one2one	Euarchontoglires	87.3711	50	100	1
1839	P2ry12	0.0660317891702896	P2RY12	ortholog_one2one	Euarchontoglires	85.879	100	100	1
1840	P2ry13	-0.00172559809479277	P2RY13	ortholog_one2one	Euarchontoglires	76.5579	100	100	1
1841	P2ry2	0.0218681024594815	P2RY2	ortholog_one2one	Euarchontoglires	90.3485	100	100	1
1842	P2ry6	0.0799994817946527	P2RY6	ortholog_one2one	Boreoeutheria	86.5854	100	100	1
1843	P4ha1	0.0873236473692964	P4HA1	ortholog_one2one	Eutheria	93.8202	50	100	1
1846	Pacs2	0.0702102036258735	PACS2	ortholog_one2one	Euarchontoglires	94.1704	100	99.91	1
1847	Paf1	-0.0275350585799167	PAF1	ortholog_one2one	Euarchontoglires	97.9439	100	99.36	1
1848	Pafah1b3	-0.102988334754357	PAFAH1B3	ortholog_one2one	Euarchontoglires	95.6897	100	99.38	1
1849	Pag1	-0.124688682094213	PAG1	ortholog_one2one	Euarchontoglires	79.2541	100	100	1
1850	Paics	0.0359032705473016	PAICS	ortholog_one2one	Euarchontoglires	94.8235	100	99.33	1
1851	Pak1ip1	0.0578633382072349	PAK1IP1	ortholog_one2one	Euarchontoglires	73.2984	100	100	1
1852	Pak4	0.181755505861588	PAK4	ortholog_one2one	Eutheria	92.4115	100	100	1
1853	Palm	-0.0552281375017042	PALM	ortholog_one2one	Eutheria	80.6788	100	99.7	1
1855	Pan2	-0.0352741604499342	PAN2	ortholog_one2one	Euarchontoglires	96.0833	100	100	1
1856	Pank4	0.0216715383746126	PANK4	ortholog_one2one	Euarchontoglires	85.9756	100	100	1
1857	Papss1	0.0588472959227644	PAPSS1	ortholog_one2one	Eutheria	98.7179	100	99.76	1
1858	Pard6a	0.142513432518272	PARD6A	ortholog_one2one	Euarchontoglires	93.0636	100	100	1
1859	Parp10	0.0660751821470695	PARP10	ortholog_one2one	Euarchontoglires	67.3958	100	100	1
1860	Parp11	-0.119833597006547	PARP11	ortholog_one2one	Euarchontoglires	94.8641	100	99.29	1
1861	Parp12	0.0884601352697336	PARP12	ortholog_one2one	Euarchontoglires	80.3094	100	100	1
1862	Parp14	-0.0395647946609513	PARP14	ortholog_one2one	Boreoeutheria	62.7958	100	99.53	1
1863	Parp6	-0.0946058345897297	PARP6	ortholog_one2one	Euarchontoglires	99.6825	100	100	1
1864	Parp8	-0.00190288318511175	PARP8	ortholog_one2one	Boreoeutheria	92.1437	100	97.5	1
1865	Parp9	-0.000297292130086868	PARP9	ortholog_one2one	Euarchontoglires	61.4458	100	99.36	1
1866	Pbrm1	-0.0612395253443609	PBRM1	ortholog_one2one	Euarchontoglires	94.0728	100	100	1
1867	Pbx2	-0.0262933981046364	PBX2	ortholog_one2one	Euarchontoglires	97.907	100	100	1
1868	Pbxip1	-0.000231598723678039	PBXIP1	ortholog_one2one	Euarchontoglires	71.3893	100	100	1
1869	Pcbd2	0.0286338837663715	PCBD2	ortholog_one2one	Euarchontoglires	74.2647	100	100	1
1870	Pcf11	0.029367157840028	PCF11	ortholog_one2one	Eutheria	93.6896	100	99.98	1
1871	Pcgf3	-0.119852610401385	PCGF3	ortholog_one2one	Euarchontoglires	97.9253	100	93.43	1
1872	Pck2	0.0137190435589123	PCK2	ortholog_one2one	Euarchontoglires	88.4558	100	98.36	1
1873	Pcm1	-0.0653267455728985	PCM1	ortholog_one2one	Euarchontoglires	88.6914	75	100	1
1874	Pcmtd1	-0.0548070198275123	PCMTD1	ortholog_one2one	Euarchontoglires	98.5994	75	94.56	1
1875	Pcnt	0.0188333141814338	PCNT	ortholog_one2one	Euarchontoglires	60.8368	100	94.87	1
1876	Pcnx	0.0463577362571963	PCNX1	ortholog_one2one	Euarchontoglires	90.8703	100	99.47	1
1877	Pcp4	-0.155650841663842	PCP4	ortholog_one2one	Eutheria	96.7742	100	97.95	1
1878	Pctp	0.0668126450980897	PCTP	ortholog_one2one	Eutheria	74.2991	100	90.76	1
1879	Pcyt2	-0.0560858670498166	PCYT2	ortholog_one2one	Euarchontoglires	91.5842	100	99.03	1
1880	Pdcd2	-0.0401741466637945	PDCD2	ortholog_one2one	Euarchontoglires	84.5481	50	98.65	1
1883	Pdcd4	0.0396372781667165	PDCD4	ortholog_one2one	Euarchontoglires	96.8017	100	99.85	1
1884	Pde3b	-0.0481914542849526	PDE3B	ortholog_one2one	Euarchontoglires	80.8007	100	100	1
1885	Pde4b	0.136393802133541	PDE4B	ortholog_one2one	Euarchontoglires	88.7656	100	99.96	1
1886	Pde7a	-0.0850389627327693	PDE7A	ortholog_one2one	Euarchontoglires	94.1909	100	98.87	1
1887	Pdia4	-0.00643669982625895	PDIA4	ortholog_one2one	Euarchontoglires	88.2995	100	100	1
1888	Pdk1	0.0666610641654207	PDK1	ortholog_one2one	Euarchontoglires	91.7051	100	100	1
1889	Pdlim1	0.111866345017338	PDLIM1	ortholog_one2one	Eutheria	88.3792	100	100	1
1890	Pdpn	-0.164970961078443	PDPN	ortholog_one2one	Euarchontoglires	44.186	75	100	0
1891	Pdxk	0.103698460447394	PDXK	ortholog_one2one	Euarchontoglires	86.2179	50	87.03	1
1892	Peak1	-0.0404342928180964	PEAK1	ortholog_one2one	Euarchontoglires	86.513	100	100	1
1893	Pecam1	-0.130773490061488	PECAM1	ortholog_one2one	Eutheria	64.5117	100	99.8	1
1894	Peli1	0.0324680100296649	PELI1	ortholog_one2one	Euarchontoglires	99.7608	100	100	1
1895	Pepd	-0.0572040064369759	PEPD	ortholog_one2one	Euarchontoglires	89.0467	100	99.83	1
1896	Per1	-0.0839975852882178	PER1	ortholog_one2one	Eutheria	91.7119	100	100	1
1897	Per2	0.266168349346279	PER2	ortholog_one2one	Euarchontoglires	78.8385	100	99.95	1
1898	Pes1	-0.195122606740869	PES1	ortholog_one2one	Euarchontoglires	88.0137	100	100	1
1899	Pex5	-0.0931695574646988	PEX5	ortholog_one2one	Euarchontoglires	93.5837	75	99.55	1
1900	Pex6	0.0842057046356522	PEX6	ortholog_one2one	Euarchontoglires	87.7676	100	100	1
1901	Pfas	0.0339636941693986	PFAS	ortholog_one2one	Euarchontoglires	88.4069	75	100	1
1902	Pfkfb4	-0.0251740483022793	PFKFB4	ortholog_one2one	Eutheria	97.4414	100	97.03	1
1903	Pfkl	-0.0743004075149324	PFKL	ortholog_one2one	Euarchontoglires	94.2308	100	99.44	1
1904	Pfn1	-0.588649543929269	PFN1	ortholog_one2one	Mammalia	95.7143	100	100	1
1905	Pgam5	0.124349460035621	PGAM5	ortholog_one2one	Euarchontoglires	93.75	100	97.55	1
1906	Pglyrp1	-0.62419597628783	PGLYRP1	ortholog_one2one	Euarchontoglires	69.7802	100	100	1
1907	Pgrmc1	-0.0121993597680659	PGRMC1	ortholog_one2one	Euarchontoglires	95.3846	100	100	1
1908	Pgrmc2	0.0932603601832787	PGRMC2	ortholog_one2one	Euarchontoglires	90.3226	100	100	1
1909	Phactr4	-0.00445179002954777	PHACTR4	ortholog_one2one	Euarchontoglires	81.4121	100	97.83	1
1910	Phax	0.0633729967809356	PHAX	ortholog_one2one	Euarchontoglires	86.4935	100	97.26	1
1911	Phc1	0.0980043263432192	PHC1	ortholog_one2one	Euarchontoglires	91.9802	100	100	1
1912	Phc2	0.0137940258465706	PHC2	ortholog_one2one	Euarchontoglires	86.7059	100	100	1
1913	Phc3	0.0453939142062529	PHC3	ortholog_one2one	Eutheria	93.6799	100	100	1
1914	Phf1	-0.0120239877400306	PHF1	ortholog_one2one	Euarchontoglires	93.7388	50	100	1
1915	Phf20	-0.0593476184729822	PHF20	ortholog_one2one	Boreoeutheria	88.9109	100	99.24	1
1916	Phf21a	-0.0793193195878182	PHF21A	ortholog_one2one	Euarchontoglires	94.4767	100	100	1
1917	Phf6	-0.0323183876285094	PHF6	ortholog_one2one	Boreoeutheria	97.5275	100	100	1
1918	Phf8	0.0235073499130822	PHF8	ortholog_one2one	Euarchontoglires	94.7214	100	98.45	1
1919	Phip	-0.0987888536928495	PHIP	ortholog_one2one	Euarchontoglires	94.8929	100	100	1
1920	Phrf1	-0.0193970433850952	PHRF1	ortholog_one2one	Euarchontoglires	68.8466	100	100	1
1921	Phyh	-0.0477570182194359	PHYH	ortholog_one2one	Euarchontoglires	78.1065	100	99.06	1
1922	Phykpl	-0.0312368501769571	PHYKPL	ortholog_one2one	Euarchontoglires	83.5118	100	97.78	1
1925	Pi4k2b	-0.0124522663262288	PI4K2B	ortholog_one2one	Euarchontoglires	80.8102	100	100	1
1926	Pi4ka	-0.00662430657022725	PI4KA	ortholog_one2one	Euarchontoglires	97.6517	50	99.92	1
1927	Pi4kb	-0.0896585909182886	PI4KB	ortholog_one2one	Euarchontoglires	98.5294	100	100	1
1928	Pibf1	-0.00598606743041646	PIBF1	ortholog_one2one	Euarchontoglires	87.8307	100	100	1
1929	Picalm	0.139021962545732	PICALM	ortholog_one2one	Eutheria	96.5152	100	100	1
1931	Pid1	0.0231738268436059	PID1	ortholog_one2one	Euarchontoglires	92.1659	100	92.04	1
1932	Piga	-0.0839147626638041	PIGA	ortholog_one2one	Euarchontoglires	87.6289	100	99.06	1
1933	Pigb	-0.0607016576769177	PIGB	ortholog_one2one	Euarchontoglires	78.4133	100	97.19	1
1934	Pigl	-0.16513798725838	PIGL	ortholog_one2one	Eutheria	78.5714	100	92.14	1
1935	Pigm	-0.0377535943477382	PIGM	ortholog_one2one	Eutheria	89.8345	100	100	1
1936	Pign	-0.0908702132362703	PIGN	ortholog_one2one	Euarchontoglires	87.1106	100	94.19	1
1937	Pigp	-0.00949283027367558	PIGP	ortholog_one2one	Euarchontoglires	61.9512	100	98.54	1
1938	Pik3c2a	-0.00633168526127817	PIK3C2A	ortholog_one2one	Euarchontoglires	89.9763	75	100	1
1939	Pik3ca	0.00905434023571751	PIK3CA	ortholog_one2one	Euarchontoglires	98.6891	100	99.38	1
1940	Pik3cd	-0.0244671450795791	PIK3CD	ortholog_one2one	Euarchontoglires	94.2693	100	100	1
1941	Pik3ip1	-0.0426459529920797	PIK3IP1	ortholog_one2one	Euarchontoglires	78.7879	100	100	1
1942	Pik3r1	0.00162598183601602	PIK3R1	ortholog_one2one	Boreoeutheria	95.9945	100	100	1
1945	Pik3r4	-0.0278368647461376	PIK3R4	ortholog_one2one	Euarchontoglires	95.729	100	100	1
1946	Pik3r5	0.0169260873110337	PIK3R5	ortholog_one2one	Euarchontoglires	86.9116	100	100	1
1947	Pik3r6	0.0418959272289199	PIK3R6	ortholog_one2one	Euarchontoglires	82.4074	100	100	1
1948	Pim1	-0.0879229877999134	PIM1	ortholog_one2one	Boreoeutheria	94.2492	75	100	1
1949	Pink1	0.0329745383395965	PINK1	ortholog_one2one	Euarchontoglires	81.3793	100	100	1
1950	Pip4k2a	0.00250173063544539	PIP4K2A	ortholog_one2one	Euarchontoglires	98.2716	100	99.51	1
1951	Pip4k2c	0.112294447301943	PIP4K2C	ortholog_one2one	Euarchontoglires	95.962	100	99.95	1
1952	Pip5k1a	-0.030026279629057	PIP5K1A	ortholog_one2one	Euarchontoglires	90.4936	100	99.25	1
1953	Pip5k1c	-0.085058275627783	PIP5K1C	ortholog_one2one	Euarchontoglires	89.3741	100	93.38	1
1974	Pithd1	-0.0394715131471796	PITHD1	ortholog_one2one	Euarchontoglires	98.1043	100	100	1
1975	Pitpnm1	-0.0159306640258355	PITPNM1	ortholog_one2one	Boreoeutheria	93.0813	100	100	1
1976	Pkib	0.00202214244311645	PKIB	ortholog_one2one	Euarchontoglires	54.5455	100	100	1
1977	Pkm	-0.263715005886524	PKM	ortholog_one2one	Mammalia	93.7853	100	100	1
1978	Pkn1	-0.0693325684941038	PKN1	ortholog_one2one	Euarchontoglires	91.062	100	96.2	1
1979	Pkn2	0.0138462732295502	PKN2	ortholog_one2one	Boreoeutheria	94.8118	100	99.86	1
1980	Pknox1	-0.0176520177821394	PKNOX1	ortholog_one2one	Euarchontoglires	96.1009	100	99.44	1
1981	Pla2g15	0.058230547729053	PLA2G15	ortholog_one2one	Euarchontoglires	87.8641	100	100	1
1982	Pla2g7	0.358967754330799	PLA2G7	ortholog_one2one	Euarchontoglires	67.7273	100	100	1
1983	Plac8	-0.273163505358658	PLAC8	ortholog_one2one	Eutheria	83.9286	100	100	1
1984	Plaur	-0.392693605779069	PLAUR	ortholog_one2one	Euarchontoglires	62.6911	100	90.33	1
1985	Plbd2	-0.0681838623823424	PLBD2	ortholog_one2one	Euarchontoglires	80.4714	100	100	1
1986	Pld4	-0.0738879748594343	PLD4	ortholog_one2one	Euarchontoglires	74.3539	100	99.15	1
1987	Plek	0.0800459378937379	PLEK	ortholog_one2one	Euarchontoglires	91.7143	75	99.85	1
1988	Plekha1	0.121918430796587	PLEKHA1	ortholog_one2one	Eutheria	81.201	100	99.72	1
1989	Plekha3	0.0256565288403125	PLEKHA3	ortholog_one2one	Euarchontoglires	92.2559	100	94.71	1
1990	Plekhg2	0.0194150606442619	PLEKHG2	ortholog_one2one	Euarchontoglires	73.2289	100	99.34	1
1991	Plekhg3	-0.0237021194796632	PLEKHG3	ortholog_one2one	Euarchontoglires	73.2289	100	100	1
1992	Plekhm2	0.140622305695037	PLEKHM2	ortholog_one2one	Euarchontoglires	86.9313	100	100	1
1993	Plekhm3	0.00548216204421651	PLEKHM3	ortholog_one2one	Euarchontoglires	91.7214	100	99.6	1
1994	Plekho1	0.00135406361286697	PLEKHO1	ortholog_one2one	Euarchontoglires	90.1961	100	100	1
1997	Plgrkt	0.080095797074718	PLGRKT	ortholog_one2one	Euarchontoglires	81.6327	75	100	1
1998	Plod1	-0.044200044186355	PLOD1	ortholog_one2one	Euarchontoglires	91.3462	100	97.86	1
1999	Plod3	0.0608794555357393	PLOD3	ortholog_one2one	Eutheria	91.2281	100	98.54	1
2000	Plpp5	0.124479425796614	PLPP5	ortholog_one2one	Euarchontoglires	86.5385	100	96.19	1
2001	Plpp6	-0.077881916906347	PLPP6	ortholog_one2one	Euarchontoglires	87.6712	100	100	1
2002	Plrg1	-0.0348151885738582	PLRG1	ortholog_one2one	Euarchontoglires	96.1014	100	100	1
2003	Pmaip1	-0.124325074913883	PMAIP1	ortholog_one2one	Euarchontoglires	34.9515	75	85.57	0
2004	Pmf1	-0.0647860878488985	PMF1	ortholog_one2one	Euarchontoglires	60.8911	100	89.45	1
2005	Pnn	0.0639970608544097	PNN	ortholog_one2one	Euarchontoglires	92.011	100	100	1
2006	Pnpla2	-0.0505290573179541	PNPLA2	ortholog_one2one	Eutheria	86.0082	100	100	1
2007	Pnpla6	-0.166681575250873	PNPLA6	ortholog_one2one	Boreoeutheria	93.9777	100	100	1
2008	Pnpla7	-0.0828725044377814	PNPLA7	ortholog_one2one	Euteleostomi	81.5089	100	100	1
2009	Pnpo	-0.0540074941072479	PNPO	ortholog_one2one	Euarchontoglires	90.0383	100	100	1
2010	Pnrc1	-0.00525896249969361	PNRC1	ortholog_one2one	Euarchontoglires	84.1751	100	98.08	1
2011	Pnrc2	-0.00235504488462095	PNRC2	ortholog_one2one	Euarchontoglires	82.1429	100	100	1
2012	Poc1b	0.141833694944344	POC1B	ortholog_one2one	Euarchontoglires	82.3529	100	99.11	1
2013	Pofut1	-0.0720787550354539	POFUT1	ortholog_one2one	Euarchontoglires	89.313	100	100	1
2014	Pofut2	-0.0763867469959377	POFUT2	ortholog_one2one	Euarchontoglires	92.5408	100	100	1
2015	Pogz	-0.0945522703639248	POGZ	ortholog_one2one	Euarchontoglires	93.8254	100	100	1
2016	Pold3	-0.0621304721026979	POLD3	ortholog_one2one	Euarchontoglires	85.4664	100	97.78	1
2017	Poldip3	-0.0336740555427519	POLDIP3	ortholog_one2one	Euarchontoglires	91.4286	75	100	1
2018	Polg2	0.107001766235097	POLG2	ortholog_one2one	Euarchontoglires	76.9063	100	92.7	1
2019	Poll	0.174316072924633	POLL	ortholog_one2one	Euarchontoglires	82.3735	100	100	1
2020	Polr1a	-0.00801195232602343	POLR1A	ortholog_one2one	Euarchontoglires	86.3133	100	100	1
2021	Polr1c	-0.103278222658508	POLR1C	ortholog_one2one	Eutheria	93.9306	100	92.12	1
2022	Polr2a	-0.0587371344969564	POLR2A	ortholog_one2one	Euarchontoglires	28.4264	100	100	0
2023	Polr2b	-0.0753091250123003	POLR2B	ortholog_one2one	Euarchontoglires	99.9148	100	100	1
2024	Polr2e	-0.0748278435230383	POLR2E	ortholog_one2one	Eutheria	96.1905	100	90.06	1
2025	Polr2l	-0.0535230132658805	POLR2L	ortholog_one2one	Boreoeutheria	100	100	100	1
2026	Polr3f	0.0663183159919595	POLR3F	ortholog_one2one	Euarchontoglires	98.7342	100	96.99	1
2029	Por	-0.0292837956827737	POR	ortholog_one2one	Euarchontoglires	92.0354	100	99.33	1
2031	Pou2f1	0.0194691612174338	POU2F1	ortholog_one2one	Eutheria	90.6684	100	99.74	1
2032	Pou2f2	0.051357546329676	POU2F2	ortholog_one2one	Euarchontoglires	77.0154	100	99.47	1
2033	Ppa1	0.0304037070311629	PPA1	ortholog_one2one	Boreoeutheria	94.1176	100	98.95	1
2034	Ppard	-0.0805906773413336	PPARD	ortholog_one2one	Euarchontoglires	92.5	100	100	1
2035	Ppbp	0.152828587956357	PPBP	ortholog_one2one	Euarchontoglires	53.0973	0	100	0
2036	Ppcdc	-0.126730950625715	PPCDC	ortholog_one2one	Euarchontoglires	87.2549	100	95.56	1
2037	Ppif	-0.0396329988097784	PPIF	ortholog_one2one	Euarchontoglires	89.3204	75	100	1
2038	Ppip5k2	-0.134286960120542	PPIP5K2	ortholog_one2one	Eutheria	94.597	75	97.86	1
2039	Ppm1d	0.0222951544048603	PPM1D	ortholog_one2one	Euarchontoglires	89.6321	100	100	1
2040	Ppm1k	0.0791635078986166	PPM1K	ortholog_one2one	Euarchontoglires	90.3226	50	100	1
2041	Ppp1r12c	-0.100542924786473	PPP1R12C	ortholog_one2one	Euarchontoglires	86.9565	100	100	1
2042	Ppp1r15a	0.115145941371271	PPP1R15A	ortholog_one2one	Euarchontoglires	46.7276	75	96.75	0
2043	Ppp1r16a	0.101127901192345	PPP1R16A	ortholog_one2one	Euarchontoglires	82.6336	100	100	1
2044	Ppp1r16b	0.0160933498186738	PPP1R16B	ortholog_one2one	Eutheria	96.3028	100	100	1
2045	Ppp1r37	0.105463731765473	PPP1R37	ortholog_one2one	Euarchontoglires	85.2528	100	100	1
2046	Ppp1r3b	-0.0836719754548152	PPP1R3B	ortholog_one2one	Euarchontoglires	89.7887	75	100	1
2047	Ppp1r3d	-0.0357064486375988	PPP1R3D	ortholog_one2one	Euarchontoglires	86.3799	100	100	1
2048	Ppp1r9b	-0.00796633329802111	PPP1R9B	ortholog_one2one	Euarchontoglires	96.4504	100	100	1
2049	Ppp2r1b	0.0262236440237008	PPP2R1B	ortholog_one2one	Euarchontoglires	89.3372	100	100	1
2050	Ppp2r2d	-0.0913151417317898	PPP2R2D	ortholog_one2one	Euarchontoglires	97.351	100	99.07	1
2051	Ppp2r3d	-0.0177813119767928	PPP2R3B	ortholog_one2one	Eutheria	75.1773	0	50.23	0
2052	Ppp2r5d	-0.190176071570003	PPP2R5D	ortholog_one2one	Euarchontoglires	97.138	100	99.97	1
2053	Ppt1	0.0798087468363836	PPT1	ortholog_one2one	Euarchontoglires	84.6405	100	96.04	1
2054	Ppt2	0.0324069598504567	PPT2	ortholog_one2one	Euarchontoglires	93.3775	100	100	1
2055	Pptc7	-0.129379604030232	PPTC7	ortholog_one2one	Eutheria	96.7742	100	100	1
2056	Pqlc2	-0.0368363811122534	SLC66A1	ortholog_one2one	Euarchontoglires	84.6416	100	100	1
2057	Pradc1	0.00195621356840593	PRADC1	ortholog_one2one	Euarchontoglires	97.8723	100	100	1
2058	Prcp	-0.0707842871067599	PRCP	ortholog_one2one	Euarchontoglires	77.5967	100	69.21	1
2059	Prdm2	-0.0396740881855368	PRDM2	ortholog_one2one	Euarchontoglires	84.5524	100	100	1
2060	Prdm4	-0.0841850561970651	PRDM4	ortholog_one2one	Euarchontoglires	93.8979	75	100	1
2061	Prdx5	-0.6242546658727	PRDX5	ortholog_one2one	Euarchontoglires	77.619	100	100	1
2062	Preb	0.0142334894063779	PREB	ortholog_one2one	Euarchontoglires	88.4892	100	99.87	1
2063	Prep	-0.0246570320456876	PREP	ortholog_one2one	Euarchontoglires	95.7747	100	100	1
2064	Prex1	-0.0238773046895457	PREX1	ortholog_one2one	Euarchontoglires	90.6061	100	100	1
2065	Prickle3	-0.0751722896681403	PRICKLE3	ortholog_one2one	Euarchontoglires	88.141	100	100	1
2066	Prkab2	-0.0716164423891186	PRKAB2	ortholog_one2one	Eutheria	97.048	50	99.01	1
2067	Prkacb	-0.0483327787426008	PRKACB	ortholog_one2one	Amniota	92.4623	100	96.62	1
2070	Prkci	-0.122913860092954	PRKCI	ortholog_one2one	Euarchontoglires	98.4874	100	99.3	1
2071	Prok2	-0.226524465781435	PROK2	ortholog_one2one	Boreoeutheria	85.1562	100	100	1
2072	Prpf19	-0.233790209620918	PRPF19	ortholog_one2one	Euarchontoglires	95.7935	100	100	1
2073	Prpf3	0.0742708945815921	PRPF3	ortholog_one2one	Euarchontoglires	99.5608	100	100	1
2074	Prpf38b	-0.0504925883789782	PRPF38B	ortholog_one2one	Euarchontoglires	93.9114	100	100	1
2075	Prpf39	-0.158428451600989	PRPF39	ortholog_one2one	Euarchontoglires	94.5865	100	100	1
2076	Prpf4	-0.168469325145356	PRPF4	ortholog_one2one	Euarchontoglires	99.0403	100	100	1
2077	Prpf4b	-0.0760646496111058	PRPF4B	ortholog_one2one	Boreoeutheria	95.1341	100	99.22	1
2078	Prpf6	0.0473626028477609	PRPF6	ortholog_one2one	Euarchontoglires	98.0871	100	100	1
2079	Prps2	-0.143627590503654	PRPS2	ortholog_one2one	Euarchontoglires	98.7421	100	100	1
2080	Prpsap1	0.0430901931421903	PRPSAP1	ortholog_one2one	Euarchontoglires	97.4026	100	98.31	1
2081	Prr12	-0.0284409562004516	PRR12	ortholog_one2one	Euarchontoglires	93.2187	100	100	1
2082	Prr14	0.0509266939838753	PRR14	ortholog_one2one	Euarchontoglires	73.0392	100	100	1
2083	Prr14l	0.0346001220078687	PRR14L	ortholog_one2one	Eutheria	58.4475	50	97.62	1
2084	Prr5l	0.109500782456765	PRR5L	ortholog_one2one	Eutheria	91.0811	100	100	1
2085	Prrc2c	-0.0088032624200791	PRRC2C	ortholog_one2one	Euarchontoglires	84.2937	100	99.79	1
2086	Prrg2	0.0882281085644889	PRRG2	ortholog_one2one	Euarchontoglires	80.303	100	95.75	1
2087	Prtn3	0.14128787669242	PRTN3	ortholog_one2one	Euarchontoglires	64.1732	100	100	1
2088	Psap	-0.0158235157637323	PSAP	ortholog_one2one	Eutheria	63.7343	100	99.47	1
2089	Psen2	0.0282359633496782	PSEN2	ortholog_one2one	Euarchontoglires	95.5357	100	100	1
2090	Psip1	-0.0106545942472356	PSIP1	ortholog_one2one	Eutheria	92.6136	100	100	1
2091	Psma3	-0.126738628597912	PSMA3	ortholog_one2one	Eutheria	98.8235	50	100	1
2092	Psmb8	0.0752326122468432	PSMB8	ortholog_one2one	Eutheria	88.0435	75	100	1
2093	Psmg1	-0.088143818533055	PSMG1	ortholog_one2one	Boreoeutheria	84.7751	100	100	1
2094	Ptafr	0.0850068822862473	PTAFR	ortholog_one2one	Eutheria	81.8182	100	100	1
2095	Ptbp1	-0.0931276360412498	PTBP1	ortholog_one2one	Eutheria	97.1171	100	99.76	1
2098	Ptcd2	-0.108326937870806	PTCD2	ortholog_one2one	Euarchontoglires	73.4908	100	100	1
2099	Ptger2	-0.0355520454734511	PTGER2	ortholog_one2one	Eutheria	86.1878	50	100	1
2100	Ptgfrn	0.0523166411727306	PTGFRN	ortholog_one2one	Euarchontoglires	89.9886	100	100	1
2101	Ptgs2	0.138119921005854	PTGS2	ortholog_one2one	Euarchontoglires	86.755	100	100	1
2102	Ptk2b	0.0168568180656665	PTK2B	ortholog_one2one	Euarchontoglires	95.441	100	100	1
2103	Ptma	-0.0331779307039152	PTMA	ortholog_one2one	Eutheria	95.4955	100	100	1
2104	Ptov1	-0.0472099873824098	PTOV1	ortholog_one2one	Euarchontoglires	95.9135	100	100	1
2106	Ptpn1	-0.0715193435518186	PTPN1	ortholog_one2one	Euarchontoglires	82.6389	100	100	1
2107	Ptpn12	-0.0530379451687327	PTPN12	ortholog_one2one	Euarchontoglires	84.3871	100	99.3	1
2108	Ptpn22	0.0136562806432207	PTPN22	ortholog_one2one	Euarchontoglires	71.3217	100	97.7	1
2109	Ptpn23	-0.0556141635678951	PTPN23	ortholog_one2one	Euarchontoglires	88.2979	100	98.97	1
2110	Ptprc	0.192398896741481	PTPRC	ortholog_one2one	Euarchontoglires	67.2854	100	99.21	1
2111	Ptrh2	-0.0972002269886685	PTRH2	ortholog_one2one	Euarchontoglires	78.453	100	99.74	1
2114	Pttg1ip	-0.0174556765817561	PTTG1IP	ortholog_one2one	Eutheria	75.2874	100	100	1
2115	Pum3	0.110763833243456	PUM3	ortholog_one2one	Euarchontoglires	89.5062	100	100	1
2116	Pura	-0.0906618837525323	PURA	ortholog_one2one	Euarchontoglires	99.6885	100	100	1
2117	Purg	-0.119091799636941	PURG	ortholog_one2one	Euarchontoglires	96.2857	100	100	1
2118	Pus3	0.0812538923259813	PUS3	ortholog_one2one	Eutheria	85.447	100	100	1
2119	Pwwp2a	0.122716810327912	PWWP2A	ortholog_one2one	Boreoeutheria	86.3014	100	100	1
2120	Pygo2	0.0533196118708648	PYGO2	ortholog_one2one	Euarchontoglires	96.7901	100	100	1
2121	Qk	0.0216014012105576	QKI	ortholog_one2one	Euarchontoglires	100	100	99.83	1
2122	Qpctl	-0.0642174477294299	QPCTL	ortholog_one2one	Euarchontoglires	84.0731	100	100	1
2123	R3hdm1	-0.0476715883936221	R3HDM1	ortholog_one2one	Euarchontoglires	88.1938	100	100	1
2124	R3hdm2	-0.037459821547469	R3HDM2	ortholog_one2one	Boreoeutheria	92.7203	100	99.56	1
2125	Rab11fip1	-0.0329290959055981	RAB11FIP1	ortholog_one2one	Euarchontoglires	66.6381	100	97.24	1
2126	Rab11fip2	-0.0387925053039276	RAB11FIP2	ortholog_one2one	Euarchontoglires	89.225	100	100	1
2127	Rab11fip4	-0.0036675449179381	RAB11FIP4	ortholog_one2one	Boreoeutheria	92.9134	100	97.89	1
2128	Rab11fip5	0.00209130973058067	RAB11FIP5	ortholog_one2one	Euarchontoglires	42.5645	100	99.69	0
2129	Rab31	-0.0661660352478835	RAB31	ortholog_one2one	Eutheria	93.3333	100	97.05	1
2132	Rab40c	-0.0397904916737218	RAB40C	ortholog_one2one	Euarchontoglires	99.2883	75	99.19	1
2133	Rab43	0.031839128305604	RAB43	ortholog_one2one	Eutheria	91.4286	100	95.99	1
2134	Rab5a	-0.145074438163689	RAB5A	ortholog_one2one	Eutheria	98.1395	100	97.93	1
2135	Rabac1	0.135714644218658	RABAC1	ortholog_one2one	Euarchontoglires	94.5946	100	100	1
2136	Rabep1	-0.0133863878165812	RABEP1	ortholog_one2one	Euarchontoglires	96.2877	100	99.44	1
2137	Rabep2	-0.102408309857547	RABEP2	ortholog_one2one	Euarchontoglires	85.1986	100	97.78	1
2138	Rabepk	-0.010396408689591	RABEPK	ortholog_one2one	Euarchontoglires	76.8421	50	96.15	1
2139	Rabgap1	0.0794335458991776	RABGAP1	ortholog_one2one	Euarchontoglires	97.7444	75	100	1
2140	Rabl3	-0.00972864115904687	RABL3	ortholog_one2one	Euarchontoglires	92.3729	100	100	1
2141	Rabl6	-0.043336695094478	RABL6	ortholog_one2one	Euarchontoglires	80	100	96.31	1
2142	Rad1	0.158503726047548	RAD1	ortholog_one2one	Eutheria	90.7143	100	92.5	1
2143	Rad51d	-0.0370128957950532	RAD51D	ortholog_one2one	Boreoeutheria	72.6444	100	94.66	1
2144	Raf1	-0.0493893029353594	RAF1	ortholog_one2one	Eutheria	97.6852	100	100	1
2145	Rai1	-0.0997423801019039	RAI1	ortholog_one2one	Euarchontoglires	83.0069	100	99.97	1
2146	Ralgapa2	-0.129655630493019	RALGAPA2	ortholog_one2one	Euarchontoglires	89.6859	100	99.66	1
2147	Ralgps1	0.00201356730722603	RALGPS1	ortholog_one2one	Euarchontoglires	92.1367	100	97.24	1
2148	Ralgps2	-0.0523850488485607	RALGPS2	ortholog_one2one	Boreoeutheria	96.4407	100	99.83	1
2149	Ran	-0.100213725797605	RAN	ortholog_one2one	Boreoeutheria	100	100	98.28	1
2150	Ranbp10	0.0156179903003867	RANBP10	ortholog_one2one	Euarchontoglires	93.0556	100	99.29	1
2151	Ranbp2	-0.0695246033991201	RANBP2	ortholog_one2one	Euarchontoglires	87.1929	100	99.2	1
2152	Ranbp6	0.0512278852292997	RANBP6	ortholog_one2one	Euarchontoglires	96.1991	75	100	1
2153	Rapgef1	-0.0117506905065955	RAPGEF1	ortholog_one2one	Euarchontoglires	81.2908	75	99.92	1
2154	Rapgef2	-0.0225200005762942	RAPGEF2	ortholog_one2one	Eutheria	94.0428	75	100	1
2155	Rara	0.0450084870701218	RARA	ortholog_one2one	Euarchontoglires	98.2684	100	100	1
2156	Rarg	0.129663864953138	RARG	ortholog_one2one	Boreoeutheria	97.1616	100	100	1
2157	Rars2	-0.0688666977938546	RARS2	ortholog_one2one	Euarchontoglires	86.5052	100	97.45	1
2158	Rasa3	-0.0488609924166005	RASA3	ortholog_one2one	Euarchontoglires	94.6043	100	98.92	1
2159	Rasip1	-0.0565609280646059	RASIP1	ortholog_one2one	Euarchontoglires	93.9646	100	100	1
2160	Rassf1	0.0391197913856247	RASSF1	ortholog_one2one	Euarchontoglires	90.8824	100	100	1
2161	Rassf3	0.0288007510158832	RASSF3	ortholog_one2one	Boreoeutheria	93.1034	100	85.35	1
2162	Rassf4	-0.022410526338569	RASSF4	ortholog_one2one	Euarchontoglires	83.2298	100	98.67	1
2163	Rb1cc1	0.0625295717717444	RB1CC1	ortholog_one2one	Euarchontoglires	89.4207	100	100	1
2164	Rbbp5	0.0605100522394091	RBBP5	ortholog_one2one	Eutheria	99.0706	100	100	1
2165	Rbbp6	-0.028269364614942	RBBP6	ortholog_one2one	Euarchontoglires	88.6034	100	100	1
2166	Rbck1	-0.114526668081819	RBCK1	ortholog_one2one	Mammalia	91.5354	100	94.41	1
2167	Rbl2	-0.0424736157848326	RBL2	ortholog_one2one	Euarchontoglires	91.1013	100	100	1
2168	Rbm10	0.0921554596358476	RBM10	ortholog_one2one	Euarchontoglires	95.5914	100	100	1
2169	Rbm25	-0.0865755420136105	RBM25	ortholog_one2one	Eutheria	99.7613	100	100	1
2170	Rbm26	-0.113926051154128	RBM26	ortholog_one2one	Euarchontoglires	96.6429	100	100	1
2171	Rbm39	-0.05725077180934	RBM39	ortholog_one2one	Euarchontoglires	99.8113	100	97.69	1
2173	Rbm45	0.114299642542793	RBM45	ortholog_one2one	Eutheria	90.1261	100	100	1
2174	Rbm47	0.0296175416485496	RBM47	ortholog_one2one	Euarchontoglires	94.2373	100	100	1
2175	Rbm48	0.00738581311341761	RBM48	ortholog_one2one	Euarchontoglires	63.9225	100	100	1
2176	Rbm4b	-0.140747513794717	RBM4B	ortholog_one2one	Euarchontoglires	95.7983	100	99.39	1
2177	Rbms1	-0.0857441138166952	RBMS1	ortholog_one2one	Euarchontoglires	87.7698	100	100	1
2178	Rbms2	0.0250057393300923	RBMS2	ortholog_one2one	Euarchontoglires	89.295	100	94.61	1
2180	Rbpms	0.0301080098930654	RBPMS	ortholog_one2one	Euarchontoglires	99.0909	75	96.21	1
2181	Rbsn	-0.0778244167339144	RBSN	ortholog_one2one	Boreoeutheria	83.7803	50	99.77	1
2182	Rc3h1	0.0381987125554765	RC3H1	ortholog_one2one	Euarchontoglires	93.8053	75	99.94	1
2183	Rc3h2	0.00974061257905425	RC3H2	ortholog_one2one	Euarchontoglires	95.3665	100	97.95	1
2184	Rcan1	0.106037722392107	RCAN1	ortholog_one2one	Theria	67.3307	100	98.01	1
2185	Rcc2	0.043612543005301	RCC2	ortholog_one2one	Eutheria	95.3846	100	99.72	1
2186	Rcn2	0.000692064425174613	RCN2	ortholog_one2one	Euarchontoglires	92.5	100	97.28	1
2187	Rcor3	0.0974164073654425	RCOR3	ortholog_one2one	Eutheria	96.5517	100	97.73	1
2188	Rdh10	-0.0885153951324148	RDH10	ortholog_one2one	Euarchontoglires	98.827	100	100	1
2189	Rdh5	0.0838946319592542	RDH5	ortholog_one2one	Euarchontoglires	87.1069	100	100	1
2190	Recql5	-0.106951520784003	RECQL5	ortholog_one2one	Euarchontoglires	79.5316	100	99.36	1
2191	Rel	0.0168083427796808	REL	ortholog_one2one	Euarchontoglires	75.8503	100	98.35	1
2192	Rela	0.0307111293530355	RELA	ortholog_one2one	Euarchontoglires	88.7067	100	100	1
2193	Relb	0.120806849488208	RELB	ortholog_one2one	Eutheria	84.9462	100	100	1
2194	Rell1	-0.0208898519420754	RELL1	ortholog_one2one	Eutheria	87.5	100	97.85	1
2195	Relt	0.0597604953217182	RELT	ortholog_one2one	Euarchontoglires	84.633	100	100	1
2196	Renbp	-0.0734541202855433	RENBP	ortholog_one2one	Euarchontoglires	82.5581	100	97.04	1
2197	Rere	-0.0323650259657582	RERE	ortholog_one2one	Euarchontoglires	94.5443	100	99.1	1
2198	Rest	-0.135175494853925	REST	ortholog_one2one	Euarchontoglires	61.2754	100	99.11	1
2199	Retn	0.0800181337492503	RETN	ortholog_one2one	Eutheria	52.6316	100	100	1
2202	Rev3l	0.0621073245404479	REV3L	ortholog_one2one	Euarchontoglires	86.8994	100	99.16	1
2203	Rexo2	0.0962283941239518	REXO2	ortholog_one2one	Eutheria	94.0928	75	99.94	1
2204	Rfk	-0.0333063981057974	RFK	ortholog_one2one	Euarchontoglires	93.5484	100	95.86	1
2205	Rfng	0.108645740750984	RFNG	ortholog_one2one	Boreoeutheria	80.1205	100	98.91	1
2208	Rfx1	-0.0361551160290126	RFX1	ortholog_one2one	Euarchontoglires	92.9387	100	100	1
2209	Rfx3	-0.0110706057986105	RFX3	ortholog_one2one	Eutheria	98.9319	100	100	1
2210	Rfx7	-0.0990220218018733	RFX7	ortholog_one2one	Euarchontoglires	92.7347	100	99.31	1
2211	Rgs10	0.124890706672967	RGS10	ortholog_one2one	Euarchontoglires	92.2652	50	99.61	1
2212	Rgs2	0.241825823019515	RGS2	ortholog_one2one	Euarchontoglires	96.2085	100	100	1
2213	Rgs3	-0.000683942677096726	RGS3	ortholog_one2one	Euarchontoglires	78.0538	100	97.8	1
2214	Rhno1	-0.141763214074025	RHNO1	ortholog_one2one	Euarchontoglires	69.3617	100	99.31	1
2215	Rhob	-0.118476334927049	RHOB	ortholog_one2one	Eutheria	100	100	100	1
2216	Rhobtb2	0.0610512120679242	RHOBTB2	ortholog_one2one	Boreoeutheria	97.6648	100	99.17	1
2217	Rhoc	-0.0780136203109278	RHOC	ortholog_one2one	Euarchontoglires	100	100	100	1
2218	Rhot1	-0.0342479355222553	RHOT1	ortholog_one2one	Euarchontoglires	96.131	50	98.36	1
2220	Rhov	-0.0281395720511454	RHOV	ortholog_one2one	Euarchontoglires	99.1525	100	100	1
2221	Ric1	0.0020389699997091	RIC1	ortholog_one2one	Euarchontoglires	92.8973	100	100	1
2222	Rictor	-0.0369390777331512	RICTOR	ortholog_one2one	Euarchontoglires	95.4333	100	100	1
2223	Ring1	0.0847357112014355	RING1	ortholog_one2one	Euarchontoglires	96.3054	100	100	1
2224	Rint1	0.0230471682513663	RINT1	ortholog_one2one	Euarchontoglires	87.5	50	97.86	1
2225	Ripk2	-0.0726855810728624	RIPK2	ortholog_one2one	Boreoeutheria	84.4156	100	99.83	1
2226	Rlim	0.0115328323720174	RLIM	ortholog_one2one	Euarchontoglires	89.1667	75	100	1
2227	Rmdn1	-0.0606892277279794	RMDN1	ortholog_one2one	Euarchontoglires	83.6066	100	86.31	1
2228	Rmnd1	0.0291302695941069	RMND1	ortholog_one2one	Euarchontoglires	82	100	95.08	1
2229	Rmnd5a	0.0037537172208278	RMND5A	ortholog_one2one	Euarchontoglires	100	100	100	1
2230	Rnase4	-0.00746673454456886	RNASE4	ortholog_one2one	Euarchontoglires	83.1081	100	100	1
2231	Rnase6	-0.0795044202621213	RNASE6	ortholog_one2one	Euarchontoglires	62.7451	100	100	1
2234	Rnasel	0.0250544299013003	RNASEL	ortholog_one2one	Euarchontoglires	64.4898	100	99.28	1
2235	Rnd1	0.0749247153394015	RND1	ortholog_one2one	Euarchontoglires	96.5517	100	94.86	1
2236	Rnf103	-0.0232029056352259	RNF103	ortholog_one2one	Euarchontoglires	95.754	100	100	1
2237	Rnf11	0.0182670001784199	RNF11	ortholog_one2one	Boreoeutheria	99.3506	100	100	1
2239	Rnf123	-0.186051635579485	RNF123	ortholog_one2one	Euarchontoglires	93.3333	100	100	1
2240	Rnf126	0.0459953233548151	RNF126	ortholog_one2one	Boreoeutheria	93.6102	100	100	1
2241	Rnf128	0.0998529309538337	RNF128	ortholog_one2one	Eutheria	95.3271	100	100	1
2242	Rnf145	0.00496327152714286	RNF145	ortholog_one2one	Mammalia	93.816	100	100	1
2243	Rnf149	0.234107859973656	RNF149	ortholog_one2one	Euarchontoglires	75.8883	100	99.06	1
2244	Rnf185	0.0054768872862238	RNF185	ortholog_one2one	Tetrapoda	82.8947	100	100	1
2245	Rnf213	0.0990114402161516	RNF213	ortholog_one2one	Eutheria	67.2166	100	100	1
2246	Rnf215	0.0241401730941468	RNF215	ortholog_one2one	Euarchontoglires	89.7098	100	87.63	1
2247	Rnf216	-0.0477419177366303	RNF216	ortholog_one2one	Euarchontoglires	87.6923	50	97.54	1
2248	Rnf220	-0.061116209932945	RNF220	ortholog_one2one	Euarchontoglires	97.8799	100	99.47	1
2251	Rnf38	-0.0428606269551026	RNF38	ortholog_one2one	Euarchontoglires	97.6293	100	97.62	1
2252	Rnf44	-0.0345833853611055	RNF44	ortholog_one2one	Boreoeutheria	91.4352	100	100	1
2253	Rnft1	-0.020186898702334	RNFT1	ortholog_one2one	Euarchontoglires	84.8101	50	98.83	1
2254	Rnps1	-0.080747970456183	RNPS1	ortholog_one2one	Euarchontoglires	100	100	100	1
2255	Rp9	-0.0958696154809462	RP9	ortholog_one2one	Euarchontoglires	92.0188	50	95.23	1
2256	Rpa2	-0.0210218724358557	RPA2	ortholog_one2one	Euarchontoglires	87.037	100	100	1
2257	Rpain	0.0359572675857684	RPAIN	ortholog_one2one	Euarchontoglires	69.863	100	100	1
2258	Rpgrip1	-0.0635305569326487	RPGRIP1	ortholog_one2one	Euarchontoglires	62.885	100	96.7	1
2259	Rpl11	-0.106390686460076	RPL11	ortholog_one2one	Boreoeutheria	100	100	100	1
2260	Rpl13	-0.122745617605475	RPL13	ortholog_one2one	Eutheria	98.1043	100	100	1
2262	Rpl18a	0.19905811389825	RPL18A	ortholog_one2one	Boreoeutheria	99.4318	50	98.51	1
2263	Rpl19	-0.165581110834228	RPL19	ortholog_one2one	Amniota	100	100	100	1
2264	Rpl27	-0.0509201055988687	RPL27	ortholog_one2one	Euteleostomi	100	100	94.88	1
2265	Rpl27a	-0.0346867389255625	RPL27A	ortholog_one2one	Euteleostomi	97.2973	100	100	1
2266	Rpl3	-0.173907454543177	RPL3	ortholog_one2one	Euarchontoglires	98.5112	100	97.95	1
2267	Rpl32	-0.135518885599188	RPL32	ortholog_one2one	Eutheria	100	50	100	1
2269	Rpl35a	-0.138240563713097	RPL35A	ortholog_one2one	Eutheria	99.0909	75	98.83	1
2270	Rpl36	-0.112155241840598	RPL36	ortholog_one2one	Boreoeutheria	100	100	88.91	1
2271	Rpl37	0.205794137082212	RPL37	ortholog_one2one	Boreoeutheria	100	100	100	1
2272	Rpl38	-0.0340454855286167	RPL38	ortholog_one2one	Euteleostomi	98.5714	100	100	1
2273	Rpl39	0.0147436103191119	RPL39	ortholog_one2one	Boreoeutheria	100	75	100	1
2274	Rpl3l	0.00176566067047181	RPL3L	ortholog_one2one	Eutheria	95.5774	100	100	1
2276	Rpp14	0.144735632886712	RPP14	ortholog_one2one	Eutheria	84.4262	100	100	1
2277	Rprd1a	-0.00280167445070292	RPRD1A	ortholog_one2one	Eutheria	98.7179	100	95.77	1
2278	Rps15	-0.0592083215102161	RPS15	ortholog_one2one	Amniota	99.3103	100	96.85	1
2279	Rps15a	-0.180689020312443	RPS15A	ortholog_one2one	Euteleostomi	100	50	89.45	1
2280	Rps18	-0.151045917316271	RPS18	ortholog_one2one	Amniota	100	100	98.65	1
2281	Rps19	-0.200423231358075	RPS19	ortholog_one2one	Amniota	99.3103	100	82.04	1
2282	Rps19bp1	-0.0530497474037042	RPS19BP1	ortholog_one2one	Euarchontoglires	74.1259	100	94.57	1
2283	Rps27rt	0.330768437419217	RPS27	ortholog_one2one	Amniota	100	0	0	0
2284	Rps28	-0.048705125805018	RPS28	ortholog_one2one	Amniota	100	100	100	1
2285	Rps5	-0.0657345994072867	RPS5	ortholog_one2one	Euarchontoglires	99.0196	100	96.54	1
2286	Rps6ka4	-0.0718904503037528	RPS6KA4	ortholog_one2one	Euarchontoglires	95.7309	100	100	1
2287	Rps8	-0.0759568822830642	RPS8	ortholog_one2one	Eutheria	100	100	100	1
2288	Rps9	0.452630525726335	RPS9	ortholog_one2one	Boreoeutheria	100	100	98.99	1
2289	Rrbp1	-0.0487695089788171	RRBP1	ortholog_one2one	Euarchontoglires	57.5137	100	99.74	1
2290	Rreb1	0.02607949882159	RREB1	ortholog_one2one	Euarchontoglires	80.1026	100	100	1
2291	Rrm2	-0.150978004455586	RRM2	ortholog_one2one	Theria	91.2821	50	85.38	1
2292	Rrm2b	0.0292383128338637	RRM2B	ortholog_one2one	Euarchontoglires	93.4473	100	97.47	1
2293	Rrnad1	0.00440513788627152	RRNAD1	ortholog_one2one	Euarchontoglires	86.5263	100	100	1
2294	Rrp8	-0.0629104743584137	RRP8	ortholog_one2one	Euarchontoglires	65.6064	100	100	1
2295	Rsad2	-0.0795148060055498	RSAD2	ortholog_one2one	Boreoeutheria	81.4917	100	95.91	1
2296	Rsl1d1	-0.0217076791225608	RSL1D1	ortholog_one2one	Euarchontoglires	58.1858	100	98.72	1
2298	Rsrp1	0.0750045924286396	RSRP1	ortholog_one2one	Euarchontoglires	74.1611	100	97.38	1
2299	Rtn4ip1	0.0971209027122431	RTN4IP1	ortholog_one2one	Euarchontoglires	90.1515	100	100	1
2300	Rtp4	0.168919228630211	RTP4	ortholog_one2one	Euarchontoglires	41.3655	100	100	0
2301	Rubcn	-0.169926122409953	RUBCN	ortholog_one2one	Boreoeutheria	86.4017	50	100	1
2302	Rufy1	-0.0917454234923793	RUFY1	ortholog_one2one	Euarchontoglires	90.0281	100	97.47	1
2303	Rufy3	-0.0770587152924943	RUFY3	ortholog_one2one	Amniota	78.6248	100	100	1
2304	Rufy4	0.0684386672697239	RUFY4	ortholog_one2one	Euarchontoglires	58.9698	100	100	1
2305	Rundc1	-0.0965635531465313	RUNDC1	ortholog_one2one	Eutheria	89.1057	100	100	1
2306	Runx2	-0.0890758369510945	RUNX2	ortholog_one2one	Euarchontoglires	97.3485	100	100	1
2307	Runx3	-0.0290695407719703	RUNX3	ortholog_one2one	Eutheria	92.9078	100	100	1
2309	Ruvbl1	-0.159939753664943	RUVBL1	ortholog_one2one	Boreoeutheria	99.7807	100	99.58	1
2310	Rxrb	-0.0324957723116897	RXRB	ortholog_one2one	Euarchontoglires	96.7557	100	100	1
2311	Rybp	-0.126051494135862	RYBP	ortholog_one2one	Eutheria	94.2982	100	98.43	1
2312	S100a10	-0.0664552820981795	S100A10	ortholog_one2one	Amniota	90.7216	100	100	1
2313	S100a2	-0.0990923549900237	S100A2	ortholog_one2one	Boreoeutheria	42.3077	100	99.47	0
2315	S100a4	-0.0811534792288308	S100A4	ortholog_one2one	Euarchontoglires	93.0693	100	100	1
2316	S100a6	-0.186924050630821	S100A6	ortholog_one2one	Euarchontoglires	96.6292	100	100	1
2317	S100pbp	-0.143631548507922	S100PBP	ortholog_one2one	Euarchontoglires	69.697	100	100	1
2318	Saal1	0.113465825215654	SAAL1	ortholog_one2one	Euarchontoglires	79.7468	100	100	1
2319	Safb	-0.0355443988854649	SAFB	ortholog_one2one	Euarchontoglires	84.6318	75	99.5	1
2320	Safb2	-0.119824688686577	SAFB2	ortholog_one2one	Euarchontoglires	69.4248	50	98.62	1
2321	Sag	-0.0382605077883049	SAG	ortholog_one2one	Euarchontoglires	87.8412	100	95.51	1
2322	Samd4b	0.0949720400485325	SAMD4B	ortholog_one2one	Euarchontoglires	97.3799	100	100	1
2323	Samhd1	0.0550170930425741	SAMHD1	ortholog_one2one	Eutheria	69.1489	100	97.56	1
2324	Sap130	0.0291017589418914	SAP130	ortholog_one2one	Euarchontoglires	93.75	50	99.73	1
2325	Sap30	-0.0871532956471133	SAP30	ortholog_one2one	Eutheria	95.9091	100	100	1
2326	Sap30l	-0.0691901262227874	SAP30L	ortholog_one2one	Euarchontoglires	97.2527	100	100	1
2327	Saraf	0.0382290177277823	SARAF	ortholog_one2one	Euarchontoglires	73.0028	75	100	1
2328	Sars	-0.0707066979439304	SARS1	ortholog_one2one	Euarchontoglires	94.9627	100	100	1
2329	Sart3	-0.0477645806141561	SART3	ortholog_one2one	Euarchontoglires	87.0062	100	100	1
2330	Sat1	0.104102572936496	SAT1	ortholog_one2one	Euarchontoglires	96.4912	50	100	1
2331	Sav1	-0.0272062797715088	SAV1	ortholog_one2one	Euarchontoglires	93.0052	100	97.85	1
2332	Sbds	0.047022087298462	SBDS	ortholog_one2one	Boreoeutheria	96.8	75	99.84	1
2333	Sbf1	0.0753400758528123	SBF1	ortholog_one2one	Euarchontoglires	94.7174	100	100	1
2334	Sbno2	-0.0603116284635249	SBNO2	ortholog_one2one	Euarchontoglires	82.1349	100	98.97	1
2335	Sc5d	-0.0943900173156912	SC5D	ortholog_one2one	Euarchontoglires	83.612	100	100	1
2336	Scaf4	-0.0504651517822964	SCAF4	ortholog_one2one	Euarchontoglires	84.2845	100	98.29	1
2337	Scaf8	-0.0047851755822425	SCAF8	ortholog_one2one	Euarchontoglires	91.5615	50	100	1
2338	Scai	0.0753199860343471	SCAI	ortholog_one2one	Boreoeutheria	97.3597	75	98.01	1
2339	Scamp3	0.0259888081060833	SCAMP3	ortholog_one2one	Euarchontoglires	89.4286	100	100	1
2340	Scap	0.0376920514744491	SCAP	ortholog_one2one	Euarchontoglires	92.0846	100	100	1
2341	Scarb1	-0.0288785496792306	SCARB1	ortholog_one2one	Euarchontoglires	78.7819	100	100	1
2342	Scarb2	0.0302536718055349	SCARB2	ortholog_one2one	Euarchontoglires	85.7741	100	96.35	1
2343	Scn2b	-0.198449691724833	SCN2B	ortholog_one2one	Boreoeutheria	92.093	100	100	1
2344	Scnn1a	0.07165307469789	SCNN1A	ortholog_one2one	Euarchontoglires	79	100	98.92	1
2345	Scoc	-0.06788442837134	SCOC	ortholog_one2one	Eutheria	74.4	50	96.78	1
2346	Scp2	-0.410599818677881	SCP2	ortholog_one2one	Eutheria	89.2139	100	98.99	1
2347	Scrib	-0.147547221357191	SCRIB	ortholog_one2one	Euarchontoglires	86.6066	100	99.99	1
2348	Scrn2	0.00648892193511356	SCRN2	ortholog_one2one	Euarchontoglires	85.8824	100	99.51	1
2349	Scyl2	-0.163277669297654	SCYL2	ortholog_one2one	Euarchontoglires	93.0107	100	99.38	1
2350	Scyl3	0.0823317631913229	SCYL3	ortholog_one2one	Euarchontoglires	80.8163	100	99.97	1
2351	Sde2	-0.0215502458763009	SDE2	ortholog_one2one	Euarchontoglires	67.1875	100	100	1
2352	Sdf2l1	-0.0874634277832168	SDF2L1	ortholog_one2one	Euarchontoglires	89.1403	100	100	1
2353	Sdhaf1	0.215676409676012	SDHAF1	ortholog_one2one	Euarchontoglires	77.9661	100	100	1
2354	Sec14l1	-0.0681903686591789	SEC14L1	ortholog_one2one	Eutheria	94.7149	100	100	1
2355	Sec16a	0.181957571612989	SEC16A	ortholog_one2one	Euarchontoglires	70.2164	100	100	1
2356	Sec31a	0.0628789353867526	SEC31A	ortholog_one2one	Euarchontoglires	90.8943	100	100	1
2357	Sec61a1	0.10365112893164	SEC61A1	ortholog_one2one	Eutheria	100	100	100	1
[truncated: 688 more rows]
