# Supplementary material for: The neutrotime transcriptional signature defines a single continuum of neutrophils across biological compartments
Source: Nat Commun. 2021 May 17;12:2856. doi: 10.1038/s41467-021-22973-9 (PMC8129206; doi:10.1038/s41467-021-22973-9)
Supplement: Supplementary file 9 — Source Data [file 41467_2021_22973_MOESM9_ESM.xlsx]

## Sheet: Fig. 1k
Bone marrow	Spleen	Blood
0.211601	0.201511	0.218618
0.269348	0.171194	0.190677
0.230036	0.287413	0.257987
0.228619	0.213545	0.170762
0.236908	0.302866	0.22433
0.189937	0.216654
0.306113	0.253321
0.214841	0.214991
0.241705	0.221562
0.255198	0.181952
0.22039	0.205115
0.183817	0.222475
0.189478	0.180478
0.252119	0.21936
0.179631	0.166675
0.212082	0.216141
0.196054	0.223293
0.206891	0.225383
0.159263	0.236603
0.267178	0.244335
0.202645	0.200972
0.168516	0.22098
0.204843	0.238057
0.2622	0.21679
0.202926	0.217326
0.234033	0.178323
0.274652	0.235777
0.206972	0.241892
0.271296	0.244498
0.204509	0.221418
0.238684	0.212697
0.248142	0.240218
0.224316
0.218795
0.233394
0.212041
0.224405
0.178644
0.194126
0.224249
0.16535
0.226708
0.21629
0.163429
0.213104
0.263698
0.243458
0.225434
0.208605
0.202163
0.194029
0.254339
0.242447
0.249737
0.221079
0.248725
0.153709
0.25418
0.161798
0.233054
0.224865
0.157045
0.229356
0.222971
0.214956
0.291754
0.236187
0.219146
0.23316
0.230523
0.254018
0.285473
0.241273
0.245956
0.208958
0.225725
0.222361
0.21357
0.215512
0.194845
0.244293
0.150018
0.293914
0.269928
0.21032
0.250858
0.243972
0.206091
0.237262
0.208731
0.199614
0.217079
0.257418
0.217826
0.260782
0.206965
0.217563
0.159946
0.270534
0.223779
0.29272
0.153606
0.211822
0.236898
0.214512
0.195645
0.194633
0.152612
0.203774
0.188598
0.16487
0.19375
0.228746
0.235843
0.232129
0.198985
0.240543
0.228606
0.222874
0.222572
0.222641
0.28408
0.292419
0.18894
0.246355
0.230567
0.231236
0.219385
0.262841
0.274534
0.219143
0.258232
0.260699
0.261291
0.239908
0.294651
0.220733
0.188825
0.226195
0.23967
0.232638
0.166236
0.208539
0.208019
0.198301
0.244175
0.249959
0.161235
0.198151
0.179763
0.207133
0.207787
0.214587
0.255657
0.284615
0.255194
0.241089
0.302211
0.234227

## Sheet: Fig. 2f
	96h_A	96h_B	120h_A	120h_B
Lyz2	1.38629	0.693147	3.21888	2.56495
Ngp	12.1404	11.9448	11.8734	11.363
Wfdc21	8.68609	8.30845	7.36645	7.29709
Camp	9.45234	9.34373	8.80418	8.6008
Ifitm6	9.91665	9.64199	10.4616	10.0472
Lcn2	11.8941	11.6357	11.6189	11.0819
Ltf	12.2849	12.1868	12.2418	11.7319
Arhgdib	11.4254	11.3976	11.0168	10.6536
Mmp8	11.1436	10.8644	11.843	11.1765
Anxa1	12.0549	11.9209	11.6827	11.3487
Prdx5	11.175	10.9455	10.7866	10.5201
Pglyrp1	9.61927	9.4747	9.58809	9.03432
Cybb	11.5226	11.184	11.562	11.1704
Ly6c2	10.3329	10.0625	9.76417	9.47409
Chil3	13.4347	13.4003	12.5219	12.3226
Dstn	10.7331	10.6792	9.89848	9.56205
Cd177	8.12947	8.03722	8.26101	7.66341
Pfn1	10.2457	10.2056	10.3775	10.1126
Lgals3	8.9068	8.79301	10.0642	9.94237
Ly6g	6.47543	6.21461	6.84694	6.34036
Retnlg	8.51278	8.15076	10.0234	9.36392
Adpgk	9.98461	10.0105	9.7878	9.34233
Mgst1	9.36083	9.26814	9.43771	8.92944
Serpinb1a	10.9247	10.9618	9.76824	9.47968
Junb	7.46049	7.12609	8.42814	7.77989
Ifitm1	7.355	7.17089	8.33086	7.68248
Jund	7.53476	7.0067	7.89245	7.43485
Rps9	10.6436	10.6765	10.5242	10.3449
Ccl6	8.3673	8.10862	9.85498	9.44975
Dusp1	5.93225	5.97889	7.51915	6.53233
Csf3r	9.39308	9.5269	9.9477	9.50607
H2-D1	10.5051	10.3113	11.773	11.4215
Ftl1	11.6131	11.4755	11.9947	11.8756
Wfdc17	7.92877	7.62168	7.88946	7.8917
Fau	10.1976	10.2359	10.1088	9.92891
Fth1	11.1972	10.533	12.3404	12.2064
Tyrobp	10.5038	10.4402	10.998	10.7427
Srgn	9.56983	9.45611	9.97021	9.64433
Msrb1	10.4766	10.3816	10.4776	10.1408
Btg1	9.59513	9.42883	10.2072	9.71878
Ifitm2	9.24735	9.09077	9.8869	9.50829
Malat1	8.19809	8.01994	8.71194	8.53778
Rps27	9.66574	9.54323	9.6377	9.50941
Fxyd5	10.0908	9.94621	10.9058	10.5833
Il1b	7.41216	6.39359	8.85109	7.95788

## Sheet: Fig. 5c
PN	EN	LN	BN5
0.127654	0.299813	0.955712	0.997291
0.171018	0.274959	0.93255	1
0	0.256611	0.946743	0.991734

## Sheet: Fig. 7c
ctrl_blood	arthritis_blood	arthritis_joint	IL1_lung	IL1_peritoneum
0.63507	0.494852	0.591588	0.641925	0.586459
0.646192	0.556252	0.691273	0.451347	0.641229
0.650964	0.438383	0.671844	0.521735	0.59331
0.62681	0.539057	0.57693	0.675759	0.662831
0.631707	0.64801	0.705623	0.692677	0.593534
0.818614	0.602701	0.652925	0.701542	0.619346
0.664875	0.589006	0.715097	0.41805	0.571898
0.7574	0.538743	0.594754	0.717057	0.522019
0.719616	0.667854	0.563588	0.655741	0.555014
0.680339	0.582221	0.743487	0.605338	0.557497
0.698299	0.523872	0.613498	0.66237	0.688654
0.681324	0.543193	0.627442	0.742859	0.63064
0.592624	0.588131	0.670592	0.605129	0.612657
0.656054	0.682057	0.48486	0.58967	0.743557
0.66796	0.693495	0.658316	0.707895	0.474929
0.600856	0.460101	0.646288	0.610582	0.66636
0.568464	0.65505	0.559356	0.736832	0.693223
0.616342	0.64926	0.704382	0.692758	0.720411
0.667943	0.669954	0.668972	0.419258	0.567642
0.668829	0.451332	0.709148	0.600275	0.507179
0.683905	0.588069	0.604496	0.726492	0.591814
0.648235	0.565986	0.525845	0.705239	0.470023
0.718102	0.570721	0.605995	0.583454	0.626636
0.635197	0.325026	0.758172	0.638365	0.65201
0.474943	0.746442	0.678766	0.743591	0.519424
0.631585	0.630509	0.642976	0.671892	0.665554
0.65951	0.644221	0.684458	0.7247	0.646931
0.692467	0.70626	0.569823	0.542286	0.551738
0.642403	0.50896	0.661351	0.717858	0.59778
0.58429	0.556854	0.695867	0.734711	0.44692
0.671623	0.672146	0.692042	0.710734	0.514912
0.751786	0.630113	0.599218	0.613446	0.624249
0.622764	0.395068	0.641647	0.519978	0.40262
0.660619	0.633749	0.669859	0.671704	0.540621
0.616122	0.547044	0.452493	0.45535	0.509483
0.559377	0.577987	0.524072	0.709826	0.558526
0.583759	0.608358	0.783885	0.791213	0.601574
0.549032	0.553046	0.728831	0.496415	0.682739
0.597704	0.446818	0.637134	0.69821	0.699731
0.74353	0.615023	0.527992	0.578601	0.508805
0.642607	0.76741	0.798163	0.416688	0.638832
0.649343	0.535174	0.576623	0.701088	0.541538
0.590204	0.461801	0.677759	0.73483	0.652645
0.561003	0.667847	0.638459	0.733301	0.505677
0.675714	0.643283	0.646725	0.6005	0.646917
0.625003	0.536297	0.556805	0.609113	0.637563
0.611625	0.707644	0.736514	0.551364	0.646107
0.636679	0.659299	0.647754	0.70477	0.562228
0.658169	0.532225	0.581967	0.560927	0.499624
0.629813	0.590488	0.656348	0.61078	0.55611
0.721518	0.602237	0.616904	0.648552	0.633197
0.585685	0.402666	0.783828	0.532049	0.536041
0.687045	0.632264	0.518343	0.620282	0.474933
0.522279	0.615104	0.728292	0.645558	0.585512
0.715713	0.456319	0.665456	0.727062	0.332016
0.579191	0.565913	0.727072	0.607287	0.535296
0.597432	0.616649	0.644782	0.626079	0.600443
0.643494	0.646321	0.664576	0.54195	0.578757
0.627542	0.697981	0.569578	0.759127	0.654594
0.653738	0.608543	0.499924	0.54677	0.579825
0.655592	0.537912	0.863622	0.489554	0.71779
0.602072	0.620108	0.625666	0.554764	0.595476
0.714845	0.5835	0.620015	0.585871	0.650563
0.719349	0.509524	0.731591	0.691059	0.432268
0.627923	0.4676	0.669302	0.516449	0.603052
0.540059	0.56344	0.734683	0.585986	0.725488
0.659282	0.709535	0.619214	0.782315	0.635671
0.652231	0.730649	0.696326	0.514361	0.456133
0.659363	0.530617	0.703866	0.589413	0.465265
0.679876	0.669869	0.756181	0.623264	0.64669
0.607981	0.633816	0.752365	0.638603	0.494755
0.666959	0.667819	0.596705	0.540739	0.605816
0.674195	0.541786	0.567957	0.62725	0.659562
0.611642	0.532378	0.676327	0.527666	0.617392
0.605977	0.581162	0.641514	0.75786	0.609803
0.58538	0.553021	0.728348	0.624705	0.59452
0.679054	0.464282	0.617056	0.6514	0.683697
0.575477	0.534465	0.701388	0.589353	0.68589
0.594658	0.520708	0.645658	0.752528	0.56972
0.738892	0.499988	0.796179	0.513167	0.703445
0.587232	0.463302	0.490211	0.77085	0.582865
0.595504	0.66881	0.594318	0.745903	0.614625
0.766331	0.6044	0.78456	0.492922	0.560728
0.499454	0.595982	0.552643	0.776227	0.530429
0.540196	0.583851	0.708602	0.594289	0.650948
0.571109	0.521087	0.677055	0.444315	0.641846
0.657256	0.626824	0.566881	0.4508	0.558757
0.586173	0.572779	0.66675	0.698702	0.641777
0.533054	0.562244	0.594335	0.621841	0.590103
0.824607	0.636497	0.603278	0.512834	0.67664
0.628905	0.647413	0.641469	0.728114	0.570742
0.548762	0.685707	0.61324	0.702415	0.424087
0.632484	0.534459	0.71426	0.574104	0.59526
0.611736	0.676156	0.607094	0.579298	0.364564
0.629402	0.684368	0.669436	0.67444	0.563547
0.585767	0.545103	0.679614	0.688981	0.594797
0.621289	0.615091	0.689813	0.765339	0.644967
0.664345	0.700959	0.683295	0.677543	0.552728
0.662313	0.658206	0.709461	0.587753	0.521872
0.658332	0.60339	0.656152	0.437686	0.776237
0.726215	0.584584	0.754655	0.483736	0.597691
0.635168	0.483663	0.690457	0.477508	0.727
0.483845	0.487011	0.554016	0.71389	0.64582
0.658463	0.7486	0.622391	0.649405	0.723693
0.644007	0.765004	0.631625	0.57687	0.491621
0.695685	0.447178	0.76943	0.644274	0.629024
0.717287	0.640046	0.804176	0.624011	0.354794
0.683867	0.502829	0.632106	0.70491	0.675883
0.786604	0.476029	0.570679	0.640699	0.478303
0.609674	0.522534	0.643262	0.480769	0.668937
0.658349	0.642708	0.633896	0.581886	0.566451
0.638747	0.650453	0.602788	0.534579	0.609934
0.666283	0.517062	0.751607	0.390548	0.46174
0.603685	0.710248	0.631465	0.665634	0.570806
0.693067	0.586899	0.660648	0.501835	0.611194
0.588706	0.610927	0.727242	0.62881	0.691042
0.640967	0.534225	0.596597	0.548839	0.618883
0.740921	0.723606	0.709128	0.52273	0.627086
0.630049	0.622662	0.715822	0.577748	0.700756
0.630812	0.587589	0.740097	0.580708	0.479388
0.696482	0.605585	0.777157	0.693276	0.510915
0.765193	0.424706	0.744703	0.651316	0.624718
0.589015	0.64785	0.577297	0.715341	0.571252
0.627926	0.480454	0.637943	0.508268	0.577821
0.64238	0.589212	0.638225	0.568005	0.587508
0.488482	0.610074	0.654679	0.510826	0.647614
0.580075	0.618992	0.583046	0.603689	0.580247
0.601788	0.577458	0.559492	0.4861	0.697771
0.621023	0.559483	0.57442	0.62491	0.589266
0.638366	0.484898	0.667248	0.390947	0.522398
0.664811	0.601836	0.636514	0.596353	0.578175
0.636927	0.636947	0.689302	0.606554	0.711756
0.539325	0.437553	0.636975	0.584605	0.604242
0.537786	0.644266	0.779515	0.664164	0.695686
0.714999	0.523208	0.779084	0.657987	0.595139
0.561528	0.575074	0.442095	0.678193	0.69396
0.620272	0.497185	0.611832	0.619642	0.688716
0.637664	0.576376	0.468276	0.718058	0.465826
0.599265	0.755331	0.714598	0.64068	0.680359
0.696617	0.634526	0.688061	0.544754	0.670121
0.693254	0.725025	0.611047	0.695205	0.662584
0.612453	0.535875	0.716082	0.718394	0.655561
0.567026	0.637172	0.63488	0.657918	0.460002
0.537355	0.688877	0.641859	0.702234	0.501694
0.63654	0.60839	0.67505	0.494982	0.619374
0.668884	0.701421	0.578786	0.369252	0.456143
0.634581	0.713446	0.586548	0.655903	0.57282
0.601668	0	0.648485	0.575137	0.557585
0.788413	0.814332	0.697514	0.665168	0.643566
0.611254	0.60985	0.583603	0.561183	0.362502
0.610171	0.700925	0.575361	0.798104	0.497502
0.619041	0.48379	0.673896	0.71446	0.511666
0.669663	0.639933	0.622446	0.465587	0.616302
0.553221	0.536485	0.663111	0.565865	0.669338
0.497503	0.659161	0.568794	0.455627	0.465998
0.634906	0.554523	0.610992	0.571416	0.570516
0.436768	0.629327	0.668682	0.863413	0.324675
0.615615	0.631168	0.673474	0.537284	0.606867
0.672186	0.483159	0.601474	0.720844	0.666157
0.657775	0.586465	0.627604	0.631158	0.597502
0.661466	0.602857	0.771405	0.649484	0.578609
0.601607	0.627604	0.661616	0.623713	0.702982
0.622432	0.58643	0.666993	0.515299	0.596539
0.658535	0.777092	0.599931	0.605175	0.398852
0.644832	0.636171	0.636785	0.462336	0.609527
0.60275	0.513314	0.517461	0.590225	0.58403
0.67867	0.526134	0.57333	0.64758	0.540816
0.645117	0.473278	0.628051	0.712918	0.661804
0.680055	0.498955	0.578693	0.740151	0.518776
0.587298	0.639491	0.619081	0.635682	0.546671
0.646159	0.627452	0.723429	0.678777	0.435114
0.656207	0.727108	0.693648	0.510055	0.590399
0.612563	0.620116	0.578698	0.599202	0.596394
0.816232	0.682766	0.760781	0.39235	0.550198
0.641206	0.691279	0.67565	0.578668	0.666974
0.775473	0.691754	0.775568	0.540801	0.561222
0.6157	0.496236	0.502641	0.312177	0.495388
0.666813	0.684235	0.483875	0.704965	0.560519
0.644344	0.473053	0.567668	0.4854	0.525652
0.493378	0.492592	0.699602	0.493636	0.567302
0.508036	0.621603	0.613814	0.498957	0.439333
0.654042	0.657369	0.604614	0.742602	0.647503
0.600648	0.583448	0.715859	0.504668	0.634388
0.643066	0.552109	0.567499	0.327924	0.641135
0.651105	0.710576	0.595976	0.683993	0.594096
0.6536	0.668269	0.606673	0.692796	0.676373
0.614282	0.616931	0.579121	0.516077	0.617683
0.654838	0.612868	0.596663	0.508779	0.544926
0.438229	0.770559	0.611203	0.715098	0.498588
0.768606	0.493209	0.583235	0.638188	0.755432
0.483366	0.425126	0.69679	0.484635	0.579634
0.676501	0.529893	0.727263	0.582158	0.430457
0.642262	0.441604	0.606816	0.650409	0.60862
0.500993	0.566138	0.58369	0.622638	0.531681
0.637141	0.629562	0.646072	0.714652	0.527048
0.644544	0.61838	0.729202	0.596551	0.604048
0.626091	0.684244	0.656433	0.748881	0.639234
0.61613	0.541533	0.598603	0.717819	0.53362
0.467271	0.644861	0.653007	0.648589	0.601601
0.633689	0.611787	0.643682	0.686154	0.663217
0.594858	0.513044	0.631059	0.47703	0.639846
0.641953	0.486891	0.666432	0.623264	0.527114
0.584654	0.542882	0.574863	0.774786	0.449269
0.743097	0.613862	0.601098	0.606682	0.527039
0.669071	0.609266	0.644327	0.565501	0.631441
0.599375	0.510882	0.571431	0.621675	0.603218
0.696391	0.51349	0.678562	0.694027	0.597613
0.625331	0.503693	0.59358	0.0778778	0.659834
0.573096	0.480156	0.648449	0.50672	0.585991
0.750625	0.665334	0.788264	0.540758	0.644302
0.513685	0.518036	0.600282	0.621411	0.564063
0.569983	0.671151	0.542301	0.65416	0.571811
0.698431	0.657823	0.657938	0.722871	0.446885
0.612782	0.49991	0.639879	0.449294	0.685424
0.651047	0.554233	0.760742	0.596687	0.782553
0.658312	0.590148	0.713196	0.660324	0.527922
0.697073	0.566731	0.684474	0.638716	0.498296
0.647308	0.505706	0.640675	0.420835	0.593416
0.671996	0.447918	0.725101	0.629016	0.594539
0.246717	0.585218	0.71339	0.578974	0.317231
0.621896	0.589437	0.576906	0.438869	0.494994
0.609122	0.563241	0.776161	0.521487	0.664613
0.803281	0.554752	0.673913	0.695314	0.705091
0.711872	0.478173	0.623078	0.70747	0.753066
0.560143	0.573017	0.654923	0.592848	0.573405
0.703698	0.656476	0.639303	0.654975	0.511385
0.602645	0.784953	0.669723	0.672271	0.65654
0.648262	0.693675	0.518101	0.808469	0.649802
0.628679	0.577086	0.618296	0.526197	0.223042
0.772832	0.531296	0.585495	0.328339	0.495128
0.812214	0.659158	0.629264	0.686488	0.474295
0.672137	0.522671	0.826274	0.567274	0.72897
0.612223	0.421282	0.628515	0.402993	0.527888
0.618544	0.528933	0.612335	0.642594	0.627345
0.648661	0.566406	0.55385	0.791191	0.642183
0.61283	0.541814	0.720597	0.620112	0.545806
0.677764	0.50106	0.680025	0.595842	0.689936
0.60885	0.550329	0.689381	0.726484	0.662704
0.645194	0.725569	0.802545	0.671802	0.591237
0.623192	0.502983	0.648043	0.537214	0.424924
0.570811	0.522843	0.617871	0.585397	0.543667
0.781865	0.639881	0.613708	0.521206	0.478155
0.671377	0.459589	0.726611	0.680708	0.498202
0.570169	0.531135	0.686971	0.469116	0.678496
0.590899	0.588707	0.73451	0.642657	0.733103
0.520571	0.586637	0.803679	0.54588	0.603802
0.63506	0.692255	0.655567	0.614929	0.637875
0.724155	0.606293	0.761239	0.619617	0.662357
0.592122	0.627214	0.604206	0.695263	0.582857
0.601962	0.641707	0.603466	0.626367	0.488374
0.654014	0.550424	0.607233	0.58424	0.602831
0.639905	0.627856	0.7176	0.511971	0.478915
0.664966	0.647274	0.703566	0.649495	0.538844
0.680786	0.661435	0.635271	0.618838	0.620146
0.614035	0.80552	0.57638	0.59458	0.598059
0.668079	0.686052	0.604311	0.536884	0.354184
0.652005	0.611386	0.670585	0.664287	0.575877
0.655198	0.457039	0.573672	0.603536	0.505873
0.761723	0.650973	0.658794	0.642072	0.569855
0.583336	0.762826	0.622065	0.679667	0.568761
0.645059	0.632713	0.5575	0.549278	0.698646
0.668825	0.575173	0.632663	0.64153	0.627371
0.701371	0.54163	0.611946	0.745439	0.568434
0.593498	0.577944	0.691369	0.55388	0.435618
0.577001	0.544996	0.608664	0.639994	0.791477
0.720351	0.730641	0.697257	0.607463	0.65852
0.63609	0.46339	0.746323	0.68908	0.722527
0.436214	0.611313	0.649735	0.646615	0.53267
0.673338	0.539127	0.548044	0.688049	0.577141
0.641189	0.686597	0.642375	0.364798	0.525173
0.685009	0.447197	0.754718	0.663539	0.630139
0.589272	0.524724	0.639962	0.639995	0.493046
0.653462	0.544057	0.760454	0.811969	0.533211
0.608076	0.512103	0.534284	0.814937	0.460021
0.647425	0.511985	0.694776	0.661173	0.463546
0.719027	0.493023	0.583975	0.654494	0.587923
0.663803	0.523165	0.669718	0.619844	0.667025
0.647133	0.563359	0.741299	0.702515	0.651366
0.617382	0.462991	0.6779	0.57277	0.548014
0.777122	0.526261	0.46387	0.517536	0.731147
0.623017	0.515287	0.725616	0.708675	0.500219
0.702326	0.705881	0.734471	0.645535	0.623491
0.597043	0.508118	0.620322	0.51564	0.664927
0.591969	0.527194	0.62172	0.579599	0.775812
0.639622	0.51658	0.728273	0.601507	0.534384
0.698498	0.610176	0.614081	0.535313	0.713471
0.687684	0.492545	0.701266	0.676439	0.479568
0.744703	0.643271	0.533343	0.473962
0.739147	0.609681	0.702713	0.62199
0.665185	0.481639	0.729817	0.584194
0.603393	0.517468	0.675121	0.700579
0.785769	0.708824	0.651136	0.747322
0.679979	0.689426	0.572928	0.363214
0.69442	0.640653	0.567179	0.610431
0.649966	0.688557	0.689661	0.667889
0.684793	0.564337	0.636858	0.603323
0.660906	0.650606	0.834831	0.660893
0.618584	0.198228	0.605513	0.371769
0.601942	0.551442	0.645689	0.59982
0.613767	0.705482	0.554731	0.694519
0.626518	0.667783	0.67615	0.403538
0.68961	0.539312	0.575681	0.48078
0.633918	0.605398	0.74613	0.542955
0.663002	0.405533	0.686856	0.483976
0.565227	0.733385	0.665816	0.62169
0.645245	0.508316	0.619279	0.799038
0.615147	0.639862	0.619294	0.621394
0.752528	0.474413	0.696132	0.628775
0.672816	0.62347	0.655134	0.562394
0.646749	0.327829	0.721285	0.469838
0.743481	0.569937	0.815332	0.536921
0.614623	0.669225	0.73803	0.658212
0.644704	0.62372	0.73189	0.610941
0.624617	0.590244	0.683882	0.633507
0.623124	0.649255	0.623903	0.666065
0.670422	0.584155	0.649771	0.623066
0.652099	0.638534	0.600928	0.711359
0.628192	0.445694	0.572216	0.469776
0.650226	0.478827	0.64219	0.611878
0.72942	0.605081	0.653799	0.702451
0.638929	0.653331	0.620938	0.593974
0.646924	0.480356	0.613664	0.7293
0.548424	0.58349	0.69984	0.575198
0.727219	0.666871	0.67524	0.596439
0.577153	0.5785	0.655558	0.66284
0.697147	0.535969	0.618129	0.661024
0.6469	0.649676	0.656615	0.711013
0.734957	0.582878	0.63873	0.687196
0.671569	0.691503	0.72597	0.607214
0.691717	0.587628	0.655049	0.595908
0.752177	0.63136	0.67386	0.559275
0.545088	0.563589	0.63662	0.697034
0.636706	0.723149	0.68245	0.642247
0.55515	0.475437	0.669236	0.604364
0.646959	0.309836	0.662117	0.649932
0.637117	0.574158	0.692299	0.672583
0.645878	0.49703	0.66338	0.658456
0.620863	0.610658	0.69879	0.743127
0.599662	0.493717	0.529583	0.715412
0.660429	0.635133	0.678841	0.616518
0.696062	0.676737	0.675972	0.659786
0.661742	0.729079	0.75403	0.916254
0.63725	0.543734	0.677321	0.534603
0.66498	0.734692	0.602226	0.588054
0.684912	0.536819	0.703778	0.678298
0.617977	0.431218	0.65564	0.477613
0.602506	0.586438	0.638309	0.656163
0.775586	0.610938	0.663416	0.775913
0.730911	0.606143	0.556945	0.602327
0.696398	0.447619	0.642457	0.590442
0.699113	0.717662	0.552366	0.648872
0.717969	0.527449	0.712006	0.694515
0.595202	0.662187	0.594572	0.688156
0.497346	0.575833	0.646791	0.505951
0.630686	0.543029	0.644496	0.560281
0.665707	0.598523	0.667845	0.50477
0.718178	0.661804	0.582192	0.65613
0.664306	0.508116	0.568064	0.561038
0.650013	0.509655	0.686136	0.682838
0.590826	0.655894	0.538609	0.637463
0.508963	0.398888	0.61348	0.553602
0.707568	0.679931	0.791671	0.49288
0.662197	0.562896	0.526436	0.540996
0.66223	0.67083	0.634543	0.625867
0.646035	0.455993	0.688716	0.5774
0.646125	0.646837	0.657765	0.522084
0.608891	0.42608	0.494904	0.652183
0.619642	0.471808	0.584751
0.570019	0.511517	0.545865
0.661298	0.554322	0.781919
0.689136	0.665312	0.753561
0.646614	0.586152	0.65945
0.673232	0.547614	0.628949
0.536527	0.638428	0.497075
0.664084	0.515699	0.698727
0.673266	0.311904	0.7752
0.781439	0.652769	0.607143
0.511706	0.530954	0.545643
0.58681	0.535182	0.648149
0.673374	0.552058	0.591005
0.656755	0.536804	0.673465
0.573638	0.530793	0.567733
0.679254	0.580295	0.636205
0.601106	0.551689	0.631679
0.600144	0.614574	0.649181
0.546002	0.706603	0.613606
0.659199	0.491407	0.656464
0.545542	0.522723	0.64
0.873211	0.528119	0.627115
0.616763	0.702417	0.681707
0.459921	0.601148	0.612932
0.64663	0.616136	0.646175
0.563656	0.548239	0.677991
0.639826	0.659047	0.677763
0.604873	0.62267	0.654035
0.662775	0.695162	0.672017
0.565968	0.61783	0.738894
0.589708	0.620616	0.622343
0.692273	0.702283	0.667756
0.685666	0.41949	0.672429
0.649969	0.4453	0.544834
0.650786	0.619599	0.719948
0.605187	0.499259	0.720336
0.619029	0.710103	0.526771
0.618942	0.642308	0.720892
0.600039	0.602788	0.656378
0.641983	0.631062	0.75442
0.673709	0.622701	0.558909
0.637201	0.590923	0.682783
0.519804	0.516942	0.724973
0.64188	0.602179	0.654093
0.612001	0.662624	0.7115
0.53953	0.596542	0.598261
0.69524	0.579508	0.634303
0.61202	0.605099	0.617903
0.608622	0.514437	0.546297
0.666982	0.686732	0.788812
0.601522	0.68523	0.620486
0.593176	0.66443	0.684044
0.672172	0.563287	0.562696
0.635765	0.602135	0.682184
0.610077	0.58906	0.588595
0.618119	0.446297	0.654236
0.718968	0.603738	0.64735
0.569163	0.637653	0.519608
0.707971	0.53601	0.607072
0.613771	0.613193	0.709482
0.626384	0.509615	0.68206
0.705079	0.641054	0.632606
0.71535	0.514709	0.65835
0.638168	0.611659	0.655302
0.736488	0.608872	0.759359
0.678303	0.533952	0.576771
0.542198	0.500829	0.617897
0.756004	0.532254	0.663208
0.624992	0.562826	0.729097
0.590053	0.586152	0.697814
0.618633	0.661174	0.64338
0.578487	0.597318	0.610082
0.602801	0.64286	0.700348
0.678827	0.544274	0.625993
0.635034	0.608197	0.641989
0.567713	0.760701	0.628438
0.600325	0.564082	0.524525
0.774828	0.64747	0.762058
0.615497	0.675284	0.685795
0.52964	0.519056	0.570999
0.703436	0.537638	0.556689
0.66541	0.543556	0.630341
0.516322	0.717597	0.643563
0.694886	0.611819	0.747695
0.559833	0.605875	0.646471
0.653036	0.471651	0.703859
0.670018	0.627049	0.614472
0.684553	0.682685	0.647517
0.258971	0.613267	0.700064
0.626526	0.578859	0.64786
0.578154	0.565621	0.585176
0.644974	0.448627	0.516763
0.70711	0.587835	0.595299
0.629732	0.380533	0.700443
0.631624	0.749014	0.725052
0.587129	0.595132	0.628818
0.639094	0.630429	0.737524
0.672252	0.509207	0.598522
0.752833	0.647909	0.68499
0.707005	0.641836	0.586045
0.552029	0.584252	0.576541
0.692416	0.541901	0.654529
0.514559	0.523787	0.765979
0.630514	0.547703	0.595786
0.580266	0.52309	0.56363
0.634411	0.643099	0.721342
0.668119	0.647036	0.662051
0.535949	0.654681	0.651331
0.716359	0.569397	0.629994
0.62057	0.483356	0.542151
0.720449	0.634539	0.684903
0.8233	0.476851	0.58841
0.567071	0.664329	0.643434
0.599263	0.428303	0.7344
0.651431	0.4366	0.700659
0.5811	0.62945	0.613336
0.586691	0.694463	0.600469
0.626158	0.656586	0.621032
0.628729	0.597719	0.871932
0.637395	0.462995	0.64306
0.706853	0.799255	0.639338
0.492688	0.607224	0.587764
0.753989	0.506928	0.596806
0.685216	0.46073	0.736707
0.6927	0.504251	0.656281
0.663405	0.643742	0.739812
0.720033	0.673729	0.75812
0.644257	0.720891	0.588314
0.668176	0.469016	0.720876
0.714365	0.466681	0.71806
0.727586	0.664966	0.672695
0.515572	0.60945	0.790369
0.635418	0.471766	0.711442
0.66218	0.621284	0.651997
0.738658	0.47525	0.576029
0.719175	0.591542	0.775092
0.648713	0.551039	0.633675
0.527697	0.57697	0.57953
0.694421	0.509741	0.599236
	0.547998	0.588347
	0.801997	0.660211
	0.680259	0.463777
	0.628604	0.612708
	0.647598	0.613521
	0.425633	0.596943
	0.66989	0.703844
	0.683573	0.61932
	0.631261	0.71006
	0.640285	0.556554
	0.580941	0.649799
	0.655605	0.542118
	0.647269	0.642254
	0.679168	0.675119
	0.620262	0.507262
	0.589564	0.595533
	0.474908	0.609621
	0.570799	0.566676
	0.674393	0.742822
	0.530569	0.664626
	0.453678	0.631959
	0.620569	0.656249
	0.515256	0.584365
	0.571717	0.620772
	0.666752	0.693332
	0.566817	0.680489
	0.74459	0.605002
	0.538305	0.498407
	0.54261	0.633466
	0.478977	0.657668
	0.620892	0.573047
	0.631846	0.731967
	0.634007	0.589776
	0.621404	0.634161
	0.744398	0.619659
	0.760149	0.692052
	0.646406	0.680127
	0.680121	0.606974
	0.499347	0.674515
	0.619157	0.716447
	0.667788	0.633305
	0.564052	0.555255
	0.639948	0.688929
	0.44922	0.552452
	0.486825	0.545714
	0.530921	0.547775
	0.655693	0.676103
	0.564327	0.584368
	0.643135	0.618634
	0.45898	0.516832
	0.577295	0.726045
	0.604013	0.717725
	0.612217	0.753699
	0.65668	0.591945
	0.604899	0.67023
	0.618493	0.699563
	0.491366	0.777818
	0.678092	0.737474
	0.652854	0.64679
	0.548167	0.6085
	0.414153	0.781168
	0.497784	0.679557
	0.628241	0.694967
	0.600407	0.45282
	0.647392	0.605412
	0.630565	0.574926
	0.571003	0.621485
	0.585955	0.708196
	0.540061	0.68809
	0.577887	0.564587
	0.523403	0.623116
	0.59715	0.786063
	0.634106	0.631016
	0.796694	0.603894
	0.575777	0.674437
	0.486607	0.57699
	0.697836	0.610734
	0.545492	0.687942
	0.391985	0.641951
	0.576963	0.587599
	0.476999	0.645222
	0.614507	0.729609
	0.538759	0.591129
	0.619199	0.596884
	0.616071	0.703108
	0.776677	0.596515
	0.527522	0.525945
	0.601715	0.663916
	0.693679	0.668834
	0.52196	0.573903
	0.555106	0.600044
	0.635058	0.654194
	0.527582	0.683192
	0.683266	0.834773
	0.517143	0.659028
	0.741634	0.596039
	0.715312	0.559998
	0.535172	0.635495
	0.698094	0.685694
	0.541529	0.622432
	0.501723	0.646535
	0.52107	0.473553
	0.611308	0.709769
	0.589032	0.644999
	0.590413	0.563399
	0.61417	0.70206
	0.591563	0.602349
	0.622162	0.64573
	0.473462	0.659617
	0.394072	0.599059
	0.449155	0.652605
	0.561557	0.647557
	0.439502	0.676346
	0.652038	0.680169
	0.586324	0.703559
	0.631782	0.601749
	0.53824	0.745007
	0.542712	0.709383
	0.455207	0.624802
	0.517991	0.659306
	0.58382	0.641239
	0.739171	0.735334
	0.504416	0.745405
	0.558543	0.631568
	0.62448	0.905834
	0.59534	0.582016
	0.623809	0.658933
	0.232393	0.697807
	0.583523	0.610302
	0.59945	0.790644
	0.539931	0.707284
	0.652969	0.620507
	0.661779	0.697912
	0.640044	0.620296
	0.60849	0.652839
	0.6527	0.654001
	0.510327	0.592916
	0.633656	0.723554
	0.612792	0.774756
	0.608877	0.70046
	0.689625	0.644405
	0.600128	0.519448
	0.643224	0.562335
	0.533028	0.602919
	0.618034	0.64441
	0.510911	0.428612
	0.694956	0.638352
	0.692386	0.625952
	0.61534	0.615113
	0.653166	0.585353
	0.546142	0.627213
	0.582168	0.619174
	0.641684	0.597905
	0.507902	0.752775
	0.782299	0.612093
	0.494557	0.689472
	0.549014	0.609678
	0.665626	0.634565
	0.669039	0.690012
	0.684393	0.499233
	0.563918	0.453134
	0.634062	0.602061
	0.627539	0.624826
	0.49859	0.728721
	0.589203	0.580049
	0.53054	0.662327
	0.670642	0.659152
	0.56968	0.765218
	0.662314	0.627725
	0.512078	0.527965
	0.540494	0.618651
	0.537792	0.608585
	0.481496	0.613284
	0.471092	0.608729
	0.694077	0.540808
	0.647458	0.595009
	0.549022	0.588033
	0.492254	0.69145
	0.420153	0.62884
	0.607538	0.60573
	0.639712	0.627454
	0.468524	0.721832
	0.536504	0.596021
	0.61982	0.650925
	0.562297	0.696132
	0.628679	0.707874
	0.621247	0.628224
	0.601529	0.711474
	0.653983	0.696644
	0.611453	0.591896
	0.603898	0.643851
	0.549352	0.664704
	0.719075	0.664802
	0.749641	0.632692
	0.64283	0.667833
	0.387344	0.600991
	0.61001	0.669996
	0.613916	0.701153
	0.585913	0.580654
	0.685759	0.602335
	0.681778	0.59251
	0.540252	0.712416
	0.664301	0.689885
	0.608952	0.606678
	0.461901	0.674441
	0.70286	0.629222
	0.831588	0.598049
	0.652021	0.592491
	0.662736	0.534957
	0.620551	0.611803
	0.620242	0.635158
	0.631695	0.564914
	0.580716	0.876535
	0.724471	0.613999
	0.453863	0.510979
	0.557591	0.642619
	0.353501	0.493928
	0.572114	0.718291
	0.686551	0.615933
	0.608588	0.797749
	0.640853	0.533703
	0.606871	0.683388
	0.634272	0.519684
	0.575827	0.623374
	0.59984	0.606715
	0.546162	0.65144
	0.64587	0.592426
	0.553628	0.65819
	0.507071	0.566625
	0.530049	0.61635
	0.635612	0.6952
	0.59247	0.608133
	0.666993	0.628387
	0.582688	0.693986
	0.564839	0.572565
	0.479647	0.61117
	0.538922	0.692962
	0.52537	0.586354
	0.513755	0.78812
	0.457576	0.633215
	0.603833	0.688046
	0.707812	0.628801
	0.576335	0.620495
	0.591889	0.501688
	0.700225	0.678116
	0.627431	0.565992
	0.55138	0.607229
	0.468997	0.539699
	0.43547	0.652099
	0.668041	0.668364
	0.568799	0.66806
	0.555412	0.750762
	0.627247	0.625566
	0.657073	0.65125
	0.657314	0.761196
	0.663153	0.651169
	0.572035	0.649375
	0.57774	0.610717
	0.401807	0.683624
	0.541679	0.652274
	0.538763	0.610632
	0.602735	0.685338
	0.537187	0.662325
	0.679954	0.549796
	0.655083	0.505369
	0.428422	0.602131
	0.807838	0.643908
	0.541857	0.625438
	0.452719	0.568601
	0.437098	0.688702
	0.607076	0.653311
	0.596939	0.612168
	0.622593	0.631568
	0.587917	0.631857
	0.488388	0.514287
	0.530492	0.666228
	0.560517	0.714987
	0.634519	0.662553
	0.637927	0.570556
	0.559069	0.627764
	0.615151	0.568132
	0.44121	0.667317
	0.619941	0.658153
	0.538479	0.741922
	0.597036	0.5523
	0.694955	0.654081
	0.550778	0.668899
	0.529003	0.566478
	0.611118	0.725398
	0.55816	0.702089
	0.612417	0.641527
	0.626393	0.629359
	0.585024	0.667289
	0.655031	0.698253
	0.508826	0.72973
		0.622426
		0.593707
		0.545451
		0.708983
		0.615408
		0.678749
		0.582959
		0.625348
		0.678929
		0.606945
		0.653026
		0.628471
		0.584501
		0.624327
		0.560535
		0.716868
		0.818524
		0.646067
		0.604954
		0.525579
		0.66126
		0.638228
		0.74652
		0.669341
		0.613054
		0.586233
		0.636368
		0.733519
		0.592133
		0.680913
		0.641532
		0.591692
		0.638731
		0.637638
		0.611549
		0.588406
		0.610564
		0.659875
		0.609625
		0.653401
		0.667143
		0.684218
		0.670002
		0.615882
		0.744502
		0.699367
		0.662816
		0.726447
		0.77747
		0.792725
		0.697268
		0.638651
		0.648891
		0.63043
		0.738707
		0.606063
		0.610182
		0.681038
		0.667308
		0.645195
		0.690732
		0.672209
		0.690968
		0.711918
		0.61606
		0.676613
		0.668878
		0.639197
		0.656034
		0.6527
		0.649961
		0.583294
		0.597999
		0.661963
		0.659615
		0.673565
		0.633067
		0.748634
		0.61133
		0.651622
		0.588783
		0.648168
		0.640182
		0.569723
		0.540687
		0.568659
		0.582947
		0.609565
		0.624528
		0.648107
		0.59036
		0.671335
		0.590535
		0.717365
		0.623331
		0.663758
		0.661193
		0.736137
		0.689049
		0.656062
		0.875698
		0.699953
		0.733683
		0.788259
		0.571936
		0.571237
		0.633237
		0.653925
		0.644473
		0.717008
		0.742353
		0.708989
		0.751954
		0.61484
		0.529549
		0.701215
		0.558884
		0.737901
		0.599865
		0.681524
		0.662105
		0.592352
		0.586443
		0.58289
		0.65
		0.604405
		0.553609
		0.617295
		0.741593
		0.798612
		0.646606
		0.642474
		0.618773
		0.607012
		0.65777
		0.714972
		0.723727
		0.64593
		0.748638
		0.550541
		0.758117
		0.652678
		0.685331
		0.613754
		0.564736
		0.755504
		0.560861
		0.665707
		0.621496
		0.778546
		0.759886
		0.532446
		0.8723
		0.690233
		0.599914
		0.702313
		0.630118
		0.62781
		0.476825
		0.578448
		0.513669
		0.652503
		0.582806
		0.700515
		0.639568
		0.670658
		0.609548
		0.683254
		0.712391
		0.615631
		0.623445
		0.678922
		0.607665
		0.692874
		0.667176
		0.697992
		0.634055
		0.551309
		0.601025
		0.63809
		0.720707
		0.726613
		0.658884
		0.729351
		0.622353
		0.6091
		0.625676
		0.533418
		0.590884
		0.677969
		0.683125
		0.679249
		0.743162
		0.601683
		0.63482
		0.610254
		0.736123
		0.704795
		0.609982
		0.547219
		0.601406
		0.667716
		0.595387
		0.647999
		0.693335
		0.515946
		0.744278
		0.522549
		0.581767
		0.623648
		0.673271
		0.692737
		0.605803
		0.733014
		0.651611
		0.659557
		0.756643
		0.693542
		0.748515
		0.716425
		0.747287
		0.75538
		0.700551
		0.531233
		0.657176
		0.613861
		0.69256
		0.713293
		0.623577
		0.76401
		0.640002
		0.64525
		0.676434
		0.746089
		0.679582
		0.705244
		0.738426
		0.65492
		0.643629
		0.701228
		0.647838
		0.64777
		0.569546
		0.567095
		0.598335
		0.686901
		0.669158
		0.624681
		0.615072
		0.642671
		0.690082
		0.63462
		0.513773
		0.678199
		0.592962
		0.710731
		0.587447
		0.71641
		0.713971
		0.577995
		0.570467
		0.606028
		0.618911
		0.646114
		0.562174
		0.80271
		0.587286
		0.564269
		0.63683
		0.604497
		0.58073
		0.737243
		0.658036
		0.719135
		0.693865
		0.728316
		0.648441
		0.648678
		0.621503
		0.641234
		0.686603
		0.622798
		0.652483
		0.608411
		0.628129
		0.707362
		0.53892
		0.611162
		0.672957
		0.647732
		0.63332
		0.700776
		0.778954
		0.628581
		0.700711
		0.572864
		0.64432
		0.7255
		0.808709
		0.641111
		0.593452
		0.714517
		0.496667
		0.611717
		0.653803
		0.591068
		0.64888
		0.566709
		0.703654
		0.692314
		0.622839
		0.556838
		0.678658
		0.621762
		0.805517
		0.532636
		0.739754
		0.560414
		0.702949
		0.670793
		0.576533
		0.619423
		0.701485
		0.492801
		0.549666
		0.758603
		0.619428
		0.566618
		0.663893
		0.719505
		0.660416
		0.625166
		0.640676
		0.640522
		0.585636
		0.63926
		0.583191
		0.515458
		0.603825
		0.782509
		0.706195
		0.625027
		0.690936
		0.63445
		0.488785
		0.774413
		0.61068
		0.715574
		0.656532
		0.778739
		0.63175
		0.706603
		0.587889
		0.719482
		0.643224
		0.604094
		0.580087
		0.740609
		0.704224
		0.69222
		0.643626
		0.785916
		0.772346
		0.667776
		0.798856
		0.505584
		0.625751
		0.650686
		0.648215
		0.586158
		0.688621
		0.628936
		0.673401
		0.74196
		0.706205
		0.59811
		0.728192
		0.591293
		0.675414
		0.663008
		0.642463
		0.642154
		0.606841
		0.622072
		0.528783
		0.627093
		0.613303
		0.679995
		0.752256
		0.631626
		0.625699
		0.731013
		0.758351
		0.603323
		0.687869
		0.583125
		0.596653
		0.675206
		0.574578
		0.731134
		0.61065
		0.62578
		0.675669
		0.670461
		0.709238
		0.59811
		0.599891
		0.523336
		0.689331
		0.645888
		0.602785
		0.7054
		0.633595
		0.578107
		0.653632
		0.588019
		0.660177
		0.66775
		0.646756
		0.645867
		0.593575
		0.754886
		0.714332
		0.619933
		0.51421
		0.616296
		0.529001
		0.676657
		0.647447
		0.687817
		0.657469
		0.633837
		0.654982
		0.525842
		0.609013
		0.568096
		0.653151
		0.627602
		0.623377
		0.639326
		0.704679
		0.626044
		0.630216
		0.796713
		0.623039
		0.638242
		0.608984
		0.61123
		0.680367
		0.693545
		0.616661
		0.651432
		0.706807
		0.660029
		0.709358
		0.729173
		0.754162
		0.594615
		0.627368
		0.557496
		0.483743
		0.669
		0.739755
		0.52635
		0.828522
		0.60473
		0.671774
		0.637451
		0.573932
		0.613344
		0.662537
		0.660777
		0.587181
		0.773649
		0.599533
		0.660874
		0.514928
		0.575984
		0.706018
		0.691524
		0.680797
		0.631167
		0.605827
		0.556751
		0.631348
		0.747432
		0.545804
		0.653133
		0.772491
		0.714698
		0.57948
		0.650501
		0.583784
		0.610814
		0.691184
		0.624964
		0.712468
		0.574698
		0.499666
		0.620721
		0.638949
		0.616465
		0.624548
		0.648775
		0.67292
		0.630541
		0.623923
		0.763897
		0.514185
		0.663664
		0.636555
		0.662199
		0.656791
		0.615134
		0.631904
		0.663385
		0.66297
		0.643715
		0.666202
		0.73645
		0.662709
		0.673483
		0.642074
		0.666985
		0.736715
		0.64753
		0.674716
		0.773981
		0.642856
		0.692938
		0.640888
		0.662029
		0.594752
		0.529981
		0.640813
		0.637306
		0.568441
		0.582343
		0.715998
		0.710364
		0.634086
		0.510578
		0.618294
		0.717353
		0.628432
		0.637092
		0.639216
		0.682305
		0.721558
		0.702788
		0.683538
		0.716962
		0.696881
		0.603856
		0.658345
		0.485852
		0.522277
		0.666125
		0.604446
		0.614745
		0.647269
		0.664343
		0.620376
		0.676449
		0.842321
		0.784572
		0.502342
		0.698389
		0.680043
		0.677622
		0.62765
		0.612266
		0.692103
		0.607078
		0.656318
		0.678482
		0.685226
		0.588793
		0.553238
		0.689905
		0.649492
		0.736332
		0.616481
		0.618338
		0.675667
		0.640436
		0.68649
		0.604401
		0.541136
		0.51354
		0.615509
		0.627281
		0.608567
		0.645249
		0.753389
		0.674325
		0.588769
		0.709399
		0.54941
		0.577467
		0.702313
		0.493558
		0.622183
		0.655752
		0.59064
		0.567019
		0.624579
		0.704339
		0.683596
		0.738748
		0.674846
		0.689021
		0.543477
		0.686346
		0.767706
		0.642552
		0.727194
		0.619942
		0.647862
		0.715378
		0.649387
		0.671598
		0.605718
		0.629148
		0.674237
		0.521161
		0.584495
		0.672249
		0.610347
		0.553446
		0.752167
		0.777738
		0.765193
		0.539253
		0.697719
		0.693179
		0.581223
		0.735614
		0.460738
		0.688629
		0.768389
		0.670491
		0.554436
		0.520094
		0.607197
		0.614822
		0.625118
		0.591498
		0.671021
		0.744643
		0.644538
		0.791241
		0.614567
		0.574327
		0.628892
		1
		0.713893
		0.666598
		0.650821
		0.642832
		0.536619
		0.633138
		0.605136
		0.660697
		0.572707
		0.61858
		0.567377
		0.526803
		0.670521
		0.719733
		0.560292
		0.649109
		0.628199
		0.623391
		0.756304
		0.586718
		0.51638
		0.646394
		0.633616
		0.650113
		0.669562
		0.604205
		0.716582
		0.584224
		0.584978
		0.660388
		0.609707
		0.62178
		0.604654
		0.642581
		0.696653
		0.752396
		0.68169
		0.717929
		0.67373
		0.736536
		0.71193
		0.711027
		0.836695
		0.608372
		0.596581
		0.668318
		0.741367
		0.638841
		0.587989
		0.699319
		0.648419
		0.565529
		0.605395
		0.571261
		0.699818
		0.731544
		0.533693
		0.6263
		0.560888
		0.594313
		0.652709
		0.645688
		0.639574
		0.564243
		0.641895
		0.622685
		0.580188
		0.624443
		0.675878
		0.624816
		0.623079
		0.555628
		0.477848
		0.724019
		0.623159
		0.661127
		0.754297
		0.62865
		0.69003
		0.74955
		0.667028
		0.794228
		0.73247
		0.622116
		0.807365
		0.67166
		0.671714
		0.715146
		0.534702
		0.558323
		0.544973
		0.610522
		0.648546
		0.627074
		0.584065
		0.672257
		0.702903
		0.797692
		0.69285
		0.714805
		0.79802
		0.818419
		0.718827
		0.656186
		0.677694
		0.537
		0.671875
		0.514416
		0.633297
		0.734392
		0.583813
		0.587092
		0.661206
		0.538538
		0.583677
		0.573048
		0.589654
		0.538355
		0.607143
		0.578344
		0.555724
		0.710288
		0.580991
		0.645669
		0.67442
		0.6318
		0.603655
		0.648373
		0.672798
		0.594192
		0.766776
		0.6702
		0.65384
		0.697831
		0.581381
		0.672504
		0.685643
		0.619579
		0.505735
		0.662414
		0.56326
		0.641604
		0.670118
		0.688865
		0.69207
		0.708193
		0.601239
		0.81244
		0.74282
		0.610945
		0.684019
		0.635852
		0.648367
		0.791011
		0.550738
		0.574649
		0.671192
		0.687935
		0.592817
		0.714798
		0.591113
		0.656677
		0.800753
		0.69359
		0.567295
		0.682426
		0.589845
		0.625242
		0.647738
		0.562203
		0.604577
		0.593375
		0.599939
		0.71658
		0.535001
		0.62791
		0.64929
		0.674354
		0.737738
		0.581042
		0.631225
		0.625606
		0.680608
		0.667752
		0.598056
		0.712736
		0.648117
		0.508435
		0.663966
		0.739324
		0.586244
		0.710018
		0.609698
		0.596107
		0.596095
		0.621445
		0.544502
		0.605864
		0.633334
		0.636987
		0.711152
		0.639787
		0.618836
		0.703701
		0.582709
		0.576587
		0.665875
		0.659554
		0.711549
		0.69881
		0.698131
		0.5614
		0.724182
		0.439384
		0.622276
		0.605645
		0.666003
		0.678819
		0.624774
		0.641283
		0.702156
		0.593221
		0.5772
		0.590147
		0.677848
		0.814078
		0.673625
		0.777289
		0.64863
		0.682388
		0.673213
		0.587939
		0.631003
		0.715618
		0.678773
		0.720061
		0.697611
		0.660019
		0.708723
		0.710744
		0.672956
		0.629197
		0.667978
		0.567165
		0.621339
		0.706244
		0.704592
		0.526152
		0.682461
		0.837635
		0.784849
		0.802315
		0.6403
		0.561965
		0.614297
		0.562204
		0.605242
		0.797607
		0.631361
		0.728491
		0.528382
		0.631813
		0.539361
		0.727596
		0.5722
		0.646279
		0.611987
		0.644512
		0.589278
		0.556181
		0.587411
		0.637039
		0.657532
		0.55751
		0.643496
		0.659039
		0.618384
		0.59125
		0.744676
		0.652587
		0.515021
		0.785129
		0.593422
		0.725341
		0.562435
		0.680589
		0.698773
		0.706337
		0.672852
		0.598338
		0.673961
		0.722021
		0.508202
		0.632309
		0.5754
		0.696496
		0.579604
		0.538036
		0.592344
		0.653631
		0.739541
		0.668393
		0.619174
		0.659537
		0.559458
		0.541153
		0.605954
		0.625183
		0.652135
		0.751408
		0.612004
		0.702692
		0.706738
		0.63748
		0.69361
		0.706147
		0.626673
		0.712234
		0.71221
		0.565097
		0.688273
		0.594807
		0.696814
		0.602737
		0.550524
		0.782831
		0.690107
		0.539642
		0.808822
		0.622078
		0.627904
		0.663676
		0.823766
		0.643355
		0.676116
		0.690572
		0.615268
		0.648929
		0.714454
		0.496258
		0.699447
		0.665018
		0.610328
		0.684656
		0.722644
		0.573851
		0.668094
		0.576155
		0.636279
		0.58286
		0.750423
		0.615876
		0.735046
		0.639414
		0.62877
		0.607266
		0.689639
		0.606941
		0.659387
		0.727968
		0.605893
		0.564101
		0.569821
		0.594778
		0.569878
		0.659538
		0.63498
		0.682668
		0.673929
		0.72998
		0.578855
		0.606775
		0.662264
		0.616899
		0.6577
		0.760174
		0.606012
		0.58734
		0.61168
		0.599608
		0.604263
		0.739761
		0.576525
		0.716665
		0.645359
		0.673423
		0.659019
		0.717229
		0.628682
		0.601
		0.665752
		0.619066
		0.638956
		0.594505
		0.548248
		0.763481
		0.651579
		0.615021
		0.649728
		0.761757
		0.448004
		0.656849
		0.605617
		0.524917
		0.688986
		0.627141
		0.753092
		0.644067
		0.711187
		0.76019
		0.62081
		0.700077
		0.542107
		0.667466
		0.535115
		0.68195
		0.535804
		0.745607
		0.779714
		0.541638
		0.573174
		0.624682
		0.607906
		0.691385
		0.574217
		0.65511
		0.587975
		0.569456
		0.638945
		0.717257
		0.716007
		0.625875
		0.753705
		0.534745
		0.680951
		0.634644
		0.674692
		0.520038
		0.593641
		0.69932
		0.640508
		0.557593
		0.59664
		0.564224
		0.718816
		0.545874
		0.650497
		0.660767
		0.649074
		0.642019
		0.757291
		0.616009
		0.61997
		0.591555
		0.619125
		0.626616
		0.657136
		0.692778
		0.541305
		0.666558
		0.618436
		0.645511
		0.632441
		0.708975
		0.752917
		0.697249
		0.641684
		0.708575
		0.70173
		0.637634
		0.648772
		0.722361
		0.701951
		0.664397
		0.685071
		0.566789
		0.601895
		0.684028
		0.721175
		0.577576
		0.590513
		0.585379
		0.722623
		0.59632
		0.706737
		0.666976
		0.602914
		0.78256
		0.524598
		0.657108
		0.621468
		0.671765
		0.799658
		0.624249
		0.603996
		0.568688
		0.594758
		0.668683
		0.645295
		0.663369
		0.647707
		0.526066
		0.671798
		0.603829
		0.602025
		0.590415
		0.552717
		0.739534
		0.651731
		0.53499
		0.644943
		0.655086
		0.695143
		0.704486
		0.469152
		0.564172
		0.695369
		0.574721
		0.593868
		0.621781
		0.764565
		0.600324
		0.680213
		0.568272
		0.741115
		0.65267
		0.567166
		0.716607
		0.570355
		0.656252
		0.717884
		0.558458
		0.604135
		0.608477
		0.635156
		0.702077
		0.647078
		0.861187
		0.64206
		0.599778
		0.590236
		0.76454
[truncated: 792 more rows]

## Sheet: Fig. S11
Sample:	log10 CD9 FMO cor	log10 Ly6G FMO cor	log10 CD53 FMO cor	log10 CCR1 FMO cor	log10 CD33 FMO cor	log10 CXCR2 FMO cor	log10 CD14 FMO cor	log10 CD11b FMO cor	log10 CXCR4 FMO cor	log10 CD47 FMO cor	log10 CD63 FMO cor
Specimen_001_Il1b_panel_WT_BM_r1.fcs	2.52626	3.48714	0.205016	0.468944	2.26717	0.62937	-0.0073611	3.51135	0.615155	0.792224
Specimen_001_Il1b_panel_WT_BM_r2.fcs	2.47712	3.42406	0.165188	0.435376	2.29667	0.547633	-0.0777239	3.48714	0.584731	0.726674
Specimen_001_Il1b_panel_WT_BM_r3.fcs	2.54985	3.51495	0.195968	0.439237	2.38021	0.624441	-0.0421232	3.54716	0.610109	0.759555
Specimen_001_Il1b_panel_WT_BM_r4.fcs	2.54697	3.53757	0.160253	0.443063	2.37658	0.664208	-0.0843209	3.66586	0.593858	0.834188
Specimen_001_Il1b_panel_WT_BM_r5.fcs	2.65771	3.84429	0.21388	0.381793	2.29885	0.866628	0.0350427	3.88343	0.576976	0.826502
Specimen_001_Il1b_panel_WT_Spleen_r1.fcs	2.51913	3.82911	0.330514	0.624204	2.90363	1.06683	0.144561	4.05204	0.576976	1.01155
Specimen_001_Il1b_panel_WT_Spleen_r2.fcs	2.56581	3.83954	0.378112	0.682823	2.87679	0.967944	0.165002	4.02934	0.641569	1.06954
Specimen_001_Il1b_panel_WT_Spleen_r3.fcs	2.58032	3.82724	0.373581	0.676193	2.85612	0.877283	0.131279	4.05007	0.650909	1.09115
Specimen_001_Il1b_panel_WT_Spleen_r4.fcs	2.4805	3.82536	0.365921	0.766369	2.85248	1.10845	0.163753	4.01553	0.650909	0.977313
Specimen_001_Il1b_panel_WT_Spleen_r5.fcs	2.61295	3.8586	0.346967	0.695788	2.81757	1.06287	0.151053	4.02637	0.643587	1.01658
Specimen_001_Il1b_panel_peritonitis_r1.fcs	2.42808	3.90168	0.209471	0.234963	2.51055	0.814836	0.572813	4.21336	0.352511	0.691097
Specimen_001_Il1b_panel_peritonitis_r2.fcs	2.37566	3.86433	0.245594	0.294107	2.79239	0.858028	0.647498	4.18301	0.353821	0.724227
Specimen_001_Il1b_panel_peritonitis_r3.fcs	2.46566	3.84905	0.251668	0.376053	2.91169	1.07463	0.459114	4.04513	0.381686	0.785884
Specimen_001_Il1b_panel_peritonitis_r4.fcs	2.36701	3.7383	0.226845	0.32767	2.89265	1.06359	0.650773	3.9959	0.360313	0.724227
Specimen_001_Il1b_panel_pneumonitis_r1.fcs	2.65622	4.01653	0.475923	0.472518	2.78958	0.864922	0.295521	4.53569	0.5394	0.971798
Specimen_001_Il1b_panel_pneumonitis_r2.fcs	2.48497	3.88728	0.419642	0.321161	2.51322	0.826199	0.359022	4.46904	0.517528	0.870705
Specimen_001_Il1b_panel_pneumonitis_r3.fcs	2.50979	3.95294	0.311666	0.468944	2.60853	0.84629	0.531908	4.44102	0.455932	0.792224
Specimen_001_Il1b_panel_pneumonitis_r4.fcs	2.57943	4.01456	0.400088	0.407347	2.6637	0.782996	0.737366	4.60998	0.448633	0.849166
Specimen_001_Il1b_panel_pneumonitis_r5.fcs	2.45982	3.97731	0.346967	0.314554	2.55388	0.636179	0.626884	4.54614	0.417014	0.724227
Specimen_001_Il1b_panel_WT_PB_r1.fcs	2.55555	3.86528	0.218245	0.529173	2.89432	1.09423	0.154902	4.13475	0.365437	0.693737
Specimen_001_Il1b_panel_WT_PB_r2.fcs	2.45746	3.87961	0.241497	0.57085	2.88081	0.813555	0.136641	3.99003	0.449683	0.766288
Specimen_001_Il1b_panel_WT_PB_r3.fcs	2.57943	3.88343	0.245594	0.568002	2.85003	1.0054	0.0932451	4.16991	0.391391	0.646515
Specimen_001_Il1b_panel_WT_PB_r4.fcs	2.68096	3.90747	0.30103	0.55642	2.67486	0.985565	0.0961795	4.0491	0.489739	0.764055
Specimen_001_Il1b_panel_WT_PB_r5.fcs	2.56857	3.90553	0.253674	0.584815	2.89927	1.13219	0.156177	4.11873	0.407871	0.691097
KBxN_panel_WT_PB_r1	2.30963	4.52525	0.303133			2.99651	0.192044	3.94714	0.506873		2.21748
KBxN_panel_WT_PB_r2	1.98989	4.44414	0.303133			3.01452	0.34373	3.81211	0.561143		2.29667
KBxN_panel_WT_PB_r3	2.6637	4.48359	0.412044			3.03941	0.363363	3.87576	0.599912		2.26007
KBxN_panel_WT_PB_r4	2.37291	4.49191	0.303133			3.05115	0.245563	3.85763	0.49485		2.16732
KBxN_panel_WT_PB_r5	2.43297	4.43688	0.288193			3.05729	0.222955	3.73272	0.566344		2.1271
KBxN_panel_Arthritis_PB_r1	2.4609	4.54614	0.294659			3.03583	0.330993	3.89592	0.412917		2.21484
KBxN_panel_Arthritis_PB_r2		4.2774	0.0402412			2.57171	0.192044	3.06145	0.287978		2.03342
KBxN_panel_Arthritis_PB_r3		4.36148	0.130178			2.84011	0.245563	2.92428	0.472974		2.33646
KBxN_panel_Arthritis_PB_r4	2.6637	4.50545	0.346998			3.03862	0.346233	3.57183	0.599912		2.34044
KBxN_panel_Arthritis_PB_r5	2.04922	4.46385	0.169006			2.88649	0.320528	3.50447	0.509827		2.13354
KBxN_panel_Arthritis_joint_r1	2.58883	4.44931	0.407119			2.93095	1.3539	4.04513	0.690313		2.17319
KBxN_panel_Arthritis_joint_r2	2.59988	4.50337	0.370978			3.06145	1.53993	4.0461	0.629955		2.10037
KBxN_panel_Arthritis_joint_r3	2.72346	4.519	0.470036			2.86332	1.53398	4.15482	0.724851		2.20412
KBxN_panel_Arthritis_joint_r4	2.68753	4.55972	0.432767			3.06296	1.27799	4.12672	0.696103		2.13988
KBxN_panel_Arthritis_joint_r5	2.63649	4.37898	0.416915			3.05956	1.62235	3.78958	0.691283		2.11394
